# Supplementary material for: Actionable perturbations of damage responses by TCL1/ATM and epigenetic lesions form the basis of T-PLL
Source: Nat Commun. 2018 Feb 15;9:697. doi: 10.1038/s41467-017-02688-6 (PMC5814445; doi:10.1038/s41467-017-02688-6)
Supplement: Supplementary file 3 — Supplementary Data 1 [file 41467_2017_2688_MOESM3_ESM.xls]

## Sheet: T-PLL patient cohort
Supplementary Dataset 1: Cohort of analyzed T-PLL cases.
	Patient characteristics		Immunophenotype [1 = pos; 0 = neg]					Karyotype [1 = pos; 0 = neg]			WBC at diagnosis	Analyses perfomed (x = tumor single, xx = tumor / germline ctrl. pair)
Pat ID	Age	sex	CD3	CD4	CD8	CD7	TCL1A	inv14 or t(14;14)	Chr.11 loss	Chr.8 gain		WGS	WES	WTS	targeted Seq	SNP-array	GEP	validation exp.
TP001	73	male	1	1	0	1	1	0	0	1	84	xx	xx	x		xx	x
TP002	74	female	1	1	0	1	1	1	1	1	80	xx	xx	x		xx	x	x
TP003	61	female	1	1	1	1	1	0	0	1	33	xx	xx	x		xx	x	x
TP004	64	male	1	1	0	1	1	1	1	0	114		xx			xx	x	x
TP005	72	male	1	1	1	1	1	1	1	1	n/a		xx			xx	x
TP006	68	male	1	1	0	1	1	1	1	1	247		xx			xx	x	x
TP007	67	female	0	1	0	1	1	0	0	0	123		xx	x		xx	x	x
TP008	60	male	1	1	0	1	1	n/a	n/a	n/a	16		xx			xx	x	x
TP009	78	female	1	1	0	1	1	1	1	1	154		xx			xx	x	x
TP010	67	male	1	1	0	1	1	0	0	1	45		xx	x		x	x
TP011	71	male	1	1	0	1	1	1	1	0	n/a		xx			x	x	x
TP012	53	male	1	1	1	1	1	0	0	0	10		xx			x
TP013	40	female	1	0	1	1	1	1	1	1	77		xx			x	x	x
TP014	n/a	female	1	1	0	1	0	n/a	n/a	n/a	n/a		x			x	x
TP015	72	male	1	1	1	1	1	n/a	n/a	n/a	123		x			x	x
TP016	56	male	1	0	1	1	0	1	1	1	n/a		x			x	x
TP017	52	male	1	1	1	1	1	n/a	n/a	n/a	n/a		x			x	x
TP018	45	male	1	1	0	n/a	1	n/a	n/a	n/a	160		x			x	x
TP019	58	male	1	1	1	1	1	n/a	n/a	n/a	n/a		x			x	x
TP020	48	male	1	1	0	1	1	n/a	n/a	n/a	n/a		x			x	x
TP021	62	female	1	1	0	1	1	1	1	1	19		x			x	x	x
TP022	63	male	0	1	0	1	1	1	1	1	420		x			x	x	x
TP023	63	male	1	1	0	1	1	0	0	0	144		x			x
TP024	50	female	1	0	1	1	1	n/a	n/a	n/a	75		x			x	x	x
TP025	72	male	1	1	1	n/a	1	n/a	n/a	n/a	150	x	x	x		xx	x
TP026	72	female	1	1	0	1	1	0	0	1	130		x			x	x
TP027	71	female	1	1	0	1	0	0	0	0	130		x			x	x
TP028	72	female	1	1	0	1	1	1	1	0	20		x			x	x
TP029	71	female	0	2	1	n/a	1	n/a	n/a	n/a	n/a		x
TP030	78	female	1	0	1	1	1	n/a	n/a	n/a	41		x			x	x
TP031	63	male	1	1	0	1	1	0	0	0	14		x			x	x
TP032	78	male	1	0	1	1	1	0	0	n/a	18		x			x	x
TP033	73	male	1	0	1	1	1	0	0	n/a	10		x			x	x
TP034	40	male	1	0	1	1	1	1	1	1	n/a			x		x	x
TP035	44	male	1	1	0	1	1	1	1	0	43			x		x	x
TP036	64	male	1	1	1	1	0	1	1	0	25			x		x	x
TP037	60	male	1	1	1	1	1	1	1	1	n/a			x		x	x
TP038	32	male	1	1	1	1	1	1	1	1	33			x		x	x
TP040	41	female	1	1	0	1	1	1	1	0	102			x		x	x	x
TP041	n/a	n/a	n/a	n/a	n/a	n/a	0	n/a	n/a	n/a				x
TP042	n/a	n/a	n/a	n/a	n/a	n/a	0	n/a	n/a	n/a	n/a			x			x
TP043	n/a	male	n/a	n/a	n/a	n/a	1	n/a	n/a	n/a	n/a				x	x	x	x
TP044	66	female	0	0	0	1	0	n/a	n/a	n/a	100				x	x	x
TP045	43	male	1	1	0	1	1	n/a	n/a	n/a	n/a					x
TP046	41	male	1	1	1	1	0	n/a	n/a	n/a	n/a					x	x
TP047	50	male	0	1	0	1	1	n/a	n/a	n/a	42					x	x
TP048	75	male	1	2	2	1	1	1	1	0	n/a				x	x	x
TP049	55	female	1	0	1	1	1	1	0	1	61				x	x	x
TP050	76	male	1	1	0	1	1	1	1	1	24				x	x	x	x
TP051	66	male	1	2	0	1	1	0	0	1	13				x	x	x
TP052	77	female	0	1	0	1	1	0	0	1	30				x	x	x	x
TP053	71	male	0	1	0	1	0	1	1	1	366				x	x	x	x
TP054	76	male	1	0	1	1	1	1	1	0	370				x	x	x	x
TP055	41	male	1	0	1	1	1	0	0	1	82				x	x	x	x
TP056	68	female	1	1	0	1	1	1	1	1	22				x	x
TP057	45	male	1	0	1	1	1	0	0	0	100				x	x	x	x
TP058	62	male	1	1	0	1	0	n/a	n/a	n/a	176				x	x
TP059	79	female	1	1	0	1	1	0	0	0	520				x	x	x
TP060	49	female	1	1	1	1	1	1	1	1	59				x	x	x
TP061	73	female	1	1	0	1	1	1	n/a	1	70				x	x	x	x
TP062	69	female	1	1	1	1	1	n/a	n/a	n/a	18					x	x
TP063	75	female	1	1	0	1	1	0	0	1	n/a				x	x	x
TP064	69	female	1	1	0	n/a	1	n/a	n/a	n/a							x
TP065	81	male	1	1	0	0	1	0	0	1	29				x	x
TP066	68	male	1	1	0	1	1	1	1	1	105				x	x	x	x
TP067	n/a	male	1	1	0	n/a	1	n/a	n/a	n/a	n/a					x	x
TP068	45	male	1	1	1	1	1	n/a	n/a	n/a	n/a					x
TP069	53	male	1	1	0	1	1	1	1	0	n/a					x
TP070	n/a	female	1	1	0	1	1	n/a	n/a	n/a	n/a					x
TP071	n/a	male	1	1	0	1	1	n/a	n/a	n/a	n/a					x
TP072	n/a	male	1	0	1	1	1	n/a	n/a	n/a	n/a					x
TP073	53	female	1	1	1	1	1	n/a	n/a	n/a	181					x
TP074	68	female	1	1	0	1	1	n/a	n/a	n/a	363					x
TP075	n/a	male	1	1	0	n/a	1	n/a	n/a	n/a	n/a					x
TP076	n/a	male	1	2	1	1	1	n/a	n/a	n/a	n/a					x
TP077	36	male	1	0	1	1	n/a	n/a	n/a	n/a	n/a					x
TP078	n/a	female	1	1	1	n/a	0	n/a	n/a	n/a	n/a					x
TP080	55	male	1	2	1	1	1	1	1	0	41						x
TP081	55	male	1	1	0	1	1	n/a	n/a	n/a	15					x	x
TP082	66	female	1	1	0	1	1	1	1	n/a	31					x
TP083	74	female	1	1	1	1	1	n/a	n/a	n/a	16					x
TP084	44	female	1	1	0	1	1	0	0	0	32					x	x
TP085	65	female	1	1	0	1	1	n/a	n/a	n/a	17					x
TP086	n/a	n/a	n/a	n/a	n/a	n/a	1	n/a	n/a	n/a	n/a						x
TP087	n/a	n/a	n/a	n/a	n/a	n/a	1	n/a	n/a	n/a	n/a						x
TP088	n/a	n/a	n/a	n/a	n/a	n/a	0	n/a	n/a	n/a	n/a						x
TP089	n/a	n/a	n/a	n/a	n/a	n/a	1	n/a	n/a	n/a	n/a						x
TP090	n/a	n/a	n/a	n/a	n/a	n/a	1	n/a	n/a	n/a	n/a						x
TP091	n/a	n/a	n/a	n/a	n/a	n/a	1	n/a	n/a	n/a	n/a						x
TP092 (F/U 3)	68	male	0	1	0	1	0	0	0	1	70		x		x	x	x	x
TP093 (F/U 5)	64	female	1	2	1	1	1	n/a	n/a	n/a	36					x	x
TP094 (F/U 1)	61	male	0	1	1	1	1	1	1	1	15		x			x	x
TP095 (F/U 4)	73	female	0	1	0	n/a	1	0	0	0	115		x			x
TP096 (F/U 2)	59	female	0	1	0	n/a	1	0	0	0	22					x
TP097	58	male	1	1	0	1	1	1	1	1	39		xx		x			x
TP098	71	male	1	0	1	0	1	1	1	1	46				x
TP099	78	female	1	1	0	1	1	0	0	0	110							x
TP100	69	male	1	0	1	1	1	0	1	1	40		xx
TP101	81	female	1	1	0	1	1	n/a	n/a	n/a	n/a		xx
TP102	75	male	0	1	0	1	1	n/a	n/a	1	n/a							x
TP103	77	male	1	1	0	1	1	1	1	1	6,5							x
TP104	59	male	0	1	0	1	1	n/a	n/a	n/a	834							x
TP105	88	female	1	1	0	1	0	n/a	n/a	n/a	140							x
TP106	78	female	1	1	0	1	1	1	0	0	68							x
TP107	79	male	1	1	0	1	1	1	0	1	200							x
TP108	61	male	1	0	1	1	1	1	n/a	1	9.8							x
TP109	48	male	1	1	1	1	1	0	1	1	n/a							x
TP110	71	female	1	1	0	1	1	0	0	0	210							x
TP111	62	female	1	1	0	1	0	1	n/a	n/a	n/a							x
TP112	69	female	1	1	0	1	1	1	n/a	1	n/a							x
TP113	n/a	n/a	1	1	1	n/a	1	1	n/a	0	n/a							x
