# Supplementary material for: Actionable perturbations of damage responses by TCL1/ATM and epigenetic lesions form the basis of T-PLL
Source: Nat Commun. 2018 Feb 15;9:697. doi: 10.1038/s41467-017-02688-6 (PMC5814445; doi:10.1038/s41467-017-02688-6)
Supplement: Supplementary file 4 — Supplementary Data 2 [file 41467_2017_2688_MOESM4_ESM.xlsx]

## Sheet: fc>=1.5;  q<=0.05
Supplementary Dataset 2: Gene expression profiling: Differentially expressed genes comparing T-PLL cases to healthy-donor derived T-cells.
lumiHumanAll SYMBOL	lumiHumanAll GENENAME	Illumina TargetID	Chromosome	ENSEMBL	fold change	p value	q value	variation coefficient
TCL1A	T-cell leukemia/lymphoma 1A	fbknQoCl4CiV83udKE	14	ENSG00000100721	33.9	3.13e-14	2.05e-11	0.313
FLNC	filamin C, gamma	6SeonnyugB1AwLmntk	7	ENSG00000128591	22.5	1.92e-10	3.1e-08	0.367
ALAS2	aminolevulinate, delta-, synthase 2	uyj0RVF5n0fq1KXHXs	X	ENSG00000158578	19	4.85e-10	6.68e-08	0.308
RPRM	reprimo, TP53 dependent G2 arrest mediator candidate	3nbh5GvxlEAud_E1uE	2	ENSG00000177519	16.6	6.35e-07	2.54e-05	0.349
HBA1	hemoglobin, alpha 1	umRnpizrmileiKO9e0	16		16.6	0.000447	0.0048	0.273
IL8	interleukin 8	EVLftPlJ7vrLnu_Dxo	4	ENSG00000169429	15.5	9.36e-06	0.00022	0.263
HSPA1B	heat shock 70kDa protein 1B	Tiuh76h0KH_ee,1ztM	6	ENSG00000204388	12.6	5.65e-08	3.46e-06	0.259
AQP9	aquaporin 9	ui8QkUqjncTQqORfS0	15	ENSG00000103569	12.2	2.3e-11	4.87e-09	0.249
HBD	hemoglobin, delta	rpw5Xp0QsU_I16Hv14	11	ENSG00000223609	12.2	9.35e-11	1.72e-08	0.277
IL8	interleukin 8	3Vy3nJSjUQtfvUe5fo	4	ENSG00000169429	11.9	3.25e-07	1.49e-05	0.257
DMRT2	doublesex and mab-3 related transcription factor 2	NfCKX03lNHbt3S4Cnk	9	ENSG00000173253	11.5	3.55e-07	1.6e-05	0.328
HBM	hemoglobin, mu	0255m6FSUH9Z5w1Lv0	16	ENSG00000206177	11.1	6.77e-09	6.02e-07	0.333
EPCAM	epithelial cell adhesion molecule	BnrvPnvPuvuuMkvvno	2	ENSG00000119888	11	1.81e-09	2.02e-07	0.319
HBA2	hemoglobin, alpha 2	EXX5FpX163_DAt4upo	16		10.9	0.000715	0.00691	0.237
MAFB	v-maf musculoaponeurotic fibrosarcoma oncogene homolog B (avian)	Q1T_A_emeelo5P,i,s	20	ENSG00000204103	10.5	6.71e-11	1.27e-08	0.218
CD14	CD14 molecule	6VtKG_KH,YUPQV,lUU	5	ENSG00000170458	10.2	2.52e-09	2.66e-07	0.175
CD14	CD14 molecule	0SXhieViujBeEehqDU	5	ENSG00000170458	10.1	8.08e-12	2.06e-09	0.214
ADM	adrenomedullin	ct0mK7AvvZZug7i7v4	11	ENSG00000148926	9.98	1.54e-14	1.25e-11	0.211
TNF	tumor necrosis factor	lW4AaJ4EMp71TslV6U	6	ENSG00000232810	9.63	6.72e-11	1.27e-08	0.205
ATF3	activating transcription factor 3	HdUm8EQDU6ks46Std4	1	ENSG00000162772	9.61	7.06e-10	9.14e-08	0.239
EGR1	early growth response 1	Ebfrl,7uOZfnjp_E7k	5	ENSG00000120738	9.43	1.74e-07	8.87e-06	0.242
HBA2	hemoglobin, alpha 2	xC9en3uJFueF1Axbwk	16		9.13	0.00177	0.0138	0.237
RAB25	RAB25, member RAS oncogene family	WX7VR9JVKF,X5X_vUg	1	ENSG00000132698	8.62	2.79e-14	1.91e-11	0.255
SERPINA1	serpin peptidase inhibitor, clade A (alpha-1 antiproteinase, antitrypsin), member 1	0EAxQt1XfTqALrg1RU	14	ENSG00000197249	8.43	2.94e-19	7.87e-16	0.194
MARCKS	myristoylated alanine-rich protein kinase C substrate	BkH9RXlT,7AHktN_hc	6	ENSG00000155130	7.86	1.89e-07	9.47e-06	0.201
PTGDS	prostaglandin D2 synthase 21kDa (brain)	HXlUBYwuThoEModVKk	9	ENSG00000107317	7.72	1.38e-06	4.83e-05	0.255
MCOLN3	mucolipin 3	BlxxEXKc,rMl7616rE	1	ENSG00000055732	7.67	2.62e-07	1.24e-05	0.287
CA1	carbonic anhydrase I	cDvgrjBntVOSRBBZUE	8	ENSG00000133742	7.67	2.68e-05	0.000517	0.32
SERPINA1	serpin peptidase inhibitor, clade A (alpha-1 antiproteinase, antitrypsin), member 1	3Xl44qgHEkXoA4HRUY	14	ENSG00000197249	7.58	7.35e-16	9.85e-13	0.176
FPR1	formyl peptide receptor 1	HSX,93nrVTNK66V8yU	19	ENSG00000171051	7.54	1.83e-11	4e-09	0.213
HBG1	hemoglobin, gamma A	QIPRV4rkp9ekgjrh5I	11	ENSG00000213934	7.51	0.00771	0.0411	0.318
SLC11A1	solute carrier family 11 (proton-coupled divalent metal ion transporters), member 1	xqF579cmSU7jxXerdI	2	ENSG00000018280	7.13	1.58e-12	5.19e-10	0.205
HBB	hemoglobin, beta	rnDlelRCzRwnZ,fntQ	11	ENSG00000244734	6.94	0.0025	0.018	0.233
NRP2	neuropilin 2	iFdBKinC7rEqL4h444	2	ENSG00000118257	6.74	3.1e-10	4.65e-08	0.272
LDLR	low density lipoprotein receptor	9kYHoe7kGf,qIOO1W8	19	ENSG00000130164	6.71	1.33e-12	4.55e-10	0.141
ZDHHC11	zinc finger, DHHC-type containing 11	WqAVSF6PeL,0lyVIfc	5	ENSG00000188818	6.61	2.52e-13	1.19e-10	0.178
G0S2	G0/G1switch 2	xHuohSaLqKiGSyEiEg	1	ENSG00000123689	6.6	6.51e-08	3.91e-06	0.25
BLK	B lymphoid tyrosine kinase	ErvSh6wmHtNCwpVbno	8	ENSG00000136573	6.55	2.06e-06	6.57e-05	0.275
EPCAM	epithelial cell adhesion molecule	ZoXhLA6oEHo3o160B8	2		6.48	4.16e-08	2.68e-06	0.273
VCAN	versican	NSUyuS,n3E45wKeYOo	5	ENSG00000038427	6.37	1.12e-11	2.68e-09	0.197
IL1RN	interleukin 1 receptor antagonist	upH6Ifs4COnuXeXt1U	2	ENSG00000136689	6.17	1.28e-08	1.01e-06	0.23
CSF3R	colony stimulating factor 3 receptor (granulocyte)	uhSNOdTUlUVDpf_5_8	1	ENSG00000119535	5.93	2.29e-05	0.000452	0.198
IER3	immediate early response 3	uihtWnqOC3rrq2wvyg	6	ENSG00000137331	5.83	1.48e-08	1.13e-06	0.166
HIST1H1E	histone cluster 1, H1e	cLwFQppwFAhZQlQpJQ	6	ENSG00000168298	5.8	5.96e-05	0.000987	0.279
ALPL	alkaline phosphatase, liver/bone/kidney	Q0R16neBERlJ13eCYc	1	ENSG00000162551	5.73	1.96e-06	6.3e-05	0.258
HES4	hairy and enhancer of split 4 (Drosophila)	0Vb3Klul,liHskiAGw	1	ENSG00000188290	5.71	0.000107	0.00157	0.214
CD83	CD83 molecule	36udlR_1Rzerk434kI	6	ENSG00000112149	5.69	1.63e-10	2.7e-08	0.183
AHSP	alpha hemoglobin stabilizing protein	Td4X07XynudeUdxXhE	16	ENSG00000169877	5.66	2.48e-07	1.2e-05	0.236
ID3	inhibitor of DNA binding 3, dominant negative helix-loop-helix protein	HVQfZXlR_H0UDV9eiE	1	ENSG00000117318	5.66	0.000355	0.00403	0.245
SNORD3C	small nucleolar RNA, C/D box 3C	9glp,em_fp5B5bSU_M	17		5.42	2.32e-06	7.2e-05	0.175
CD83	CD83 molecule	rl97KD3,qguKCUrUa0	6	ENSG00000112149	5.01	2.69e-11	5.57e-09	0.157
EMP1	epithelial membrane protein 1	6ipCUUDxcp4ryIj6Uk	12	ENSG00000134531	5	4.32e-07	1.88e-05	0.24
IFI30	interferon, gamma-inducible protein 30	x6CNIVJ18V_3lL7FKk	19		4.97	3.21e-10	4.76e-08	0.17
IFIT3	interferon-induced protein with tetratricopeptide repeats 3	9lUF6j54kqCf5O_dwo	10	ENSG00000119917	4.88	0.000509	0.0053	0.248
ANK1	ankyrin 1, erythrocytic	T5yyiW8qii,qt1EY5c	8	ENSG00000029534	4.87	2.04e-05	0.000414	0.259
RHBDL1	rhomboid, veinlet-like 1 (Drosophila)	xfRt5X_4Ght0qee5V8	16	ENSG00000103269	4.82	7.3e-13	2.76e-10	0.193
SPI1	spleen focus forming virus (SFFV) proviral integration oncogene spi1	cGUnqbSFUWqQX5IoYU	11	ENSG00000066336	4.82	1.41e-10	2.44e-08	0.181
TREM1	triggering receptor expressed on myeloid cells 1	HpL7lCooqKKwCkqLww	6	ENSG00000124731	4.77	8.84e-06	0.000211	0.221
SLC15A3	solute carrier family 15, member 3	QEpXPUlV_fR3FoSGkk	11	ENSG00000110446	4.74	1.93e-08	1.42e-06	0.16
NCF1	neutrophil cytosolic factor 1	9Z9sVJSRzuxO9euA6Q	7		4.74	8.55e-07	3.25e-05	0.198
SLC7A7	solute carrier family 7 (amino acid transporter light chain, y+L system), member 7	ZXjugJKr963HpyJwoI	14	ENSG00000155465	4.73	4.21e-10	6.01e-08	0.158
LILRA5	leukocyte immunoglobulin-like receptor, subfamily A (with TM domain), member 5	QiooOrv4uSIR63quNQ	19	ENSG00000187116	4.73	5.09e-09	4.74e-07	0.169
DUSP6	dual specificity phosphatase 6	rvtkCqMN6gIRQNOp0c	12	ENSG00000139318	4.71	1.6e-07	8.29e-06	0.151
MCOLN3	mucolipin 3	EeHuH_hB0sFen6FHdI	1	ENSG00000055732	4.67	1.56e-06	5.26e-05	0.253
DDIT3	DNA-damage-inducible transcript 3	0FCogUoBoBIutPVSVo	12	ENSG00000175197	4.66	3.7e-06	0.000104	0.157
IFITM3	interferon induced transmembrane protein 3	ijfUpc6MjSik0eKUok	11	ENSG00000142089	4.66	8.41e-05	0.00129	0.166
HBEGF	heparin-binding EGF-like growth factor	0eucdTkqtLkkihLeiA	5	ENSG00000113070	4.59	4.16e-12	1.17e-09	0.184
CFD	complement factor D (adipsin)	NkEC1YkOC01HXk3r60	19	ENSG00000197766	4.58	5.15e-05	0.000878	0.163
SPI1	spleen focus forming virus (SFFV) proviral integration oncogene spi1	Ki3QtbOwNI3Vd0VdUU	11	ENSG00000066336	4.54	8.38e-12	2.1e-09	0.169
IRAK3	interleukin-1 receptor-associated kinase 3	Wtd1NNdLuLXSJdTeUI	12	ENSG00000090376	4.54	3.36e-06	9.57e-05	0.201
LILRA3	leukocyte immunoglobulin-like receptor, subfamily A (without TM domain), member 3	34uKI5_W44Z6kSKtK0	19		4.54	9.96e-05	0.00149	0.207
TCL1B	T-cell leukemia/lymphoma 1B	QRLqiToqOr_l7n3nz0	14		4.53	5.74e-06	0.000149	0.216
FCGR3B	Fc fragment of IgG, low affinity IIIb, receptor (CD16b)	BiV3DnKLJA61ygqh4o	1		4.48	6.82e-09	6.03e-07	0.207
CSDAP1		TNJCXUutQFJZe9lujE		ENSG00000261614	4.43	1.11e-11	2.68e-09	0.141
LILRB2	leukocyte immunoglobulin-like receptor, subfamily B (with TM and ITIM domains), member 2	fzqLiUkhJUkjXERP9E	19	ENSG00000131042	4.42	2.5e-11	5.26e-09	0.176
C5AR1	complement component 5a receptor 1	WEio37sV9FSXVUOkE0	19	ENSG00000197405	4.42	2.39e-09	2.55e-07	0.18
IL1R2	interleukin 1 receptor, type II	EqT7npVH9Hpffr,qqA	2	ENSG00000115590	4.39	2.96e-05	0.000557	0.208
CELF2	CUGBP, Elav-like family member 2	fRJSrKnjCmeOb46SX4	10	ENSG00000048740	4.35	4.57e-07	1.97e-05	0.19
ZFHX3	zinc finger homeobox 3	HldjlBIYc9oot4Ro3Q	16		4.32	1.66e-15	1.83e-12	0.154
RNU11	RNA, U11 small nuclear	96z_pJ642_tWmV,fx4	1		4.27	3.8e-06	0.000106	0.19
ADAM23	ADAM metallopeptidase domain 23	ZJ5no6EWX5Hvo96s4Q	2	ENSG00000114948	4.27	1.17e-05	0.000262	0.277
FCN1	ficolin (collagen/fibrinogen domain containing) 1	BUnS0JZROVEF0Uiog8	9	ENSG00000085265	4.26	7.42e-05	0.00117	0.158
RIPK2	receptor-interacting serine-threonine kinase 2	WSCXl8FLZyOV97UqH4	8	ENSG00000104312	4.19	2.17e-10	3.43e-08	0.107
NAMPT	nicotinamide phosphoribosyltransferase	WbfQoVL541QQCtQAqU	7	ENSG00000105835	4.19	1.8e-08	1.35e-06	0.166
IFIT2	interferon-induced protein with tetratricopeptide repeats 2	0nhUk0lEd6voA7_Xvo	10	ENSG00000119922	4.16	0.000643	0.00637	0.2
SCD	stearoyl-CoA desaturase (delta-9-desaturase)	Nyg7UU4H4xtbu1SOe0	10	ENSG00000099194	4.13	4.35e-09	4.13e-07	0.183
		ost5I7o1wdeYgsHRLg			4.11	1.1e-05	0.000249	0.197
SNORD3A	small nucleolar RNA, C/D box 3A	ZeQeW0lPjjb33dbPqg	17		4.1	1.37e-08	1.06e-06	0.137
DUSP10	dual specificity phosphatase 10	6o_ed1PKIQ4oKKOj3o	1	ENSG00000143507	4.09	1.16e-08	9.32e-07	0.179
NCF1C	neutrophil cytosolic factor 1C pseudogene	0SnH9bU7F5ALapCG7U	7	ENSG00000165178	4.07	1.46e-06	5.02e-05	0.175
TSPYL2	TSPY-like 2	lPaGHeFyKO59K1QGvo	X	ENSG00000184205	4.06	4.41e-08	2.82e-06	0.166
SLC25A24	solute carrier family 25 (mitochondrial carrier; phosphate carrier), member 24	BeSiqdKBepNXepShlg	1	ENSG00000085491	4.06	1.7e-05	0.000355	0.21
RHOB	ras homolog family member B	TkrTkRL,jAqSwQs_qU	2	ENSG00000143878	4.05	3e-06	8.81e-05	0.191
SNORD3D	small nucleolar RNA, C/D box 3D	HsiRYAVYoIism,3XiY	17		4.02	4.43e-08	2.82e-06	0.133
RPPH1	ribonuclease P RNA component H1	KxVkqhdMFQ9Icd11lQ	14		4.02	8.87e-07	3.35e-05	0.176
IGFBP5	insulin-like growth factor binding protein 5	ZReDmgidp1b8k,7Hwo	2	ENSG00000115461	4.02	0.00132	0.011	0.287
CSDA	cold shock domain protein A	9XkaCEIiyXdS,SQWco	12	ENSG00000060138	4	5.28e-13	2.1e-10	0.108
CD68	CD68 molecule	xhqv9fnXlKPALU4v34	17		4	1.44e-06	4.98e-05	0.144
H1F0	H1 histone family, member 0	33KnLHy,RFaieogAF4	22	ENSG00000189060	3.96	0.000203	0.00258	0.214
RNU11	RNA, U11 small nuclear	KJMP,6z_pJ642_tWmU	1		3.95	2.72e-05	0.000522	0.189
KLF4	Kruppel-like factor 4 (gut)	065_uLfr3ArFAQoJQI	9	ENSG00000136826	3.93	1.49e-06	5.11e-05	0.198
IGFBP5	insulin-like growth factor binding protein 5	xkS_0hCPX0j1i_XFr4	2	ENSG00000115461	3.93	2.44e-05	0.000477	0.242
DUSP10	dual specificity phosphatase 10	lpeo0F6ntREgBABUFA	1	ENSG00000143507	3.92	2.32e-07	1.13e-05	0.182
PLAUR	plasminogen activator, urokinase receptor	0on4A3lkg6WUu8SeQo	19	ENSG00000011422	3.91	8.45e-06	0.000203	0.198
ASGR1	asialoglycoprotein receptor 1	3qgoyrjvWCuKJ_AVuk	17	ENSG00000141505	3.9	4.06e-07	1.78e-05	0.164
		uiSdXZ5jc_AtI3URCo			3.9	4.68e-07	2e-05	0.105
HIST1H1D	histone cluster 1, H1d	lJcLaoJYK8QKQIKSdY	6	ENSG00000124575	3.9	0.0027	0.0191	0.234
CDH1	cadherin 1, type 1, E-cadherin (epithelial)	KW6,sdAlSDVQuXn,jg	16	ENSG00000039068	3.89	7.88e-06	0.000192	0.248
RRP12	ribosomal RNA processing 12 homolog (S, cerevisiae)	riXodKOH6Byp_ndILU	10	ENSG00000052749	3.87	9.29e-09	7.78e-07	0.148
TSPYL2	TSPY-like 2	xldZVZKfe7nnB7Pz7g	X	ENSG00000184205	3.83	9.34e-07	3.51e-05	0.161
FOXP1-IT1	FOXP1 intronic transcript 1 (non-protein coding)	BW7tKieLop4CKOgR9U	3	ENSG00000242094	3.82	9.35e-08	5.3e-06	0.167
FSCN1	fascin homolog 1, actin-bundling protein (Strongylocentrotus purpuratus)	rSXVW1UE5N0d6u3638	7	ENSG00000075618	3.82	7.12e-07	2.78e-05	0.163
		crfUBf7OJU8nl0n9XQ			3.79	1.78e-11	3.97e-09	0.163
SIRPA	signal-regulatory protein alpha	NgVSgCgitgUFeaCiTo	20	ENSG00000198053	3.79	3.3e-06	9.43e-05	0.187
CCL3	chemokine (C-C motif) ligand 3	WXeRTp3eQUvd5NH554	17	ENSG00000006075	3.76	2.47e-06	7.6e-05	0.206
JUP	junction plakoglobin	xjlJ93dSrny_n_VFXQ	17	ENSG00000173801	3.7	1.73e-08	1.31e-06	0.192
EGR2	early growth response 2	Nk5D7voLtfrZfu47IQ	10		3.7	6.4e-08	3.86e-06	0.206
NCCRP1	non-specific cytotoxic cell receptor protein 1 homolog (zebrafish)	KddScWSJUQFSk3NAtU	19	ENSG00000188505	3.69	7.12e-08	4.18e-06	0.24
MMP25	matrix metallopeptidase 25	3mKr5VL50xASNJOKEg	16	ENSG00000008516	3.69	4.77e-06	0.000127	0.194
RNU5A-1	RNA, U5A small nuclear 1	0l,xwI,W6IoEHeLfBU	15		3.66	2.48e-06	7.61e-05	0.191
		KOelHdLUm9dLLgyYF4			3.65	2.64e-05	0.00051	0.196
		KY36ICKhQLR,8in6tQ			3.64	7.21e-14	3.93e-11	0.132
LILRA2	leukocyte immunoglobulin-like receptor, subfamily A (with TM domain), member 2	ZSoSN441SineihDcoU	19	ENSG00000239998	3.64	1.02e-05	0.000235	0.193
TMEM30B	transmembrane protein 30B	0knRyVFXXc,6sIg,HE	14	ENSG00000182107	3.63	2.54e-06	7.72e-05	0.193
C15orf48	chromosome 15 open reading frame 48	Bgi_QDtQKuFA4Yldl0	15		3.61	4.65e-06	0.000124	0.204
IFIT1	interferon-induced protein with tetratricopeptide repeats 1	N4OCV6LHOJqV4h6eeE	10	ENSG00000185745	3.6	0.000344	0.00391	0.211
CCL3L3	chemokine (C-C motif) ligand 3-like 3	0Tm7hdRJxd9zoevPlA	17	ENSG00000256515	3.59	0.00343	0.0228	0.217
TYROBP	TYRO protein tyrosine kinase binding protein	ZOoheueEudPlelux9c	19	ENSG00000011600	3.58	3.83e-05	0.000688	0.138
CDC14A	cell division cycle 14A	BgzlpSnc8yhVJJH16A	1	ENSG00000079335	3.55	1.16e-10	2.05e-08	0.154
EFHC2	EF-hand domain (C-terminal) containing 2	Nehf,goZv6fIooMFOU	X	ENSG00000183690	3.54	7.83e-05	0.00122	0.212
MAOA	monoamine oxidase A	Nrlw71O3gv5VLnEb6I	X	ENSG00000189221	3.53	3.98e-06	0.000109	0.253
		f6hEseoCqJUSx6g_ok			3.52	1.61e-08	1.22e-06	0.191
NAMPT	nicotinamide phosphoribosyltransferase	cDXmkgli9BNdelFh1w	7	ENSG00000105835	3.52	3.53e-05	0.000643	0.189
RNU1-9	RNA, U1 small nuclear 9	l7nlXmP1UDuoB2Hkw8	1		3.52	3.67e-05	0.000664	0.146
NRP2	neuropilin 2	93qBFQhLgK7TTUqJWY	2	ENSG00000118257	3.51	1.73e-10	2.83e-08	0.226
LMNA	lamin A/C	0EgReqeagSXmxp3TQc	1	ENSG00000160789	3.51	0.0029	0.0201	0.213
PI3	peptidase inhibitor 3, skin-derived	NeHlSg0ILnuCnfmo6U	20	ENSG00000124102	3.49	1.98e-07	9.83e-06	0.22
HMOX1	heme oxygenase (decycling) 1	E0LNfvhGlOFH9VupTo	22	ENSG00000100292	3.48	6.62e-10	8.65e-08	0.171
		KqKeI4Cj5_CUovkIQk			3.46	1.4e-06	4.87e-05	0.176
CR2	complement component (3d/Epstein Barr virus) receptor 2	olf,CgpHACJ7XrNyFQ	1	ENSG00000117322	3.46	4.36e-05	0.000763	0.212
EPAS1	endothelial PAS domain protein 1	0VIkf5B1erCKhhF3r8	2	ENSG00000116016	3.45	2.49e-07	1.2e-05	0.231
OPLAH	5-oxoprolinase (ATP-hydrolysing)	l3OLNlqVKKW7ijVkMA	8	ENSG00000178814	3.44	3.32e-09	3.29e-07	0.196
		NsHeE0el9BK7pnifeo		ENSG00000271204	3.43	5.39e-05	0.000912	0.132
GAB2	GRB2-associated binding protein 2	oYqrVQiNSntO4,Ouk4	11	ENSG00000033327	3.4	1.26e-10	2.2e-08	0.152
TRIB1	tribbles homolog 1 (Drosophila)	Tpd7ZHBnduvnYe_ze4	8	ENSG00000173334	3.39	3.19e-06	9.21e-05	0.172
RNU1-3	RNA, U1 small nuclear 3	WhV5j9VA7qAdh5MP7o	1		3.38	1.64e-05	0.000347	0.143
ITPRIP	inositol 1,4,5-trisphosphate receptor interacting protein	9l1IJQBTl6N1TJ91,k	10	ENSG00000148841	3.38	1.68e-05	0.000353	0.134
SGK1	serum/glucocorticoid regulated kinase 1	fX7oznu4Ftu4u6zl40	6		3.36	9.9e-06	0.00023	0.151
LYN	v-yes-1 Yamaguchi sarcoma viral related oncogene homolog	3XSSesN_d5_EE3i5JY	8	ENSG00000254087	3.36	4.96e-05	0.000851	0.151
CD163	CD163 molecule	TSISafkv10IoiB8tRQ	12	ENSG00000177575	3.35	1.02e-06	3.76e-05	0.201
FFAR2	free fatty acid receptor 2	WqenuuGedD9eu59oXw	19	ENSG00000126262	3.35	5.26e-06	0.000139	0.21
		ElnqpeCE9eihHVNIF4			3.35	7.45e-05	0.00118	0.224
ITGAX	integrin, alpha X (complement component 3 receptor 4 subunit)	feTnq95EnpdWb6kE_c	16	ENSG00000140678	3.33	2.31e-12	7.2e-10	0.158
ATP1B1	ATPase, Na+/K+ transporting, beta 1 polypeptide	fvOfs_Dnt_E3fl_11o	1	ENSG00000143153	3.3	4.13e-08	2.66e-06	0.177
C16orf80	chromosome 16 open reading frame 80	i7C5LqrCS17i6ZOBno	16	ENSG00000070761	3.3	6.15e-08	3.74e-06	0.123
IL23A	interleukin 23, alpha subunit p19	ci1cCkknQo6R0jdTpU	12	ENSG00000110944	3.28	3.13e-06	9.11e-05	0.16
NINJ1	ninjurin 1	TKiUtKXuKlshfszFeQ	9	ENSG00000131669	3.27	2.27e-09	2.48e-07	0.0919
RNA28S5	RNA, 28S ribosomal 5	oRUcMqBuJ6vyFtuISs	22		3.27	1.42e-06	4.92e-05	0.0765
		Q7Mt5I7o1wdeYgsHRI			3.26	5e-08	3.14e-06	0.196
KIAA1598	KIAA1598	E_Ru6wkyn4IrqykrE4	10	ENSG00000187164	3.25	4.56e-06	0.000123	0.185
RNU1-5	RNA, U1 small nuclear 5	BueFXmP1UDuoB2Hkw8	1		3.25	1.69e-05	0.000354	0.132
TENM1	teneurin transmembrane protein 1	Td6eS8Drf_T,nen9KU	X	ENSG00000009694	3.23	1.95e-12	6.13e-10	0.144
RGPD5	RANBP2-like and GRIP domain containing 5	xr0QBJ,ukeAqYiUI3U	2		3.23	2.75e-08	1.93e-06	0.182
SGK1	serum/glucocorticoid regulated kinase 1	iaGe9wAK3Xkje3qe44	6		3.23	4.62e-05	0.000802	0.153
CCL3L1	chemokine (C-C motif) ligand 3-like 1	ueQUrXd5FH554RlhZc	17		3.21	4.57e-07	1.97e-05	0.187
AIF1	allograft inflammatory factor 1	Ht1UXcUk3nic4lAUqM	6	ENSG00000204472	3.21	3.25e-05	6e-04	0.156
CSF3R	colony stimulating factor 3 receptor (granulocyte)	BCdEueiijgCCWuV6i0	1	ENSG00000119535	3.2	5.11e-06	0.000135	0.188
MYADM	myeloid-associated differentiation marker	E16U4oQA8eLpXwIqC8	19	ENSG00000179820	3.19	3.04e-05	0.000568	0.139
NRP2	neuropilin 2	9J6C0kcOiKHo67FpOk	2	ENSG00000118257	3.17	2.33e-07	1.13e-05	0.195
BCL6	B-cell CLL/lymphoma 6	9OpibkU1f,guykhEqE	3	ENSG00000113916	3.16	1.58e-07	8.24e-06	0.124
IRF2BPL	interferon regulatory factor 2 binding protein-like	WlysSDwyV8kGHnnruw	14	ENSG00000119669	3.15	2.77e-12	8.02e-10	0.0902
QPCT	glutaminyl-peptide cyclotransferase	rS95N4xbdf1eC3pEU4	2	ENSG00000115828	3.15	4.82e-09	4.52e-07	0.16
MXD1	MAX dimerization protein 1	cXhBQH5fxVNXIPrnfo	2	ENSG00000059728	3.14	2.75e-12	8.02e-10	0.122
AIF1L	allograft inflammatory factor 1-like	cro4LO7ubuTqLuboeo	9		3.14	3.64e-07	1.63e-05	0.141
CD93	CD93 molecule	iukJL3,SSP_VHPXeJ4	20		3.14	2.97e-06	8.78e-05	0.173
FCER1G	Fc fragment of IgE, high affinity I, receptor for; gamma polypeptide	i78RqXiRSgUoh8Yh3g	1	ENSG00000158869	3.14	0.000209	0.00264	0.162
PLAUR	plasminogen activator, urokinase receptor	NLlkleCBLl6O64VHo0	19	ENSG00000011422	3.13	5.31e-06	0.000139	0.181
RNU4ATAC	RNA, U4atac small nuclear (U12-dependent splicing)	0r5nHtQ4mTLipLHnBk	2		3.13	1.62e-05	0.000343	0.155
NLRP3	NLR family, pyrin domain containing 3	B5fXuSJ_pN1,GUq4oI	1	ENSG00000162711	3.12	2.17e-05	0.000433	0.164
ACSL1	acyl-CoA synthetase long-chain family member 1	6qt7iLE7PMxCRBKn5E	4	ENSG00000151726	3.09	2.21e-05	0.00044	0.154
MXRA8	matrix-remodelling associated 8	HVQB6rSXSpKLVHXUqc	1	ENSG00000162576	3.09	5.65e-05	0.000945	0.216
FCGR2A	Fc fragment of IgG, low affinity IIa, receptor (CD32)	cld3ujVx56,eX3U54g	1		3.07	2.87e-09	2.94e-07	0.144
CMTM2	CKLF-like MARVEL transmembrane domain containing 2	xUfSKQgpQAkznr111I	16	ENSG00000140932	3.05	1.68e-07	8.67e-06	0.202
HILPDA	hypoxia inducible lipid droplet-associated	EtvXUEy7s_t4Kq66jk	7	ENSG00000135245	3.05	2.57e-06	7.78e-05	0.168
SIGLEC14	sialic acid binding Ig-like lectin 14	fet10n1c1MykSIpJP4	19		3.05	5.03e-06	0.000134	0.177
MYC	v-myc myelocytomatosis viral oncogene homolog (avian)	TXm4UjVovoAQ4ApVQo	8	ENSG00000136997	3.04	8.89e-10	1.1e-07	0.086
CYP27A1	cytochrome P450, family 27, subfamily A, polypeptide 1	Bohqovgi7pWT7Xr1Qw	2	ENSG00000135929	3.02	1.74e-10	2.84e-08	0.147
LMTK2	lemur tyrosine kinase 2	0o30vPYqg4pK0JY5yU	7	ENSG00000164715	3.02	1.27e-07	6.87e-06	0.141
TRAF4	TNF receptor-associated factor 4	Q9RVhUB6CD9SCUpG6Y	17	ENSG00000076604	3.01	6.53e-08	3.91e-06	0.17
PLAU	plasminogen activator, urokinase	6ut,eiK8ytHXql36tU	10	ENSG00000122861	3.01	0.00111	0.00967	0.217
BIRC7	baculoviral IAP repeat containing 7	l73oe73qXnijpInrtQ	20	ENSG00000101197	3.01	0.00184	0.0142	0.251
LILRB3	leukocyte immunoglobulin-like receptor, subfamily B (with TM and ITIM domains), member 3	3U4ohnqB_6h0Xh0COE	19		3	3.81e-07	1.69e-05	0.126
RBM47	RNA binding motif protein 47	Hi5ceKX8JFnBPX9TT0	4		3	5.79e-06	0.00015	0.178
ARHGAP32	Rho GTPase activating protein 32	Tspt5PV77vXn3X0snk	11	ENSG00000134909	2.99	1.23e-10	2.17e-08	0.135
ZBTB43	zinc finger and BTB domain containing 43	BLnCuEdRQUi4ipIyko	9	ENSG00000169155	2.99	1.79e-09	2.01e-07	0.13
ATP1B1	ATPase, Na+/K+ transporting, beta 1 polypeptide	unu3iN6N5U0f6cuEqc	1	ENSG00000143153	2.99	1.21e-06	4.33e-05	0.202
FCGR2A	Fc fragment of IgG, low affinity IIa, receptor (CD32)	WVfqghgqOeS9QCIKHc	1	ENSG00000143226	2.98	7.29e-10	9.37e-08	0.176
ASGR2	asialoglycoprotein receptor 2	uaEuOnfoDq6OkSHMpE	17	ENSG00000161944	2.98	3.56e-09	3.52e-07	0.184
		BB6rSXSpKIR1TSB_kk			2.98	1.89e-05	0.000388	0.212
SGK1	serum/glucocorticoid regulated kinase 1	NICr,zoUOVS_0tIlvo	6	ENSG00000118515	2.98	5.54e-05	0.00093	0.14
CCL3L1	chemokine (C-C motif) ligand 3-like 1	ogoZKSQIstLV9_neeE	17		2.97	0.000511	0.00531	0.22
ZBTB16	zinc finger and BTB domain containing 16	3RCViiNWVh6KMiCGxc	11	ENSG00000109906	2.97	0.00897	0.0461	0.206
CCL3L1	chemokine (C-C motif) ligand 3-like 1	0t7nhVLii6tSAxtLhc	17		2.96	0.00278	0.0194	0.221
RASSF6	Ras association (RalGDS/AF-6) domain family member 6	Tc,0aJqQUEuDuieIhI	4	ENSG00000169435	2.95	2.8e-13	1.27e-10	0.163
RNU12-2P	RNA, U12 small nuclear 2, pseudogene	QnrArZVwrhSXH_ajlw	X	ENSG00000201659	2.94	0.000547	0.0056	0.191
EEF1A2	eukaryotic translation elongation factor 1 alpha 2	BJnZRnS5W,xQwHiYVQ	20	ENSG00000101210	2.94	0.00154	0.0124	0.224
FOLR3	folate receptor 3 (gamma)	NlW3bqPPj141CCrXeo	11	ENSG00000110203	2.94	0.00344	0.0228	0.22
CEBPD	CCAAT/enhancer binding protein (C/EBP), delta	iZauVnkv36hMomQIJw	8	ENSG00000221869	2.93	0.00365	0.0239	0.16
ATG2A	autophagy related 2A	oGin,oV2hVNUdJQu38	11	ENSG00000110046	2.92	3.71e-08	2.43e-06	0.121
MYT1	myelin transcription factor 1	lSO7ufqbv3btm,m7ac	20	ENSG00000196132	2.91	0.000278	0.00331	0.223
CD163	CD163 molecule	iJRBK2dNW0tNfz5Lag	12	ENSG00000177575	2.9	1.63e-06	5.44e-05	0.174
ZNF165	zinc finger protein 165	QVzg5Li7oIl9LSJ0Bc	6	ENSG00000197279	2.89	1.18e-08	9.48e-07	0.156
CHST15	carbohydrate (N-acetylgalactosamine 4-sulfate 6-O) sulfotransferase 15	l354SDK9b3qa692JeU	10	ENSG00000182022	2.89	2.16e-06	6.8e-05	0.161
ZNF704	zinc finger protein 704	xgune1VSLwo,nEetd4	8	ENSG00000164684	2.88	9.16e-09	7.72e-07	0.149
BRSK1	BR serine/threonine kinase 1	053WgoPev2bjXl5tbs	19	ENSG00000160469	2.88	1.17e-08	9.38e-07	0.151
NLRP3	NLR family, pyrin domain containing 3	9X8ZSrighFKEOEk2rs	1	ENSG00000162711	2.88	0.000193	0.00249	0.16
ZNF462	zinc finger protein 462	3uRXuut_hLO6ASCdTg	9	ENSG00000148143	2.87	0.000395	0.00436	0.239
DUSP10	dual specificity phosphatase 10	o5XVJR9Ey12LV4IiCk	1	ENSG00000143507	2.86	3.69e-10	5.38e-08	0.16
TLE3	transducin-like enhancer of split 3 (E(sp1) homolog, Drosophila)	r0GXooZfOiUkzVLcCA	15		2.86	1.28e-06	4.51e-05	0.15
		oiUU3Hq5914u4S7Keo			2.86	3.81e-06	0.000106	0.113
LRRC25	leucine rich repeat containing 25	rjdSn6XUiSVEUFUAwA	19	ENSG00000175489	2.86	4.19e-06	0.000114	0.181
TSPYL2	TSPY-like 2	i_az3_az37VbVUgp2U	X	ENSG00000184205	2.86	2.86e-05	0.000543	0.152
SIK1	salt-inducible kinase 1	ce,QIepgKe1oqSFK5c	21		2.86	0.00143	0.0117	0.173
CXXC5	CXXC finger protein 5	03pfnDpBIICp9,m61U	5	ENSG00000171604	2.85	5.78e-07	2.35e-05	0.155
C12orf44	chromosome 12 open reading frame 44	3qX_p3oF53q0_uIfoI	12	ENSG00000123395	2.85	2.34e-06	7.26e-05	0.117
RNU1-8	RNA, U1 small nuclear 8	xHxekqiMU40YK6,1So	14		2.85	1.01e-05	0.000233	0.138
ITPRIP	inositol 1,4,5-trisphosphate receptor interacting protein	x3p9_7sSIQSB2uqAag	10		2.85	0.000283	0.00335	0.136
KLF4	Kruppel-like factor 4 (gut)	feh8QDlCquHoL7ozSo	9	ENSG00000136826	2.84	2.71e-07	1.27e-05	0.158
C17orf53	chromosome 17 open reading frame 53	01OVCvVK5KEiu6XPsU	17	ENSG00000125319	2.84	2.77e-06	8.27e-05	0.154
CKS2	CDC28 protein kinase regulatory subunit 2	9UEi3Ker08Tj04lIFE	9	ENSG00000123975	2.84	4.09e-05	0.000726	0.134
BASP1	brain abundant, membrane attached signal protein 1	oSEiVHyftROjdDlDXU	5	ENSG00000176788	2.84	0.00424	0.0266	0.155
NEU1	sialidase 1 (lysosomal sialidase)	Zfyh4Ccptd1RAAteV0	6	ENSG00000204386	2.82	2.89e-09	2.95e-07	0.131
PLEKHO2	pleckstrin homology domain containing, family O member 2	rnPD9TX8kp6lcpKCek	15	ENSG00000241839	2.81	4.85e-13	1.95e-10	0.146
		oRWPjKIu05LSWB1h94			2.81	1.85e-08	1.38e-06	0.119
CRISPLD2	cysteine-rich secretory protein LCCL domain containing 2	3Gm9endeVEo4E,2n18	16	ENSG00000103196	2.8	4.02e-10	5.77e-08	0.158
HIST1H2BD	histone cluster 1, H2bd	Wc8GcY5eBcULedeVQI	6	ENSG00000158373	2.8	0.000376	0.0042	0.18
PLBD1	phospholipase B domain containing 1	oSxE1zlMLrVEsQrpdU	12	ENSG00000121316	2.8	0.004	0.0255	0.177
IFNGR2	interferon gamma receptor 2 (interferon gamma transducer 1)	KCF62234f6QOJaJV_o	21	ENSG00000159128	2.79	4.08e-08	2.63e-06	0.0961
IL1B	interleukin 1, beta	odF3XHR8CVl4SAUaUQ	2	ENSG00000125538	2.78	0.00898	0.0461	0.229
HSPA6	heat shock 70kDa protein 6 (HSP70B')	Wivj4OlfbjC0nuHtKk	1		2.77	1.38e-08	1.06e-06	0.16
AC093326,2		onl5WRHfxpIJLhP1fk		ENSG00000225942	2.76	0.00079	0.00745	0.194
CLEC7A	C-type lectin domain family 7, member A	Wh0iPd,7USEtN0okgI	12	ENSG00000172243	2.75	3.47e-07	1.57e-05	0.172
LILRA5	leukocyte immunoglobulin-like receptor, subfamily A (with TM domain), member 5	r15KzrSBUuF16I9a3Q	19	ENSG00000187116	2.75	2.63e-05	0.000508	0.168
NET1	neuroepithelial cell transforming 1	ZqbssL7IKdiqG6Hz_U	10	ENSG00000173848	2.75	4.47e-05	0.00078	0.139
NUDT14	nudix (nucleoside diphosphate linked moiety X)-type motif 14	WWhNVCFdptN,rt069c	14	ENSG00000183828	2.74	7.31e-07	2.85e-05	0.126
CTHRC1	collagen triple helix repeat containing 1	uKH_4KD656PLo75zeo	8	ENSG00000164932	2.73	1.55e-09	1.77e-07	0.153
CDC14A	cell division cycle 14A	N93o5RixQv,ILIlNbc	1	ENSG00000079335	2.73	6.18e-08	3.75e-06	0.115
CD79A	CD79a molecule, immunoglobulin-associated alpha	iqJ4_ySXby7RVddXjc	19	ENSG00000105369	2.73	5.24e-05	0.00089	0.132
RNA18S5	RNA, 18S ribosomal 5	um_PC1eV,sRFlbZxxY	22		2.72	4.03e-07	1.77e-05	0.0728
ANKRD20A11P	ankyrin repeat domain 20 family, member A11, pseudogene	BtVCAu0iX8boX1ToAo	21	ENSG00000215559	2.72	8.4e-06	0.000202	0.156
ARHGEF4	Rho guanine nucleotide exchange factor (GEF) 4	NGduJuIJTCIiFg97p0	2	ENSG00000136002	2.72	1.21e-05	0.00027	0.203
KLF6	Kruppel-like factor 6	NmhkRKIAl8SOdOoKu4	10	ENSG00000067082	2.71	1.09e-07	6.07e-06	0.0799
DUSP8	dual specificity phosphatase 8	NJ7096Q4,pBLmrrXYk	11	ENSG00000184545	2.7	1.62e-06	5.43e-05	0.142
P2RY13	purinergic receptor P2Y, G-protein coupled, 13	NVFNF0BUNFV13s57RE	3	ENSG00000181631	2.7	0.000134	0.00185	0.16
		610HU3AeDfqiBUjeFA			2.7	0.00042	0.00459	0.196
SUSD4	sushi domain containing 4	0lTe0KeXiF3Jd9w6c4	1	ENSG00000143502	2.69	7.23e-06	0.000179	0.156
SERTAD1	SERTA domain containing 1	rg3LXqQfRNbXXt0qek	19	ENSG00000197019	2.69	0.000642	0.00636	0.13
CDC14A	cell division cycle 14A	WoUTXAJAPiDrzXfRlU	1	ENSG00000079335	2.68	7.53e-09	6.59e-07	0.131
HBE1	hemoglobin, epsilon 1	NPenHR,pCi9FXguSnk	11	ENSG00000213931	2.67	0.000432	0.00469	0.232
		QefV31k,ChnuPk8hUU			2.66	1.17e-07	6.47e-06	0.15
		NaeGJxfHiTPXl3EUiE			2.66	3.37e-07	1.53e-05	0.113
CD19	CD19 molecule	ErpSXo3XQtVCPRF4d4	16	ENSG00000177455	2.66	6.41e-06	0.000163	0.182
BAIAP2L1	BAI1-associated protein 2-like 1	33lG54a2oJ9Loilwdw	7	ENSG00000006453	2.66	5.83e-05	0.000969	0.239
RNU1-1	RNA, U1 small nuclear 1	QfF6SqIxTjRgrr,VKk	1		2.66	9.89e-05	0.00148	0.121
CXCL16	chemokine (C-X-C motif) ligand 16	oUxq_v0XXS1flxVLiI	17	ENSG00000161921	2.66	0.00087	0.00802	0.158
SIK1	salt-inducible kinase 1	lU36pJSlfl9P,EiskQ	21	ENSG00000142178	2.66	0.00359	0.0236	0.16
RBP7	retinol binding protein 7, cellular	3uQEhPUiJeNRNSSSJU	1	ENSG00000162444	2.65	1.01e-08	8.26e-07	0.143
DUSP6	dual specificity phosphatase 6	reF_FiFUMuQSHaOstY	12	ENSG00000139318	2.65	4.64e-07	1.99e-05	0.181
PRRG2	proline rich Gla (G-carboxyglutamic acid) 2	rkp2T5FSonovie9VwM	19	ENSG00000126460	2.65	2.86e-05	0.000544	0.141
MTCP1	mature T-cell proliferation 1	WSntNQgebC77nSzVCo	X		2.65	0.000196	0.00252	0.117
UHRF1BP1L	UHRF1 binding protein 1-like	Ns8R51X_Vez0UaU_3s	12	ENSG00000111647	2.64	5.31e-08	3.31e-06	0.153
JMY	junction mediating and regulatory protein, p53 cofactor	cVItIoYIop,F_RIeog	5	ENSG00000152409	2.64	3.86e-06	0.000106	0.148
PTTG1IP	pituitary tumor-transforming 1 interacting protein	uG6fywkhQmfbpKgJJs	21	ENSG00000183255	2.64	1.44e-05	0.000311	0.103
HIST2H2AA3	histone cluster 2, H2aa3	ipWbdgqkXuB0Ap3,SI	1		2.63	0.000965	0.00867	0.135
CYP1B1	cytochrome P450, family 1, subfamily B, polypeptide 1	Qn9O1SB8l,F7gu8cSU	2	ENSG00000138061	2.62	1.07e-06	3.92e-05	0.181
		WOcHLxmFViat5l5Re4			2.62	0.000564	0.00573	0.108
MS4A6A	membrane-spanning 4-domains, subfamily A, member 6A	cd3jnj_R3noPeXJ7nQ	11	ENSG00000110077	2.62	0.00166	0.0131	0.175
TNFAIP2	tumor necrosis factor, alpha-induced protein 2	W6E3_opbz3lRZFdb00	14	ENSG00000185215	2.61	1.34e-05	0.000295	0.183
CR2	complement component (3d/Epstein Barr virus) receptor 2	BQof3gl0fOI5eCUpTo	1	ENSG00000117322	2.61	9.2e-05	0.00139	0.183
PPP1R15A	protein phosphatase 1, regulatory subunit 15A	cV6F0uopuniFB6,lzA	19	ENSG00000087074	2.61	0.000388	0.0043	0.0998
CXXC5	CXXC finger protein 5	x7R527rdSQqPamCEBo	5		2.61	0.00059	0.00595	0.148
RN7SK	RNA, 7SK small nuclear	KbKstCfUIeSETUDimc	6		2.6	2.95e-06	8.75e-05	0.181
SIPA1L2	signal-induced proliferation-associated 1 like 2	Z0hYgkq4iPcGHo55yw	1	ENSG00000116991	2.6	0.000933	0.00843	0.193
PNPLA8	patatin-like phospholipase domain containing 8	Eog14AIa59BSfkyRIg	7	ENSG00000135241	2.59	3.68e-10	5.38e-08	0.127
ATHL1	ATH1, acid trehalase-like 1 (yeast)	iDVKdd_HepJ,DSvqSU	11	ENSG00000142102	2.59	2.99e-05	0.00056	0.0932
GADD45B	growth arrest and DNA-damage-inducible, beta	ZhRH_ofqJ6p4L53sVM	19	ENSG00000099860	2.59	0.000102	0.00151	0.121
SOD2	superoxide dismutase 2, mitochondrial	lpfPUeeqPju6iRnxxc	6	ENSG00000112096	2.58	2.1e-05	0.000423	0.104
TP53INP1	tumor protein p53 inducible nuclear protein 1	lpOLyoh4Is_yHsTuX0	8	ENSG00000164938	2.57	3.02e-10	4.57e-08	0.117
LILRA6	leukocyte immunoglobulin-like receptor, subfamily A (with TM domain), member 6	Qcd3lNEKVH,sn1m4uI	19		2.57	2.79e-07	1.3e-05	0.156
SLCO3A1		iiyk39erdwItOeF67k		ENSG00000176463	2.56	3.96e-18	9.79e-15	0.0973
C15orf39	chromosome 15 open reading frame 39	0flyIEROp,olYSF6n4	15	ENSG00000167173	2.56	1.93e-08	1.42e-06	0.124
ANKRD20A1	ankyrin repeat domain 20 family, member A1	HgqXXkATX1_CXJHgug	9		2.56	7.4e-07	2.87e-05	0.137
TMEM125	transmembrane protein 125	czqd5DiEheiqHdW_JE	1	ENSG00000179178	2.56	8.78e-05	0.00134	0.221
PPM1B	protein phosphatase, Mg2+/Mn2+ dependent, 1B	0sNckf_2XqYRFCne3Q	2	ENSG00000138032	2.55	6.86e-11	1.28e-08	0.128
JAG2	jagged 2	uCduELl9ESFXZB7UZs	14	ENSG00000184916	2.55	9.94e-11	1.8e-08	0.144
CR1	complement component (3b/4b) receptor 1 (Knops blood group)	NBVRX3l25wGREs3LSo	1	ENSG00000203710	2.55	7.09e-10	9.14e-08	0.144
DNAJC3	DnaJ (Hsp40) homolog, subfamily C, member 3	c_GGiCNf6OSIlJCimk	13	ENSG00000102580	2.55	1.7e-07	8.74e-06	0.135
TGFBI	transforming growth factor, beta-induced, 68kDa	BUl06gtekS,_wJX5Ek	5	ENSG00000120708	2.55	1.17e-05	0.000261	0.15
RBM33	RNA binding motif protein 33	oVE0nUK0q48J7Suqws	7	ENSG00000184863	2.55	1.36e-05	0.000298	0.14
		EkdyFwvtQzrJR_UTuE			2.54	1.11e-11	2.68e-09	0.121
		ECK6igiAcZRdV5JYuQ			2.54	1.06e-10	1.9e-08	0.124
LOC100190986	uncharacterized LOC100190986	TjqCqK7QTl09xfXV3o	16		2.54	9.89e-09	8.12e-07	0.0946
ANPEP	alanyl (membrane) aminopeptidase	BdSVG93eXuJS3L144U	15	ENSG00000166825	2.54	6.57e-05	0.00107	0.154
KLF6	Kruppel-like factor 6	oV9YmmXCX_W4k5EeIM	10	ENSG00000067082	2.53	4.91e-07	2.08e-05	0.0636
KPNA2	karyopherin alpha 2 (RAG cohort 1, importin alpha 1)	WO038k7px8bDfF6Ef0	17		2.53	4.98e-06	0.000132	0.152
SLC4A1	solute carrier family 4, anion exchanger, member 1 (erythrocyte membrane protein band 3, Diego blood group)	xUpfeP0K1id7Xe0tOY	17		2.53	0.000182	0.00236	0.19
YTHDC1	YTH domain containing 1	N,aiaj79mSgkp1P8mU	4	ENSG00000083896	2.53	0.00047	0.00499	0.128
RAP1GAP	RAP1 GTPase activating protein	96VQxU,6CVe6W7o7aw	1	ENSG00000076864	2.52	5.18e-10	7.05e-08	0.166
LY86	lymphocyte antigen 86	0LVKFITVSHUSOw4LVY	6	ENSG00000112799	2.52	9.77e-07	3.63e-05	0.126
CLEC7A	C-type lectin domain family 7, member A	xXJUTj_HSI93,tRIS0	12	ENSG00000172243	2.52	2.52e-06	7.69e-05	0.199
PLAUR	plasminogen activator, urokinase receptor	K0lN0lSkUhC6uCCUX4	19	ENSG00000011422	2.52	9.07e-06	0.000215	0.157
FLJ22184	putative uncharacterized protein FLJ22184	W_VFWRJeL_QwB6hHqE	19	ENSG00000183248	2.51	1.63e-05	0.000345	0.173
LY6E	lymphocyte antigen 6 complex, locus E	fSohbtLKju5enuxurs	8	ENSG00000160932	2.51	1.77e-05	0.000367	0.0815
CYBB	cytochrome b-245, beta polypeptide	lv1,83dCUUnlJRRiUk	X		2.51	0.000163	0.00217	0.16
SYN1	synapsin I	NM7rXb025Ze645uS4Y	X	ENSG00000008056	2.5	8.81e-05	0.00134	0.156
		QptVQffIqELpfSUVgM			2.49	1.49e-05	0.000319	0.0924
TMEM200A	transmembrane protein 200A	u5fgvxfueiJfOMHUCE	6	ENSG00000164484	2.49	0.00576	0.0334	0.207
		3fyDj,dRP0ug_6SdSw			2.48	8.52e-09	7.34e-07	0.109
CR1	complement component (3b/4b) receptor 1 (Knops blood group)	ilKaOEjqFdd6UDsXds	1	ENSG00000203710	2.48	1.24e-06	4.39e-05	0.168
GRINA	glutamate receptor, ionotropic, N-methyl D-aspartate-associated protein 1 (glutamate binding)	cuUXXtx0__TiV7eUlQ	8	ENSG00000178719	2.48	7.19e-06	0.000178	0.109
COL6A1	collagen, type VI, alpha 1	NZKpnp5HQhXYjwa5wU	21	ENSG00000142156	2.48	0.00129	0.0108	0.202
PELI1	pellino E3 ubiquitin protein ligase 1	H7_vpI4kUOHkm6Lhkc	2	ENSG00000197329	2.48	0.00619	0.0352	0.146
CWC25	CWC25 spliceosome-associated protein homolog (S, cerevisiae)	0pKUnb,3d4N6evyiiU	17	ENSG00000108296	2.47	1.85e-08	1.38e-06	0.108
CRB3	crumbs homolog 3 (Drosophila)	3eXlTcrVd15N7dX0_c	19	ENSG00000130545	2.47	1.57e-06	5.3e-05	0.146
ZBED3		QXHXEuX5PWyedLE8FQ		ENSG00000132846	2.47	6.27e-06	0.00016	0.131
MYADM	myeloid-associated differentiation marker	ouy5EZGrv3u5y_ffnk	19	ENSG00000179820	2.46	1.56e-06	5.26e-05	0.0815
ALG3	ALG3, alpha-1,3- mannosyltransferase	rV51zom6Lk0iiEDkgA	3	ENSG00000214160	2.46	2.37e-06	7.32e-05	0.113
MYO16	myosin XVI	HQOJGeU7Hr_JLKp5Nk	13	ENSG00000041515	2.46	1e-05	0.000232	0.189
NCF2	neutrophil cytosolic factor 2	9qiKALo6C7egKkYiLc	1	ENSG00000116701	2.46	3.77e-05	0.000679	0.153
SLC25A37	solute carrier family 25 (mitochondrial iron transporter), member 37	Q,_SrnlzqV3nVQ5fIg	8		2.45	2.94e-09	3e-07	0.126
CDC42EP4	CDC42 effector protein (Rho GTPase binding) 4	91K9rle_ude,UMnytU	17	ENSG00000179604	2.45	2.18e-08	1.57e-06	0.126
DDX39A	DEAD (Asp-Glu-Ala-Asp) box polypeptide 39A	0JFFKJUu3hpdR_,deQ	19	ENSG00000123136	2.45	1.07e-06	3.92e-05	0.127
WHAMM	WAS protein homolog associated with actin, golgi membranes and microtubules	r6LcBqko3uUAiXd1os	15	ENSG00000156232	2.45	0.000237	0.00292	0.146
		6qSePVZ5twDQJlDdMI			2.44	1.12e-09	1.34e-07	0.156
MYC	v-myc myelocytomatosis viral oncogene homolog (avian)	iH79A5ONA5BdEF_ni0	8	ENSG00000136997	2.44	3.12e-08	2.1e-06	0.0882
ARL4A	ADP-ribosylation factor-like 4A	9nCegq581ebIBl5Q58	7	ENSG00000122644	2.44	0.00017	0.00224	0.17
PRR7	proline rich 7 (synaptic)	6Gifpt5a3U1X72oocQ	5	ENSG00000131188	2.44	0.000222	0.00277	0.118
CMTM4	CKLF-like MARVEL transmembrane domain containing 4	ZtVhJKQJdE_V0P9Vf0	16	ENSG00000183723	2.42	9.42e-09	7.84e-07	0.132
		ZnHSumiuIo_VgVKLQA			2.42	2.45e-07	1.18e-05	0.152
ETF1	eukaryotic translation termination factor 1	QgRUImJARnd9EksXyo	5		2.42	7.03e-07	2.76e-05	0.107
LRP5	low density lipoprotein receptor-related protein 5	xhdpalHen3e5V7Ay,w	11	ENSG00000162337	2.42	6.16e-06	0.000158	0.162
EXO5	exonuclease 5	EUoUKdKji6iI6vMe1c	1	ENSG00000164002	2.42	2.04e-05	0.000414	0.112
NCAPG2	non-SMC condensin II complex, subunit G2	3Z6l7r4jC0UnGgr94Y	7	ENSG00000146918	2.42	0.00107	0.00941	0.18
HIST1H1C	histone cluster 1, H1c	ZunCJUCClCvmCVCAnk	6	ENSG00000187837	2.42	0.00431	0.0269	0.138
ATXN2L	ataxin 2-like	B6IGGOpkeCKIJEuS1I	16	ENSG00000168488	2.41	6.22e-09	5.63e-07	0.126
RLF	rearranged L-myc fusion	Z6oT_UHYECniCSURb4	1	ENSG00000117000	2.41	7.78e-07	3.01e-05	0.115
AHR	aryl hydrocarbon receptor	QSHFETfSUfTTW0glIU	7	ENSG00000106546	2.41	2.97e-06	8.78e-05	0.147
RELB	v-rel reticuloendotheliosis viral oncogene homolog B	6Uo7ckVU1X6V9dOfeA	19	ENSG00000104856	2.41	2.77e-05	0.00053	0.133
EPCAM	epithelial cell adhesion molecule	cpAs4gp4jAojq4jkyo	2	ENSG00000119888	2.41	7.41e-05	0.00117	0.193
ZC3H12A	zinc finger CCCH-type containing 12A	uKXTe53Z6kbp9O0sJA	1	ENSG00000163874	2.41	0.00315	0.0214	0.161
MAFF	v-maf musculoaponeurotic fibrosarcoma oncogene homolog F (avian)	TnXnV6gC6bOleJ6n8w	22	ENSG00000185022	2.41	0.00454	0.028	0.169
IFFO2	intermediate filament family orphan 2	Hq6nu7y94kDV0UIV9U	1		2.4	4.74e-07	2.02e-05	0.145
LTBR	lymphotoxin beta receptor (TNFR superfamily, member 3)	TChtGpV3Ao9uudNVCc	12	ENSG00000111321	2.4	1.91e-06	6.17e-05	0.142
PILRA	paired immunoglobin-like type 2 receptor alpha	NBaXSrREqQGGdId_kQ	7	ENSG00000085514	2.4	1.24e-05	0.000275	0.148
SOD2	superoxide dismutase 2, mitochondrial	oxhxplegXRNBmSNOSc	6	ENSG00000112096	2.4	0.000249	0.00303	0.133
ADAP2	ArfGAP with dual PH domains 2	3nq_5PCpS,H7eXf4UU	17	ENSG00000184060	2.4	0.000805	0.00755	0.16
RNU4-2	RNA, U4 small nuclear 2	NS6SzbJQ4r81imY8_c	12		2.4	0.00799	0.0422	0.157
KLF6	Kruppel-like factor 6	oqRLKgU5a,jfU_dCUo	10	ENSG00000067082	2.39	1.13e-07	6.26e-06	0.113
YES1	v-yes-1 Yamaguchi sarcoma viral oncogene homolog 1	H1BJ,230u3w7oLwV8U	18	ENSG00000176105	2.39	3.17e-06	9.17e-05	0.126
HKDC1	hexokinase domain containing 1	Z4LNSVSrkiK_PlKiR4	10	ENSG00000156510	2.39	0.000113	0.00163	0.175
MS4A6A	membrane-spanning 4-domains, subfamily A, member 6A	EnOL_5f54oRyBen5dU	11	ENSG00000110077	2.39	0.00282	0.0196	0.178
TCERG1	transcription elongation regulator 1	05Ay0nlbOwIS2cUUIU	5	ENSG00000113649	2.38	2.12e-07	1.04e-05	0.127
SLC31A2	solute carrier family 31 (copper transporters), member 2	r326XQ5XX810399zkg	9	ENSG00000136867	2.38	5.24e-06	0.000138	0.144
MUC1	mucin 1, cell surface associated	Tyao14HoeDAG63VHmU	1	ENSG00000185499	2.38	0.00022	0.00275	0.163
RNU2-1	RNA, U2 small nuclear 1	lZ92l,6cI0Lss3vTS8	17		2.38	0.000634	0.00631	0.177
CDS1	CDP-diacylglycerol synthase (phosphatidate cytidylyltransferase) 1	QkKRDKC0vdeR9ddOy0	4	ENSG00000163624	2.37	1.49e-05	0.00032	0.187
FGF9	fibroblast growth factor 9 (glia-activating factor)	TJ5TH2HzSj3p66XmYo	13	ENSG00000102678	2.37	3.88e-05	0.000695	0.135
CD1D	CD1d molecule	ZhcUqEJKwieO4u7uOo	1	ENSG00000158473	2.37	0.00386	0.0248	0.185
		oUpULbXQtpegupegic			2.36	1.82e-11	4e-09	0.116
FZD6	frizzled family receptor 6	KSxf3SE,7IPT9pJ0co	8	ENSG00000164930	2.36	2.93e-07	1.35e-05	0.14
FAM26F	family with sequence similarity 26, member F	uqdk1AIMwR1CTgIukk	6	ENSG00000188820	2.36	2.46e-06	7.56e-05	0.126
CD44	CD44 molecule (Indian blood group)	9cucSQeISQUIpCAXqM	11	ENSG00000026508	2.36	2.09e-05	0.000423	0.133
RBM47	RNA binding motif protein 47	HT64TpQ8LNLiXXN6h8	4		2.35	1.4e-05	0.000305	0.157
C20orf201	chromosome 20 open reading frame 201	i6IU16KIG6OkU31Zrg	20	ENSG00000171695	2.35	2.15e-05	0.000431	0.155
APOBEC3A	apolipoprotein B mRNA editing enzyme, catalytic polypeptide-like 3A	Hn,nSwe7Tg_Qi,UQEc	22	ENSG00000128383	2.35	3.25e-05	6e-04	0.155
NFKB2		oJEiuCghLmxqJS0uiQ		ENSG00000077150	2.33	3.6e-07	1.61e-05	0.136
PPP6R2		Hn1F93unIBKFtSC0Xs		ENSG00000100239	2.33	6.15e-07	2.47e-05	0.0824
RAB11FIP1	RAB11 family interacting protein 1 (class I)	fe7icfB4ZXfXUHgo2U	8	ENSG00000156675	2.33	2.37e-06	7.32e-05	0.127
TP53INP1	tumor protein p53 inducible nuclear protein 1	fLF6oryO7v0p_i7OLo	8	ENSG00000164938	2.33	6.66e-06	0.000167	0.107
SMG1		ik1KD3pEn6kOy4hVN4		ENSG00000157106	2.32	1.68e-06	5.59e-05	0.134
LRRC25	leucine rich repeat containing 25	HenSrm6vXQrqj94vcI	19	ENSG00000175489	2.32	3.05e-05	0.000571	0.132
CKMT2	creatine kinase, mitochondrial 2 (sarcomeric)	u6IilCM8K5RVd5dL_k	5	ENSG00000131730	2.32	5.83e-05	0.000969	0.184
IFIT3	interferon-induced protein with tetratricopeptide repeats 3	EEDSXrRSf9oEkiESKk	10	ENSG00000119917	2.32	0.00977	0.0489	0.179
POLB	polymerase (DNA directed), beta	uUugMWoFQoWiYOKXs0	8	ENSG00000070501	2.31	7.76e-13	2.9e-10	0.0799
MTMR11	myotubularin related protein 11	fTS1QQjpcgNk90XZfk	1		2.31	2.83e-08	1.97e-06	0.136
EIF2C2	argonaute RISC catalytic component 2	9pVu78ST9StSIr6SEI	8	ENSG00000123908	2.31	1.16e-07	6.4e-06	0.0786
		oqKCgYpCicCSbm9JXo			2.31	2.71e-05	0.000521	0.108
CD300LF	CD300 molecule-like family member f	QfiVPgHjfidel1IPko	17	ENSG00000186074	2.31	2.9e-05	0.000549	0.168
NPDC1	neural proliferation, differentiation and control, 1	xhpdlfueNem97ulrkk	9	ENSG00000107281	2.31	0.000239	0.00294	0.152
SEC14L1	SEC14-like 1 (S, cerevisiae)	9ZUVJphPsSHXdF3IyQ	17	ENSG00000129657	2.31	0.00044	0.00474	0.14
		NnglJ17X,NQB6su1JQ			2.3	4.3e-05	0.000754	0.161
AP001816,1		B1WFB5JFQoekG6_if8		ENSG00000254531	2.29	5.66e-08	3.47e-06	0.108
PRC1	protein regulator of cytokinesis 1	iTtHHqiu9edyfUY4pk	15	ENSG00000198901	2.29	4.65e-07	1.99e-05	0.119
PRAM1	PML-RARA regulated adaptor molecule 1	u2H3mNV6AFBR1V6hrA	19	ENSG00000133246	2.29	5.12e-06	0.000136	0.14
MS4A7	membrane-spanning 4-domains, subfamily A, member 7	QS50,4jFec2OtnEBSg	11	ENSG00000166927	2.29	0.000306	0.00357	0.173
HIST2H2AB	histone cluster 2, H2ab	i7ShmgJKikKVmcKULY	1	ENSG00000184270	2.29	0.00313	0.0213	0.188
DYSF	dysferlin, limb girdle muscular dystrophy 2B (autosomal recessive)	KqU01300130155716U	2	ENSG00000135636	2.28	0.000166	0.0022	0.155
PILRA	paired immunoglobin-like type 2 receptor alpha	6Qh4OuKUrEumRF7DVI	7	ENSG00000085514	2.27	9.75e-09	8.07e-07	0.11
MIR302C	microRNA 302c	6qrF57uAQCwufU79Lo	4		2.27	5.58e-07	2.29e-05	0.15
SLC43A2	solute carrier family 43, member 2	T6VFBWVF_HlVILu34g	17	ENSG00000167703	2.27	3.15e-06	9.13e-05	0.147
LOC645233	thymine-DNA glycosylase pseudogene	umiBmpJx1fSQnQn,zE	12		2.27	9.66e-06	0.000225	0.1
TYMP	thymidine phosphorylase	f5OhpkpWUh8KhetFGc	22		2.27	0.000143	0.00195	0.15
MIR22HG	MIR22 host gene (non-protein coding)	idTUjrosWZITwC07AI	17	ENSG00000186594	2.27	0.00274	0.0192	0.164
RP11-37B2,1		No4V5AlSUGMkCUSSH4		ENSG00000251136	2.26	4.16e-09	3.97e-07	0.125
ALDH3B1	aldehyde dehydrogenase 3 family, member B1	xn4gFxP6EOIp515peY	11	ENSG00000006534	2.26	0.000433	0.00469	0.175
FGR	Gardner-Rasheed feline sarcoma viral (v-fgr) oncogene homolog	fKALfp6FX9eero5LrU	1	ENSG00000000938	2.26	0.000752	0.00719	0.139
CDA	cytidine deaminase	i4tJFXXJBeX6h8gRZY	1	ENSG00000158825	2.26	0.00545	0.032	0.178
KIAA1737	KIAA1737	Tpzgse6SJ57,eCuIJQ	14	ENSG00000198894	2.25	2.73e-08	1.92e-06	0.083
WWC1	WW and C2 domain containing 1	3ffie4bv,O6eVBuiak	5	ENSG00000113645	2.25	6.09e-08	3.72e-06	0.17
LAT2		HciCy4UgSpIsrVdTpU		ENSG00000086730	2.25	1.68e-06	5.59e-05	0.138
TMEM176A	transmembrane protein 176A	EJJH5U9fEVfVTXnWfQ	7	ENSG00000002933	2.25	2.49e-06	7.63e-05	0.142
UBE2A	ubiquitin-conjugating enzyme E2A	Wom,COknhwTKX_K3,o	X	ENSG00000077721	2.25	9.48e-06	0.000222	0.135
CLEC4A	C-type lectin domain family 4, member A	6iT,9O5SJex6KVU_5E	12	ENSG00000111729	2.25	1.9e-05	0.000389	0.147
MAFF	v-maf musculoaponeurotic fibrosarcoma oncogene homolog F (avian)	3F5p0iaKoh4WiZo2oQ	22	ENSG00000185022	2.25	5.3e-05	9e-04	0.167
PARD6G	par-6 partitioning defective 6 homolog gamma (C, elegans)	rqTtvS5VJLSCS,_6Bw	18	ENSG00000178184	2.25	0.00992	0.0493	0.218
NFKB2	nuclear factor of kappa light polypeptide gene enhancer in B-cells 2 (p49/p100)	0IBWIQnlSRIrgoIS5s	10	ENSG00000077150	2.24	1.69e-06	5.6e-05	0.134
PLXNB2	plexin B2	EiiACaxjl9eF0Wl1UI	22	ENSG00000196576	2.24	2.56e-06	7.77e-05	0.125
FAM53C	family with sequence similarity 53, member C	BlfR1ReeUC1e5w6jxA	5	ENSG00000120709	2.24	2.61e-06	7.89e-05	0.0817
		l7uLnE3Q_WPmee5KDo			2.24	9.3e-06	0.000219	0.105
GCAT	glycine C-acetyltransferase	BWrEjdJLkyYoIT4WeY	22	ENSG00000100116	2.24	4.89e-05	0.000842	0.17
FXR1	fragile X mental retardation, autosomal homolog 1	3K_gKEclF7u5HgNOxk	3	ENSG00000114416	2.24	5.41e-05	0.000914	0.16
RASSF6	Ras association (RalGDS/AF-6) domain family member 6	fpHr9XcUi9eFSWIEBY	4	ENSG00000169435	2.24	0.000159	0.00212	0.211
PANX2	pannexin 2	iXSU6IU7Tkg8EKyRYk	22	ENSG00000073150	2.24	0.000173	0.00227	0.19
PER1	period circadian clock 1	ieHfir6p5Hz8_aohJ0	17	ENSG00000179094	2.24	0.000258	0.00312	0.155
SYAP1	synapse associated protein 1	9ufhACQiiElsegij3k	X	ENSG00000169895	2.24	0.000857	0.00793	0.132
HIST1H4E	histone cluster 1, H4e	ciEqGR38afaacOcWfA	6	ENSG00000198518	2.24	0.00917	0.0467	0.196
SESN2	sestrin 2	613eFL_ipHggKQqW54	1	ENSG00000130766	2.23	3.79e-08	2.47e-06	0.155
SULF2	sulfatase 2	lShIpBuiKeAEuSIb_E	20	ENSG00000196562	2.23	1.46e-07	7.7e-06	0.142
		9iXhP5jqdLC5bW937E			2.23	4.15e-07	1.82e-05	0.136
		x5Pp,nnS,gJyqjd8iU			2.23	4.47e-06	0.000121	0.119
TSPYL2	TSPY-like 2	QmVSK8vhWCJCgimNNM	X		2.23	2.46e-05	0.00048	0.154
NET1	neuroepithelial cell transforming 1	NGgYGkd8Ur8WklDVLU	10	ENSG00000173848	2.23	0.00126	0.0107	0.159
SLC35A2	solute carrier family 35 (UDP-galactose transporter), member A2	fdOqu36j44HugXl15k	X	ENSG00000102100	2.22	1.07e-09	1.3e-07	0.104
PER2	period circadian clock 2	HJ3SL97jj__JfnoQus	2	ENSG00000132326	2.22	1.88e-07	9.44e-06	0.107
CRB3	crumbs homolog 3 (Drosophila)	37,l9NRSdSdY6QXm1I	19	ENSG00000130545	2.22	6e-07	2.43e-05	0.166
IGSF9B	immunoglobulin superfamily, member 9B	lp_XUf4Xp5N,XSd96s	11	ENSG00000080854	2.22	1.66e-05	0.00035	0.131
FBP1	fructose-1,6-bisphosphatase 1	iWGG52L14K7OIJHeVI	9	ENSG00000165140	2.22	0.000429	0.00466	0.14
PTGES	prostaglandin E synthase	N5VZ4Z9X5b6f6O3_eQ	9		2.22	0.00144	0.0118	0.171
		lQ,oBKrVNCvS6C6N6g			2.22	0.00828	0.0434	0.162
SNORA28	small nucleolar RNA, H/ACA box 28	9kIC3Bc9a73d1TiEJY	14		2.21	2.86e-08	1.99e-06	0.113
FAM84B	family with sequence similarity 84, member B	xrn_lcMkehBFGFE6AQ	8	ENSG00000168672	2.21	2.94e-08	2.02e-06	0.0992
BYSL	bystin-like	NeCFSNKkuEjRKhN7p0	6	ENSG00000112578	2.21	3.07e-08	2.08e-06	0.12
CHKA	choline kinase alpha	NjlXhNNPfuohJJezus	11	ENSG00000110721	2.21	1.38e-05	0.000301	0.134
DUSP10	dual specificity phosphatase 10	BYvriEWaS2H6COd66w	1	ENSG00000143507	2.21	2.01e-05	0.000409	0.159
CORO1B	coronin, actin binding protein, 1B	0KWCUmVJ,XR717oo7c	11		2.21	0.00211	0.0158	0.109
ATG14	autophagy related 14	HuhqHTsKHQ,qgiT0uk	14	ENSG00000126775	2.2	3.31e-09	3.29e-07	0.084
CCRN4L	CCR4 carbon catabolite repression 4-like (S, cerevisiae)	90,3m,Uk5X6AIdX8tU	4	ENSG00000151014	2.2	6.56e-06	0.000166	0.153
PHACTR1	phosphatase and actin regulator 1	TIwluhWXRZ5IQJ5TWA	6	ENSG00000112137	2.2	1.16e-05	0.00026	0.154
FARP1	FERM, RhoGEF (ARHGEF) and pleckstrin domain protein 1 (chondrocyte-derived)	oBkV3e6J3h67J6AQEk	13	ENSG00000152767	2.2	2.14e-05	0.00043	0.172
		x64jX3XE4pS3hC3qIo			2.19	1.24e-07	6.75e-06	0.0928
		3gMUcd42,,R4Vrimqo			2.19	8.37e-06	0.000201	0.0673
PTTG1IP	pituitary tumor-transforming 1 interacting protein	Zmy0lfmdLsgFRt7Cto	21	ENSG00000183255	2.19	9.2e-06	0.000218	0.0766
LST1	leukocyte specific transcript 1	x54gQFReJFUhF9dBUo	6	ENSG00000204482	2.19	3.54e-05	0.000644	0.126
HIST1H3D	histone cluster 1, H3d	HbqiKmwPt_4O7nBQBU	6	ENSG00000197409	2.19	0.000569	0.00577	0.171
FAM183B	acyloxyacyl hydrolase (neutrophil)	9ZRCyTdJ7otKV6Pw5U	7		2.18	2.27e-06	7.07e-05	0.134
ETF1	eukaryotic translation termination factor 1	0iquAFsl,k93Ml3kiI	5	ENSG00000120705	2.18	2.86e-06	8.51e-05	0.0709
LST1	leukocyte specific transcript 1	rk_eIEBUXiRVIRfXQU	6	ENSG00000204482	2.18	7.46e-05	0.00118	0.126
CARNS1	carnosine synthase 1	HpXiEbgRdXXOTRAX3U	11		2.18	9.48e-05	0.00143	0.128
		fO3zLh5VJdCp5d75KA			2.18	0.00217	0.0161	0.165
HLX	H2,0-like homeobox	0Tqer,ufHs76YfrKko	1	ENSG00000136630	2.18	0.00327	0.022	0.174
HIST2H2AA3	histone cluster 2, H2aa3	xYf1Y2UpKL93a4cc2c	1	ENSG00000183558	2.18	0.00851	0.0443	0.128
LPHN1	latrophilin 1	Tr9d1x1fXynXgdv51w	19		2.17	4.28e-07	1.87e-05	0.115
PTAFR	platelet-activating factor receptor	fpSuSF_qgh,AUXL3VY	1	ENSG00000169403	2.17	5.27e-07	2.19e-05	0.139
CR1		0kOVSDp9T_UpcUFweM		ENSG00000203710	2.17	1.73e-05	0.00036	0.143
TMEM51	transmembrane protein 51	QcZ6LXge6sgBGF6f7I	1	ENSG00000171729	2.17	3.43e-05	0.000627	0.146
CTSZ	cathepsin Z	ThH5Ek6d5dEOOS0lF4	20	ENSG00000101160	2.17	0.000107	0.00157	0.157
ABHD5	abhydrolase domain containing 5	EYR7oeBEeCd46gBeuE	3	ENSG00000011198	2.16	3.12e-09	3.17e-07	0.131
HCK	hemopoietic cell kinase	BV9cdUhFRXZ9JRL9dM	20	ENSG00000101336	2.16	8.12e-07	3.12e-05	0.13
GABPB1	GA binding protein transcription factor, beta subunit 1	HWroN5IDILCi3,Fa7k	15		2.16	4.48e-05	0.000782	0.147
CA4	carbonic anhydrase IV	TSXd75dJ3UL1KfWtfI	17	ENSG00000167434	2.16	0.000239	0.00294	0.155
NOD2	nucleotide-binding oligomerization domain containing 2	0epSD9AaXRyn3r45e4	16	ENSG00000167207	2.16	0.00229	0.0168	0.177
ASPH	aspartate beta-hydroxylase	0yg3OOeOuOiP_O6OOU	8	ENSG00000198363	2.16	0.00441	0.0274	0.162
ZDHHC23	zinc finger, DHHC-type containing 23	rHrckE8KqP3glB1op4	3	ENSG00000184307	2.15	1.43e-09	1.65e-07	0.136
HNMT	histamine N-methyltransferase	ZngQppOROcdSGeC6gg	2	ENSG00000150540	2.15	7.74e-07	3e-05	0.148
OAF	OAF homolog (Drosophila)	cNEhRi5f1aF6G_XUiQ	11	ENSG00000184232	2.15	1.44e-06	4.99e-05	0.128
		ZesSOBIdK_4_OSiR2U			2.15	4.1e-06	0.000112	0.125
		3B_az9jnQKwWmnedQU		ENSG00000271614	2.15	1.89e-05	0.000388	0.0984
ATP1B1	ATPase, Na+/K+ transporting, beta 1 polypeptide	9pU2OJP,BMdTLf9e64	1	ENSG00000143153	2.15	3.84e-05	0.000689	0.154
OSCAR	osteoclast associated, immunoglobulin-like receptor	HSCEir2DVJHltx0eyw	19	ENSG00000170909	2.15	4.51e-05	0.000785	0.149
BTG3	BTG family, member 3	HS4Tqxddeg5PuFoNHo	21	ENSG00000154640	2.15	2e-04	0.00256	0.111
MERTK	c-mer proto-oncogene tyrosine kinase	ufXxQuB1OlUCRSODvs	2	ENSG00000153208	2.15	0.000492	0.00517	0.173
ARFGEF2	ADP-ribosylation factor guanine nucleotide-exchange factor 2 (brefeldin A-inhibited)	B3SDpegGjpdxnvU0S0	20	ENSG00000124198	2.14	1.76e-05	0.000366	0.142
RP11-453F18__B,1		Ne4XZ9H3UxOnvMkgDU		ENSG00000213468	2.14	7.63e-05	0.0012	0.114
RP11-395G23,3		WtW6KhEImKEk69w6Uo		ENSG00000254615	2.14	0.000219	0.00274	0.179
		WoS7f_FBRSn4KcQiGI			2.14	0.00104	0.00919	0.114
UNC93B1	unc-93 homolog B1 (C, elegans)	TGtKt9_YVpWdSNVEnc	11	ENSG00000110057	2.13	5.82e-10	7.76e-08	0.0838
THUMPD2	THUMP domain containing 2	cULBQPVUCEorunjqxE	2	ENSG00000138050	2.13	1.4e-08	1.08e-06	0.0846
DGAT1	diacylglycerol O-acyltransferase 1	o3eVzqne15FXSo6YSQ	8		2.13	5.38e-08	3.34e-06	0.0792
ASGR2	asialoglycoprotein receptor 2	64VSRF3pwVMVRF5Unc	17	ENSG00000161944	2.13	1.28e-07	6.9e-06	0.145
RP11-549J18,1		TquC6ANSpC,booLjl4		ENSG00000251023	2.13	3.3e-06	9.43e-05	0.117
IFRD1	interferon-related developmental regulator 1	EhCL3qxD,qNy9V6AJ4	7	ENSG00000006652	2.13	6.04e-06	0.000155	0.111
CEBPA	CCAAT/enhancer binding protein (C/EBP), alpha	9lUkuX7kO4O5m3ecBQ	19		2.13	4.34e-05	0.000761	0.147
Y_RNA,770		QXEu5e4uiCgMp5AIlY		ENSG00000252367	2.13	6.06e-05	0.001	0.168
CFP	complement factor properdin	r3kRX51ULFZUW,U62A	X	ENSG00000126759	2.13	0.000521	0.0054	0.123
KYNU	kynureninase	fIouv7hCaDUDpPYunU	2	ENSG00000115919	2.13	0.00184	0.0142	0.182
CD59	CD59 molecule, complement regulatory protein	TXTKh,l14SS,OrvT7o	11		2.12	2.02e-10	3.22e-08	0.0896
SREK1	splicing regulatory glutamine/lysine-rich protein 1	iy6oOgIvlfvkLDgl48	5	ENSG00000153914	2.12	6.3e-07	2.52e-05	0.0774
EIF4A3	eukaryotic translation initiation factor 4A3	NSSNLqOKiHvRee7HXs	17	ENSG00000141543	2.12	1.49e-06	5.12e-05	0.0961
TP53BP2	tumor protein p53 binding protein, 2	QIChS5bRNnt3j7VaRQ	1	ENSG00000143514	2.12	6.45e-05	0.00105	0.114
HIST1H4A	histone cluster 1, H4a	9mUqGRX86f6a8K_eP0	6	ENSG00000196176	2.12	0.00176	0.0137	0.185
HIST2H2AA4	histone cluster 2, H2aa4	QcTp5rXYs3hZYjXono	1		2.12	0.00521	0.031	0.121
FCAR	Fc fragment of IgA, receptor for	lKW7SRjoVQEhRXXu34	19	ENSG00000186431	2.12	0.00621	0.0352	0.194
PIGA	phosphatidylinositol glycan anchor biosynthesis, class A	ie0v5HrazOgET53Fec	X	ENSG00000165195	2.11	3.13e-06	9.1e-05	0.0957
TAGAP	T-cell activation RhoGTPase activating protein	E6U3k_hUE50V6IOFIk	6	ENSG00000164691	2.11	4.87e-05	0.000838	0.107
		onIpSj,iFJ9pDGuIX4			2.11	5.55e-05	0.000931	0.108
HIST3H2A	histone cluster 3, H2a	i3N6Wa52LH4eWI16J8	1	ENSG00000181218	2.11	0.000106	0.00156	0.0936
LILRA3	leukocyte immunoglobulin-like receptor, subfamily A (without TM domain), member 3	Wj1WebcA0CZQ3TCxSk	19	ENSG00000170866	2.11	0.000159	0.00212	0.153
IFIT3	interferon-induced protein with tetratricopeptide repeats 3	fAEA0FqFUn,SB5KgEk	10	ENSG00000119917	2.11	0.0013	0.0109	0.177
HIST1H2AE	histone cluster 1, H2ae	odS7F6Sa56DN4aWI3w	6	ENSG00000168274	2.11	0.00653	0.0366	0.187
MAP3K2		3kl0CDxV1QDtILning		ENSG00000169967	2.1	1.42e-08	1.09e-06	0.0944
ANKRD36C		BhLh94gFJKfgpxC4Yo		ENSG00000174501	2.1	1.4e-06	4.88e-05	0.101
RBM39	RNA binding motif protein 39	NgRiRRKZWCloEpvyIA	20	ENSG00000131051	2.1	4.23e-05	0.000745	0.0892
TYMP	thymidine phosphorylase	fIB26Kp7Wd666G8L2g	22		2.1	6.39e-05	0.00104	0.137
MED30	mediator complex subunit 30	KanpUXb,nLgiKYgPng	8	ENSG00000164758	2.1	9.94e-05	0.00149	0.0739
RNA28S5	RNA, 28S ribosomal 5	fmpZa4DFHHeNv,0eFY	22		2.1	0.000311	0.00361	0.0707
ASIC1	acid-sensing (proton-gated) ion channel 1	iXVSKgkoOKUALuT6Mo	12	ENSG00000110881	2.1	0.000356	0.00403	0.179
ARHGAP27	Rho GTPase activating protein 27	NGVktXTSQ9UJ1AnV6A	17	ENSG00000159314	2.1	0.000439	0.00473	0.138
RN7SK	RNA, 7SK small nuclear	lYsnmdV5yBdQEJ3QrU	6		2.09	7.89e-05	0.00123	0.0995
SLC25A36	solute carrier family 25 (pyrimidine nucleotide carrier ), member 36	T9Hh5pO127fd4,7rE4	3	ENSG00000114120	2.09	8.24e-05	0.00127	0.109
VNN2	vanin 2	ffpTrR9d,1Dd7pL,5U	6	ENSG00000112303	2.09	0.000738	0.00709	0.19
		oYgCrlUJRirBOJzpLY			2.09	0.00201	0.0151	0.136
RBBP8	retinoblastoma binding protein 8	9p9edCEWPWcT1FQRFI	18	ENSG00000101773	2.08	6.65e-07	2.63e-05	0.106
MED26	mediator complex subunit 26	NLqU5R5d7_dXFSUe0o	19	ENSG00000105085	2.08	2.2e-06	6.89e-05	0.109
		6a456qCfGS0Sx6ffXc			2.08	0.00128	0.0108	0.108
GAS7	growth arrest-specific 7	HhaCQVfRIRiRNpAVzg	17	ENSG00000007237	2.08	0.00181	0.014	0.15
SMPDL3A	sphingomyelin phosphodiesterase, acid-like 3A	TnoszXhUhcYT4I,klo	6	ENSG00000172594	2.08	0.0026	0.0185	0.182
RND1	Rho family GTPase 1	N0XC1Uq1CoglUhVfd8	12	ENSG00000172602	2.08	0.00662	0.0369	0.194
CLIC4	chloride intracellular channel 4	03dSL5OyMk,P3uV8BU	1	ENSG00000169504	2.08	0.0078	0.0414	0.175
FOXO3	forkhead box O3	EZ36jee93UqdSBeMXs	6		2.07	6.1e-13	2.39e-10	0.0825
REC8	REC8 homolog (yeast)	ul141JapUj1HivItT8	14	ENSG00000100918	2.07	8.87e-09	7.56e-07	0.0949
GPBAR1	G protein-coupled bile acid receptor 1	9cCgqXeeHXFIk1tSdI	2	ENSG00000179921	2.07	3.17e-08	2.12e-06	0.112
RRAGD	Ras-related GTP binding D	Z5IIAIiUVcOoVci554	6	ENSG00000025039	2.07	9.03e-07	3.4e-05	0.105
TRA2A	transformer 2 alpha homolog (Drosophila)	cmREUEUpNxOpIUHTLo	7	ENSG00000164548	2.07	9.45e-06	0.000222	0.0834
ARHGEF37	Rho guanine nucleotide exchange factor (GEF) 37	EZd66IoIgCSUm2KDd0	5	ENSG00000183111	2.07	2.41e-05	0.000471	0.119
MED13	mediator complex subunit 13	NJQIfuN3nUhLQuI,0A	17		2.07	0.000144	0.00196	0.126
LSR	lipolysis stimulated lipoprotein receptor	xzjqaceiinuKCCq2ig	19	ENSG00000105699	2.07	0.000146	0.00198	0.133
TMEM88	transmembrane protein 88	cdDXgTcp6BeRF1V0nU	17		2.07	0.000627	0.00625	0.165
		o3aWaFalm7iZn_Rdc0			2.06	7.81e-10	9.92e-08	0.0748
DDX21	DEAD (Asp-Glu-Ala-Asp) box helicase 21	cS97X4NWHIz9_V3rdI	10	ENSG00000165732	2.06	5.05e-08	3.17e-06	0.0759
PLCXD1	phosphatidylinositol-specific phospholipase C, X domain containing 1	rsVr5xrgOCuVZNSAhk	X	ENSG00000182378	2.06	6.22e-07	2.5e-05	0.0953
SERPINF1	serpin peptidase inhibitor, clade F (alpha-2 antiplasmin, pigment epithelium derived factor), member 1	BVyCAFYqEkj1EoRgp4	17	ENSG00000132386	2.06	2.54e-06	7.72e-05	0.156
ZC3HAV1	zinc finger CCCH-type, antiviral 1	BqC3iYt1wMd6n8n3Uk	7	ENSG00000105939	2.06	3.45e-06	9.75e-05	0.102
CARNS1	carnosine synthase 1	6RLoiatEoTjkq1K,e8	11	ENSG00000172508	2.06	2.87e-05	0.000545	0.119
SPTBN1	spectrin, beta, non-erythrocytic 1	r8MkhoSUuFJTreh7gs	2	ENSG00000115306	2.06	2.88e-05	0.000545	0.163
ATAD2	ATPase family, AAA domain containing 2	xp,pD390lxFdH77o04	8	ENSG00000156802	2.06	7.78e-05	0.00121	0.122
BRI3	brain protein I3	N1X_r0,nv_X4oJhjlU	7	ENSG00000164713	2.06	9e-05	0.00136	0.0831
FBXW7		u4O_W51D6VMpYL,6HU		ENSG00000109670	2.06	0.000461	0.00491	0.135
GMNN	geminin, DNA replication inhibitor	xij3cugh0gPpG7ngoE	6	ENSG00000112312	2.06	0.00178	0.0138	0.127
MAFF	v-maf musculoaponeurotic fibrosarcoma oncogene homolog F (avian)	EqAloiQQQAO,CWpmuk	22	ENSG00000185022	2.06	0.0018	0.014	0.133
CCND1	cyclin D1	3aZ9UkUE7BaTv1JIIQ	11	ENSG00000110092	2.06	0.00905	0.0463	0.204
LTBP4	latent transforming growth factor beta binding protein 4	u6F6IKhcaGXoJ5hleQ	19	ENSG00000090006	2.05	1.14e-09	1.35e-07	0.0853
RNF19B	ring finger protein 19B	BlTOBd3lclioQHt_CU	1	ENSG00000116514	2.05	1.75e-07	8.9e-06	0.12
PEAK1	NKF3 kinase family member	inKEhSkktOiCrIkiDk	15	ENSG00000173517	2.05	3.49e-06	9.86e-05	0.125
RTKN2	rhotekin 2	6VSJ8JR5LA8rGyjPS0	10	ENSG00000182010	2.05	0.00159	0.0127	0.187
AIF1	allograft inflammatory factor 1	Ew_iK7UunWqIb0nFeE	6	ENSG00000204472	2.05	0.00325	0.0219	0.116
HIST2H2AC	histone cluster 2, H2ac	cZUqab,lwTUpb3vFAg	1		2.05	0.00599	0.0343	0.119
BSDC1	BSD domain containing 1	TUOLgKjbq0qEWIi4rQ	1	ENSG00000160058	2.04	2.45e-14	1.75e-11	0.0728
MAFG	v-maf musculoaponeurotic fibrosarcoma oncogene homolog G (avian)	u_d16Z4iurUJIvjS1c	17	ENSG00000197063	2.04	1.02e-12	3.64e-10	0.114
DLG4	discs, large homolog 4 (Drosophila)	ipV5fUTlVFP,f5a,k4	17	ENSG00000132535	2.04	1.44e-07	7.61e-06	0.114
LAT2	linker for activation of T cells family, member 2	Nes6GjmSj8owntFS1U	7	ENSG00000086730	2.04	4.02e-07	1.77e-05	0.142
FLT4		6zUl1RCCeuiSLvV4dc		ENSG00000037280	2.04	7.04e-05	0.00113	0.118
RENBP	renin binding protein	W,QKefUblmuXJTuYog	X		2.04	8.06e-05	0.00125	0.112
MLLT4		u4ZT11wgp0Cw6F4Ako		ENSG00000130396	2.04	0.000118	0.00169	0.14
GPER	G protein-coupled estrogen receptor 1	finrhvSX_0MBe07mjU	7	ENSG00000164850	2.04	0.000152	0.00204	0.162
ALOX5		EkSbXtRFSdJP1EUJJA		ENSG00000012779	2.04	0.00384	0.0248	0.115
HK3	hexokinase 3 (white cell)	Z0We_Xll_ZL4du3igE	5	ENSG00000160883	2.04	0.00573	0.0333	0.157
SIAH1	siah E3 ubiquitin protein ligase 1	lv,m6i7uXm6u7m7_r8	16	ENSG00000196470	2.03	6.38e-07	2.54e-05	0.0828
CSNK1D	casein kinase 1, delta	6Mk9f2BFGkLJ523VNo	17	ENSG00000141551	2.03	6.5e-06	0.000165	0.108
WDR5	WD repeat domain 5	iZWJ5ZftieLWZ1ZUpo	9	ENSG00000196363	2.03	0.000219	0.00275	0.165
KLF10	Kruppel-like factor 10	0F1BV51REuEhaAuCLQ	8	ENSG00000155090	2.03	0.000303	0.00355	0.16
DNAJA1	DnaJ (Hsp40) homolog, subfamily A, member 1	NE01SK670u0hd8OpS4	9	ENSG00000086061	2.02	1.86e-09	2.06e-07	0.0718
TWISTNB	TWIST neighbor	0iCABye6T1K6IF4SKE	7	ENSG00000105849	2.02	1.2e-08	9.55e-07	0.0965
FAM209A	family with sequence similarity 209, member A	HVUECHuT0MXw6B2K6I	20	ENSG00000124103	2.02	5.38e-07	2.22e-05	0.112
EAF1	ELL associated factor 1	06QoKyj94B0pfBQyvo	3	ENSG00000144597	2.02	7.35e-07	2.86e-05	0.0859
SQLE	squalene epoxidase	EtIF_jxAF2JX3Sy654	8	ENSG00000104549	2.02	1.57e-05	0.000333	0.112
		ZFSkUpSNUSBS3UhU18			2.02	1.67e-05	0.000352	0.111
		NpJKKjjXkuOg73t_Ps			2.02	4.26e-05	0.000749	0.144
RB1CC1	RB1-inducible coiled-coil 1	uS6PrTer3AqCLe5xwU	8	ENSG00000023287	2.02	7.44e-05	0.00117	0.0846
SNORD56	small nucleolar RNA, C/D box 56	W9tBJL0XLi74h3q3i4	20		2.02	0.00033	0.0038	0.142
		0KNs1RFKHc1x1yw1,c		ENSG00000270987	2.02	0.00533	0.0316	0.115
KCNQ2	potassium voltage-gated channel, KQT-like subfamily, member 2	NFllqReUUJB79P,z,U	20	ENSG00000075043	2.02	0.00859	0.0446	0.205
PNPLA8	patatin-like phospholipase domain containing 8	WrgvUtBR,8VeA,QjDk	7	ENSG00000135241	2.01	9.77e-13	3.53e-10	0.109
RPRD1B	regulation of nuclear pre-mRNA domain containing 1B	oRQoLmN4klENSUAijY	20		2.01	5.69e-09	5.26e-07	0.106
PDE6G	phosphodiesterase 6G, cGMP-specific, rod, gamma	WkjilUJ00RSqlNfdDE	17	ENSG00000185527	2.01	2.38e-07	1.16e-05	0.13
SNORD43	small nucleolar RNA, C/D box 43	EjjgfPhqaEgHu54_0Y	22		2.01	6.23e-07	2.5e-05	0.134
RP11-956J14,2		cpxOOlACReiNBVBRVM		ENSG00000253564	2.01	6.36e-07	2.54e-05	0.0957
HMGA1	high mobility group AT-hook 1	ZVVCvevU,9d70QHF3o	6	ENSG00000137309	2.01	2.37e-06	7.32e-05	0.0792
MPZL2	myelin protein zero-like 2	WpwMtCqwzqXvvy7dfU	11	ENSG00000149573	2.01	3.15e-06	9.13e-05	0.131
ACVR1B	activin A receptor, type IB	l2,CvlNAruisnufKuY	12	ENSG00000135503	2.01	1.19e-05	0.000266	0.128
RNF213	ring finger protein 213	ZPTXR1R0xWXV6EvV54	17	ENSG00000173821	2.01	0.000109	0.00159	0.143
IER5	immediate early response 5	6qPyUIkSH6PX3tXVRc	1	ENSG00000162783	2.01	0.00333	0.0223	0.112
EPG5	ectopic P-granules autophagy protein 5 homolog (C, elegans)	onfr0iSkgXbp4oiHSc	18	ENSG00000152223	2	2.38e-06	7.33e-05	0.123
SERPINB2	serpin peptidase inhibitor, clade B (ovalbumin), member 2	HiO,3Ez9533gQfecVE	18	ENSG00000197632	2	0.000748	0.00716	0.188
COLQ	collagen-like tail subunit (single strand of homotrimer) of asymmetric acetylcholinesterase	xbk7e4nl,TRT,14sqc	3	ENSG00000206561	2	0.00247	0.0178	0.165
SIGLEC10	sialic acid binding Ig-like lectin 10	NJQUDVFAFC_lGIuF3o	19	ENSG00000142512	2	0.00496	0.0299	0.185
RAI1	retinoic acid induced 1	xMzvqBOdn3Vu7ZZbm0	17	ENSG00000108557	1.99	9.02e-09	7.65e-07	0.0953
USP42	ubiquitin specific peptidase 42	Bm3ft9HjHot1vt5_tU	7	ENSG00000106346	1.99	1.27e-07	6.87e-06	0.0998
CKS2	CDC28 protein kinase regulatory subunit 2	l,eSZlGKOlRCSNxx2g	9		1.99	6.97e-05	0.00112	0.112
UBE2D2	ubiquitin-conjugating enzyme E2D 2	cq6SRE2tRXn7UgHvCI	5	ENSG00000131508	1.99	0.0024	0.0174	0.12
SLCO3A1	solute carrier organic anion transporter family, member 3A1	iXs7STZTZnQNfZfTXs	15	ENSG00000176463	1.98	2.73e-13	1.25e-10	0.0711
PRPF40A	PRP40 pre-mRNA processing factor 40 homolog A (S, cerevisiae)	65JQ5w59R959wx7S6A	2	ENSG00000196504	1.98	3.25e-06	9.32e-05	0.0883
GPBAR1	G protein-coupled bile acid receptor 1	QejSIV5d7_FWR4eDAk	2	ENSG00000179921	1.98	1.2e-05	0.000268	0.116
SEMA3A	sema domain, immunoglobulin domain (Ig), short basic domain, secreted, (semaphorin) 3A	xBKKFRg,iKkVKLt4nk	7	ENSG00000075213	1.98	4.05e-05	0.000719	0.162
MROH6	maestro heat-like repeat family member 6	ZKng4oGZR6ETiginnc	8		1.98	4.5e-05	0.000784	0.119
		Zu5ekrollZNJpdqg6A			1.98	6.27e-05	0.00103	0.0831
BIN3	bridging integrator 3	i_57B8piSKAVfXqXnk	8	ENSG00000147439	1.98	7.77e-05	0.00121	0.118
SND1-IT1	SND1 intronic transcript 1 (non-protein coding)	6SigiHnodV4isq,uco	7		1.98	0.000153	0.00205	0.111
MUC1	mucin 1, cell surface associated	oVFD92hH3S7ugnTupU	1	ENSG00000185499	1.98	0.000613	0.00613	0.16
TP53INP2	tumor protein p53 inducible nuclear protein 2	65IRFMlV9xx,V3ZXlE	20	ENSG00000078804	1.98	0.000724	0.00697	0.15
MAP1LC3A	microtubule-associated protein 1 light chain 3 alpha	cVdrdRuuzo3utPtXeQ	20	ENSG00000101460	1.98	0.0089	0.0458	0.134
BCL2L11	BCL2-like 11 (apoptosis facilitator)	0BVC11_UpfQUc3S5Do	2	ENSG00000153094	1.98	0.00984	0.0491	0.156
PIAS2	protein inhibitor of activated STAT, 2	BSU33sKuVLuH2vjXnk	18	ENSG00000078043	1.97	2.5e-08	1.78e-06	0.0835
SNORD84	small nucleolar RNA, C/D box 84	liZ,mS44V03NFfh46c	6		1.97	2.38e-06	7.33e-05	0.123
S100Z	S100 calcium binding protein Z	3kmInRoPXduUAoBUvo	5	ENSG00000171643	1.97	8.67e-06	0.000207	0.121
		cd4n0v0,3GE6owV1rk			1.97	3.14e-05	0.000582	0.104
COL9A2	collagen, type IX, alpha 2	TlL141TdHd6FxSuHnk	1	ENSG00000049089	1.97	3.68e-05	0.000665	0.167
EMR3	egf-like module containing, mucin-like, hormone receptor-like 3	Ex9UJ7_91EMp3QQO7o	19	ENSG00000131355	1.97	6.02e-05	0.000996	0.152
EMR2	egf-like module containing, mucin-like, hormone receptor-like 2	ci7IlTNVMi3FyJKrZQ	19	ENSG00000127507	1.97	8.45e-05	0.0013	0.137
TNPO1	transportin 1	3S36IcwqJd5FSoA7xU	5	ENSG00000083312	1.97	9.55e-05	0.00144	0.0797
CAMK1	calcium/calmodulin-dependent protein kinase I	Z9DlGnuuaROKAeSepE	3	ENSG00000134072	1.97	0.000149	0.00201	0.119
		Z1TeqIIy93h2KRdyPU			1.97	0.000281	0.00334	0.138
		0WleallrgMUcd42,,Q			1.97	0.000538	0.00554	0.0646
SEC14L1	SEC14-like 1 (S, cerevisiae)	Q9Vq6GG5_bV5K3fZEI	17	ENSG00000129657	1.97	0.000678	0.00663	0.138
TIMP2	TIMP metallopeptidase inhibitor 2	Q5J51WuRWQSm,5Dkjs	17	ENSG00000035862	1.97	0.00181	0.014	0.161
PAK1IP1	PAK1 interacting protein 1	QRw5Snhu36LunIQLpI	6	ENSG00000111845	1.96	8.56e-12	2.13e-09	0.0843
HSP90AB1	heat shock protein 90kDa alpha (cytosolic), class B member 1	rDnkvXjiNVXdipjijk	6	ENSG00000096384	1.96	4.73e-10	6.55e-08	0.0717
RBBP6	retinoblastoma binding protein 6	6gkjzqiIgngJ5YeYXk	16	ENSG00000122257	1.96	7.62e-09	6.63e-07	0.0747
WDR43		xghdSGDJ,UvffFSp8g		ENSG00000163811	1.96	9.24e-09	7.77e-07	0.1
BAG4	BCL2-associated athanogene 4	iqpSh3saSlIAinv7CM	8		1.96	1.21e-07	6.63e-06	0.0927
MTHFD1L	methylenetetrahydrofolate dehydrogenase (NADP+ dependent) 1-like	ucLoQp3RKFY5IdeASE	6	ENSG00000120254	1.96	2.11e-07	1.04e-05	0.103
HIST1H2BC	histone cluster 1, H2bc	xpbRQsRSdQsBPULCbc	6	ENSG00000180596	1.96	2.84e-07	1.32e-05	0.138
MCOLN1	mucolipin 1	cuD49heHlvoWyleh5I	19		1.96	6.19e-06	0.000159	0.0944
AZIN1	antizyme inhibitor 1	TUIdM9NSfrtC6nvnlI	8	ENSG00000155096	1.96	9.24e-06	0.000218	0.121
GRINA	glutamate receptor, ionotropic, N-methyl D-aspartate-associated protein 1 (glutamate binding)	iLnld6oTmi6q3zV7ng	8	ENSG00000178719	1.96	3.07e-05	0.000572	0.106
MYL5	myosin, light chain 5, regulatory	cNCbeeO1SnhCOGmgis	4	ENSG00000215375	1.96	7.52e-05	0.00118	0.103
PTBP2	polypyrimidine tract binding protein 2	Bo,eJO5IetycvUoHrk	1		1.96	0.000125	0.00176	0.0988
CEBPB	CCAAT/enhancer binding protein (C/EBP), beta	3h4ZBUbsHtJaleLDZ8	20	ENSG00000172216	1.96	0.000196	0.00252	0.0757
ZFP91	ZFP91 zinc finger protein	9ggoSbLpEQpACUV4rk	11		1.96	0.000236	0.00291	0.107
FAM198B	family with sequence similarity 198, member B	xI7v9InKxIoO,nF,Jo	4	ENSG00000164125	1.96	0.000247	0.00301	0.17
		QmBrp1RKEPnlXYXbJA			1.96	0.000342	0.0039	0.0729
ZBED3	zinc finger, BED-type containing 3	Z2CUiSBQB0fU6rRaq4	5	ENSG00000132846	1.96	0.000478	0.00505	0.122
RBM47	RNA binding motif protein 47	iFUSeT0B0De6g4uHYU	4		1.96	0.0012	0.0102	0.143
		i_IJn2xUlJHOCX1eHI			1.96	0.00198	0.015	0.16
SAP30	Sin3A-associated protein, 30kDa	KSN0K_Muu9HKIboPiE	4	ENSG00000164105	1.96	0.00664	0.037	0.122
HMGCS1	3-hydroxy-3-methylglutaryl-CoA synthase 1 (soluble)	BlpDqSl5Ax6RIk8NMQ	5	ENSG00000112972	1.95	2.99e-14	2e-11	0.0748
MTERFD1	MTERF domain containing 1	crL23VCnnB6C3oFbgI	8	ENSG00000156469	1.95	1.17e-12	4.12e-10	0.0724
		610b3Sl1GeK80Md6eE			1.95	1.2e-07	6.56e-06	0.0808
FAM27E4	family with sequence similarity 27, member E4	6XRyEiidQF5U3TVORY	9		1.95	1.53e-06	5.2e-05	0.125
		faVnUlOWDABCCiAg0U			1.95	1.56e-05	0.000333	0.159
CXCL2	chemokine (C-X-C motif) ligand 2	N244TNE7SUe4yKeKDU	4	ENSG00000081041	1.95	0.000973	0.00872	0.177
GRN	granulin	HCnY15iCgut3lSXlF8	17	ENSG00000030582	1.95	0.00136	0.0113	0.114
RHOBTB3	Rho-related BTB domain containing 3	KPqFUxbyV_zsxQR5QI	5	ENSG00000164292	1.95	0.00362	0.0237	0.164
		Wo,816r4veu9J4G6,4			1.94	3.83e-06	0.000106	0.119
REL	v-rel reticuloendotheliosis viral oncogene homolog (avian)	cUkuEk6iIeMNQh94k4	2	ENSG00000162924	1.94	1.13e-05	0.000254	0.122
NDUFAF6	NADH dehydrogenase (ubiquinone) complex I, assembly factor 6	rkQpPtH5_IkEUzTqJI	8	ENSG00000156170	1.94	0.000172	0.00226	0.0904
MZB1	marginal zone B and B1 cell-specific protein	316HcV13gIJ6p_d4a0	5	ENSG00000170476	1.94	0.00159	0.0127	0.147
SERPINB2	serpin peptidase inhibitor, clade B (ovalbumin), member 2	xrvOEqIHoTopUS,ukg	18	ENSG00000197632	1.94	0.00209	0.0157	0.168
		ceKCAMKvSsSu6WuXSE			1.94	0.00247	0.0178	0.142
NR1D2		ZfmgDiD467VQ5VF0SI		ENSG00000174738	1.94	0.00347	0.023	0.121
MTERFD1	MTERF domain containing 1	okQ7jiT1UUTT7QvVEo	8	ENSG00000156469	1.93	3.46e-12	9.83e-10	0.0704
BSPRY	B-box and SPRY domain containing	3Ko07dSsFYeyVeenic	9		1.93	1.72e-07	8.78e-06	0.143
BCLAF1	BCL2-associated transcription factor 1	No4RIohIo8yEvSgtLU	6	ENSG00000029363	1.93	1.06e-05	0.000241	0.0996
HIST1H2AK	histone cluster 1, H2ak	QUKkLJqnokvTx0xdrU	6	ENSG00000184348	1.93	8.82e-05	0.00134	0.159
HAMP	hepcidin antimicrobial peptide	QCimIRUfVTeT,eeaec	19	ENSG00000105697	1.93	0.000875	0.00805	0.136
ITM2C	integral membrane protein 2C	cIwRIqAqIlF6x_1FeU	2	ENSG00000135916	1.93	0.000909	0.00827	0.115
TYMP	thymidine phosphorylase	09kidveWWSQwJ1,lmA	22	ENSG00000025708	1.93	0.00194	0.0147	0.0937
SYK	spleen tyrosine kinase	0VqIAho6SjUKpyej_8	9	ENSG00000165025	1.93	0.0056	0.0327	0.153
ING3	inhibitor of growth family, member 3	9kp4KA69O4w7qes13I	7	ENSG00000071243	1.92	1.33e-08	1.04e-06	0.083
OSGIN2	oxidative stress induced growth inhibitor family member 2	rd0pVEHx9eT,BCNVCo	8	ENSG00000164823	1.92	2.23e-06	6.98e-05	0.0989
		HjKFdPg3r3iihEXpNY			1.92	2.58e-05	5e-04	0.0705
GPCPD1	glycerophosphocholine phosphodiesterase GDE1 homolog (S, cerevisiae)	Wfk3uucriziCO0KHoY	20	ENSG00000125772	1.92	0.00103	0.00915	0.0981
PPP1R14B	protein phosphatase 1, regulatory (inhibitor) subunit 14B	fiBrp1RKENnlVQXbJA	11	ENSG00000173457	1.92	0.00107	0.0094	0.0738
BLVRB	biliverdin reductase B (flavin reductase (NADPH))	WoTiiQKCqkMDviUIn0	19	ENSG00000090013	1.92	0.0014	0.0115	0.108
DRD3	dopamine receptor D3	3pT7n6pfT7eenlfffg	3	ENSG00000151577	1.92	0.00242	0.0175	0.145
FGD2	FYVE, RhoGEF and PH domain containing 2	xIiQHFEFDr4lXtC5S0	6	ENSG00000146192	1.92	0.00251	0.018	0.138
RAI1	retinoic acid induced 1	KlSpZXJB9exM4ewDrA	17	ENSG00000108557	1.91	2.53e-12	7.6e-10	0.0879
ATL2	atlastin GTPase 2	BkpeHhSu3TTlI8CEh4	2	ENSG00000119787	1.91	3.9e-07	1.73e-05	0.101
RAB11FIP1	RAB11 family interacting protein 1 (class I)	Hd1yqCDNEpwybr6q4I	8	ENSG00000156675	1.91	6e-07	2.43e-05	0.114
ZMYND15	zinc finger, MYND-type containing 15	xWmgODnjFcstVJ1QEc	17	ENSG00000141497	1.91	1.67e-06	5.56e-05	0.141
PARP2	poly (ADP-ribose) polymerase 2	uqLEuU8oUkLhEoPeDU	14	ENSG00000129484	1.91	8.71e-06	0.000208	0.0873
EIF2AK3	eukaryotic translation initiation factor 2-alpha kinase 3	ZV6asDyg3kc,6KELJE	2	ENSG00000172071	1.91	1.89e-05	0.000388	0.116
TRPM2	transient receptor potential cation channel, subfamily M, member 2	0KKoG6wBUITwN5TdKU	21	ENSG00000142185	1.91	0.00013	0.00182	0.146
TAGAP	T-cell activation RhoGTPase activating protein	NMJ1VpUF15x0JH63O4	6	ENSG00000164691	1.91	0.000154	0.00207	0.113
MTF1	metal-regulatory transcription factor 1	QjR7X5fXr393a_vlKk	1	ENSG00000188786	1.91	0.000611	0.00612	0.087
LST1	leukocyte specific transcript 1	B596S6197WXl7vp5Ng	6	ENSG00000204482	1.91	0.00226	0.0166	0.13
PDLIM7	PDZ and LIM domain 7 (enigma)	ETeEeX1d,le6x57eUo	5	ENSG00000196923	1.91	0.00433	0.027	0.151
RNMT	RNA (guanine-7-) methyltransferase	0uTENpFUglVbSPV9S8	18	ENSG00000101654	1.9	1.66e-09	1.88e-07	0.0867
AHCY	adenosylhomocysteinase	Tl9F63uh8xe7n6,ErU	20	ENSG00000101444	1.9	6.83e-07	2.69e-05	0.0774
RAD23B	RAD23 homolog B (S, cerevisiae)	onSlC,429TEsX783n0	9	ENSG00000119318	1.9	4.57e-06	0.000123	0.0806
BUD31	BUD31 homolog (S, cerevisiae)	f5ea5PSEahFB9qGB5M	7	ENSG00000106245	1.9	5.79e-06	0.00015	0.0666
SLC22A4	solute carrier family 22 (organic cation/ergothioneine transporter), member 4	fhXuiA9vvVHgOh4ewY	5	ENSG00000197208	1.9	1e-05	0.000232	0.134
CUEDC1	CUE domain containing 1	3kklDxJV,7Jam9c60A	17		1.9	6e-05	0.000993	0.122
EMILIN2	elastin microfibril interfacer 2	WHwXnSmpfZUnkDKjm8	18	ENSG00000132205	1.9	9.05e-05	0.00137	0.109
ARID4B	AT rich interactive domain 4B (RBP1-like)	Hi5zUUpOAtQuazoYqA	1	ENSG00000054267	1.9	0.000109	0.00158	0.103
SASH1	SAM and SH3 domain containing 1	ukkACtB_ULR55Tu7Hs	6	ENSG00000111961	1.9	0.000139	0.00191	0.133
		HiFluVPnZdr5ZZ,JZI			1.9	0.000167	0.00221	0.116
HIST1H2BE	histone cluster 1, H2be	ckUKW8ULEUnULAftXk	6	ENSG00000197697	1.9	0.000306	0.00356	0.148
RAE1	RAE1 RNA export 1 homolog (S, pombe)	Wd1HeXTd7GD_rVJfvo	20	ENSG00000101146	1.89	6.98e-13	2.67e-10	0.0695
PRMT10	protein arginine methyltransferase 10 (putative)	lVNSvgOoigfsdJPSTQ	4	ENSG00000164169	1.89	7.19e-08	4.22e-06	0.0897
WARS	tryptophanyl-tRNA synthetase	6KSl0,TRkk7kpegiQI	14	ENSG00000140105	1.89	8.7e-07	3.31e-05	0.076
MLL5	myeloid/lymphoid or mixed-lineage leukemia 5 (trithorax homolog, Drosophila)	Eqvau3bu4E0Stz3owk	7	ENSG00000005483	1.89	1.26e-06	4.47e-05	0.0822
REC8	REC8 homolog (yeast)	lnkpwSolYfSSXrtF3Q	14	ENSG00000100918	1.89	1.71e-06	5.64e-05	0.105
CKAP4	cytoskeleton-associated protein 4	WeXV067m7b3fXhk3uM	12		1.89	4.01e-06	0.00011	0.0944
RAB30	RAB30, member RAS oncogene family	rUAeoKULEt3uubPhhU	11	ENSG00000137502	1.89	8.64e-05	0.00132	0.146
VNN3		QpXs6CLv4goV1GfKko		ENSG00000093134	1.89	0.000469	0.00498	0.147
ARHGEF7	Rho guanine nucleotide exchange factor (GEF) 7	Nt4HIKyvwlNFKX_QOk	13	ENSG00000102606	1.89	0.000626	0.00625	0.186
AP1M2	adaptor-related protein complex 1, mu 2 subunit	EaOSP8ioqSuanu7t7s	19	ENSG00000129354	1.89	0.000876	0.00806	0.168
STAP1	signal transducing adaptor family member 1	fxcnoLyITgOxyKJX,U	4	ENSG00000035720	1.89	0.000899	0.00821	0.157
AHNAK	AHNAK nucleoprotein	TlCpBAReS8CgxfWYpo	11	ENSG00000124942	1.89	0.00326	0.022	0.12
TAGAP	T-cell activation RhoGTPase activating protein	NOIDVQfON0U3v5QtSk	6	ENSG00000164691	1.89	0.00357	0.0235	0.116
PIM3	pim-3 oncogene	EbkWYTwoYA3n7oXmdY	22	ENSG00000198355	1.89	0.00393	0.0252	0.149
HIST1H1B	histone cluster 1, H1b	WWeUBYAKQUIteUJUKQ	6	ENSG00000184357	1.89	0.00798	0.0422	0.181
CHD7	chromodomain helicase DNA binding protein 7	HqKvflISBxL1Pt2634	8	ENSG00000171316	1.88	2.06e-06	6.59e-05	0.102
STX1A	syntaxin 1A (brain)	Nb5O,qOunXvt_Z3qC0	7	ENSG00000106089	1.88	2.51e-06	7.66e-05	0.124
PTBP2	polypyrimidine tract binding protein 2	3ukv9wB4QUrqFAvzuU	1	ENSG00000117569	1.88	2.3e-05	0.000453	0.091
SULF2	sulfatase 2	Wv0m2AulIDgiF99QNE	20	ENSG00000196562	1.88	4e-05	0.000713	0.157
RPF2	ribosome production factor 2 homolog (S, cerevisiae)	Z6hXT6N694ooRF6TaM	6	ENSG00000197498	1.88	4.71e-05	0.000815	0.069
INF2	inverted formin, FH2 and WH2 domain containing	Qf55R5Sl3leSeAfpTQ	14	ENSG00000203485	1.88	6.23e-05	0.00102	0.118
		o6j2l3oC66y9SPzuDs			1.88	6.93e-05	0.00112	0.111
		Zl6be16VZe0gjgTsy4			1.88	8.92e-05	0.00135	0.109
LOC283663	uncharacterized LOC283663	NhbblXTQoIlChVCiCA	15		1.88	0.000644	0.00638	0.146
H1FX	H1 histone family, member X	05,K,_ASVaYZdz6d2k	3	ENSG00000184897	1.88	0.000829	0.00772	0.0811
BTG3	BTG family, member 3	Bd76MYgR7ILoY,vckU	21	ENSG00000154640	1.88	0.00112	0.00971	0.11
HELZ	helicase with zinc finger	cUoHiXKidN6SQ6f8dM	17	ENSG00000198265	1.87	1.26e-13	6.4e-11	0.0704
ZCCHC8	zinc finger, CCHC domain containing 8	fqSUgnf15IRS19BpRw	12	ENSG00000033030	1.87	6.87e-08	4.08e-06	0.0772
SNORD52	small nucleolar RNA, C/D box 52	xqDjj9EhyLdY56047Q	6		1.87	5.1e-07	2.14e-05	0.106
RNF10	ring finger protein 10	KoCewdGCV4hecVcI2I	12	ENSG00000022840	1.87	5.57e-07	2.29e-05	0.0866
		lHnn1xeQhgQ7O,Qq4k			1.87	1.07e-06	3.92e-05	0.105
TIMM23	translocase of inner mitochondrial membrane 23 homolog (yeast)	ue44A16OnhQh6R_9SU	10	ENSG00000138297	1.87	7.83e-06	0.000191	0.0797
NANS	N-acetylneuraminic acid synthase	WrvoG0TB,oQhegqi4U	9	ENSG00000095380	1.87	1.72e-05	0.000359	0.0933
NDEL1	nudE nuclear distribution E homolog (A, nidulans)-like 1	NVQdRV0S,qXv3pAi0o	17	ENSG00000166579	1.87	3.96e-05	0.000707	0.0978
ARIH1	ariadne homolog, ubiquitin-conjugating enzyme E2 binding protein, 1 (Drosophila)	3rndqcX4GIz9UI93ko	15	ENSG00000166233	1.87	6.98e-05	0.00112	0.108
RMND5A	required for meiotic nuclear division 5 homolog A (S, cerevisiae)	WfRSa_o_lSfoufu61A	2	ENSG00000153561	1.87	0.000573	0.0058	0.131
GPR162	G protein-coupled receptor 162	Qnd1TULhSOVx0n1NFU	12	ENSG00000250510	1.87	0.000814	0.00762	0.146
MLL	myeloid/lymphoid or mixed-lineage leukemia (trithorax homolog, Drosophila)	WBWX3hIkKKE46qbvX4	11		1.86	5.12e-07	2.14e-05	0.111
MST1	macrophage stimulating 1 (hepatocyte growth factor-like)	9u,uh6PRCtOIerylSU	3		1.86	1.42e-06	4.92e-05	0.087
		u96F0tfRctFy0Sro2U			1.86	2.14e-06	6.77e-05	0.131
ATXN2L		ilrxNJSYYkq8Xpj640		ENSG00000168488	1.86	1.05e-05	0.000241	0.108
ERBB3	v-erb-b2 erythroblastic leukemia viral oncogene homolog 3 (avian)	i5Hg0LcFUElE11zFyE	12	ENSG00000065361	1.86	1.24e-05	0.000274	0.151
TOR1AIP1	torsin A interacting protein 1	Q1mTUfvktQtdy5BlMk	1	ENSG00000143337	1.86	5.13e-05	0.000876	0.0932
FOXJ1	forkhead box J1	xsninweoqOWJ_egceo	17	ENSG00000129654	1.86	5.66e-05	0.000946	0.171
		cgEN4_qT56NIA7uF,8			1.86	0.000107	0.00157	0.107
ELF2	E74-like factor 2 (ets domain transcription factor)	Hj7olL1C5SPIkqc5JU	4	ENSG00000109381	1.86	3e-04	0.00352	0.123
MYL5	myosin, light chain 5, regulatory	Zp4QjhpoIroUjvUvZc	4	ENSG00000215375	1.86	0.000472	0.005	0.107
ARHGEF7	Rho guanine nucleotide exchange factor (GEF) 7	6XgCEvde6S6Y7pNSKk	13	ENSG00000102606	1.86	0.000649	0.00641	0.143
VWCE	von Willebrand factor C and EGF domains	W2,Ue0k11ehZunp038	11	ENSG00000167992	1.86	0.000779	0.00737	0.142
H2AFV	H2A histone family, member V	6ngUKB5WDueBChP590	7	ENSG00000105968	1.86	0.00259	0.0184	0.13
KIAA1737	KIAA1737	EaK4UgI3U2vlQp7Cy4	14	ENSG00000198894	1.85	2.1e-09	2.31e-07	0.0732
KIFC2	kinesin family member C2	ruGnrh46OrLqeIIqhw	8	ENSG00000167702	1.85	6.19e-08	3.75e-06	0.0882
MAFG	v-maf musculoaponeurotic fibrosarcoma oncogene homolog G (avian)	KVdDectXgl,BQGoupE	17	ENSG00000197063	1.85	1.16e-07	6.4e-06	0.113
BAG4	BCL2-associated athanogene 4	0cQnn3xSSioBEfREEo	8	ENSG00000156735	1.85	1.42e-05	0.000308	0.111
AGR3	anterior gradient 3 homolog (Xenopus laevis)	ESf6t3l3x20S,fUF_U	7	ENSG00000173467	1.85	3.65e-05	0.000661	0.14
BRD1	bromodomain containing 1	3lRdAVZK7l1SaPPz7I	22	ENSG00000100425	1.85	5.21e-05	0.000886	0.0935
		6HInCijJ_J90e5SpSU			1.85	0.000128	0.0018	0.126
SWAP70	SWAP switching B-cell complex 70kDa subunit	lDihIgXSu985y5_eLk	11	ENSG00000133789	1.85	0.000243	0.00298	0.108
		xdNd1ECyFd1iVFJRIM			1.85	0.000273	0.00326	0.0848
HK2	hexokinase 2	fiRIqnKp6192,nct_c	2	ENSG00000159399	1.85	0.000398	0.00439	0.119
NCF1B	neutrophil cytosolic factor 1B pseudogene	HG66K26IImImtIXVF8	7		1.85	0.00049	0.00515	0.132
SASH1	SAM and SH3 domain containing 1	Ql8tIpX,d7XgVUrOrg	6	ENSG00000111961	1.85	0.000932	0.00843	0.158
SV2B	synaptic vesicle glycoprotein 2B	iAy3e6StHqoQ7Ek96U	15	ENSG00000185518	1.85	0.0014	0.0115	0.152
GABPB1	GA binding protein transcription factor, beta subunit 1	6e6OuU9JCy8vSqtJC0	15	ENSG00000104064	1.85	0.00351	0.0232	0.131
CYP4B1	cytochrome P450, family 4, subfamily B, polypeptide 1	6UnSQl7Rf7o6Wt3F5I	1	ENSG00000142973	1.85	0.00863	0.0447	0.165
ATF5	activating transcription factor 5	BS79uCu_iKp7t6uKjo	19		1.84	5.26e-10	7.14e-08	0.0865
CCNK	cyclin K	QT2uE93VOEVIKpIIFE	14	ENSG00000090061	1.84	6.24e-10	8.18e-08	0.0543
TOR1AIP1	torsin A interacting protein 1	0V,iL1ELrLIuvwbf10	1	ENSG00000143337	1.84	7.37e-07	2.86e-05	0.0871
ANXA11	annexin A11	r0S96KeII24p5N6QqU	10	ENSG00000122359	1.84	8.1e-07	3.11e-05	0.0954
STRC	stereocilin	0lF5ziXt3Esgoj7qiI	15		1.84	9.88e-07	3.67e-05	0.108
CCR1	chemokine (C-C motif) receptor 1	iquI97vjsopYgpXwdA	3	ENSG00000163823	1.84	8.27e-06	0.000199	0.12
PAK1IP1	PAK1 interacting protein 1	uiXrhEuRAggCa0AXBE	6	ENSG00000111845	1.84	2.7e-05	0.000518	0.0936
BMF	Bcl2 modifying factor	uBJ3u7grih36CSlNek	15	ENSG00000104081	1.84	5.59e-05	0.000937	0.139
UBQLN1	ubiquilin 1	EknPgK8ep1SU0yST94	9	ENSG00000135018	1.84	7.9e-05	0.00123	0.103
		loi5_0VO1EVCfLhSJM			1.84	0.000108	0.00157	0.114
VPS13B	vacuolar protein sorting 13 homolog B (yeast)	Q4Y6YoIf76gY15NBTk	8		1.84	0.000241	0.00296	0.13
		H1FL5Kj1eLciw5RDnk			1.84	0.000309	0.0036	0.113
ZBTB16	zinc finger and BTB domain containing 16	TIii_KmOImrHmB5amM	11	ENSG00000109906	1.84	0.00042	0.00458	0.122
MCAM	melanoma cell adhesion molecule	onSpVBXIKlQOIg6x8o	11	ENSG00000076706	1.84	0.000488	0.00513	0.171
IGFBPL1	insulin-like growth factor binding protein-like 1	Honl6oU7QzJ7ULmKqU	9	ENSG00000137142	1.84	0.000504	0.00525	0.123
PRO0628	uncharacterized LOC29053	KTICnp0oqx4fn_H_aQ	20		1.84	0.00065	0.00642	0.114
MOK	MOK protein kinase	QYkpP3uO76m6_grq94	14	ENSG00000080823	1.84	0.00142	0.0117	0.139
CIR1	corepressor interacting with RBPJ, 1	uKiEKAakSYDXrgiQJI	2	ENSG00000138433	1.83	7.34e-08	4.29e-06	0.0807
MKNK2	MAP kinase interacting serine/threonine kinase 2	Z3l6V55V14N2zjrRLU	19	ENSG00000099875	1.83	1.3e-07	7e-06	0.0677
DCP1A	DCP1 decapping enzyme homolog A (S, cerevisiae)	uoCUnVfddwc_gZSAtI	3	ENSG00000162290	1.83	9.54e-07	3.57e-05	0.0881
HOOK2	hook homolog 2 (Drosophila)	QGXpN3gX2VR4QkeEhc	19	ENSG00000095066	1.83	2.55e-06	7.73e-05	0.112
DNAJC25	DnaJ (Hsp40) homolog, subfamily C , member 25	T5PwlIBisTp7ud97QU	9	ENSG00000059769	1.83	2.85e-06	8.51e-05	0.083
		HWcSJ1UrZqpZ9eVpdo			1.83	2.99e-06	8.81e-05	0.0833
		xHnn1xeQhkQ7O,Qq4k			1.83	3.27e-06	9.35e-05	0.0997
SMIM13		fueTBSx34QRaiIb3ug		ENSG00000224531	1.83	4.42e-06	0.00012	0.109
LILRB4	leukocyte immunoglobulin-like receptor, subfamily B (with TM and ITIM domains), member 4	6hUhVEJToh0oVSCk6A	19	ENSG00000186818	1.83	3.71e-05	0.000669	0.127
MARCH6	membrane-associated ring finger (C3HC4) 6, E3 ubiquitin protein ligase	i,wATazaiea6daWvtc	5	ENSG00000145495	1.83	9.55e-05	0.00144	0.0963
MRPL13	mitochondrial ribosomal protein L13	lecS9JF7,O5YNHuqAo	8	ENSG00000172172	1.83	0.000148	0.002	0.0677
ZBTB10	zinc finger and BTB domain containing 10	cQoIFI,I653HdqlI64	8	ENSG00000205189	1.83	0.000252	0.00307	0.136
SCARNA14	small Cajal body-specific RNA 14	r15YSrezLzSP97mOnU	15		1.83	0.000336	0.00384	0.12
FCAR	Fc fragment of IgA, receptor for	3PgKIkGqeKW7SRjoVQ	19	ENSG00000186431	1.83	0.000455	0.00486	0.152
STAP1	signal transducing adaptor family member 1	lFD0SoByIcae66wXkg	4		1.83	0.000605	0.00607	0.149
ZDHHC11B		lseoDqJASR6iMosxJE		ENSG00000206077	1.83	0.000873	0.00803	0.132
CACHD1	cache domain containing 1	ZRrwCeeUvJQhPNRQPk	1	ENSG00000158966	1.83	0.00272	0.0191	0.166
CLDN7	claudin 7	uerFuRVnfFcLUHfUKI	17		1.83	0.00274	0.0192	0.154
HIST1H4B	histone cluster 1, H4b	NtFgC55qME1Ck0UBaU	6	ENSG00000124529	1.83	0.00773	0.0412	0.172
IQCC	IQ motif containing C	uu6cKLxeqgsg4it76g	1	ENSG00000160051	1.82	3.9e-13	1.65e-10	0.0807
DNAJB11	DnaJ (Hsp40) homolog, subfamily B, member 11	3F3V,qj8O3rnll4v0I	3	ENSG00000090520	1.82	1.52e-12	5.04e-10	0.0588
CR1	complement component (3b/4b) receptor 1 (Knops blood group)	6sx3oKS1eiUuUpo4SM	1	ENSG00000203710	1.82	2.2e-06	6.89e-05	0.136
FAM214B	family with sequence similarity 214, member B	rqRV0B0tO69QHFU9VE	9	ENSG00000005238	1.82	3.72e-06	0.000104	0.117
ZNF385A	zinc finger protein 385A	iLeyXVY1C9chdOntV0	12	ENSG00000161642	1.82	7.03e-05	0.00113	0.119
		fIeCIf0JdR4nnl5WUQ			1.82	0.000109	0.00158	0.153
DHDDS	dehydrodolichyl diphosphate synthase	3iCeVSimOy66AgikiI	1	ENSG00000117682	1.82	0.00064	0.00635	0.103
BCL3	B-cell CLL/lymphoma 3	ce1oOUVE31P1O1XVIk	19	ENSG00000069399	1.82	0.00984	0.0491	0.117
RXRA	retinoid X receptor, alpha	ECX53vu175ad6X17h4	9		1.81	2.53e-07	1.21e-05	0.105
CDC5L	cell division cycle 5-like	lVaKci7cAghvSYQQgI	6	ENSG00000096401	1.81	5.63e-07	2.3e-05	0.078
SLC5A3	solute carrier family 5 (sodium/myo-inositol cotransporter), member 3	Ef55fkq_sSyn0ch8nk	21		1.81	5.93e-06	0.000153	0.125
		HgVCKaKtrjugW0ZAVA			1.81	1.96e-05	0.000401	0.0506
SLC5A6	solute carrier family 5 (sodium-dependent vitamin transporter), member 6	HuyJCRv9RdHt1NdRd4	2	ENSG00000138074	1.81	2.1e-05	0.000424	0.0999
ELL	elongation factor RNA polymerase II	oXeV6gUtQqntL4P5f8	19		1.81	0.000165	0.00219	0.103
FCAR	Fc fragment of IgA, receptor for	iIARBeXpam66biXttU	19	ENSG00000186431	1.81	0.000666	0.00654	0.0895
ARMC5	armadillo repeat containing 5	QXiHpCoop4kgotNOig	16	ENSG00000140691	1.81	0.000916	0.00832	0.124
TNFSF13B	tumor necrosis factor (ligand) superfamily, member 13b	fcZTqE3D0iggrU7f6o	13	ENSG00000102524	1.81	0.00272	0.0191	0.105
BST1	bone marrow stromal cell antigen 1	9sHoB7vncFddSV5JdU	4	ENSG00000109743	1.81	0.0033	0.0222	0.145
STRAP	serine/threonine kinase receptor associated protein	oQu0jgqK6LzXfMsS6U	12	ENSG00000023734	1.8	1.16e-09	1.38e-07	0.0567
PSMD9	proteasome (prosome, macropain) 26S subunit, non-ATPase, 9	BlKQle71_oev_e6_jE	12		1.8	1.86e-06	6.05e-05	0.0996
CTPS1	CTP synthase 1	91U5e5uZ9c,cqeoBHU	1		1.8	2.66e-06	8.02e-05	0.0815
EBLN2	endogenous Bornavirus-like nucleoprotein 2	okEmkBx6lCOJBVE,_o	3	ENSG00000255423	1.8	5.54e-06	0.000144	0.0863
FAM92A1	family with sequence similarity 92, member A1	9SF164OA8GbOecSIVY	8	ENSG00000188343	1.8	6.47e-06	0.000164	0.146
MTPAP	mitochondrial poly(A) polymerase	BdPpVfBet4L3qO,0v4	10	ENSG00000107951	1.8	8.27e-06	0.000199	0.0888
		3CC4q1WFSiBrr1RKEM			1.8	4.47e-05	0.00078	0.0773
		uJdXnSriqeK0RfqReg			1.8	6.81e-05	0.0011	0.0727
CLUHP3	clustered mitochondria (cluA/CLU1) homolog pseudogene 3	Wegr,fudqIguKglpLU	16		1.8	9.37e-05	0.00141	0.112
PLA2G7	phospholipase A2, group VII (platelet-activating factor acetylhydrolase, plasma)	TSO6z5Xo5Ojv1Hq44I	6	ENSG00000146070	1.8	0.000104	0.00153	0.116
TMEM57	transmembrane protein 57	6lXeh_FUOXe,FJV4IA	1	ENSG00000204178	1.8	0.000126	0.00177	0.107
		3oB9ffn14K_1mO_Uu0			1.8	0.000382	0.00425	0.0909
MCM4	minichromosome maintenance complex component 4	9jhKTJepM0XT6wKnIk	8	ENSG00000104738	1.8	0.000682	0.00666	0.119
CYSTM1	cysteine-rich transmembrane module containing 1	QlF3hK7l5VTd94_e8E	5	ENSG00000120306	1.8	0.00348	0.023	0.11
TUFT1	tuftelin 1	QGSUg18Le7v3u3Qh6k	1	ENSG00000143367	1.8	0.00361	0.0237	0.155
YOD1	YOD1 OTU deubiquinating enzyme 1 homolog (S, cerevisiae)	ZS,1LRPrlPSh1J78Sg	1	ENSG00000180667	1.79	9.54e-07	3.57e-05	0.0903
POLR1C	polymerase (RNA) I polypeptide C, 30kDa	Wr3h4VFcSh54EiJUu4	6	ENSG00000171453	1.79	4.68e-06	0.000125	0.08
FOXO3	forkhead box O3	6txq5SNLKl7j9e0u10	6	ENSG00000118689	1.79	7.98e-06	0.000194	0.0653
ANKRD36B	ankyrin repeat domain 36B	6AoeVxP6XuUelBaA6w	2	ENSG00000196912	1.79	5.1e-05	0.000872	0.0871
RANBP2	RAN binding protein 2	x4OrIlEgbMi8FAud90	2	ENSG00000153201	1.79	6.5e-05	0.00106	0.108
SLC30A1	solute carrier family 30 (zinc transporter), member 1	oqEcUQlX3oCjkgCFUk	1	ENSG00000170385	1.79	7.34e-05	0.00116	0.118
CTSD	cathepsin D	xXt7d1N7_uqsieNSJE	11	ENSG00000117984	1.79	7.72e-05	0.00121	0.0872
IER5L	immediate early response 5-like	oB_N1N,p1p92qeuJYQ	9	ENSG00000188483	1.79	0.000175	0.00229	0.132
HHEX	hematopoietically expressed homeobox	KUK7wqjLF1Q9CSIB4U	10	ENSG00000152804	1.79	0.000355	0.00402	0.137
KIF20B	kinesin family member 20B	uUlHrBT33HezlTitD4	10	ENSG00000138182	1.79	0.000576	0.00583	0.117
MARC1	mitochondrial amidoxime reducing component 1	NoVejX5T1XScOGi518	1	ENSG00000186205	1.79	0.000689	0.00672	0.143
SLC38A1	solute carrier family 38, member 1	WwAVaCpoRdRNl,5Rf0	12	ENSG00000111371	1.79	0.000702	0.00681	0.143
CREG1	cellular repressor of E1A-stimulated genes 1	EUn0lKhANV1QFHdRJ8	1	ENSG00000143162	1.79	0.00127	0.0107	0.102
MCM2	minichromosome maintenance complex component 2	3ieeV36bi_bPSnn,nk	3	ENSG00000073111	1.79	0.00131	0.011	0.104
CSNK1E	casein kinase 1, epsilon	llrpJ1N9T16,ypINTo	22	ENSG00000213923	1.79	0.00143	0.0117	0.0967
TYMP	thymidine phosphorylase	H66G8L2iqWW31UFKJI	22		1.79	0.00222	0.0164	0.133
PVT1	Pvt1 oncogene (non-protein coding)	WO_mtXuF7ohGlI3ldQ	8	ENSG00000249859	1.79	0.00266	0.0188	0.115
COCH	coagulation factor C homolog, cochlin (Limulus polyphemus)	TQSU,KQMJHX8CWeX3o	14	ENSG00000100473	1.79	0.0101	0.0499	0.15
ABCD1	ATP-binding cassette, sub-family D (ALD), member 1	N1c9slN1ulDuHFuUkk	X	ENSG00000101986	1.78	8.33e-07	3.18e-05	0.117
CCNT1	cyclin T1	oXEOrSOXqTJ0hELpf0	12	ENSG00000129315	1.78	5.83e-06	0.000151	0.115
MBOAT7	membrane bound O-acyltransferase domain containing 7	uqVepLq,6kD1f3_TUQ	19	ENSG00000125505	1.78	1.02e-05	0.000234	0.0889
ZNF503	zinc finger protein 503	TJJhYhWuoR1X3VR,Rc	10	ENSG00000165655	1.78	9.29e-05	0.0014	0.136
VAPA	VAMP (vesicle-associated membrane protein)-associated protein A, 33kDa	ZQReUvNEYKOFUqh0u4	18	ENSG00000101558	1.78	9.78e-05	0.00147	0.103
TAF4B	TAF4b RNA polymerase II, TATA box binding protein (TBP)-associated factor, 105kDa	QiCQvM7vReKCCeGhAk	18	ENSG00000141384	1.78	0.000122	0.00173	0.112
C19orf38		KLlR_jfrndXiXp65Xc		ENSG00000214212	1.78	0.000144	0.00196	0.135
EIF4H		36sndiDciujqPVqOH0		ENSG00000106682	1.78	0.000206	0.00261	0.105
WRN	Werner syndrome, RecQ helicase-like	0fA0l9ZD07L96t96iU	8	ENSG00000165392	1.78	0.000212	0.00267	0.101
RP11-631M6,2		QzCM8CrC3daVr9Xa7k		ENSG00000250461	1.78	0.000231	0.00287	0.0733
FCER2	Fc fragment of IgE, low affinity II, receptor for (CD23)	HzpV5fVKLEVQSRXdSM	19	ENSG00000104921	1.78	0.000639	0.00635	0.166
CLEC4A	C-type lectin domain family 4, member A	3_kIS4goe5yDop0Xno	12	ENSG00000111729	1.78	0.000839	0.00779	0.121
HIF1A	hypoxia inducible factor 1, alpha subunit (basic helix-loop-helix transcription factor)	3XA73lxXvrMCM,4kh4	14	ENSG00000100644	1.78	0.00411	0.026	0.124
		Zz96VVLtJU9OECfhS0			1.78	0.0056	0.0327	0.151
SREK1	splicing regulatory glutamine/lysine-rich protein 1	9s,Lqg6Ai_V__QsOCU	5	ENSG00000153914	1.77	9.64e-10	1.18e-07	0.0787
HSPA14	heat shock 70kDa protein 14	codf5SdghBET5CVegk	10	ENSG00000187522	1.77	2.84e-06	8.49e-05	0.0895
ERF	Ets2 repressor factor	NTqUQN3ELl5zV3VHVQ	19	ENSG00000105722	1.77	3.77e-06	0.000105	0.0945
MDK	midkine (neurite growth-promoting factor 2)	9AochlCXo5QolXrtE4	11		1.77	1.12e-05	0.000252	0.114
USP3	ubiquitin specific peptidase 3	Nu9fPuCJhEHl55f1Ek	15	ENSG00000140455	1.77	1.3e-05	0.000287	0.0661
IL1RAP	interleukin 1 receptor accessory protein	9KyyndQAOS5Ve41PRc	3	ENSG00000196083	1.77	2.61e-05	0.000505	0.13
LOC613037	nuclear pore complex interacting protein pseudogene	lAVCKaKtrjugW0ZAVA	16		1.77	3.34e-05	0.000614	0.0487
ZNF565	zinc finger protein 565	H4HUml00Un0IPNJ06U	19		1.77	0.000118	0.00169	0.0912
OLFM1	olfactomedin 1	Hh4IJLUdU7BTgIiUiI	9	ENSG00000130558	1.77	0.000146	0.00198	0.145
SLC3A2	solute carrier family 3 (activators of dibasic and neutral amino acid transport), member 2	6Kp7C5QTh7gqUi4IV4	11	ENSG00000168003	1.77	0.000183	0.00238	0.104
CHGB	chromogranin B (secretogranin 1)	x0lAqnh7T6JrqR7wgk	20	ENSG00000089199	1.77	0.000224	0.00279	0.16
RHBDD2	rhomboid domain containing 2	f526,S7W7tTu3lfSic	7	ENSG00000005486	1.77	0.000249	0.00303	0.0836
SIRPA	signal-regulatory protein alpha	oN6iUS4VJRenSnL1A8	20	ENSG00000198053	1.77	4e-04	0.0044	0.16
SNORD11	small nucleolar RNA, C/D box 11	Wl4,X,ow4KTfy0cXfc	2		1.77	0.000674	0.0066	0.113
ARID4B	AT rich interactive domain 4B (RBP1-like)	N1LeCoMnZSSv_OUu4k	1	ENSG00000054267	1.77	0.00318	0.0215	0.0956
HCAR3	hydroxycarboxylic acid receptor 3	3da4lOiVd83qVBdAwU	12	ENSG00000255398	1.77	0.00397	0.0253	0.164
PDRG1	p53 and DNA-damage regulated 1	iqkpERF1ZSdQ,5H,1c	20	ENSG00000088356	1.76	3.93e-07	1.74e-05	0.0799
NDEL1	nudE nuclear distribution E homolog (A, nidulans)-like 1	0gZMaTvDh3jrtdd6kk	17	ENSG00000166579	1.76	5.18e-07	2.16e-05	0.0602
ATXN3	ataxin 3	BgKUlFL0okfqLjcrjk	14	ENSG00000066427	1.76	1.44e-06	4.98e-05	0.078
SNORD83B	small nucleolar RNA, C/D box 83B	0EmViEh5oFvX75fX3g	22		1.76	3.88e-06	0.000107	0.102
MYCBPAP	MYCBP associated protein	6IVxV4TTXd90IFTIVU	17	ENSG00000136449	1.76	1.26e-05	0.000277	0.14
GABPB1	GA binding protein transcription factor, beta subunit 1	xnkEUS,NPoXoquuBcE	15		1.76	3.1e-05	0.000578	0.1
		fDRRWBUIpoqWeK6DRQ			1.76	0.000154	0.00207	0.0542
TLR8	toll-like receptor 8	QS_tNBz,V_Hnteo6Xk	X	ENSG00000101916	1.76	0.000224	0.0028	0.135
CLUHP3	clustered mitochondria (cluA/CLU1) homolog pseudogene 3	39eohTVUX91pd4h,i0	16	ENSG00000131797	1.76	0.000502	0.00524	0.104
FCGR1B	Fc fragment of IgG, high affinity Ib, receptor (CD64)	Qkl1OrSbvUIoBbBfkc	1		1.76	0.000588	0.00594	0.146
YAF2	YY1 associated factor 2	r054EgqQiK6N7ioAhU	12	ENSG00000015153	1.76	0.000643	0.00637	0.0987
		umkShOgs6LoSvFP7GY			1.76	0.00174	0.0136	0.105
		6OlbHCSHlZC2FppClU			1.76	0.00365	0.0238	0.148
ZNF331	zinc finger protein 331	3AdXurkOLegCFPi33I	19	ENSG00000130844	1.76	0.00578	0.0334	0.149
SNIP1	Smad nuclear interacting protein 1	cVCvoCSqD9Uu1y,1FI	1	ENSG00000163877	1.76	0.0088	0.0454	0.104
POLR1C	polymerase (RNA) I polypeptide C, 30kDa	uWg4gnAgr7in5Wr2I0	6	ENSG00000171453	1.75	2.6e-07	1.24e-05	0.0858
		TeWiVi6NqhoiBGJU0o			1.75	8.04e-06	0.000195	0.0881
SLC1A5	solute carrier family 1 (neutral amino acid transporter), member 5	ZsbVFe1UjVc9XUQwSA	19	ENSG00000105281	1.75	1.92e-05	0.000393	0.104
CD68	CD68 molecule	TRAA0nH_eU19GuEVGs	17		1.75	2.13e-05	0.000428	0.128
CENPV	centromere protein V	uo4qR7mizrR4oPQ6SY	17		1.75	2.81e-05	0.000536	0.105
CEP95	centrosomal protein 95kDa	rV1c4pSH4wyyuCveik	17	ENSG00000258890	1.75	5.36e-05	0.000908	0.0651
PILRA	paired immunoglobin-like type 2 receptor alpha	lTbc59X5XdSdRdFSJE	7	ENSG00000085514	1.75	5.53e-05	0.00093	0.12
PABPC1	poly(A) binding protein, cytoplasmic 1	igXzsWJA5StyQEw5y0	8	ENSG00000070756	1.75	6e-05	0.000993	0.0565
AC027612,3		K5IVzOXm3DuX10h57o		ENSG00000230572	1.75	8.31e-05	0.00128	0.105
TUBB6		667aVdEDklC07Dy03o		ENSG00000176014	1.75	8.91e-05	0.00135	0.121
TERF1	telomeric repeat binding factor (NIMA-interacting) 1	rLhAS3msHg10irEs18	8		1.75	0.000155	0.00208	0.0875
		BFR79Xu,eVLIK9ejuU			1.75	0.000366	0.00412	0.104
TLR8	toll-like receptor 8	WnU11LpeEFYKSCn7,o	X	ENSG00000101916	1.75	0.00047	0.00499	0.154
PVRL2	poliovirus receptor-related 2 (herpesvirus entry mediator B)	cehp1dN0aakvzu4XoQ	19	ENSG00000130202	1.75	0.00362	0.0237	0.14
SCO2	SCO2 cytochrome c oxidase assembly protein	N6FHU_U3F50FeGl30Y	22	ENSG00000130489	1.75	0.00563	0.0328	0.103
KPNA2		iqL,565PS0eAPjrvoQ		ENSG00000182481	1.75	0.00835	0.0437	0.127
TIMP1	TIMP metallopeptidase inhibitor 1	3LV5rVIyXg15Wi6CeA	X	ENSG00000102265	1.75	0.00852	0.0443	0.0852
PWWP2B	PWWP domain containing 2B	QdJ_t1ZKfSABUPkbuo	10	ENSG00000171813	1.74	1.26e-07	6.82e-06	0.0932
LOC729021	uncharacterized LOC729021	Td1q5AL12LSXdSlSdc	4		1.74	3.61e-06	0.000101	0.0772
GET4		xhVGt6tRVd4lZ5e5fk		ENSG00000239857	1.74	2.1e-05	0.000424	0.105
WARS	tryptophanyl-tRNA synthetase	BLXpdZI59P_Ffp5LoI	14	ENSG00000140105	1.74	4.29e-05	0.000754	0.0865
RGPD1	RANBP2-like and GRIP domain containing 1	9C0eKCAMKvSsSvSWuU	2		1.74	4.52e-05	0.000787	0.129
NAIP	glucuronidase, beta pseudogene 1	BXWHeW9TUuAd9PeqwI	5	ENSG00000249437	1.74	4.94e-05	0.000848	0.0882
		x04vQhWXqTQ64Jet3E			1.74	5.08e-05	0.000869	0.1
		cO6HlcT_l7lHpQWgOs			1.74	8.79e-05	0.00134	0.0888
		Z9dWRR1O5tXUgnu50M			1.74	9.27e-05	0.0014	0.121
PFKFB4	6-phosphofructo-2-kinase/fructose-2,6-biphosphatase 4	inpuVO_SM,1YvVSDo4	3	ENSG00000114268	1.74	0.000105	0.00155	0.119
SSBP4	single stranded DNA binding protein 4	xW9WJgJx2UqOFOJu44	19	ENSG00000130511	1.74	0.000177	0.00231	0.0677
DNAJB14	DnaJ (Hsp40) homolog, subfamily B, member 14	ueDL69eA36HvzhcenU	4		1.74	0.000487	0.00512	0.0799
RPL26P30		rNSuxICAztNxNiauSY		ENSG00000236264	1.74	0.000719	0.00694	0.0811
NFKBIA	nuclear factor of kappa light polypeptide gene enhancer in B-cells inhibitor, alpha	iihieVzjh7u,opSbeE	14	ENSG00000100906	1.74	0.000898	0.00821	0.0716
		6QgG,ArnThUkFmV7Xc			1.74	0.0011	0.00957	0.0641
SMAD5	SMAD family member 5	cTMSMOCFCcunkeyt54	5	ENSG00000113658	1.74	0.00151	0.0122	0.114
		0SdlZFXTpRL0knoKCM			1.74	0.00184	0.0142	0.119
GRN	granulin	fpfV7SCqvukAlE8Qnk	17	ENSG00000030582	1.74	0.00688	0.038	0.12
P2RY2	purinergic receptor P2Y, G-protein coupled, 2	lVN6KdU6nKJS7insHw	11	ENSG00000175591	1.74	0.00839	0.0438	0.159
NUP214	nucleoporin 214kDa	cMHbe1Kv_unpgnipu0	9	ENSG00000126883	1.73	6.88e-13	2.66e-10	0.0624
DDX39A	DEAD (Asp-Glu-Ala-Asp) box polypeptide 39A	6UigNhN1ExNiSJawUU	19	ENSG00000123136	1.73	1.97e-11	4.29e-09	0.0482
YTHDF3	YTH domain family, member 3	oqhQCoiJeq3EIohE00	8	ENSG00000185728	1.73	3.75e-06	0.000105	0.0836
ANKRD36C		HXSoWfudo6ffP1UMVQ		ENSG00000174501	1.73	8.04e-06	0.000195	0.0843
GPR3	G protein-coupled receptor 3	WJTReJBQA9d5nqtYeU	1	ENSG00000181773	1.73	0.000133	0.00184	0.128
RIN2	Ras and Rab interactor 2	TUv5K5EBzirfs1GwRI	20	ENSG00000132669	1.73	0.000458	0.00488	0.135
SSBP4	single stranded DNA binding protein 4	x7Ec04FU2pKmWkqcP0	19	ENSG00000130511	1.73	0.000497	0.00521	0.0869
RAB5C	RAB5C, member RAS oncogene family	Kk8_4SUYFT5UQVdRXY	17	ENSG00000108774	1.73	0.00167	0.0132	0.0687
		iAo6EDG6hLt10gENpU			1.73	0.00237	0.0172	0.0839
RCE1	RCE1 homolog, prenyl protein protease (S, cerevisiae)	HStUolER1fXR,oeefc	11	ENSG00000173653	1.73	0.00399	0.0254	0.0906
RP3-402G11,5	selenoprotein O	KVTueeLpQjjlKeVzEc	22	ENSG00000073169	1.72	6.81e-09	6.03e-07	0.0647
PHF17	PHD finger protein 17	Wl,OUlYReew_q5OJzo	4	ENSG00000077684	1.72	2.26e-06	7.04e-05	0.09
C8orf76	chromosome 8 open reading frame 76	u0VIrgu76dbJXh5frg	8	ENSG00000189376	1.72	3.31e-06	9.44e-05	0.0572
TXNDC11	thioredoxin domain containing 11	3KV3OJIIRuJ5KJ6VkI	16	ENSG00000153066	1.72	4.62e-06	0.000124	0.0803
POU2F1	POU class 2 homeobox 1	r15IF8h27PCxjxUkfk	1	ENSG00000143190	1.72	4.68e-06	0.000125	0.0869
ATF4	activating transcription factor 4 (tax-responsive enhancer element B67)	9epLgujNHgojKCUhxE	22	ENSG00000128272	1.72	5.16e-06	0.000136	0.0651
NFKBIB	nuclear factor of kappa light polypeptide gene enhancer in B-cells inhibitor, beta	B3iJygHqK_JSiSqB_o	19	ENSG00000104825	1.72	6.78e-06	0.00017	0.0915
RAPGEF1	Rap guanine nucleotide exchange factor (GEF) 1	NCIzVf0lLh2tdL551o	9	ENSG00000107263	1.72	9.1e-06	0.000216	0.124
ATP6V0B	ATPase, H+ transporting, lysosomal 21kDa, V0 subunit b	ipXV5HVd_ebvj_ikeQ	1	ENSG00000117410	1.72	1.82e-05	0.000375	0.059
IP6K2	inositol hexakisphosphate kinase 2	WObnWfQ4hBXuQlXrVA	3		1.72	2.6e-05	0.000503	0.102
ADNP2	ADNP homeobox 2	9wJFIFLTohSUvyOsLQ	18	ENSG00000101544	1.72	6.2e-05	0.00102	0.0852
CD79A	CD79a molecule, immunoglobulin-associated alpha	rTMbuWrUoqQYtMUktc	19	ENSG00000105369	1.72	8.83e-05	0.00134	0.121
RHOQ	ras homolog family member Q	uMWn1IhV,3UlM8TSnI	2	ENSG00000119729	1.72	0.000107	0.00156	0.0795
FAM133B	family with sequence similarity 133, member B	cNN4tftINIsz4ormJA	7	ENSG00000234545	1.72	0.000113	0.00163	0.0676
ATP6V0B	ATPase, H+ transporting, lysosomal 21kDa, V0 subunit b	NhdSLgjq4cjjO7q6pY	1	ENSG00000117410	1.72	0.000165	0.00219	0.071
MLF1IP	MLF1 interacting protein	ES97kTH,Qx1WGgiQq4	4	ENSG00000151725	1.72	0.000214	0.0027	0.123
EZH2	enhancer of zeste homolog 2 (Drosophila)	0aTYCIDoDV_E3nF11U	7	ENSG00000106462	1.72	0.000349	0.00396	0.103
FAM20C	family with sequence similarity 20, member C	3dClCdFXQud0R2oXD0	7	ENSG00000177706	1.72	0.00036	0.00406	0.133
TDG	thymine-DNA glycosylase	x4OBJA5SCC9SVSdedI	12		1.72	0.000433	0.00469	0.0697
ING2	inhibitor of growth family, member 2	oZ1ClCSgKgn0Xvi,kM	4	ENSG00000168556	1.72	0.00076	0.00723	0.0943
DENND3	DENN/MADD domain containing 3	6t5P_iLURRoUr,VUKc	8	ENSG00000105339	1.72	0.000969	0.00869	0.133
IKZF5	IKAROS family zinc finger 5 (Pegasus)	WzLUukrUJLiULlRGJE	10		1.72	0.00135	0.0112	0.128
HIST1H2AM	histone cluster 1, H2am	QBWddyJ6nUP17KGLkU	6		1.72	0.0023	0.0168	0.139
ZFP36L1		HLqpTU,akiiEDgJYVY		ENSG00000185650	1.72	0.00391	0.0251	0.127
ST14	suppression of tumorigenicity 14 (colon carcinoma)	uRSZVSBMR7gdDdSp1A	11	ENSG00000149418	1.72	0.00513	0.0307	0.176
FAM83H	family with sequence similarity 83, member H	HrxQBRbkLajhJKh96U	8	ENSG00000180921	1.72	0.00847	0.0442	0.147
TIMM44	translocase of inner mitochondrial membrane 44 homolog (yeast)	ZTSkSKRZBFF5pB1IXc	19	ENSG00000104980	1.71	2.44e-09	2.59e-07	0.0734
		KXWGm3UpVAaXWtrqfc			1.71	1.3e-07	6.98e-06	0.0973
CHMP4BP1		rRQxYrnQgTqd5JQpQg		ENSG00000258469	1.71	1.77e-07	8.96e-06	0.0989
MARCH5	membrane-associated ring finger (C3HC4) 5	roEkkfKdANlXECSy_8	10	ENSG00000198060	1.71	2.18e-07	1.07e-05	0.0866
		EL6d6X,nME5e7R0luk			1.71	3.52e-07	1.59e-05	0.0832
NEDD4L	neural precursor cell expressed, developmentally down-regulated 4-like, E3 ubiquitin protein ligase	oV57X,wXu_1yFe2qS0	18	ENSG00000049759	1.71	8.92e-06	0.000212	0.106
SLC3A2	solute carrier family 3 (activators of dibasic and neutral amino acid transport), member 2	cXfiegZeAeiXRgqeec	11	ENSG00000168003	1.71	1.34e-05	0.000294	0.0822
TFEB	transcription factor EB	ie33iViVdPFLgoTn4o	6	ENSG00000112561	1.71	2.75e-05	0.000527	0.0989
DECR2	2,4-dienoyl CoA reductase 2, peroxisomal	od_ngBHiudU3ubpU4k	16	ENSG00000242612	1.71	3.29e-05	0.000605	0.0847
		cnXl1aSHeSlQttdC0k			1.71	5.08e-05	0.000869	0.092
HIST1H4F	histone cluster 1, H4f	ZGn_uniXRVp,8,BJ0U	6		1.71	7.4e-05	0.00117	0.12
FOXP1	forkhead box P1	3VfuqJL54hgji6F7u0	3	ENSG00000114861	1.71	8.84e-05	0.00134	0.122
FURIN	furin (paired basic amino acid cleaving enzyme)	xHuV66ICR4XtOVV0Bc	15	ENSG00000140564	1.71	0.000166	0.00219	0.108
REL	v-rel reticuloendotheliosis viral oncogene homolog (avian)	oo3h9L7kjBJOMDi2oU	2	ENSG00000162924	1.71	0.000304	0.00355	0.115
USP30	ubiquitin specific peptidase 30	96iUlUvRFAUp1eBLXs	12	ENSG00000135093	1.71	0.000455	0.00486	0.106
MBTD1	mbt domain containing 1	HV7dRQAxAA3lqbrpEY	17	ENSG00000011258	1.71	0.000651	0.00642	0.0947
GAB2	GRB2-associated binding protein 2	xuu5Fp6eKA2XViCC_I	11	ENSG00000033327	1.71	0.00066	0.00649	0.138
PLIN2	perilipin 2	WFCuSI6EIklKIVJjeI	9	ENSG00000147872	1.71	0.00134	0.0111	0.0976
KCTD12	potassium channel tetramerisation domain containing 12	QfhOJF,I1fVdTqf6lE	13	ENSG00000178695	1.71	0.00304	0.0209	0.109
HIST1H2AB	histone cluster 1, H2ab	6pu4U2ZKum,5cM9Ka4	6	ENSG00000137259	1.71	0.00356	0.0234	0.133
MZB1	marginal zone B and B1 cell-specific protein	orn7qnqLkhPrv3njtU	5	ENSG00000170476	1.71	0.00388	0.0249	0.135
WBP5	WW domain binding protein 5	fSmutXilboKLQH5qD8	X	ENSG00000185222	1.71	0.00408	0.0258	0.144
CEBPG	CCAAT/enhancer binding protein (C/EBP), gamma	fb9UtVPIqfiF_xeBBU	19	ENSG00000153879	1.7	2.67e-10	4.14e-08	0.0744
		B6l1aaXeSlQuteC0l0			1.7	2e-07	9.94e-06	0.0885
NUP54	nucleoporin 54kDa	xeTSF9fCDgFhROioAI	4	ENSG00000138750	1.7	6.13e-07	2.46e-05	0.0765
MLTK	sterile alpha motif and leucine zipper containing kinase AZK	TdRf7_R3vl7iif3pO4	2	ENSG00000091436	1.7	1.52e-06	5.18e-05	0.113
DEAF1		0G6eAm46IK4W7inU2k		ENSG00000177030	1.7	2.13e-06	6.75e-05	0.0835
E2F5	E2F transcription factor 5, p130-binding	0feG79d3wp,dcVaSOE	8	ENSG00000133740	1.7	2.14e-06	6.78e-05	0.114
SRPRB	signal recognition particle receptor, B subunit	i3nnejp4KdepTfTuec	3	ENSG00000144867	1.7	2.27e-06	7.06e-05	0.0658
CXCR2	chemokine (C-X-C motif) receptor 2	Z7dJN6re1_deleXt8c	2	ENSG00000180871	1.7	3.12e-06	9.09e-05	0.119
TFB2M	transcription factor B2, mitochondrial	0V6CMrJByHtv,romvQ	1	ENSG00000162851	1.7	3.26e-06	9.34e-05	0.0703
RAB21	RAB21, member RAS oncogene family	xjq9LrOJIoIjVIyyUs	12	ENSG00000080371	1.7	1.33e-05	0.000293	0.073
KLHL28	kelch-like family member 28	fX87ba60dKt9c3gxLk	14	ENSG00000179454	1.7	5.71e-05	0.000952	0.0929
PIK3CA	phosphatidylinositol-4,5-bisphosphate 3-kinase, catalytic subunit alpha	QdJKQIWPkyg_RDU4Ek	3	ENSG00000121879	1.7	7.74e-05	0.00121	0.0954
HOOK1	hook homolog 1 (Drosophila)	31IB6o6Dch_4mmuuXk	1	ENSG00000134709	1.7	0.000158	0.00211	0.0953
		TOQInSf39etetetH6U			1.7	0.000209	0.00264	0.123
RP11-677O4,1		9UqUnRQonkkkTAtLhM		ENSG00000257513	1.7	0.000214	0.0027	0.119
		Qoio5_Ek5w_CUiQs7U			1.7	0.000226	0.00281	0.1
DEAF1	DEAF1 transcription factor	Heie0iWaJ6excgiOtA	11	ENSG00000177030	1.7	0.000263	0.00317	0.0964
C11orf96		fVSZEVPRHRlBHdngR8		ENSG00000187479	1.7	0.000437	0.00471	0.139
ROGDI	rogdi homolog (Drosophila)	0pQq7VE9UEWV3jRTqA	16	ENSG00000067836	1.7	0.000467	0.00497	0.0933
DICER1-AS1	DICER1 antisense RNA 1	HnutLp8naEKI4iVO74	14	ENSG00000235706	1.7	0.000472	0.005	0.101
CEP112	centrosomal protein 112kDa	ujlJNXCEIH4IRT9dXA	17		1.7	0.000539	0.00555	0.146
TRIM38	tripartite motif containing 38	WkEvu3I7SKTp6l1N3k	6	ENSG00000112343	1.7	0.000628	0.00626	0.0756
RAB2A	RAB2A, member RAS oncogene family	0JKeqmnnvi3v,HtyeU	8	ENSG00000104388	1.7	0.000767	0.00729	0.074
RHBDD2	rhomboid domain containing 2	Ne6e5bnbr9Ltbu1O7c	7	ENSG00000005486	1.7	0.00132	0.011	0.085
WDR48	WD repeat domain 48	NhKvV0ectJ9,6AehKU	3	ENSG00000114742	1.7	0.0015	0.0121	0.0845
C19orf45	chromosome 19 open reading frame 45	KolV3q6HmffdBEMQoY	19	ENSG00000198723	1.7	0.00198	0.015	0.142
LGALS3BP	lectin, galactoside-binding, soluble, 3 binding protein	uemnSNkU_XGAECV450	17	ENSG00000108679	1.7	0.00709	0.0387	0.136
POLDIP3	polymerase (DNA-directed), delta interacting protein 3	0qhe,l11HcwktN_ohY	22	ENSG00000100227	1.69	2.5e-15	2.56e-12	0.0523
SLCO3A1	solute carrier organic anion transporter family, member 3A1	ETpEhFdLTTXTShLSV4	15	ENSG00000176463	1.69	5.16e-08	3.23e-06	0.0755
ABCF1	ATP-binding cassette, sub-family F (GCN20), member 1	6uK9TUlC,O6XPt0od0	6	ENSG00000204574	1.69	1.1e-06	3.98e-05	0.078
TKT	transketolase	f84K6T64p7tS5LLqYk	3	ENSG00000163931	1.69	1.69e-06	5.61e-05	0.049
LOC100132247	nuclear pore complex interacting protein related gene	QfWJtJ0eV9RXSSOMM0	16		1.69	6.6e-06	0.000166	0.0587
SRPK2	SRSF protein kinase 2	felPSlYCaKWAIiATWA	7	ENSG00000135250	1.69	0.000109	0.00159	0.0803
TLE2	transducin-like enhancer of split 2 (E(sp1) homolog, Drosophila)	BoSE1ySWXVJXlygWxM	19	ENSG00000065717	1.69	0.000301	0.00353	0.127
		x3S,SNd5j,Pi6At_Z4		ENSG00000212884	1.69	0.000344	0.00391	0.137
TAGLN	transgelin	KjupQtR7XX6aQCVPgg	11	ENSG00000149591	1.69	0.000361	0.00407	0.0968
SNHG15	small nucleolar RNA host gene 15 (non-protein coding)	EXuSo4peXu8MRcuKLo	7		1.69	0.000449	0.00482	0.0779
PSME4	proteasome (prosome, macropain) activator subunit 4	WAipC14FwUOF46PnYU	2	ENSG00000068878	1.69	0.000468	0.00497	0.0749
RP11-473M20,9		cqsgvOfu,dSlANBJ40		ENSG00000262370	1.69	0.000544	0.00558	0.107
CHD1	chromodomain helicase DNA binding protein 1	Qv9W,zupDDtA7nOSUo	5	ENSG00000153922	1.69	0.000697	0.00677	0.0746
SPTY2D1	SPT2, Suppressor of Ty, domain containing 1 (S, cerevisiae)	NwOS_7UvopSrFE7RKY	11	ENSG00000179119	1.69	0.00117	0.01	0.109
ZDBF2		xRPoJX3CxT,T6qSogo		ENSG00000204186	1.69	0.00146	0.0119	0.102
ANKRD36		lk_CnN7hCgj3vWDOlE		ENSG00000135976	1.69	0.00213	0.0159	0.11
CSNK1D	casein kinase 1, delta	x_SINIdf9SpdJ1dS64	17	ENSG00000141551	1.69	0.00268	0.019	0.0929
HIST1H3C	histone cluster 1, H3c	N6h32CEUN7mc9GcBm0	6	ENSG00000196532	1.69	0.00387	0.0249	0.144
PFN2	profilin 2	NlPOhPKzVBMFN6Lu1I	3	ENSG00000070087	1.69	0.004	0.0255	0.139
ECHDC3	enoyl CoA hydratase domain containing 3	cJAK6QVOikgIKGUl4U	10	ENSG00000134463	1.69	0.00435	0.0271	0.151
MPZL3	myelin protein zero-like 3	0ooKeep4IIokrenMII	11	ENSG00000160588	1.69	0.00525	0.0312	0.14
STK19	serine/threonine kinase 19	roC6BSA65Qp7p71f24	6		1.68	1.58e-07	8.24e-06	0.0507
ELF2	E74-like factor 2 (ets domain transcription factor)	r57BOXu0dHyX6T_5IQ	4	ENSG00000109381	1.68	1.04e-06	3.83e-05	0.0792
HMGXB4	HMG box domain containing 4	HVRS77RKnO_fArLenk	22		1.68	2.25e-06	7.02e-05	0.096
SLC9A8	solute carrier family 9, subfamily A (NHE8, cation proton antiporter 8), member 8	igpSHx0,91VC4nkIpU	20	ENSG00000197818	1.68	7.43e-06	0.000183	0.0915
ZNF292	zinc finger protein 292	04I6aGCKWJKIr4vmmA	6	ENSG00000188994	1.68	1.72e-05	0.000359	0.0988
ZNF212	zinc finger protein 212	ZSOn7dKLvg7uVZ57eo	7	ENSG00000170260	1.68	2.17e-05	0.000434	0.105
IP6K2	inositol hexakisphosphate kinase 2	WxiFdXniOZA9HVSxAo	3	ENSG00000068745	1.68	2.66e-05	0.000512	0.101
WDR90	WD repeat domain 90	cmUr7Q6XTnqEpSj0bA	16	ENSG00000161996	1.68	2.99e-05	0.000561	0.0791
KLHL24	kelch-like family member 24	NhcK0,n9DyKdSLfTLo	3		1.68	7.21e-05	0.00115	0.0843
IP6K2	inositol hexakisphosphate kinase 2	urVCoE0vcYhXV54jmQ	3	ENSG00000068745	1.68	0.000111	0.00162	0.108
CCNG2	cyclin G2	cynKnfL,T1z5VCz7QE	4		1.68	0.000273	0.00326	0.099
RRP15	ribosomal RNA processing 15 homolog (S, cerevisiae)	6efhSYjuT,lKNM_tO0	1	ENSG00000067533	1.68	0.000546	0.00559	0.0879
ZNF326	zinc finger protein 326	6ldJd5TofYoY8REdZc	1	ENSG00000162664	1.68	0.000792	0.00746	0.0958
URGCP	upregulator of cell proliferation	9uVRJH_8xd5REfRkmY	7	ENSG00000106608	1.68	0.000819	0.00765	0.0746
BCL7B	B-cell CLL/lymphoma 7B	Z3oaJ56SfeYgiIjugo	7	ENSG00000106635	1.68	0.000909	0.00827	0.092
SNX29	sorting nexin 29	uVueGDdTuNu1,dTueU	16	ENSG00000048471	1.68	0.001	0.00895	0.0961
SIAH1	siah E3 ubiquitin protein ligase 1	frnd,e33Eji0Rf4nw0	16	ENSG00000196470	1.68	0.00109	0.00953	0.0907
PLXNA4	plexin A4	oDnVeou1hOuboPVt9E	7	ENSG00000221866	1.68	0.00142	0.0117	0.139
AHCTF1	AT hook containing transcription factor 1	3odrckKU375aF,eBQE	1	ENSG00000153207	1.68	0.00146	0.0119	0.0986
		rmKk6OI6D0eKWIkE4M			1.68	0.00183	0.0141	0.115
		riKSZ5515VKdOEHQ4I			1.68	0.00252	0.018	0.0769
NRDE2	NRDE-2, necessary for RNA interference, domain containing	ZgknUlTv3gq8WeEKLQ	14	ENSG00000119720	1.68	0.00267	0.0189	0.0847
FAM13A	family with sequence similarity 13, member A	ZVSQU,eSVIN0KRyKa4	4	ENSG00000138640	1.68	0.00694	0.0382	0.14
RNY3	RNA, Ro-associated Y3	inrWLkuu,EHD40QUvE	7		1.67	6.96e-07	2.73e-05	0.084
RHEB	Ras homolog enriched in brain	WpIADoapJ9EKQt9Odo	7		1.67	4.03e-06	0.00011	0.0717
GARS	glycyl-tRNA synthetase	Bd6tDaCmc5Sh44j6bo	7	ENSG00000106105	1.67	4.71e-06	0.000126	0.0586
DDB1		9uCm,66iUigJI0Lgi4		ENSG00000167986	1.67	1.11e-05	0.000251	0.0982
		f9ih95Wh21Whm1BM0A			1.67	2e-05	0.000407	0.121
		KQfC_LEunQl7DXJH8o			1.67	2.96e-05	0.000557	0.0944
FAM91A1	family with sequence similarity 91, member A1	00g6Loa0X10ffPnDdQ	8	ENSG00000176853	1.67	7.43e-05	0.00117	0.103
MAGT1	magnesium transporter 1	BjOAPp6n66dOXutcnE	X		1.67	0.000104	0.00154	0.0593
TOB2	transducer of ERBB2, 2	xI93L,dXKjqCqk_KQk	22	ENSG00000183864	1.67	0.000131	0.00182	0.109
BOP1	block of proliferation 1	66rrbngtBIl,Fe54AA	8		1.67	0.000141	0.00193	0.0878
		x6tF3qfWSRXUKaLol8			1.67	0.000144	0.00196	0.0926
TFB2M	transcription factor B2, mitochondrial	Bt_RCUpI0,dcJ4zT6c	1	ENSG00000162851	1.67	0.000149	0.00202	0.0747
LCLAT1	lysocardiolipin acyltransferase 1	6uufeBU60PBikv3Jx4	2	ENSG00000172954	1.67	0.000247	0.00301	0.133
ZNF326	zinc finger protein 326	Nsp3aqIoGXnzXgLG,o	1	ENSG00000162664	1.67	0.000266	0.00319	0.101
YWHAE	tyrosine 3-monooxygenase/tryptophan 5-monooxygenase activation protein, epsilon polypeptide	iq7yfiOvArr_qKh9vs	17	ENSG00000108953	1.67	0.000598	0.00601	0.0892
WEE1	WEE1 homolog (S, pombe)	uVHqJH_yk_TgU6jjj0	11	ENSG00000166483	1.67	0.00105	0.00928	0.121
		6n7d4z1SyfV3u4oCjI			1.67	0.00113	0.00983	0.113
TSPYL2		rsRUREd_nv71CSKZ4Q		ENSG00000184205	1.67	0.00132	0.0111	0.133
PHF17	PHD finger protein 17	E75Sp3mnl4oLLo,XsU	4	ENSG00000077684	1.67	0.00196	0.0149	0.14
DHDH	dihydrodiol dehydrogenase (dimeric)	6ClPotF9VQhAZ47NVg	19	ENSG00000104808	1.67	0.00358	0.0235	0.134
		xVHloAfoZFn_gd1ai8			1.67	0.00472	0.0288	0.111
PTPRO	protein tyrosine phosphatase, receptor type, O	K_L4CwEQnp59XukHuk	12	ENSG00000151490	1.67	0.00475	0.0289	0.152
HIPK1	homeodomain interacting protein kinase 1	6qV5HvvH96IFefeno4	1	ENSG00000163349	1.67	0.00593	0.0341	0.144
DAAM1	dishevelled associated activator of morphogenesis 1	3i7p0,39VgZTh70gkQ	14	ENSG00000100592	1.67	0.00774	0.0412	0.128
H2AFJ	H2A histone family, member J	li8BCeepAuFNnSpptc	12	ENSG00000246705	1.67	0.00869	0.045	0.0809
GPER	G protein-coupled estrogen receptor 1	0D5HTuh6hbmJ5bury0	7	ENSG00000164850	1.67	0.00982	0.049	0.152
BLMH	bleomycin hydrolase	oJQOvwfeXugeqPq6ko	17	ENSG00000108578	1.66	5.48e-08	3.39e-06	0.0579
		Kw4B7J7HEJUUJ4Lp5U			1.66	4.89e-07	2.07e-05	0.0485
CXorf40B	chromosome X open reading frame 40B	NkX0P5TbhkhezA8rwI	X	ENSG00000197021	1.66	3.47e-06	9.81e-05	0.0849
PRPF4	PRP4 pre-mRNA processing factor 4 homolog (yeast)	uf1eiDqO4JLIWSUZY4	9	ENSG00000136875	1.66	2.85e-05	0.000541	0.0538
HAUS8	HAUS augmin-like complex, subunit 8	oOmVVJa6z9DQhLl5Ig	19		1.66	4.57e-05	0.000793	0.0926
		cl3khULbXgtpd1KVJ0			1.66	5.1e-05	0.000872	0.0847
UBQLN1	ubiquilin 1	WVKvx16fqpPKCR6Kd8	9	ENSG00000135018	1.66	5.15e-05	0.000878	0.0911
N4BP2	NEDD4 binding protein 2	9is,Auf4hePTlVQKus	4	ENSG00000078177	1.66	5.46e-05	0.000922	0.0966
EIF2AK2	eukaryotic translation initiation factor 2-alpha kinase 2	fb3eXRMnxCUnogM6x0	2	ENSG00000055332	1.66	6.35e-05	0.00104	0.0661
		EiI_JIhUzz4uKil6p0			1.66	6.8e-05	0.0011	0.102
TSPAN4	tetraspanin 4	9I16l4X2U4U7HlC60I	11	ENSG00000214063	1.66	0.000102	0.00152	0.119
		0eQCMUI896816OU,QM			1.66	0.000139	0.00191	0.106
C20orf111	chromosome 20 open reading frame 111	Ei326OO4U_KF7SnE6I	20	ENSG00000132823	1.66	0.000149	0.00201	0.0785
SPINT1	serine peptidase inhibitor, Kunitz type 1	xB,oFId_Xv1SlR7l0g	15	ENSG00000166145	1.66	0.000162	0.00216	0.148
TOM1	target of myb1 (chicken)	BSeFOIf54guilUoSno	22	ENSG00000100284	1.66	0.000204	0.00259	0.106
GSPT1	G1 to S phase transition 1	HLP,VUpSNPbi7mLu7k	16		1.66	0.000266	0.00319	0.0597
		ic0dSJeeAJ61uF4Ke0			1.66	0.000505	0.00527	0.0671
LOC100132352	FSHD region gene 1 pseudogene	ZqGuyopTrQf_JxX4qA	9		1.66	0.000709	0.00687	0.0892
PLIN2	perilipin 2	0XlXNHLk57pSEjhF,4	9	ENSG00000147872	1.66	0.00102	0.00908	0.0811
CREB5	cAMP responsive element binding protein 5	cigtUAK57R,C96H6r0	7	ENSG00000146592	1.66	0.00113	0.00979	0.122
TIMM23	translocase of inner mitochondrial membrane 23 homolog (yeast)	6ut9ioyRiut4ShwR8U	10	ENSG00000138297	1.66	0.00133	0.0111	0.0798
RWDD1	RWD domain containing 1	6XsydS17073d0UksTc	6	ENSG00000111832	1.66	0.00248	0.0178	0.115
HSF4	heat shock transcription factor 4	Z55dY559JVdCAu6BeQ	16	ENSG00000102878	1.66	0.003	0.0206	0.136
FPR2	formyl peptide receptor 2	rr9X9B6_V96kW3p0CI	19	ENSG00000171049	1.66	0.0033	0.0222	0.147
FAM160B1	family with sequence similarity 160, member B1	fRixf_jXxuBdnXp7I0	10		1.66	0.00401	0.0255	0.139
SNORD99	small nucleolar RNA, C/D box 99	3LoTU6OIDmjOoeIUnU	1		1.66	0.00636	0.0359	0.132
EPHB4	EPH receptor B4	9Tt79SBLl_tNUTVaFU	7	ENSG00000196411	1.66	0.00726	0.0393	0.132
RAB11FIP2	RAB11 family interacting protein 2 (class I)	NTupe8t9gn1I6,u,4o	10	ENSG00000107560	1.65	1.78e-08	1.34e-06	0.0647
RIOK1	RIO kinase 1	QRUS9J6e_P9HkHeX_4	6	ENSG00000124784	1.65	1.43e-07	7.6e-06	0.0783
FBRS	fibrosin	u5VKcKulIgrRTsURFA	16		1.65	4.87e-06	0.00013	0.0746
		TfWml3WpUgnXQtpd1I			1.65	6.61e-06	0.000166	0.0819
ATP6V1H	ATPase, H+ transporting, lysosomal 50/57kDa, V1 subunit H	6eeluSCdOuRB6gxfpA	8	ENSG00000047249	1.65	6.96e-06	0.000173	0.0684
NDUFAF5	NADH dehydrogenase (ubiquinone) complex I, assembly factor 5	ZzTi0SkIUngIr1kHu0	20	ENSG00000101247	1.65	9.19e-06	0.000218	0.0804
SNORD21	small nucleolar RNA, C/D box 21	fVHB4ktLL61,r5M45g	1		1.65	1.22e-05	0.000271	0.0997
		67qJ,ktn9G0Tes6JwI			1.65	1.43e-05	0.000309	0.112
DKC1	dyskeratosis congenita 1, dyskerin	rsS50XA1N4cfvXuV34	X	ENSG00000130826	1.65	2.1e-05	0.000423	0.0674
SREBF1	sterol regulatory element binding transcription factor 1	lXXuxKgiKrE,V7nhoI	17	ENSG00000072310	1.65	3.26e-05	0.000602	0.087
POMT1	protein-O-mannosyltransferase 1	l1_cHnkq6L_N6SFY10	9	ENSG00000130714	1.65	3.35e-05	0.000616	0.0749
RHPN1	rhophilin, Rho GTPase binding protein 1	6fcKJSKiTr5CFWk1G4	8	ENSG00000158106	1.65	4.51e-05	0.000786	0.11
ADM5		3kadtV12n0v5c3s76I		ENSG00000224420	1.65	5.32e-05	0.000901	0.0986
NOP16	NOP16 nucleolar protein	EhS4J6JSrsKQornu6c	5	ENSG00000048162	1.65	7.58e-05	0.00119	0.0885
TIMM23	translocase of inner mitochondrial membrane 23 homolog (yeast)	H11VOByAFHx1SD0rbk	10	ENSG00000138297	1.65	0.000222	0.00277	0.0578
GUCA1B	guanylate cyclase activator 1B (retina)	cX687fpJEuJK2hymBI	6		1.65	0.000238	0.00294	0.0922
UBAP1	ubiquitin associated protein 1	rVSXv3,p_v6FEtd5xU	9	ENSG00000165006	1.65	0.000262	0.00316	0.0839
		fev1dpuUe7nS1JFOqA			1.65	0.00059	0.00595	0.0812
RNF130	ring finger protein 130	NXSjqidHWIEogNBPks	5	ENSG00000113269	1.65	0.000612	0.00613	0.103
VPREB3	pre-B lymphocyte 3	fKVEOXu10U8tW5JeCE	22	ENSG00000128218	1.65	0.000848	0.00786	0.127
IL17RE	interleukin 17 receptor E	HVQXjnJV,XvH3RUSSg	3	ENSG00000163701	1.65	0.00103	0.00912	0.127
EPS8	epidermal growth factor receptor pathway substrate 8	HrTt90A3JAoLLeT67k	12	ENSG00000151491	1.65	0.00135	0.0112	0.134
F12	coagulation factor XII (Hageman factor)	xdfrj1kuIi6eqToKQg	5	ENSG00000131187	1.65	0.00167	0.0132	0.101
NFKBIE	nuclear factor of kappa light polypeptide gene enhancer in B-cells inhibitor, epsilon	QgiTqkMBSRLd4Ufom0	6	ENSG00000146232	1.65	0.00179	0.0139	0.12
		KcUv16k7l_u0WBJSOI			1.65	0.00364	0.0238	0.116
VTRNA1-1	vault RNA 1-1	09,D4BCQXt6vvYhWak	5		1.65	0.0042	0.0264	0.143
ZNF467	zinc finger protein 467	WAkjP1aFSZpdBSpKAg	7	ENSG00000181444	1.65	0.00423	0.0266	0.107
CD300C	CD300c molecule	0UW,0SogkrcodV5F,k	17	ENSG00000167850	1.65	0.00463	0.0284	0.14
GYPC	glycophorin C (Gerbich blood group)	uqS5KEE0nR6SgLX74o	2	ENSG00000136732	1.65	0.00527	0.0313	0.0647
ZSWIM5	zinc finger, SWIM-type containing 5	u_6cdC3x7UlCpVxt0k	1	ENSG00000162415	1.65	0.00723	0.0392	0.144
DNAJC27	DnaJ (Hsp40) homolog, subfamily C, member 27	ceiJ6Eu_vJ9eT4_Veo	2	ENSG00000115137	1.64	3.67e-08	2.41e-06	0.0712
VAMP3	vesicle-associated membrane protein 3	HHvgiOX5rulJ7iiAkk	1	ENSG00000049245	1.64	3.97e-08	2.58e-06	0.0628
MIR4697	uncharacterized LOC283174	i6573YIpS_p4N19dUc	11	ENSG00000264919	1.64	2.95e-06	8.74e-05	0.114
LOC613037	nuclear pore complex interacting protein pseudogene	iV9RXSdR3SSOMM0Ixc	16		1.64	4.47e-06	0.000121	0.0609
		ooM6M4tOgd6pzvnlKU			1.64	6.89e-06	0.000172	0.0784
AIF1L	allograft inflammatory factor 1-like	iFLBuKHlCzp,tXOHSI	9	ENSG00000126878	1.64	1.07e-05	0.000244	0.122
MBIP	MAP3K12 binding inhibitory protein 1	uh93uC0K,P9E4tSfkk	14	ENSG00000151332	1.64	2.92e-05	0.000552	0.0849
ANKRD24	ankyrin repeat domain 24	Be49Xu11E1IZSVKDAo	19	ENSG00000089847	1.64	4.12e-05	0.000729	0.0942
DKFZP761J1410	lipid phosphate phosphatase-related protein type 2	Qn5VH0iv_q9Kue7dV8	19	ENSG00000105520	1.64	5.15e-05	0.000878	0.102
CYC1	cytochrome c-1	Hu3n5TXlIEpXQlQiU0	8	ENSG00000179091	1.64	7.21e-05	0.00115	0.0516
PHF20L1	PHD finger protein 20-like 1	fnn,K8FECgQdKNLbj4	8	ENSG00000129292	1.64	7.8e-05	0.00122	0.126
SLC9A5	solute carrier family 9, subfamily A (NHE5, cation proton antiporter 5), member 5	KX6t6v,4oKhMul3qeU	16		1.64	0.000131	0.00183	0.0895
A2M	alpha-2-macroglobulin	ZfoDn4IUQp4Auf56LU	12	ENSG00000175899	1.64	0.000244	0.00298	0.121
FCGR1A	Fc fragment of IgG, high affinity Ia, receptor (CD64)	xmKeUSKOgO18JkleL4	1		1.64	0.000367	0.00413	0.142
FBXO22		EPhVJhNJADq6HKCeQk		ENSG00000167196	1.64	0.000436	0.00471	0.0853
RNA5S9	RNA, 5S ribosomal 9	ct43aCcJKtqXryx_ho	1		1.64	0.00325	0.022	0.1
OCIAD2	OCIA domain containing 2	Zj_jT5UC_RkeXXxe4o	4	ENSG00000145247	1.64	0.00719	0.0391	0.0663
		0_Jp3l3uupucJXu1Xw			1.64	0.00759	0.0407	0.137
ATXN2L	ataxin 2-like	rGk_igqEnn6vcOded0	16	ENSG00000168488	1.63	7.22e-08	4.23e-06	0.0947
COTL1	coactosin-like 1 (Dictyostelium)	xIilSrqh6g,CiJ6gaM	16	ENSG00000103187	1.63	1.88e-06	6.1e-05	0.072
ESCO1	establishment of cohesion 1 homolog 1 (S, cerevisiae)	Kp,X36InsDhCTygKxU	18	ENSG00000141446	1.63	3.8e-06	0.000106	0.0894
AC024940,1		91dB1ph10POVKdR0fU		ENSG00000177340	1.63	2.79e-05	0.000533	0.0942
KLHL18	kelch-like family member 18	ZBCiMqyE_x0upfqlyU	3	ENSG00000114648	1.63	3.91e-05	0.000701	0.0997
EDA	ectodysplasin A	BLRfqSW0XCSSU_gWog	X	ENSG00000158813	1.63	4.82e-05	0.000831	0.121
FUCA1	fucosidase, alpha-L- 1, tissue	ltFe_XOooroKP6QnQU	1	ENSG00000179163	1.63	8.37e-05	0.00129	0.0878
		HENRn3WjZi66qCnsYQ			1.63	0.000124	0.00176	0.0807
APOE	apolipoprotein E	E9SlZdCJ69iVeughOQ	19	ENSG00000130203	1.63	0.00018	0.00235	0.128
TFIP11	tuftelin interacting protein 11	Bt9OVtPqCYRgqCSdxE	22	ENSG00000100109	1.63	0.000182	0.00236	0.0916
CELSR2	cadherin, EGF LAG seven-pass G-type receptor 2	KeiSunIAIp7qSgICnU	1	ENSG00000143126	1.63	0.000318	0.00368	0.088
		N49OI3Me_gBn0CKQME			1.63	0.000365	0.00411	0.0962
PAQR7	progestin and adipoQ receptor family member VII	Nge0KiueiKjwXueXqE	1	ENSG00000182749	1.63	0.000391	0.00433	0.1
PTPN14	protein tyrosine phosphatase, non-receptor type 14	TPUr6h_o14iRPZVe64	1		1.63	0.000416	0.00455	0.151
GTDC2	glycosyltransferase-like domain containing 2	3CoXh9V91TXgT_xV6I	3	ENSG00000144647	1.63	0.000472	0.005	0.0917
EEF1A1	eukaryotic translation elongation factor 1 alpha 1	cXuAVLt8hB7p_JFF54	6		1.63	0.000526	0.00544	0.0693
		xgGOoEo,iVI,r4XO1w			1.63	0.00054	0.00555	0.102
KIAA0226L	KIAA0226-like	xWu5ijRJiiAH3oC7pc	13		1.63	0.000609	0.0061	0.108
TIMM23	translocase of inner mitochondrial membrane 23 homolog (yeast)	fwes4Fd7dfPwO6NRjE	10		1.63	0.000767	0.00729	0.0871
MAP1S	microtubule-associated protein 1S	lSuFeNVH9h2ulOTG6w	19	ENSG00000130479	1.63	0.000856	0.00792	0.088
TCN2	transcobalamin II	xeSt1TgpRVOt46k4JM	22	ENSG00000185339	1.63	0.00122	0.0104	0.125
ATE1	arginyltransferase 1	xs0LpTEUo1FY4O6gh4	10	ENSG00000107669	1.63	0.00137	0.0113	0.105
PDIA5	protein disulfide isomerase family A, member 5	frTvcZV_uVEewgrT1k	3	ENSG00000065485	1.63	0.00143	0.0117	0.117
PLEC	plectin	lJd71XLC5fU7aXcFUo	8	ENSG00000178209	1.63	0.00143	0.0117	0.0963
CLEC7A	C-type lectin domain family 7, member A	NBCaJ4IICxDOue31w4	12	ENSG00000172243	1.63	0.00158	0.0126	0.14
ZNF618	zinc finger protein 618	Eigr1Ha9,C2UAlUlag	9	ENSG00000157657	1.63	0.00165	0.0131	0.119
DDB1	damage-specific DNA binding protein 1, 127kDa	QoPoNRiTlJPh8UpNAo	11	ENSG00000167986	1.63	0.00248	0.0179	0.111
PIGA	phosphatidylinositol glycan anchor biosynthesis, class A	lne7IO_ByOfVlPChSo	X	ENSG00000165195	1.63	0.00283	0.0197	0.134
PTP4A3	protein tyrosine phosphatase type IVA, member 3	QQEinmvQIVERkQhWuc	8	ENSG00000184489	1.63	0.00374	0.0243	0.121
EIF1B	eukaryotic translation initiation factor 1B	NeUv3for6T7AooEnwo	3	ENSG00000114784	1.63	0.00418	0.0264	0.0711
PLEC	plectin	uVhiSh9NSlxiiuZiCw	8	ENSG00000178209	1.63	0.00579	0.0335	0.133
AC007362,1		NEX0oqCV8,er4HVfU4		ENSG00000180672	1.63	0.00869	0.045	0.139
SAR1A	SAR1 homolog A (S, cerevisiae)	ulUaBHPXMIyeAgnnuI	10	ENSG00000079332	1.62	1.01e-10	1.83e-08	0.0579
CPT1A	carnitine palmitoyltransferase 1A (liver)	Kr544ac67tsTX7qIgU	11	ENSG00000110090	1.62	6.53e-09	5.82e-07	0.0969
		uCeTtqonpruSLh4K1M			1.62	1.78e-08	1.34e-06	0.0854
FAM131A	family with sequence similarity 131, member A	6qX7Kf6SsIqVCsIGIk	3	ENSG00000175182	1.62	2.92e-08	2.02e-06	0.0769
EP300	E1A binding protein p300	HuQmUaF6h0kWMHSH4M	22	ENSG00000100393	1.62	1.25e-06	4.41e-05	0.0828
C6orf136	chromosome 6 open reading frame 136	ESR4IecZUIgoropJQg	6	ENSG00000204564	1.62	6.88e-06	0.000171	0.0584
ANKRD54	ankyrin repeat domain 54	QBIIkrhqIor6K7Jjok	22	ENSG00000100124	1.62	2.85e-05	0.000542	0.0695
RNF135	ring finger protein 135	rlO6kuCTlDuNDVywCU	17	ENSG00000181481	1.62	8.71e-05	0.00133	0.0863
CCT6B	chaperonin containing TCP1, subunit 6B (zeta 2)	cqbI,gxK4lDrJJI5KI	17	ENSG00000132141	1.62	0.000158	0.00211	0.0934
SLC6A6	solute carrier family 6 (neurotransmitter transporter, taurine), member 6	ZoLb10HdVCkXt1DSJU	3	ENSG00000131389	1.62	0.000201	0.00257	0.12
TET2	tet methylcytosine dioxygenase 2	Ec,lJdf9wPuIT36KBI	4	ENSG00000168769	1.62	0.000284	0.00336	0.114
RPL26L1	ribosomal protein L26-like 1	H03E2Jq5JuIKUGkQe0	5	ENSG00000037241	1.62	0.000506	0.00528	0.0626
GET4	golgi to ER traffic protein 4 homolog (S, cerevisiae)	NGpdb_6JZ58H03r154	7		1.62	0.000646	0.00639	0.0906
CHKA	choline kinase alpha	07aNe4sp6l1XqSr3UI	11	ENSG00000110721	1.62	0.000711	0.00689	0.107
NUP50	nucleoporin 50kDa	WlFOUtFO_PasAFJijk	22		1.62	0.000788	0.00744	0.0901
		66laXaXRIod1OVJyd8			1.62	0.000921	0.00835	0.0784
RNU6ATAC	RNA, U6atac small nuclear (U12-dependent splicing)	H2peEEZMa8KT5Rcfbo	9		1.62	0.00113	0.00979	0.123
		30l0SaHdRlScndl0cQ			1.62	0.00164	0.013	0.0729
SAT1	spermidine/spermine N1-acetyltransferase 1	EpBIouKLnnsjhBdT3M	X	ENSG00000130066	1.62	0.00182	0.0141	0.0701
SCPEP1	serine carboxypeptidase 1	uWeCeygmU99Xs3B6p4	17	ENSG00000121064	1.62	0.00186	0.0143	0.0949
LILRA5	leukocyte immunoglobulin-like receptor, subfamily A (with TM domain), member 5	lCd16F_h0SeFVLqS9Q	19	ENSG00000187116	1.62	0.00201	0.0152	0.133
OSCAR	osteoclast associated, immunoglobulin-like receptor	BBrXyFWe5Xueyff1KU	19	ENSG00000170909	1.62	0.00239	0.0174	0.127
LRP1	low density lipoprotein receptor-related protein 1	fqcPeoKiL3_eVe3oIY	12	ENSG00000123384	1.62	0.00378	0.0245	0.131
CMBL	carboxymethylenebutenolidase homolog (Pseudomonas)	ZoUnhK0Lul,3rf4ETQ	5	ENSG00000164237	1.62	0.00379	0.0245	0.129
		H_lKokK6K_Jdau60rs			1.62	0.00475	0.0289	0.091
LSR	lipolysis stimulated lipoprotein receptor	00VZYkWWLSokrdUYsM	19	ENSG00000105699	1.62	0.00542	0.0319	0.14
MID1IP1	MID1 interacting protein 1	Ha6KVKb5yj5NL,Xv5E	X	ENSG00000165175	1.62	0.00663	0.037	0.101
FTH1P11	ferritin, heavy polypeptide 1 pseudogene 11	36iZWDenaSDN32EJEU	8	ENSG00000237264	1.62	0.00799	0.0422	0.0799
ARID3A	AT rich interactive domain 3A (BRIGHT-like)	iURHRR1Sfdu1LgFXgU	19	ENSG00000116017	1.61	1.21e-06	4.33e-05	0.0837
ELMSAN1	ELM2 and Myb/SANT-like domain containing 1	34Kf76KoSJEoEl_Et4	14	ENSG00000156030	1.61	1.58e-06	5.3e-05	0.0785
NUP54	nucleoporin 54kDa	xe78OPPtT4l7Hef1MU	4	ENSG00000138750	1.61	1.97e-06	6.34e-05	0.0602
USP42	ubiquitin specific peptidase 42	uVBoiUPtxt_zkuetRE	7	ENSG00000106346	1.61	2.37e-06	7.32e-05	0.099
RAB33B	RAB33B, member RAS oncogene family	0u0e8T9VQgvQwFJ8lE	4		1.61	2.58e-06	7.81e-05	0.0894
CDK11A		Eup6tL4ofzgKlusu7U		ENSG00000008128	1.61	3.57e-06	0.000101	0.0968
SLC31A1	solute carrier family 31 (copper transporters), member 1	EV,SnurHrfq9y0wqvU	9	ENSG00000136868	1.61	7.12e-06	0.000177	0.0731
EIF3B	eukaryotic translation initiation factor 3, subunit B	BZnicSh1Yu4lmvXe_Q	7	ENSG00000106263	1.61	8.22e-06	0.000199	0.0774
EMC8	ER membrane protein complex subunit 8	BUZICdG5eSpSgKgONs	16	ENSG00000131148	1.61	4.92e-05	0.000846	0.0687
NFX1	nuclear transcription factor, X-box binding 1	H_C2ATVHoT93ClJ_OA	9	ENSG00000086102	1.61	0.000204	0.0026	0.106
ANKRD13D		Zp_0_uae76qSDX_6sk		ENSG00000172932	1.61	0.000229	0.00284	0.0947
SELENBP1	selenium binding protein 1	BnWcV6qY_yd4Tej_B0	1	ENSG00000143416	1.61	0.000237	0.00292	0.128
TRIP6	thyroid hormone receptor interactor 6	Ev9E_nvELmKLup553U	7	ENSG00000087077	1.61	0.000282	0.00334	0.0956
DENND4A	DENN/MADD domain containing 4A	9IUULEquOg7YAF,ogU	15	ENSG00000174485	1.61	0.000374	0.00419	0.0946
		36L31Lbrp6n5zT86eo			1.61	0.000375	0.00419	0.102
C4orf46	chromosome 4 open reading frame 46	314xQjiCOncNJ4hJFI	4	ENSG00000205208	1.61	0.000544	0.00558	0.107
CABYR	calcium binding tyrosine-(Y)-phosphorylation regulated	6xrPnqisFuHHnRAbZA	18	ENSG00000154040	1.61	0.000561	0.0057	0.135
OSBPL8	oxysterol binding protein-like 8	cpz11UgXhPQh13oLgk	12	ENSG00000091039	1.61	0.000778	0.00737	0.0915
		TtaAelIw7IGRC__IJU			1.61	0.00122	0.0104	0.0907
EEF1B2	eukaryotic translation elongation factor 1 beta 2	69rTdaZ9yp69W032ok	2	ENSG00000114942	1.61	0.00183	0.0141	0.0907
DENND6B	DENN/MADD domain containing 6B	oh5KdV9eRRT7dJLApg	22	ENSG00000205593	1.61	0.00202	0.0152	0.0966
TNFRSF21	tumor necrosis factor receptor superfamily, member 21	KMrUN53QpfrXrqPX0U	6	ENSG00000146072	1.61	0.006	0.0344	0.151
NAA30		El9TRZLs8X_FdnrTes		ENSG00000139977	1.6	1.19e-08	9.52e-07	0.0983
POU2F1	POU class 2 homeobox 1	c1CkS4nqSJ6nlIJf,Q	1	ENSG00000143190	1.6	5.95e-07	2.42e-05	0.087
DMXL2	Dmx-like 2	KhNKQKSdPRG9SlTh0k	15	ENSG00000104093	1.6	1.9e-06	6.16e-05	0.087
DDX39B	DEAD (Asp-Glu-Ala-Asp) box polypeptide 39B	BgSEayCHZU,6DuFt7U	6		1.6	4.68e-06	0.000125	0.052
RNU105A	RNA, U105A small nucleolar	Bb4I4J6l27eZeTPXEk	1		1.6	4.91e-06	0.000131	0.108
ADIPOR1	adiponectin receptor 1	u1dXxVTXwf7NenzBKU	1	ENSG00000159346	1.6	1.75e-05	0.000364	0.0736
ZDHHC9	zinc finger, DHHC-type containing 9	rlKte3o4fOa6qLsBSA	X	ENSG00000188706	1.6	5.43e-05	0.000917	0.0784
		ftehej3h7q3vXr9Ujk			1.6	0.000121	0.00172	0.0878
		opxN0zuc4ofclLq6Z4			1.6	0.000187	0.00242	0.117
ZNF217	zinc finger protein 217	fnXu8QqIHT_I0t76T4	20	ENSG00000171940	1.6	0.000206	0.00261	0.0788
COQ10A	coenzyme Q10 homolog A (S, cerevisiae)	c8V5eI9dKIApBeXUl4	12	ENSG00000135469	1.6	0.000221	0.00277	0.0758
C17orf58	chromosome 17 open reading frame 58	Tl1edcsOzv_54HpJzU	17	ENSG00000186665	1.6	0.000225	0.0028	0.098
GPRC5C	G protein-coupled receptor, family C, group 5, member C	33oj15BdCIfVKZ0peg	17	ENSG00000170412	1.6	0.000251	0.00305	0.101
C1GALT1	core 1 synthase, glycoprotein-N-acetylgalactosamine 3-beta-galactosyltransferase, 1	36UrIoHIAiP__Xv94U	7	ENSG00000106392	1.6	0.000336	0.00384	0.0837
LINC00176	long intergenic non-protein coding RNA 176	fICCwXVCeFeFSVRHe4	20	ENSG00000196421	1.6	0.000497	0.00521	0.12
		iKVP3sXdV0h7yUSFfI			1.6	0.000529	0.00546	0.0985
ATP2A2	ATPase, Ca++ transporting, cardiac muscle, slow twitch 2	rl9r7CyUjV3UuE_gTk	12	ENSG00000174437	1.6	0.000599	0.00602	0.0762
COQ2	coenzyme Q2 homolog, prenyltransferase (yeast)	91V_0SAUqHfSj_I6X4	4	ENSG00000173085	1.6	0.000654	0.00645	0.0822
TMEM170B	transmembrane protein 170B	r0u3DRKFP3itRO6d10	6		1.6	0.000666	0.00654	0.109
		inknn3vSUfkES79Qd0			1.6	0.000702	0.00681	0.0671
ANKRD36	ankyrin repeat domain 36	fmfudo6fZP1UMVTwFs	2	ENSG00000135976	1.6	0.000746	0.00715	0.0868
FGD4	FYVE, RhoGEF and PH domain containing 4	uqc7ro4DlCiZIXlES8	12	ENSG00000139132	1.6	0.00099	0.00884	0.136
OLFM1	olfactomedin 1	Td6,WOoSgLTGpBLOaA	9	ENSG00000130558	1.6	0.00101	0.00897	0.135
CRY2	cryptochrome 2 (photolyase-like)	i4VCpSTqgiOvkpAOR8	11	ENSG00000121671	1.6	0.00119	0.0102	0.0964
UPF2	UPF2 regulator of nonsense transcripts homolog (yeast)	KnovrnqAVqnDvhBKdg	10	ENSG00000151461	1.6	0.00139	0.0115	0.0781
SNRPC	small nuclear ribonucleoprotein polypeptide C	l5UdpWg4dhSEjCjIqg	6	ENSG00000124562	1.6	0.00151	0.0122	0.0597
		HXRJod1GVJyd2XR5pc			1.6	0.00183	0.0141	0.0694
ACVR2A	activin A receptor, type IIA	KSM9BSSxv,zkt0FTNU	2	ENSG00000121989	1.6	0.00186	0.0143	0.111
LOC388796	uncharacterized LOC388796	Hd_uu,upGIqkiDoi4o	20		1.6	0.00193	0.0147	0.0725
UGP2	UDP-glucose pyrophosphorylase 2	E6,xf9ai3UnpXT_7Wg	2	ENSG00000169764	1.6	0.00196	0.0149	0.114
ATP6V0A1	ATPase, H+ transporting, lysosomal V0 subunit a1	oleu16v9uON,ne,Uuo	17		1.6	0.00274	0.0192	0.102
EIF5	eukaryotic translation initiation factor 5	KXXaHaHavzNmXR9NUs	14	ENSG00000100664	1.6	0.00313	0.0213	0.0714
TMEM136	transmembrane protein 136	rU5_iCSmi4oGkngEQY	11	ENSG00000181264	1.6	0.0032	0.0217	0.16
KIAA0226L	KIAA0226-like	rVP0hJBOyCO9JuSp_c	13		1.6	0.00387	0.0249	0.108
RP11-118B22,4		0eCruCKMeFRSAiFUec		ENSG00000256427	1.6	0.00401	0.0255	0.114
CKB	creatine kinase, brain	EA4JWlRFYRSV559cHw	14	ENSG00000166165	1.6	0.00502	0.0302	0.131
NCCRP1	non-specific cytotoxic cell receptor protein 1 homolog (zebrafish)	uhJtVbu6DuqPAJPzQU	19		1.6	0.00606	0.0346	0.133
		HFB0Cnt3AgATKWpmuk			1.6	0.00662	0.0369	0.103
RASSF1	Ras association (RalGDS/AF-6) domain family member 1	0x5JQih2h2idiSx9Fk	3		1.6	0.00754	0.0405	0.121
FCGRT	Fc fragment of IgG, receptor, transporter, alpha	K7j1JRZeFNZT1h5wCY	19	ENSG00000104870	1.6	0.00995	0.0495	0.106
ZDHHC7	zinc finger, DHHC-type containing 7	o7tElIqEC7q416IZS8	16		1.59	5.9e-09	5.39e-07	0.0593
INO80D	INO80 complex subunit D	EKJCOKI6kr,rCJVS94	2	ENSG00000114933	1.59	1.06e-08	8.54e-07	0.0707
QTRTD1	queuine tRNA-ribosyltransferase domain containing 1	HqTXTB31ODpCqx86AE	3	ENSG00000151576	1.59	1.09e-06	3.96e-05	0.0543
MTA1	metastasis associated 1	Qn_78f,p6JojiqUVbk	14	ENSG00000182979	1.59	1.3e-06	4.58e-05	0.0586
ZNF644	zinc finger protein 644	rMDue4oOgDOuSu3604	1	ENSG00000122482	1.59	1.58e-05	0.000336	0.0847
TOP1P2	topoisomerase (DNA) I pseudogene 2	KVNNf73iT2ex,CMVN8	22		1.59	1.73e-05	0.00036	0.0899
MED23	mediator complex subunit 23	ZSQq9QPCKCQBnlSNeI	6	ENSG00000112282	1.59	3.94e-05	0.000704	0.116
GNB2	guanine nucleotide binding protein (G protein), beta polypeptide 2	0v69dWqVUe6IwgqjoM	7	ENSG00000172354	1.59	5.93e-05	0.000982	0.0725
C14orf79	chromosome 14 open reading frame 79	oiXeupW6fVUvN5woAc	14	ENSG00000140104	1.59	7.11e-05	0.00114	0.113
PISD	phosphatidylserine decarboxylase	EMSF,koXji4V96J6Uo	22	ENSG00000241878	1.59	7.96e-05	0.00123	0.0664
RFX2	regulatory factor X, 2 (influences HLA class II expression)	W1ASS5ebVnUaLfUgRc	19	ENSG00000087903	1.59	0.000129	0.00181	0.106
DCAF4	DDB1 and CUL4 associated factor 4	0S44hriOv4tdrl6sko	14	ENSG00000119599	1.59	0.000195	0.00251	0.0733
RIOK1	RIO kinase 1	H6KCQVEpA2EhdYSS9I	6	ENSG00000124784	1.59	0.000213	0.00268	0.0945
SLC22A4	solute carrier family 22 (organic cation/ergothioneine transporter), member 4	QXa58QSDnlcTbTqy3g	5	ENSG00000197208	1.59	0.00027	0.00323	0.103
IGSF6	immunoglobulin superfamily, member 6	H7loJiJwEhKKKhRHro	16	ENSG00000140749	1.59	0.000419	0.00458	0.128
SLU7	SLU7 splicing factor homolog (S, cerevisiae)	upWX307QohTkj44igk	5	ENSG00000164609	1.59	0.000455	0.00486	0.0699
PSMD12	proteasome (prosome, macropain) 26S subunit, non-ATPase, 12	0o6RJ96Nze_OLWCX90	17	ENSG00000197170	1.59	0.000599	0.00602	0.0849
ARHGAP24	Rho GTPase activating protein 24	ippIOU0Lurp4oJCin8	4	ENSG00000138639	1.59	0.000837	0.00779	0.125
AGPAT9	1-acylglycerol-3-phosphate O-acyltransferase 9	N1_,g57I3sXLFXVNx4	4	ENSG00000138678	1.59	0.00117	0.01	0.112
VENTX	VENT homeobox	ZHq,pehJHj_6O6OqkY	10	ENSG00000151650	1.59	0.00138	0.0114	0.142
TP53I3	tumor protein p53 inducible protein 3	Ng5,RokD3l0fdRoqVU	2	ENSG00000115129	1.59	0.00145	0.0119	0.115
MASTL	microtubule associated serine/threonine kinase-like	ioeoA3kk0hzl,TVUlI	10	ENSG00000120539	1.59	0.0015	0.0122	0.113
		Q6,V2m5R7udLUkU6oI			1.59	0.0024	0.0174	0.0734
ENPP2	ectonucleotide pyrophosphatase/phosphodiesterase 2	9TgjkRJyrm4T4E3RSU	8	ENSG00000136960	1.59	0.00256	0.0183	0.124
KLF5	Kruppel-like factor 5 (intestinal)	KboBEXE4AkgNr57,n0	13	ENSG00000102554	1.59	0.00357	0.0235	0.129
ZBTB21	zinc finger and BTB domain containing 21	Hf0uzdJqx1J_6T1TuE	21	ENSG00000173276	1.59	0.00364	0.0238	0.112
MRPL2	mitochondrial ribosomal protein L2	K0wQGrT6QpK2QWenqQ	6	ENSG00000112651	1.59	0.00494	0.0298	0.0841
		N5OI0RBymuHi1BEUCU			1.59	0.00832	0.0436	0.126
DUS3L	dihydrouridine synthase 3-like (S, cerevisiae)	HiCFaZ,edi6e19e5aw	19	ENSG00000141994	1.58	2.77e-05	0.00053	0.0693
CXorf40A	chromosome X open reading frame 40A	r3g,Uef6ItUVHCR7k4	X	ENSG00000197620	1.58	5.82e-05	0.000968	0.0708
GDI1	GDP dissociation inhibitor 1	KLiUJIKK6AGhUBVLuU	X		1.58	7.97e-05	0.00123	0.0792
DNAJC30	DnaJ (Hsp40) homolog, subfamily C, member 30	94tHob6Sovp7iPsrnQ	7		1.58	0.000158	0.00212	0.083
STAB1	stabilin 1	W90W6QgqFBVFet3tVA	3	ENSG00000010327	1.58	0.000264	0.00318	0.127
CBLB	Cbl proto-oncogene, E3 ubiquitin protein ligase B	xm60reewT9UUHd_e1E	3	ENSG00000114423	1.58	0.000317	0.00367	0.0648
HMGCR	3-hydroxy-3-methylglutaryl-CoA reductase	6fo6FRgZ3yf3SqtJIs	5		1.58	0.000331	0.0038	0.0774
		9TkbVJuLl4Ord0reBI			1.58	0.000414	0.00453	0.0884
PLAGL2	pleiomorphic adenoma gene-like 2	uUfkXdRf6RyB14hFH0	20	ENSG00000126003	1.58	0.000633	0.00631	0.0958
CSTA	cystatin A (stefin A)	fl1_9XunnjBUE9TdxU	3	ENSG00000121552	1.58	0.000654	0.00645	0.124
ELF2	E74-like factor 2 (ets domain transcription factor)	fowE6Ybd5OKhUYFJ6M	4	ENSG00000109381	1.58	0.00074	0.00711	0.0888
CALML4	calmodulin-like 4	oTptYXmtAHRi3qognQ	15		1.58	0.000906	0.00825	0.0758
TROVE2	TROVE domain family, member 2	i4hf56K7U15z53ios0	1	ENSG00000116747	1.58	0.00138	0.0114	0.0622
DHCR24	24-dehydrocholesterol reductase	xfozx4CoquiOrukuzo	1	ENSG00000116133	1.58	0.00144	0.0118	0.139
PAICS	phosphoribosylaminoimidazole carboxylase, phosphoribosylaminoimidazole succinocarboxamide synthetase	3P_h5RE_sX8vd4KVG8	4	ENSG00000128050	1.58	0.00144	0.0118	0.0871
SNORA34	small nucleolar RNA, H/ACA box 34	3kilwKHt9e63vp73qE	12		1.58	0.00145	0.0119	0.111
RARA	retinoic acid receptor, alpha	9Xolbq5F7x76n9R4jc	17		1.58	0.00162	0.0129	0.0857
TCEB1	transcription elongation factor B (SIII), polypeptide 1 (15kDa, elongin C)	lpGMAlO_LpUrS,niBg	8	ENSG00000154582	1.58	0.00216	0.0161	0.0462
VPS37D	vacuolar protein sorting 37 homolog D (S, cerevisiae)	cn,4qStft,sb3tVJVk	7	ENSG00000176428	1.58	0.00241	0.0175	0.123
PAPD5	PAP associated domain containing 5	fuQ43TnShL5kqHXqIw	16	ENSG00000121274	1.58	0.00256	0.0183	0.0667
		cqwUm98Ds6,_FK6FX8			1.58	0.0035	0.0231	0.103
MTSS1	metastasis suppressor 1	6wSpE,eFgV3QpIoov4	8	ENSG00000170873	1.58	0.00355	0.0234	0.121
PHLDB3		rVHloAfoZFn_gd1ag8		ENSG00000176531	1.58	0.00472	0.0288	0.104
CASP8	caspase 8, apoptosis-related cysteine peptidase	ot8jnSOsujKXuGCucU	2	ENSG00000064012	1.58	0.00528	0.0313	0.12
CREB5	cAMP responsive element binding protein 5	Eid073kXSioPSXS47U	7	ENSG00000146592	1.58	0.0061	0.0347	0.145
		cr0RN_3uuicofgdKSU			1.58	0.00645	0.0362	0.103
PRPF4B	PRP4 pre-mRNA processing factor 4 homolog B (yeast)	lQuPtIfip0yC7ysad0	6	ENSG00000112739	1.58	0.00748	0.0403	0.0913
LCK	lymphocyte-specific protein tyrosine kinase	rqJFr_ieoVXP8n,e6c	1	ENSG00000182866	1.58	0.00975	0.0488	0.149
INO80D	INO80 complex subunit D	QaT56ihRt_opj4f_v4	2		1.57	2.01e-10	3.22e-08	0.0582
RANGAP1	Ran GTPase activating protein 1	rOezhdXiRW4eVTn9V8	22	ENSG00000100401	1.57	4.84e-07	2.06e-05	0.0533
SPAG1	sperm associated antigen 1	6IHTE74Cdf74erQLgo	8	ENSG00000104450	1.57	9.01e-07	3.4e-05	0.106
RINT1	RAD50 interactor 1	KS0n0qSfXlEkk8Dgvo	7	ENSG00000135249	1.57	1.41e-06	4.9e-05	0.0688
UBE2H	ubiquitin-conjugating enzyme E2H	xl54HaKov6ID,ISSd4	7	ENSG00000186591	1.57	1.95e-06	6.29e-05	0.0655
NSUN4	NOP2/Sun domain family, member 4	ouS1E7kwoU6on7P6g8	1	ENSG00000117481	1.57	5.71e-05	0.000953	0.0624
WBP4	WW domain binding protein 4	KSi9E9yTOX,9VS05Hc	13	ENSG00000120688	1.57	6.36e-05	0.00104	0.0736
URGCP	upregulator of cell proliferation	0u,E7e1VSHuJ1_KkqE	7	ENSG00000106608	1.57	9.94e-05	0.00149	0.0593
WBP5	WW domain binding protein 5	r6EwfuCjgICxJd2uuo	X	ENSG00000185222	1.57	0.000134	0.00185	0.0831
RPL8	ribosomal protein L8	0OpLNZZTXfW4pmeIVo	8	ENSG00000161016	1.57	0.00014	0.00192	0.0802
TCERG1	transcription elongation regulator 1	WgflI5AxRIdQgBWL6o	5	ENSG00000113649	1.57	0.00026	0.00315	0.0703
FUBP3		rUVeS3Se,qKeCQinJ8		ENSG00000107164	1.57	0.000379	0.00424	0.0942
EIF5	eukaryotic translation initiation factor 5	TJem9nZnd_fDpA_6mI	14	ENSG00000100664	1.57	0.000428	0.00465	0.105
DNAJB14	DnaJ (Hsp40) homolog, subfamily B, member 14	Nk43v6UTkLuJIDIkkY	4	ENSG00000164031	1.57	0.000752	0.00719	0.065
ZBTB9	zinc finger and BTB domain containing 9	3X60iodK,qEkQngp6I	6	ENSG00000213588	1.57	0.000892	0.00816	0.0957
RBBP6	retinoblastoma binding protein 6	c7pNH5EfP_yA6sP7lY	16	ENSG00000122257	1.57	0.000922	0.00836	0.116
		0DfHiDpeO5Vl5HmJ9I			1.57	0.00093	0.00842	0.0996
UBR5	ubiquitin protein ligase E3 component n-recognin 5	cnLRQfercFUlAjhJIE	8	ENSG00000104517	1.57	0.000956	0.0086	0.0691
IRF6	interferon regulatory factor 6	ZQpwHl6BINfeT737FE	1	ENSG00000117595	1.57	0.000977	0.00875	0.147
ING2	inhibitor of growth family, member 2	TVZKSaFLgJbj87ROkA	4	ENSG00000168556	1.57	0.00106	0.00936	0.0889
MKNK2	MAP kinase interacting serine/threonine kinase 2	KrSBbx7g4uCNeihXqU	19	ENSG00000099875	1.57	0.00123	0.0105	0.0493
SUCO	SUN domain containing ossification factor	WtSOIkiMS4gPO43u74	1	ENSG00000094975	1.57	0.00129	0.0108	0.1
DPRXP4	divergent-paired related homeobox pseudogene 4	rEedF4_l67E6tNqxXc	17	ENSG00000264743	1.57	0.00143	0.0118	0.0989
SLC6A10P	solute carrier family 6 (neurotransmitter transporter, creatine), member 10, pseudogene	otWIaeLhVCAp9XhFaE	16	ENSG00000214617	1.57	0.00245	0.0177	0.106
MARCKSL1	MARCKS-like 1	QXiUguq58x1QF_LtSU	1	ENSG00000175130	1.57	0.00297	0.0205	0.0788
CTHRC1	collagen triple helix repeat containing 1	cSPFQCiOfcejoPS,dk	8	ENSG00000164932	1.57	0.00313	0.0213	0.122
LRRFIP1	leucine rich repeat (in FLII) interacting protein 1	34kqEtP,wO,_lqbrp0	2	ENSG00000124831	1.57	0.00437	0.0272	0.0667
		cnKTyrAwxMI2nqbrp0			1.57	0.0047	0.0287	0.0971
FTH1P2	ferritin, heavy polypeptide 1 pseudogene 2	BZWDenaaDF3yEJEV6o	1	ENSG00000234975	1.57	0.00504	0.0303	0.0632
CD63	CD63 molecule	Boqe7ogj6qenigA7no	12	ENSG00000135404	1.57	0.00662	0.0369	0.0798
ARHGEF16	Rho guanine nucleotide exchange factor (GEF) 16	ZloqKoVpKiP2v_K,cA	1	ENSG00000130762	1.57	0.00718	0.0391	0.139
SNRPA1	small nuclear ribonucleoprotein polypeptide A'	NateJLikjswwyld_gQ	15	ENSG00000131876	1.56	3.15e-08	2.11e-06	0.0483
DAPK1	death-associated protein kinase 1	rkgiru,gNNotJSie0U	9	ENSG00000196730	1.56	3.2e-07	1.46e-05	0.0888
SLX4IP	SLX4 interacting protein	3XUhN84AMFSpKRJAWk	20	ENSG00000149346	1.56	9.68e-07	3.6e-05	0.081
STK19	serine/threonine kinase 19	Z_oKfqJSji7andu7kA	6		1.56	2.85e-06	8.49e-05	0.0543
SH2B2	SH2B adaptor protein 2	T5_E51lH1ERFU1R6LQ	7	ENSG00000160999	1.56	5.7e-06	0.000148	0.0991
GNL2	guanine nucleotide binding protein-like 2 (nucleolar)	iVKmfE0AgaKYksYSQY	1	ENSG00000134697	1.56	9.45e-06	0.000222	0.0435
NRBF2	nuclear receptor binding factor 2	Z66WiqeXzP4BOf3NOQ	10		1.56	1.13e-05	0.000256	0.076
NRAS	neuroblastoma RAS viral (v-ras) oncogene homolog	Hr,Uil7,qn9UogI4B4	1	ENSG00000213281	1.56	2.37e-05	0.000464	0.101
SQLE	squalene epoxidase	6fIJR4Q903itTlJCfU	8	ENSG00000104549	1.56	0.000109	0.00159	0.0951
BCL2L2	BCL2-like 2	iKh,vylCgomgsqQdrU	14	ENSG00000129473	1.56	0.000201	0.00257	0.116
		QX6ENKuxyiAE57iOo4			1.56	0.000291	0.00342	0.103
COL7A1	collagen, type VII, alpha 1	i5G1vP0uH61bq3JfVU	3	ENSG00000114270	1.56	0.000347	0.00395	0.107
ZDHHC1	zinc finger, DHHC-type containing 1	fVGHSQxWVRae451DAc	16	ENSG00000159714	1.56	0.000359	0.00406	0.107
		90SU_XVysj7AGm9siU			1.56	0.000418	0.00457	0.0927
TGS1	trimethylguanosine synthase 1	BoPEpuJx7lSXxoTX,g	8	ENSG00000137574	1.56	0.00053	0.00547	0.0939
ITSN1	intersectin 1 (SH3 domain protein)	We2op7nrrbsitfdf0Q	21	ENSG00000205726	1.56	0.00065	0.00642	0.0803
LONRF1	LON peptidase N-terminal domain and ring finger 1	BS6WEpPo5IFyJS,0oE	8	ENSG00000154359	1.56	0.00111	0.00967	0.117
EIF5	eukaryotic translation initiation factor 5	QewByqPl,UzeequiFc	14	ENSG00000100664	1.56	0.00118	0.0101	0.0958
C1orf172	chromosome 1 open reading frame 172	KnXXl_nh6vXoU7k,R4	1	ENSG00000175707	1.56	0.00181	0.014	0.0999
BFSP1	beaded filament structural protein 1, filensin	34rn6hyiSCXlIAKV1Q	20	ENSG00000125864	1.56	0.00191	0.0146	0.113
HOMER3	homer homolog 3 (Drosophila)	u4p5leJap6,3OBj1pc	19	ENSG00000051128	1.56	0.00217	0.0162	0.0995
RCN1	reticulocalbin 1, EF-hand calcium binding domain	6oOKEK4x3ie6HgekhE	11	ENSG00000049449	1.56	0.00223	0.0165	0.0844
LOC401357	uncharacterized LOC401357	BdoNEkh3UZUnJ3ZdHs	7		1.56	0.00232	0.017	0.0694
INADL	InaD-like (Drosophila)	QS6TsXvt0nO6gjR_KU	1	ENSG00000132849	1.56	0.00245	0.0177	0.103
SNORA84	small nucleolar RNA, H/ACA box 84	TpTJDXuPzk6KefddJI	9		1.56	0.00269	0.019	0.105
ZC3HAV1	zinc finger CCCH-type, antiviral 1	BUE,uXS6zuSSOCIqUg	7	ENSG00000105939	1.56	0.00284	0.0198	0.082
SCARNA2	small Cajal body-specific RNA 2	3GKWp_1WlHjzYpj3jc	1		1.56	0.0033	0.0222	0.119
SFMBT2	Scm-like with four mbt domains 2	QJEe3XnpPRVHTnoCgg	10	ENSG00000198879	1.56	0.00339	0.0226	0.125
SF1	splicing factor 1	ZrKv0fKLCBLVS1JJRU	11	ENSG00000168066	1.56	0.00406	0.0257	0.0881
MORF4L1	mortality factor 4 like 1	oue4pUpneADf4IROKM	15	ENSG00000185787	1.56	0.00467	0.0286	0.121
TLR4	toll-like receptor 4	NnlE7Sl85wq4sPU65E	9	ENSG00000136869	1.56	0.00563	0.0328	0.128
MID1IP1	MID1 interacting protein 1	3VS7swnpP2Un7GyflE	X	ENSG00000165175	1.56	0.00568	0.033	0.0956
TFG	TRK-fused gene	0cn1ftaKM8A5yrivyU	3	ENSG00000114354	1.56	0.00569	0.0331	0.0663
MED6	mediator complex subunit 6	EfewX9d1aH4kFxEdE4	14	ENSG00000133997	1.55	1.92e-06	6.21e-05	0.0516
SCFD1	sec1 family domain containing 1	uU9QilPv,uuoopBxPg	14	ENSG00000092108	1.55	3.23e-06	9.29e-05	0.0507
RELT	RELT tumor necrosis factor receptor	0qKw_quKCO5qUqDu9Q	11	ENSG00000054967	1.55	7.58e-06	0.000186	0.103
EXOSC9	exosome component 9	Qh16B5UD6IqLIAdeq4	4	ENSG00000123737	1.55	1.03e-05	0.000238	0.0645
DDX27	DEAD (Asp-Glu-Ala-Asp) box polypeptide 27	xUIlYiievUhQIIiggo	20	ENSG00000124228	1.55	2.14e-05	0.00043	0.0745
RP11-345J4,8	smg-1 homolog, phosphatidylinositol 3-kinase-related kinase (C, elegans) pseudogene	0P4XS5XhxB6A5QAdi0	16	ENSG00000205534	1.55	2.43e-05	0.000476	0.0705
MIB2	mindbomb E3 ubiquitin protein ligase 2	fOigZNF5VN5NhJRNZc	1	ENSG00000197530	1.55	6.18e-05	0.00102	0.0754
		6JJ7yrSQ,daUHsoofo			1.55	0.000122	0.00173	0.0765
TXNRD1	thioredoxin reductase 1	9KgVOTeXpPykkiVeFs	12	ENSG00000198431	1.55	0.000131	0.00182	0.0816
SNX25	sorting nexin 25	6qC_kUWFENIJAiQLSg	4	ENSG00000109762	1.55	0.000132	0.00183	0.0771
SLC25A15	solute carrier family 25 (mitochondrial carrier; ornithine transporter) member 15	NUSgsB59IlRLVedLtY	13		1.55	0.000141	0.00193	0.102
NAA30	N(alpha)-acetyltransferase 30, NatC catalytic subunit	xJag_eq,I5H,3,iLCo	14	ENSG00000139977	1.55	0.000148	0.002	0.0799
HIST3H2BB	histone cluster 3, H2bb	lRSdQuKb12m14FQKd8	1	ENSG00000196890	1.55	0.000332	0.00381	0.128
ATF2	activating transcription factor 2	WRI286dfXVLRJXSgvg	2	ENSG00000115966	1.55	0.000749	0.00717	0.0959
OTUB1	OTU domain, ubiquitin aldehyde binding 1	cipJfQG7qtxLXStyko	11	ENSG00000167770	1.55	0.000756	0.00721	0.0683
CEP170	centrosomal protein 170kDa	NHJ3mTRIqqTrvUTqA8	1	ENSG00000143702	1.55	0.00109	0.00956	0.102
SF1	splicing factor 1	HmgiiWegUIRDoEghLg	11	ENSG00000168066	1.55	0.0011	0.00963	0.0868
EHMT1		09WBElKBRlCKCOdSRI		ENSG00000181090	1.55	0.00115	0.00992	0.0808
CUX1	cut-like homeobox 1	9uP1Er3oMHfEn_X7tc	7	ENSG00000257923	1.55	0.00117	0.01	0.0707
		6QvfBTVq9S68SL3leo			1.55	0.00122	0.0104	0.0848
RPGR	retinitis pigmentosa GTPase regulator	ijlhSBROLSDTSDNUUE	X	ENSG00000156313	1.55	0.00147	0.012	0.0914
MYO1D	myosin ID	fKKl6v6vf11SX_jrl8	17	ENSG00000176658	1.55	0.00185	0.0142	0.119
TMEM63B	transmembrane protein 63B	3JOFKIq8OIlCKLF65E	6	ENSG00000137216	1.55	0.00188	0.0144	0.0972
		rGapBVea5EpVe3osqM			1.55	0.00195	0.0148	0.0928
RBM39	RNA binding motif protein 39	0eXX6AncTdfuPou6v0	20	ENSG00000131051	1.55	0.00196	0.0149	0.0971
CDKN1C	cyclin-dependent kinase inhibitor 1C (p57, Kip2)	cCKea4lD8iVAiVYqBc	11	ENSG00000129757	1.55	0.00213	0.0159	0.11
CHD2	chromodomain helicase DNA binding protein 2	HqHVc9IuyeoI4JXT6A	15	ENSG00000173575	1.55	0.003	0.0206	0.114
MRPL22	mitochondrial ribosomal protein L22	rMA_,NdRB5eiBdohSQ	5	ENSG00000082515	1.55	0.00331	0.0222	0.0777
HNMT	histamine N-methyltransferase	QRoEUuTkoPToQgnlKQ	2	ENSG00000150540	1.55	0.00479	0.0291	0.12
TSPAN4	tetraspanin 4	rV0XE9TLqVuqdeuTfA	11	ENSG00000214063	1.55	0.00483	0.0293	0.0989
BNIP1	BCL2/adenovirus E1B 19kDa interacting protein 1	oSepaCfNEAxDZaieGg	5	ENSG00000113734	1.55	0.00594	0.0341	0.0995
FAM13A	family with sequence similarity 13, member A	Hk_Xggv6KeIkksh6UE	4	ENSG00000138640	1.55	0.00606	0.0346	0.111
SLC29A1	solute carrier family 29 (nucleoside transporters), member 1	oHjV5_5KUuinfqfogQ	6	ENSG00000112759	1.55	0.00684	0.0379	0.132
B9D2	B9 protein domain 2	oqhLA7Oq2Srvi4Sink	19		1.55	0.0078	0.0415	0.0831
GEM	GTP binding protein overexpressed in skeletal muscle	oGiCoiLqL9UlZIH9gs	8	ENSG00000164949	1.55	0.00804	0.0424	0.123
EIF5	eukaryotic translation initiation factor 5	c5enqksqgPUVD,nOJc	14	ENSG00000100664	1.55	0.00855	0.0444	0.0939
SLTM	SAFB-like, transcription modulator	EMkr3rjrEQgs3AXfX0	15	ENSG00000137776	1.54	6.59e-08	3.93e-06	0.0694
PHF20L1	PHD finger protein 20-like 1	oeSUIEASosBdgUmcEk	8	ENSG00000129292	1.54	8.9e-08	5.06e-06	0.067
RILPL1	Rab interacting lysosomal protein-like 1	xVEBopSH3m8H0sEQn0	12	ENSG00000188026	1.54	1e-06	3.71e-05	0.0922
EIF4G1	eukaryotic translation initiation factor 4 gamma, 1	3C6dbgkiii3hRB4qes	3	ENSG00000114867	1.54	1.89e-06	6.12e-05	0.0483
TRAK1	trafficking protein, kinesin binding 1	uWhno74XoYLseXwYf4	3	ENSG00000182606	1.54	6.94e-06	0.000173	0.0702
MAPK8IP3	mitogen-activated protein kinase 8 interacting protein 3	ZRdR7js7WdXbe9VSjc	16	ENSG00000138834	1.54	1.43e-05	0.00031	0.0729
FBXL6	F-box and leucine-rich repeat protein 6	x3fBdKpFatEUJHtJ3s	8		1.54	7.39e-05	0.00117	0.0761
BAZ2B	bromodomain adjacent to zinc finger domain, 2B	E7BR7v83Hu77rpe_ik	2	ENSG00000123636	1.54	7.47e-05	0.00118	0.0833
		itdC_l1UpUkGl3aaX8			1.54	9.85e-05	0.00148	0.0804
LINC00174	long intergenic non-protein coding RNA 174	fpXd8RSVe3Sj7d9GVM	7	ENSG00000179406	1.54	0.000192	0.00247	0.0885
ANKRD36	ankyrin repeat domain 36	uKaY1WCmJ4DGnkpxD8	2		1.54	0.000388	0.0043	0.0883
PABPC3	poly(A) binding protein, cytoplasmic 3	NkLsYnuVBSYkXX0rx8	13	ENSG00000151846	1.54	0.000429	0.00466	0.0592
GNA11	guanine nucleotide binding protein (G protein), alpha 11 (Gq class)	lZpbgoRTXknQXQosQU	19	ENSG00000088256	1.54	0.000834	0.00775	0.117
FEM1C	fem-1 homolog c (C, elegans)	6lfO7RwEHL93V,7S9U	5	ENSG00000145780	1.54	0.000922	0.00836	0.0775
SPATA2	spermatogenesis associated 2	QaQ5elR14idy,3L,U8	20	ENSG00000158480	1.54	0.000925	0.00839	0.0924
HSP90AA1	heat shock protein 90kDa alpha (cytosolic), class A member 1	cN3p4qOHxe9LHcQ9d4	14	ENSG00000080824	1.54	0.00135	0.0112	0.05
SAMD8	sterile alpha motif domain containing 8	xd6UMUiTNJIsoiQo,o	10	ENSG00000156671	1.54	0.00143	0.0117	0.104
CTSF	cathepsin F	9efV5FU9UV4L3kXkX8	11	ENSG00000174080	1.54	0.00153	0.0124	0.0974
PLLP	plasmolipin	9UF3V6JQXsALq_PnhI	16	ENSG00000102934	1.54	0.00161	0.0128	0.12
ENY2	enhancer of yellow 2 homolog (Drosophila)	9frp4DR1AKSJXrF4S4	8	ENSG00000120533	1.54	0.00289	0.02	0.0568
		xJU94dHqKlEWBV2Snw			1.54	0.00291	0.0201	0.114
GRB2	growth factor receptor-bound protein 2	6JASaRjql,fNYiLiJk	17	ENSG00000177885	1.54	0.00335	0.0224	0.0847
NOP10	NOP10 ribonucleoprotein	odbBQHfaHuJXjl,_Uk	15	ENSG00000182117	1.54	0.00388	0.0249	0.0523
		BitJ0URUhwLR6ne5u0			1.54	0.00399	0.0254	0.126
SKP1	S-phase kinase-associated protein 1	Q1fhLL_X03Rf0,tUD0	5		1.54	0.00516	0.0308	0.0766
ADM2	adrenomedullin 2	cZXBB9U1nhV1BlNDdQ	22	ENSG00000128165	1.54	0.00557	0.0326	0.118
IRF2BP2	interferon regulatory factor 2 binding protein 2	xRxSigyQS1ld1tdzgU	1	ENSG00000168264	1.54	0.00598	0.0343	0.0857
NBN	nibrin	od7TlRDV,cKCHlccyQ	8	ENSG00000104320	1.54	0.00653	0.0366	0.0857
HSF4	heat shock transcription factor 4	u4nprQqvA91CVKgoVQ	16	ENSG00000102878	1.54	0.00727	0.0394	0.121
H2AFY	H2A histone family, member Y	0XHqK6hV,T,S,503Kg	5	ENSG00000113648	1.53	1.89e-14	1.48e-11	0.0413
COPS3	COP9 constitutive photomorphogenic homolog subunit 3 (Arabidopsis)	NFN_lLhC72ipJIihQk	17	ENSG00000141030	1.53	1.8e-11	4e-09	0.0474
YBX1	Y box binding protein 1	cI6QIhAJJY1FJ4g9tY	1	ENSG00000065978	1.53	6e-11	1.17e-08	0.0308
TAGLN	transgelin	iSunS9eCmnihzqtNCE	11	ENSG00000149591	1.53	3.44e-06	9.75e-05	0.0938
CTC-444N24,8	zinc finger protein 805	oiQHSQCnQFQtSKAUpE	19	ENSG00000268713	1.53	1.43e-05	0.00031	0.075
RMDN1		foC4I5IvHum,pGpNG4		ENSG00000176623	1.53	2.68e-05	0.000517	0.0646
		uJNF9keCLoiLcejh6U			1.53	6.83e-05	0.0011	0.0863
TIPRL	TIP41, TOR signaling pathway regulator-like (S, cerevisiae)	lLpe54IukICShoq4Ec	1	ENSG00000143155	1.53	6.94e-05	0.00112	0.0608
PPP2CA	protein phosphatase 2, catalytic subunit, alpha isozyme	iV9ewhjuHkQiR5Lv,Q	5	ENSG00000113575	1.53	7.66e-05	0.0012	0.0509
TTYH3	tweety homolog 3 (Drosophila)	cTUoHil4FP_T9VddSU	7	ENSG00000136295	1.53	9.04e-05	0.00137	0.0982
SETD8	SET domain containing (lysine methyltransferase) 8	xF2pdGGucXCAt9XVFU	12	ENSG00000183955	1.53	0.000134	0.00185	0.0603
		fUDV4X4oX6X4wqiEpI			1.53	0.000143	0.00195	0.0726
CBLL1	Cbl proto-oncogene, E3 ubiquitin protein ligase-like 1	lj5KtZfdAVR9ehRNNQ	7	ENSG00000105879	1.53	0.000151	0.00204	0.0805
CANT1	calcium activated nucleotidase 1	r5ent1_FZdcjT7X47U	17	ENSG00000171302	1.53	0.000198	0.00254	0.0745
LDB2	LIM domain binding 2	lndF69,zqh,2,_pB1I	4	ENSG00000169744	1.53	0.00021	0.00266	0.112
		9VSOvUDPXxdv69ULRI			1.53	0.000262	0.00316	0.0877
		BpPomu,pJeNPp7lIBc			1.53	0.000327	0.00376	0.0914
SUPT6H	suppressor of Ty 6 homolog (S, cerevisiae)	uOcpBD3VnUhXRYUXtc	17	ENSG00000109111	1.53	0.00038	0.00424	0.0779
AMY2A	amylase, alpha 2A (pancreatic)	9jh60,38H_QHrfXnpE	1		1.53	0.00108	0.00948	0.0761
SAR1B	SAR1 homolog B (S, cerevisiae)	QN4TRVJlP7AiQf1JLE	5	ENSG00000152700	1.53	0.00124	0.0106	0.0743
ZP3	zona pellucida glycoprotein 3 (sperm receptor)	9Cl719JCX1BJ69Uugo	7		1.53	0.00184	0.0142	0.081
RP11-122C9,1	ribosomal protein L7 pseudogene 9	6TM_TorFUN4LSwOBw0	1	ENSG00000137970	1.53	0.00196	0.0149	0.0686
DHX8	DEAH (Asp-Glu-Ala-His) box polypeptide 8	BHudNwLv5VH1RVt1JU	17	ENSG00000067596	1.53	0.00213	0.0159	0.0997
ITGAE	integrin, alpha E (antigen CD103, human mucosal lymphocyte antigen 1; alpha polypeptide)	QgfoiTSgpUngNIg3nY	17	ENSG00000083457	1.53	0.0022	0.0163	0.0711
SBF2	SET binding factor 2	9OsBIBJN9nEFHhFJ6Y	11	ENSG00000133812	1.53	0.00221	0.0164	0.0811
GFOD1	glucose-fructose oxidoreductase domain containing 1	6UweKIQyXqh5OzVEo4	6		1.53	0.00269	0.019	0.132
EDN1	endothelin 1	KURKrov3hgrXCou,u0	6	ENSG00000078401	1.53	0.0027	0.019	0.109
UBE2D3	ubiquitin-conjugating enzyme E2D 3	Z,f5XLhlrMmWHKVadc	4	ENSG00000109332	1.53	0.00281	0.0196	0.127
		up4vugCnVA6TydSLjk			1.53	0.00312	0.0213	0.101
		uV9cAD31LKWruunzl4			1.53	0.00344	0.0228	0.067
WDR34	WD repeat domain 34	Knl3qArhuSe,jdSAJ0	9	ENSG00000119333	1.53	0.00512	0.0306	0.126
TOM1	target of myb1 (chicken)	EpFEkeqdF36_Nd_x6g	22	ENSG00000100284	1.53	0.00531	0.0315	0.0797
		ig3kDHkgFH0XTVJTjo			1.53	0.00657	0.0367	0.102
		9ZOgCDgjlnml5FoVIk			1.53	0.00788	0.0418	0.102
KCNJ2	potassium inwardly-rectifying channel, subfamily J, member 2	cu6TJxeVNVBXSQLIN0	17	ENSG00000123700	1.53	0.00929	0.0471	0.14
PAICS	phosphoribosylaminoimidazole carboxylase, phosphoribosylaminoimidazole succinocarboxamide synthetase	Tw,6HlET6xfy93gpUY	4	ENSG00000128050	1.53	0.00988	0.0492	0.0977
FBXO11	F-box protein 11	lQx,1,7JR,i3kvtLCU	2	ENSG00000138081	1.52	9.29e-07	3.49e-05	0.0865
ZNF773	zinc finger protein 773	0eCamjRCtKE2AU168E	19	ENSG00000152439	1.52	2.37e-06	7.32e-05	0.0716
NFKBID	nuclear factor of kappa light polypeptide gene enhancer in B-cells inhibitor, delta	oUM,que4xV33FRCiV0	19	ENSG00000167604	1.52	7.6e-06	0.000187	0.0881
CYP46A1	cytochrome P450, family 46, subfamily A, polypeptide 1	HhRHs24u1vhuFD5XlI	14	ENSG00000036530	1.52	1.36e-05	0.000297	0.106
ARMC1	armadillo repeat containing 1	HcE_0X3oiIvDqqT4o4	8	ENSG00000104442	1.52	2.34e-05	0.000459	0.0569
ECD	ecdysoneless homolog (Drosophila)	9VI6FKByREXk0kAv0U	10	ENSG00000122882	1.52	3.28e-05	0.000604	0.0708
LAP3	leucine aminopeptidase 3	lUECOC9XNxoCk4eopU	4	ENSG00000002549	1.52	3.69e-05	0.000666	0.0525
TMEM176B	transmembrane protein 176B	oVJV4OKCjSIIpx6qIM	7	ENSG00000106565	1.52	4.35e-05	0.000762	0.124
SETD1A	SET domain containing 1A	0LXqh1uXoFeXTe9eUg	16	ENSG00000099381	1.52	8.11e-05	0.00125	0.0611
SERINC3	serine incorporator 3	KRUHS47XDx56OHQlEU	20	ENSG00000132824	1.52	0.000103	0.00152	0.0802
SOGA1	suppressor of glucose, autophagy associated 1	9QqTX6lB7UXd_1HPd0	20	ENSG00000149639	1.52	0.000114	0.00164	0.0944
ACSL3	acyl-CoA synthetase long-chain family member 3	xVZRQfH8UXOHsftLOI	2	ENSG00000123983	1.52	0.000115	0.00165	0.064
CHUK	conserved helix-loop-helix ubiquitous kinase	cX8,55_OOIqKnnlEh4	10		1.52	0.000126	0.00178	0.0651
SNORA68	small nucleolar RNA, H/ACA box 68	3BIrkBJCaN_2X_qp7o	19		1.52	0.000136	0.00188	0.0981
PIAS2	protein inhibitor of activated STAT, 2	Zl6c5FFlwA6j4EgmV4	18	ENSG00000078043	1.52	0.000159	0.00212	0.0964
AGFG1	ArfGAP with FG repeats 1	Hoirhennr8UexQTd6I	2	ENSG00000173744	1.52	0.000171	0.00225	0.104
CDK7	cyclin-dependent kinase 7	QqUEXo7SeUIUB7UugE	5	ENSG00000134058	1.52	0.000185	0.00241	0.0633
PPARGC1B	peroxisome proliferator-activated receptor gamma, coactivator 1 beta	iouYrnhCAyiKYgsafQ	5	ENSG00000155846	1.52	0.00025	0.00304	0.104
DOLPP1	dolichyl pyrophosphate phosphatase 1	xrR2o3u9g11UVf3_6I	9	ENSG00000167130	1.52	0.000489	0.00514	0.0846
ZNF330	zinc finger protein 330	EdHOKBCIHKonneulu4	4	ENSG00000109445	1.52	0.000657	0.00647	0.0544
ADRA2B	adrenoceptor alpha 2B	Zq7IiDoqhQAi19eq7o	2	ENSG00000222040	1.52	0.000749	0.00717	0.0815
CAST	calpastatin	KT1LSUEjoKFE31wQgA	5	ENSG00000153113	1.52	0.000929	0.00842	0.0896
TCEB1	transcription elongation factor B (SIII), polypeptide 1 (15kDa, elongin C)	fmunmoeGIBxwL16oJA	8	ENSG00000154582	1.52	0.00131	0.011	0.0648
CDK2AP1	cyclin-dependent kinase 2 associated protein 1	rSCAiQVFAXBChVYEf0	12		1.52	0.0014	0.0116	0.0594
HIST1H2BD	histone cluster 1, H2bd	lTfxFw1QKd,wiUZO,0	6	ENSG00000158373	1.52	0.00179	0.0139	0.127
C3orf58	chromosome 3 open reading frame 58	ulJrj5x_Ky,,EHFP1U	3	ENSG00000181744	1.52	0.00224	0.0165	0.108
DDR1	discoidin domain receptor tyrosine kinase 1	i_p99ddTReAR6F6qyU	6	ENSG00000204580	1.52	0.00238	0.0173	0.0962
KBTBD6	kelch repeat and BTB (POZ) domain containing 6	HfEV6SCoiA7v_q6sHA	13	ENSG00000165572	1.52	0.00298	0.0205	0.0878
KIAA0408	KIAA0408	ETs2gfIHrqZrp35ew0	6		1.52	0.00306	0.021	0.0893
		otfK4EeIKSOSSAXUpY			1.52	0.00318	0.0215	0.108
NAA20	N(alpha)-acetyltransferase 20, NatB catalytic subunit	0knvqO7E24JUXrpbrw	20	ENSG00000173418	1.52	0.00372	0.0242	0.123
SNHG15	small nucleolar RNA host gene 15 (non-protein coding)	ffegotKD9S96l6nurc	7	ENSG00000232956	1.52	0.00386	0.0248	0.0715
C2orf47	chromosome 2 open reading frame 47	0SKi9EQosCXh6FPkaM	2	ENSG00000162972	1.52	0.00509	0.0305	0.0657
NAA16	N(alpha)-acetyltransferase 16, NatA auxiliary subunit	9X6L,9,ugEL3KkV4w0	13	ENSG00000172766	1.52	0.00555	0.0325	0.108
HSPA5	heat shock 70kDa protein 5 (glucose-regulated protein, 78kDa)	Wcqct9XxdAp3RxboUU	9	ENSG00000044574	1.52	0.00628	0.0355	0.087
PLAA	phospholipase A2-activating protein	Bl67nmXNZaiX_7W7Vg	9	ENSG00000137055	1.52	0.00686	0.0379	0.104
RFPL3S	RFPL3 antisense	WoAQvnSQuhIJQVTl3c	22	ENSG00000205853	1.52	0.00731	0.0396	0.122
ELK4	ELK4, ETS-domain protein (SRF accessory protein 1)	6iviRSDdIPxRQIHTU4	1	ENSG00000158711	1.52	0.00771	0.0411	0.118
ADAMTSL4	ADAMTS-like 4	BqwUZUoRdJf1JMnQwE	1	ENSG00000143382	1.52	0.00927	0.0471	0.137
INIP	INTS3 and NABP interacting protein	ZgejrRgtPVQdckL_Hg	9	ENSG00000148153	1.52	0.00951	0.048	0.0728
PTPRA	protein tyrosine phosphatase, receptor type, A	uNHtlZUtlXSWfVdlOg	20	ENSG00000132670	1.52	0.00954	0.0481	0.0876
LTV1	LTV1 homolog (S, cerevisiae)	HnMhLokxKkKR,PKp10	6	ENSG00000135521	1.51	7.46e-08	4.35e-06	0.0525
RNU6ATAC	RNA, U6atac small nuclear (U12-dependent splicing)	NdqXhBGTGvCk_UXH24	9		1.51	5.59e-07	2.29e-05	0.0962
UTP15	UTP15, U3 small nucleolar ribonucleoprotein, homolog (S, cerevisiae)	9j9sSRLp8woFJLv,V4	5	ENSG00000164338	1.51	1.08e-06	3.93e-05	0.0915
POLR2A	polymerase (RNA) II (DNA directed) polypeptide A, 220kDa	ZVXl7VQPgjX1_Xun44	17	ENSG00000181222	1.51	1.5e-06	5.14e-05	0.0542
PIGH	phosphatidylinositol glycan anchor biosynthesis, class H	rlfSx68koIDtcQCGLc	14		1.51	4.09e-06	0.000112	0.0572
CATSPER1	cation channel, sperm associated 1	cSg_FUooRSMSH0lXpI	11	ENSG00000175294	1.51	1.49e-05	0.00032	0.122
CSE1L	CSE1 chromosome segregation 1-like (yeast)	rqv7PpkUI3UElLu79U	20	ENSG00000124207	1.51	2.28e-05	0.000451	0.0818
RAB11FIP2	RAB11 family interacting protein 2 (class I)	WrOyCre0kROgJVT_RI	10	ENSG00000107560	1.51	2.4e-05	0.000471	0.0768
TMEM33	transmembrane protein 33	iYywPNTnrF7gLCV6jU	4	ENSG00000109133	1.51	2.83e-05	0.000539	0.0589
		B_tpUSfXglCdVqVJ0o			1.51	3.22e-05	0.000595	0.0904
RASSF2		BlR6SIUwtej5_oR9R8		ENSG00000101265	1.51	3.98e-05	0.00071	0.101
ERMN	ermin, ERM-like protein	rSL4CUSL4CUSLwuF0o	2	ENSG00000136541	1.51	6.13e-05	0.00101	0.112
TFG	TRK-fused gene	NOZsFtdX_tKnMVBehc	3	ENSG00000114354	1.51	7.5e-05	0.00118	0.0577
IFT20	transmembrane protein 97	6rpuwoOSVXghJHELeo	17	ENSG00000109083	1.51	0.00015	0.00203	0.0512
LOC440353	nuclear pore complex interacting protein pseudogene	H5qpZ9RXSaOMN0IRfc	16		1.51	0.000152	0.00205	0.048
PLK4	polo-like kinase 4	9q1S_vuSkou33NLzF0	4	ENSG00000142731	1.51	0.000174	0.00228	0.0975
FAM71A	family with sequence similarity 71, member A	E6cI6aIokUG6U2WISQ	1	ENSG00000162771	1.51	0.000179	0.00233	0.11
		0uiFpFSErphpIomg90			1.51	0.00018	0.00235	0.0891
SPATA2L	spermatogenesis associated 2-like	9FV11UgR0ioa0E0iRM	16	ENSG00000158792	1.51	0.000286	0.00338	0.0848
EXOSC9	exosome component 9	Heq434Id4goI44Ka64	4	ENSG00000123737	1.51	0.000319	0.00368	0.0606
HAUS8	HAUS augmin-like complex, subunit 8	WXbSVWdKUb00lQmCP8	19	ENSG00000131351	1.51	0.000398	0.00439	0.0872
SNORD15B	small nucleolar RNA, C/D box 15B	xnfrX7S5Tve657kYvU	11		1.51	0.000407	0.00446	0.0969
DIAPH2	diaphanous homolog 2 (Drosophila)	oglcQ0rkk9IhbYCaPU	X	ENSG00000147202	1.51	0.000623	0.00622	0.0795
ABCF1	ATP-binding cassette, sub-family F (GCN20), member 1	6lQj_uXkl37evih_qQ	6	ENSG00000204574	1.51	0.000645	0.00638	0.059
KCNK6	potassium channel, subfamily K, member 6	fQfQCj9KeLuunRlzEU	19	ENSG00000099337	1.51	0.000966	0.00867	0.0963
		6OkIAnpD9zsXkglA_k			1.51	0.000978	0.00875	0.0814
GALNT3	UDP-N-acetyl-alpha-D-galactosamine:polypeptide N-acetylgalactosaminyltransferase 3 (GalNAc-T3)	QruukZN7L1JzEoK4pI	2	ENSG00000115339	1.51	0.00103	0.00915	0.0838
KRT72	keratin 72	lnd0ul19_tW,b6tPl4	12	ENSG00000170486	1.51	0.00114	0.00989	0.292
ZNF10	zinc finger protein 10	TXnnfdHuxEU5UTEExc	12	ENSG00000256223	1.51	0.00186	0.0143	0.0968
		oiQAlB57SoemrMkXq0			1.51	0.00205	0.0154	0.107
		6qEDV4TbX1HuP6I4XU			1.51	0.00228	0.0167	0.122
IMPA1	inositol(myo)-1(or 4)-monophosphatase 1	rvSXzV_kbASHHIfPso	8	ENSG00000133731	1.51	0.00236	0.0172	0.0931
HNRNPU	heterogeneous nuclear ribonucleoprotein U (scaffold attachment factor A)	rt_,0AujoH6eruunRk	1	ENSG00000153187	1.51	0.00261	0.0186	0.066
ZNF483	zinc finger protein 483	BlICzCcMVNKeruunRk	9	ENSG00000173258	1.51	0.00284	0.0198	0.0671
RNY5	RNA, Ro-associated Y5	HC_PwT7dVUQWZ_HJ_c	7		1.51	0.0041	0.0259	0.112
SCXA	scleraxis homolog A (mouse)	f5l6XUnE3ZF6kG556Y	8		1.51	0.00417	0.0263	0.0987
RNU86	RNA, U86 small nucleolar	644KXkXrVdVB3nedeA	22		1.51	0.00567	0.033	0.106
RGPD6	RANBP2-like and GRIP domain containing 6	6eap4mudkZt2olK_mk	2		1.51	0.00641	0.0361	0.128
CCDC23	coiled-coil domain containing 23	QVSvQFI6jXiJ,iKu_U	1	ENSG00000177868	1.51	0.00684	0.0378	0.0591
CEP170	centrosomal protein 170kDa	NM,ec5VusdTzOpJbTo	1		1.51	0.0069	0.0381	0.115
LRG1	leucine-rich alpha-2-glycoprotein 1	NRHqnl,d4d7fVQtKqc	19	ENSG00000171236	1.51	0.00797	0.0421	0.109
RSAD2	radical S-adenosyl methionine domain containing 2	NZ6BfqQoIO4kIsiIuU	2	ENSG00000134321	1.51	0.00832	0.0436	0.117
VPS37B	vacuolar protein sorting 37 homolog B (S, cerevisiae)	0S0pqflO97g3YuJrlE	12	ENSG00000139722	1.51	0.00865	0.0448	0.0795
TSG101	tumor susceptibility gene 101	9qIJfiCqbjIXo7fXgk	11	ENSG00000074319	1.5	2.16e-06	6.79e-05	0.0659
SLC25A44	solute carrier family 25, member 44	NIBd6iHoBePokeKBCo	1	ENSG00000160785	1.5	7.17e-06	0.000178	0.0725
UNC119	unc-119 homolog (C, elegans)	fTiqUIR5cK7qKh6eI8	17	ENSG00000109103	1.5	1.1e-05	0.00025	0.0677
KDM2A	lysine (K)-specific demethylase 2A	l6qEigXqi1Nk7XEN50	11		1.5	1.39e-05	0.000303	0.0627
CHERP	calcium homeostasis endoplasmic reticulum protein	uNSJOiVhVJSZfUdTT8	19	ENSG00000085872	1.5	2.24e-05	0.000443	0.0641
RGPD3		T36D6Yeeap4met0ZN0		ENSG00000153165	1.5	2.57e-05	0.000498	0.0761
		EEprf6AoSCUoy9STUo			1.5	3.29e-05	0.000606	0.0952
ZNF18	zinc finger protein 18	QOo8nstHnzqCBdI0lU	17		1.5	3.55e-05	0.000646	0.0692
PHC2	polyhomeotic homolog 2 (Drosophila)	fvtJ91V9Je,eSSUq90	1	ENSG00000134686	1.5	7.16e-05	0.00114	0.0798
SNORA73B	small nucleolar RNA, H/ACA box 73B	iUQbyg4J6l27eZeTPU	1		1.5	7.48e-05	0.00118	0.0948
SOCS4	suppressor of cytokine signaling 4	xYfXovD30kIrhXqJsc	14	ENSG00000180008	1.5	7.49e-05	0.00118	0.0807
KDM4B	lysine (K)-specific demethylase 4B	T8z7Agmpq5V55X7V_o	19	ENSG00000127663	1.5	0.000126	0.00177	0.0763
DCTN4	dynactin 4 (p62)	N_4IBFfv61f_oSIrHU	5		1.5	0.000189	0.00245	0.0838
KLHL21	kelch-like family member 21	HAFKRSXeSQ6tXcl7oQ	1	ENSG00000162413	1.5	0.000375	0.0042	0.0914
SLC23A2	solute carrier family 23 (nucleobase transporters), member 2	x5plimaaShqBRmJ5JQ	20	ENSG00000089057	1.5	0.000464	0.00494	0.117
ATP6V1B2	ATPase, H+ transporting, lysosomal 56/58kDa, V1 subunit B2	915l9eG4leJjfc5L3k	8	ENSG00000147416	1.5	0.000546	0.00559	0.0658
SRGAP2B		QdEiSOA5ehSS7ifauQ		ENSG00000196369	1.5	0.000577	0.00584	0.0884
ADIPOR1	adiponectin receptor 1	QVddJCk3FpV0SISx,g	1	ENSG00000159346	1.5	0.000796	0.00748	0.0634
		ongj1fiBCx7Vy,VLno			1.5	0.00081	0.00759	0.0778
CASP8	caspase 8, apoptosis-related cysteine peptidase	KJS5SES3sX96aKtjTc	2	ENSG00000064012	1.5	0.000885	0.00812	0.125
DYNC1LI2	dynein, cytoplasmic 1, light intermediate chain 2	rJfLUqu6d7Wrks5LTs	16	ENSG00000135720	1.5	0.000953	0.00859	0.0527
SLC5A3	solute carrier family 5 (sodium/myo-inositol cotransporter), member 3	35IiipBUuk18rT0ikg	21	ENSG00000198743	1.5	0.00115	0.00992	0.0813
RBPJ	recombination signal binding protein for immunoglobulin kappa J region	Hp4rv_K5Ngu9QnuHxc	4	ENSG00000168214	1.5	0.00139	0.0115	0.0952
EGR3	early growth response 3	BiIggjgv5SipUz,9J4	8	ENSG00000179388	1.5	0.00151	0.0122	0.134
PTP4A2		xjDwAHrqk765EXutUk		ENSG00000184007	1.5	0.00153	0.0124	0.0716
CEP44	centrosomal protein 44kDa	TtL5_55XtzvOd4Mrdo	4	ENSG00000164118	1.5	0.00158	0.0126	0.0751
RBMS1	RNA binding motif, single stranded interacting protein 1	ZerORAhTgh81C5OFo8	2	ENSG00000153250	1.5	0.00206	0.0154	0.0837
RP11-1033A18,1		ZK4Gzq26BArzXEXgII		ENSG00000224411	1.5	0.00226	0.0166	0.0851
		WBSkpcDEeVC6V97ukE			1.5	0.00264	0.0187	0.102
PELO	pelota homolog (Drosophila)	QWfV71YH94UIq49S94	5	ENSG00000152684	1.5	0.0028	0.0195	0.0784
ANKFY1	ankyrin repeat and FYVE domain containing 1	uw5ph2SHf6HQg9f4W0	17	ENSG00000185722	1.5	0.00334	0.0223	0.0881
C12orf5	chromosome 12 open reading frame 5	ZSUd4kjeB87S0dUMSo	12	ENSG00000078237	1.5	0.00466	0.0286	0.0887
KBTBD6	kelch repeat and BTB (POZ) domain containing 6	ElMcs7n0AqQO5,LlcI	13	ENSG00000165572	1.5	0.00487	0.0295	0.0963
MEIS3P1	Meis homeobox 3 pseudogene 1	9gl7MATrEuLg5VTVQg	17		1.5	0.00487	0.0295	0.108
MRPL15	mitochondrial ribosomal protein L15	cVtQoJIvvAix6DKp4I	8	ENSG00000137547	1.5	0.0051	0.0306	0.0829
NOP10	NOP10 ribonucleoprotein	KUt3bpj485_7ikNOuk	15		1.5	0.00572	0.0332	0.0481
PLEKHA7	pleckstrin homology domain containing, family A member 7	0SecnSEUCqwpUoT0zc	11	ENSG00000166689	1.5	0.00604	0.0345	0.121
RBMS1	RNA binding motif, single stranded interacting protein 1	Ty1h9FTrve5_S5i754	2		1.5	0.00764	0.0409	0.0813
		r6QDQwgmD5,hIwZ,j4			1.5	0.0085	0.0443	0.0953
TXNIP	thioredoxin interacting protein	fSUyR,vR7Xu0iR4nUU	1	ENSG00000117289	-1.5	1.45e-09	1.67e-07	0.0429
CPQ	carboxypeptidase Q	WpSg16t5B,oAdd9EwQ	8	ENSG00000104324	-1.5	3.17e-09	3.19e-07	0.119
FAM111A	family with sequence similarity 111, member A	xQkV1dytSoc0SCCSk4	11	ENSG00000166801	-1.5	7.6e-09	6.63e-07	0.0853
AK2	adenylate kinase 2	lLhQjHTur6HlShEkjk	1	ENSG00000004455	-1.5	1.21e-08	9.61e-07	0.0889
MBOAT1	membrane bound O-acyltransferase domain containing 1	HieCKp57,WDv9T9Epk	6	ENSG00000172197	-1.5	3.79e-08	2.47e-06	0.101
PIGK	phosphatidylinositol glycan anchor biosynthesis, class K	xngIek116qfz3qPOpE	1	ENSG00000142892	-1.5	1.29e-07	6.94e-06	0.112
SKA2	spindle and kinetochore associated complex subunit 2	ldCXf7o4dcDMH31HJ0	17		-1.5	4.94e-07	2.09e-05	0.121
HLA-DPB1	major histocompatibility complex, class II, DP beta 1	9S4nlVA0L8uV01Pzt0	6	ENSG00000223865	-1.5	1.2e-06	4.29e-05	0.147
C17orf62	chromosome 17 open reading frame 62	NeBlBTXhWUud_t14uw	17	ENSG00000178927	-1.5	3.38e-06	9.61e-05	0.11
CTC1		xztd4_oQpF5PRKaV4k		ENSG00000178971	-1.5	6.42e-06	0.000163	0.0729
		K4JOSl6uCgxdeEHWoM			-1.5	9.3e-06	0.000219	0.0953
RAB7A	RAB7A, member RAS oncogene family	T9,r6BXpL3nV9co3lU	3	ENSG00000075785	-1.5	5.28e-05	0.000897	0.0656
KIF2A	kinesin heavy chain member 2A	BX5UdciEnudH,Xn_5c	5		-1.5	9.75e-05	0.00146	0.09
KLRAP1	killer cell lectin-like receptor subfamily A pseudogene 1	Ws3uoIgyHc,3ePa7mU	12	ENSG00000256667	-1.5	9.96e-05	0.00149	0.095
CD4	CD4 molecule	W5VEV1fFddSFPShEqA	12	ENSG00000010610	-1.5	0.00012	0.00172	0.139
EDEM1	ER degradation enhancer, mannosidase alpha-like 1	NLnrgCsqeLjxfJRKuk	3	ENSG00000134109	-1.5	0.00018	0.00235	0.0541
ABLIM1	actin binding LIM protein 1	Wk117s6CISuFnUr6uc	10	ENSG00000099204	-1.5	0.00025	0.00304	0.0839
SLC2A8	solute carrier family 2 (facilitated glucose transporter), member 8	fo3_33p6K5,6K_rnqQ	9	ENSG00000136856	-1.5	0.000303	0.00354	0.0998
ACPL2	acid phosphatase-like 2	0h_lXqey,nhV03AAyk	3		-1.5	0.000304	0.00355	0.0859
TPRG1L	tumor protein p63 regulated 1-like	K5Knl0gnp6odyXe70w	1	ENSG00000158109	-1.5	0.000357	0.00404	0.0593
ANXA2R	annexin A2 receptor	9onCSXyMkkgp,_j3XU	5	ENSG00000177721	-1.5	0.000837	0.00779	0.0716
KCNA3	potassium voltage-gated channel, shaker-related subfamily, member 3	ZfaSzRCCPAukhFX1Jo	1	ENSG00000177272	-1.5	0.00108	0.00945	0.115
CLIP4	CAP-GLY domain containing linker protein family, member 4	BnCDIe6t10fulS5394	2	ENSG00000115295	-1.5	0.00137	0.0114	0.104
DTHD1		3Z9Qf0WEB9l16dhN1k		ENSG00000197057	-1.5	0.00142	0.0117	0.0946
RP11-1398P2,1	uncharacterized LOC100507054	Z6FIQGkeoCSiVAoKeg	4	ENSG00000244459	-1.5	0.0017	0.0134	0.11
PUM2	pumilio homolog 2 (Drosophila)	xXLfX01_V3vpEpPN3k	2	ENSG00000055917	-1.5	0.00315	0.0214	0.0732
PTPN12	protein tyrosine phosphatase, non-receptor type 12	WAfno9OSUn_SvNIjQI	7	ENSG00000127947	-1.5	0.00347	0.023	0.103
		Z1g7Acu5yAkBRWUdAU			-1.5	0.00356	0.0234	0.115
ASAP2	ArfGAP with SH3 domain, ankyrin repeat and PH domain 2	0Xk3s,zLSX,hReuUnM	2		-1.5	0.00471	0.0288	0.0744
MGST3	microsomal glutathione S-transferase 3	xWbMn3pep_l6PvoYvc	1	ENSG00000143198	-1.5	0.00778	0.0414	0.0838
CASP4	caspase 4, apoptosis-related cysteine peptidase	HHUKlAnQOVFMgYe1OE	11	ENSG00000196954	-1.51	1.45e-11	3.37e-09	0.062
ZNF263		rn8b5dO4ufTJKu4Z6U		ENSG00000006194	-1.51	1.68e-11	3.79e-09	0.0924
IPCEF1	interaction protein for cytohesin exchange factors 1	Zufk46g7h,yR5Ou,qo	6	ENSG00000074706	-1.51	1.8e-08	1.35e-06	0.0614
CNN3	calponin 3, acidic	lul7oT8perjk,nfXv4	1	ENSG00000117519	-1.51	2.9e-08	2.01e-06	0.132
AC084018,1		HKQdTjeFWvF_EleXpc		ENSG00000212694	-1.51	9.04e-07	3.4e-05	0.104
FMNL3	formin-like 3	Tch,x7KS3l1LVnXBR4	12	ENSG00000161791	-1.51	1.45e-06	5e-05	0.0848
ITGAL	integrin, alpha L (antigen CD11A (p180), lymphocyte function-associated antigen 1; alpha polypeptide)	ud1ShU0Ze5LpVRICHg	16	ENSG00000005844	-1.51	1.47e-06	5.07e-05	0.0893
ABHD15	abhydrolase domain containing 15	cqFIoBAJFCK_HInhS4	17	ENSG00000168792	-1.51	6.39e-06	0.000163	0.0973
LCK	lymphocyte-specific protein tyrosine kinase	9T9eIUSIiqIJeo_Egk	1	ENSG00000182866	-1.51	2.54e-05	0.000495	0.0848
E2F3	E2F transcription factor 3	H7xKuF73cnuN8UfQOo	6	ENSG00000112242	-1.51	3.38e-05	0.000619	0.0966
ZC3H4	zinc finger CCCH-type containing 4	cgnoldd_gz0lwgXTKE	19	ENSG00000130749	-1.51	3.94e-05	0.000704	0.0757
SYPL1	synaptophysin-like 1	olJVl5X12UWp53rdto	7	ENSG00000008282	-1.51	5.86e-05	0.000973	0.0499
SAMD3	sterile alpha motif domain containing 3	croYe7xJfp5nLJ6f04	6		-1.51	7.2e-05	0.00115	0.14
C2orf68	chromosome 2 open reading frame 68	o7V4oNI60xJTKRUVgM	2		-1.51	7.45e-05	0.00118	0.0975
GRAMD1A	GRAM domain containing 1A	uqmXXquRj1dJ3q,Ds8	19	ENSG00000089351	-1.51	8.72e-05	0.00133	0.0524
EOGT	EGF domain-specific O-linked N-acetylglucosamine (GlcNAc) transferase	QqOEAk75n_TSQpPh94	3	ENSG00000163378	-1.51	0.000265	0.00318	0.0991
DENND2D	DENN/MADD domain containing 2D	QV6z4,dKH_ip3hFOdE	1	ENSG00000162777	-1.51	0.000325	0.00374	0.121
MYBL1	v-myb myeloblastosis viral oncogene homolog (avian)-like 1	NOUhME7JJTH5OgHhxE	8		-1.51	0.000387	0.0043	0.179
TBCK	TBC1 domain containing kinase	lpNJFBJEvfTNRlHdIQ	4	ENSG00000145348	-1.51	0.000428	0.00465	0.104
MFSD1	major facilitator superfamily domain containing 1	u0YEMn5ncd7Lzuj5Yk	3	ENSG00000118855	-1.51	0.00056	0.0057	0.0736
MBP	myelin basic protein	lIRqTX4dTamff6a4So	18	ENSG00000197971	-1.51	0.000588	0.00594	0.0996
MSL3	male-specific lethal 3 homolog (Drosophila)	raSShE1lJOVCd9eReg	X	ENSG00000005302	-1.51	0.000828	0.00771	0.0637
KCNIP3	Kv channel interacting protein 3, calsenilin	o2k9ERJel1XmieToZc	2	ENSG00000115041	-1.51	0.00151	0.0122	0.119
MEIS1	Meis homeobox 1	Bt8KIesoopOgFAKW7s	2	ENSG00000143995	-1.51	0.00218	0.0162	0.064
DNAJC13	DnaJ (Hsp40) homolog, subfamily C, member 13	l3Xk0LebpTXVVFNQhw	3	ENSG00000138246	-1.51	0.00252	0.0181	0.0702
CD34	CD34 molecule	HJUjSdcFfNFJ5d97q4	1	ENSG00000174059	-1.51	0.0034	0.0227	0.116
LOC100505715	uncharacterized LOC100505715	i3XHVN6_52uCyuJLnE	19		-1.51	0.00354	0.0233	0.139
TNFSF8	tumor necrosis factor (ligand) superfamily, member 8	Kre3goJBIguqDUt5yk	9	ENSG00000106952	-1.51	0.00473	0.0289	0.112
GP1BA	glycoprotein Ib (platelet), alpha polypeptide	xt9EESkRD9LVJQJIKo	17	ENSG00000185245	-1.51	0.00686	0.0379	0.0623
CALD1	caldesmon 1	Hu1Ssk_HVtPouA6NAs	7	ENSG00000122786	-1.51	0.00827	0.0434	0.0926
		fttArxApAlX,flHl2s			-1.51	0.00886	0.0456	0.101
CD53	CD53 molecule	HVQLQkIhy_CoveqUp0	1	ENSG00000143119	-1.52	6.58e-12	1.79e-09	0.0626
GBP3	guanylate binding protein 3	ZXj3wK0x_A15Q,1UCo	1	ENSG00000117226	-1.52	4.64e-10	6.45e-08	0.0871
CCBL1	cysteine conjugate-beta lyase, cytoplasmic	oX1enTfpfqi_X8p_LU	9	ENSG00000171097	-1.52	8.04e-10	1.01e-07	0.0874
CALM1	calmodulin 1 (phosphorylase kinase, delta)	x57ezV_iwgrLpOrou4	14	ENSG00000198668	-1.52	4.56e-07	1.97e-05	0.0552
SOX8	SRY (sex determining region Y)-box 8	BKGRXR1Xnl9HX94UJA	16	ENSG00000005513	-1.52	1.38e-06	4.83e-05	0.158
HINFP	histone H4 transcription factor	EKVCjpO4etXkKtf3_0	11	ENSG00000172273	-1.52	1.71e-06	5.63e-05	0.0949
TRAV1-1		fkoQJfiSV3guEnugok		ENSG00000255569	-1.52	2.15e-06	6.78e-05	0.163
ENOSF1	enolase superfamily member 1	cXFjQji9JyC0xRXSg0	18	ENSG00000132199	-1.52	3.21e-06	9.24e-05	0.104
CD69	CD69 molecule	0KbofHPz54OHFBLiJU	12	ENSG00000110848	-1.52	3.95e-06	0.000108	0.186
		TSxSF6ii9JZnliCfxc			-1.52	4.16e-06	0.000113	0.0722
DHRS1	dehydrogenase/reductase (SDR family) member 1	uzgiCV3nu7W64veq5k	14	ENSG00000157379	-1.52	5.19e-06	0.000137	0.0663
		9IUtHV3l9Kfe0P0800			-1.52	6.82e-06	0.00017	0.0797
RNF167	ring finger protein 167	KVCfdXxURc1,4qn_q4	17	ENSG00000108523	-1.52	1.08e-05	0.000247	0.0693
AGMAT	agmatine ureohydrolase (agmatinase)	Tn3XOK58qeTfr,KFHs	1	ENSG00000116771	-1.52	1.58e-05	0.000336	0.102
DNAJB9	DnaJ (Hsp40) homolog, subfamily B, member 9	iokLvXnlL39d,Kbr4g	7	ENSG00000128590	-1.52	1.67e-05	0.000351	0.0716
COMMD10	COMM domain containing 10	3Z15RdPP_T4IxPlK_4	5	ENSG00000145781	-1.52	2.12e-05	0.000428	0.107
ZNF721	zinc finger protein 721	uiSIp,y6_Hx4uOXgso	4	ENSG00000182903	-1.52	2.15e-05	0.000431	0.0924
P2RY10	purinergic receptor P2Y, G-protein coupled, 10	cU08kvtW_1g2R7P1Fc	X	ENSG00000078589	-1.52	2.93e-05	0.000553	0.116
C19orf66	chromosome 19 open reading frame 66	HiCg3odVNVUUowC14U	19	ENSG00000130813	-1.52	4.07e-05	0.000722	0.0551
TWSG1	twisted gastrulation homolog 1 (Drosophila)	Wh_5_8kr,3vL,1VME8	18	ENSG00000128791	-1.52	5.17e-05	0.000881	0.0901
CAPN5	calpain 5	oRFFSFyn1d90o1FEq8	11	ENSG00000149260	-1.52	5.4e-05	0.000913	0.105
RBL1	retinoblastoma-like 1 (p107)	NsUWU9Ivt0VfduX,d0	20	ENSG00000080839	-1.52	6.13e-05	0.00101	0.11
MORC2	MORC family CW-type zinc finger 2	ryp1AF7kPXFIlueHVo	22	ENSG00000133422	-1.52	0.000202	0.00257	0.116
SEC62	SEC62 homolog (S, cerevisiae)	N1uDV8it7g_yvCBV5U	3	ENSG00000008952	-1.52	0.000313	0.00364	0.117
ACSBG1	acyl-CoA synthetase bubblegum family member 1	Hksp7omrKIiOnjHnRs	15	ENSG00000103740	-1.52	0.000389	0.00431	0.0764
MARCH2	membrane-associated ring finger (C3HC4) 2, E3 ubiquitin protein ligase	K7lEaL_S6IBpdhV0SI	19	ENSG00000099785	-1.52	0.000802	0.00753	0.0725
N4BP2L1	NEDD4 binding protein 2-like 1	xtpJ0Dv6i5CA8pFUow	13	ENSG00000139597	-1.52	0.00146	0.0119	0.104
TST	thiosulfate sulfurtransferase (rhodanese)	xpa,LhVOHxJa98XfK4	22	ENSG00000128311	-1.52	0.00387	0.0249	0.143
DACT1	dapper, antagonist of beta-catenin, homolog 1 (Xenopus laevis)	9XwCj0QAf_UR_uXKV4	14	ENSG00000165617	-1.52	0.00603	0.0345	0.137
CEACAM8	carcinoembryonic antigen-related cell adhesion molecule 8	ubtBVA,8bOI1,LUVDo	19	ENSG00000124469	-1.52	0.00783	0.0416	0.277
RAB37	RAB37, member RAS oncogene family	HVXg1enycX15e5FwAU	17	ENSG00000172794	-1.53	5.78e-09	5.29e-07	0.111
WDR7	WD repeat domain 7	ciiQyV6lEJurKX9Gz0	18	ENSG00000091157	-1.53	2.15e-08	1.55e-06	0.0843
IL12RB1	interleukin 12 receptor, beta 1	fqCOVzd2rnlxBuntN0	19	ENSG00000096996	-1.53	3.62e-08	2.39e-06	0.0994
PFKP	phosphofructokinase, platelet	6zhu2h0pSegTuSV6Ls	10	ENSG00000067057	-1.53	4.47e-08	2.85e-06	0.0808
UBAC2	UBA domain containing 2	BIqCkquhZTiTgCFYJA	13	ENSG00000134882	-1.53	2.66e-07	1.26e-05	0.0754
DNAJB1	DnaJ (Hsp40) homolog, subfamily B, member 1	xT97CkN_kRuqfFLpUo	19	ENSG00000132002	-1.53	2.98e-07	1.37e-05	0.0965
CALM3	calmodulin 3 (phosphorylase kinase, delta)	iSUInirCpKym4p7oT8	19	ENSG00000160014	-1.53	3.01e-07	1.39e-05	0.0469
CAP1	CAP, adenylate cyclase-associated protein 1 (yeast)	iuXtF7fR5df9XtOdNI	1	ENSG00000131236	-1.53	4.38e-07	1.9e-05	0.0591
STK39	serine threonine kinase 39	ZQorqdUo6xT539cnBU	2	ENSG00000198648	-1.53	1.48e-06	5.1e-05	0.0882
SAMD9L	sterile alpha motif domain containing 9-like	3t9fhRTT15ePIqfXTo	7	ENSG00000177409	-1.53	2.31e-06	7.18e-05	0.128
		Qodf6iFJVe12V0dTig			-1.53	2.71e-06	8.13e-05	0.0684
PIK3R1	phosphoinositide-3-kinase, regulatory subunit 1 (alpha)	T4Yioo7RrS_wf5fRCk	5	ENSG00000145675	-1.53	3.22e-06	9.27e-05	0.0832
ITM2A	integral membrane protein 2A	97oORAPuyueDnsKL8o	X	ENSG00000078596	-1.53	8.17e-06	0.000198	0.189
RECK	reversion-inducing-cysteine-rich protein with kazal motifs	0kEp0etGj_7e4f_4Co	9	ENSG00000122707	-1.53	8.52e-06	0.000205	0.0827
TAP2	transporter 2, ATP-binding cassette, sub-family B (MDR/TAP)	3H5erRMnCgiuh_VJ,k	6	ENSG00000204267	-1.53	1.73e-05	0.00036	0.0653
C1orf21	chromosome 1 open reading frame 21	cVSd3Xj6D3_BXYLnUk	1	ENSG00000116667	-1.53	2.52e-05	0.00049	0.158
FAM159A	family with sequence similarity 159, member A	9uBEpOmkguUAuJXdSQ	1	ENSG00000182183	-1.53	3.68e-05	0.000665	0.128
FAM216A	family with sequence similarity 216, member A	xV_RxOmE0HoiIodqt8	12	ENSG00000204856	-1.53	4.04e-05	0.000718	0.0849
MEI1	meiosis inhibitor 1	HhOd5eoquns1e1RNIA	22	ENSG00000167077	-1.53	6.94e-05	0.00112	0.0841
NSMF	NMDA receptor synaptonuclear signaling and neuronal migration factor	Wpqpan6BjsYxXTLhTw	9	ENSG00000165802	-1.53	7.93e-05	0.00123	0.0805
CCR7	chemokine (C-C motif) receptor 7	Boq4S6WVClRifvf738	17	ENSG00000126353	-1.53	0.000102	0.00152	0.0894
IFITM1	interferon induced transmembrane protein 1	fp75V5VfrXlXIxJL8w	11		-1.53	0.00025	0.00304	0.077
HEATR5B	HEAT repeat containing 5B	up5SEFJVZTE95FBDwk	2	ENSG00000008869	-1.53	0.000474	0.00502	0.0666
KIAA1551	KIAA1551	9Ggo7Al01ygokJV3kI	12	ENSG00000174718	-1.53	0.000562	0.00571	0.0976
NDST2	N-deacetylase/N-sulfotransferase (heparan glucosaminyl) 2	ufyUpLqNxe6VpdXDtM	10	ENSG00000166507	-1.53	0.00101	0.00903	0.0537
TRAPPC1	trafficking protein particle complex 1	x453XXFIuCVEi1dRdQ	17	ENSG00000170043	-1.53	0.00154	0.0124	0.0867
MSC	musculin	NNW3X1QnVp,9w0pKbc	8	ENSG00000178860	-1.53	0.0038	0.0246	0.169
CD9	CD9 molecule	ioRcQQngBQo4lUmoBk	12	ENSG00000010278	-1.53	0.00429	0.0268	0.157
ACCS	1-aminocyclopropane-1-carboxylate synthase homolog (Arabidopsis)(non-functional)	92eyS6gHXwnuvSXqV0	11		-1.53	0.00466	0.0285	0.125
FAM120B	family with sequence similarity 120B	WIn,vp93VifuXj3ulQ	6	ENSG00000112584	-1.54	2.15e-11	4.59e-09	0.0987
CASP1	caspase 1, apoptosis-related cysteine peptidase	lklI6yJkjlRR4CLh,g	11	ENSG00000137752	-1.54	1.46e-10	2.49e-08	0.0906
FAM111A	family with sequence similarity 111, member A	HuWssSMFXTAjnzcF1U	11	ENSG00000166801	-1.54	2.69e-09	2.81e-07	0.078
CARD11	caspase recruitment domain family, member 11	QVKShI2qCq7sUpzj90	7	ENSG00000198286	-1.54	6.9e-07	2.71e-05	0.0621
AFAP1L2	actin filament associated protein 1-like 2	BuNld8A_kue9fueVe0	10	ENSG00000169129	-1.54	8.75e-07	3.32e-05	0.0926
CD226	CD226 molecule	3fllNUrcl8okDssjLY	18	ENSG00000150637	-1.54	1.96e-06	6.31e-05	0.112
TMEM115	transmembrane protein 115	xR_LqSUJUp2SzQwJL0	3	ENSG00000126062	-1.54	4.02e-06	0.00011	0.0717
MRPL20	mitochondrial ribosomal protein L20	0peSmU6310WZJ3p5oM	1	ENSG00000242485	-1.54	1.57e-05	0.000335	0.0989
FAM134B	family with sequence similarity 134, member B	lKxJ6T,pI5MiE3iFdI	5	ENSG00000154153	-1.54	7.2e-05	0.00115	0.137
MPI	mannose phosphate isomerase	cdCVX1_d6FXysxXoIk	15	ENSG00000178802	-1.54	8.7e-05	0.00133	0.0855
CNTRL	centriolin	WSbTRUt7dJ6LfV0SKE	9	ENSG00000119397	-1.54	0.000105	0.00155	0.0812
CDC42SE2	CDC42 small effector 2	6KTguuUsJsiaA74fy8	5	ENSG00000158985	-1.54	0.000366	0.00412	0.0586
PEAR1	platelet endothelial aggregation receptor 1	02qZTgWRUzBGsB8NJA	1	ENSG00000187800	-1.54	0.0013	0.0109	0.0973
RPUSD3	RNA pseudouridylate synthase domain containing 3	lhXEuXqnWfEMtdXe9c	3	ENSG00000156990	-1.54	0.00133	0.0111	0.0987
KLRC1	killer cell lectin-like receptor subfamily C, member 1	xkCPxTSdSIJ0__o16g	12	ENSG00000134545	-1.54	0.00246	0.0178	0.162
TMEM123	transmembrane protein 123	oqeOni_zvHB_leHr7k	11	ENSG00000152558	-1.54	0.00424	0.0266	0.0646
ACTG1	actin, gamma 1	Kb93lrZDoIIjZZnrT4	17		-1.54	0.00554	0.0324	0.068
ZFR2		clKInlSeNVl5INELgM		ENSG00000105278	-1.54	0.00706	0.0386	0.135
MRFAP1L1	Morf4 family associated protein 1-like 1	N0qXoC3fUvTSrLIXtI	4	ENSG00000178988	-1.55	5.99e-10	7.92e-08	0.0627
TMEM126B	transmembrane protein 126B	0EbCMSt83Xjru1P_Xo	11	ENSG00000171204	-1.55	4.8e-09	4.52e-07	0.0884
DGCR2	DiGeorge syndrome critical region gene 2	Eoieh2dN735FFNSDlU	22	ENSG00000070413	-1.55	8.7e-09	7.45e-07	0.0791
SLC37A4	solute carrier family 37 (glucose-6-phosphate transporter), member 4	0h575QxdIdSoCIopTQ	11	ENSG00000137700	-1.55	1.96e-08	1.44e-06	0.1
SNX17	sorting nexin 17	HkSKPlX3f9InpXY5QM	2	ENSG00000115234	-1.55	1.56e-07	8.16e-06	0.055
ARHGEF18	Rho/Rac guanine nucleotide exchange factor (GEF) 18	ibqN5Ebf7S_6043y0U	19	ENSG00000104880	-1.55	1.72e-07	8.78e-06	0.0493
CCDC25	coiled-coil domain containing 25	Q9eWpG7i9JupCIf85E	8	ENSG00000147419	-1.55	5.62e-07	2.3e-05	0.0768
RUNX2	runt-related transcription factor 2	uV0PWKAqHpUg1K8MTo	6	ENSG00000124813	-1.55	3.85e-06	0.000106	0.194
CCDC102A	coiled-coil domain containing 102A	folUV6nl3cp9nvTTEM	16	ENSG00000135736	-1.55	9.61e-06	0.000224	0.108
MPHOSPH8	M-phase phosphoprotein 8	Zoepovd9IWPXMd3_Ek	13	ENSG00000196199	-1.55	1.37e-05	3e-04	0.0717
TNFRSF1B	tumor necrosis factor receptor superfamily, member 1B	E6TRKkiWoJjg,oh3uo	1	ENSG00000028137	-1.55	1.4e-05	0.000305	0.12
DNAJA3	DnaJ (Hsp40) homolog, subfamily A, member 3	Tl3nrJO2S,U7v0o32o	16	ENSG00000103423	-1.55	2.16e-05	0.000432	0.0794
RP1-90J20,7	uncharacterized LOC401232	uWqjSL_,_aILi1,OVQ	6	ENSG00000244041	-1.55	0.000105	0.00155	0.0749
ATMIN	ATM interactor	KpwvUtCyg0uSXsL3UQ	16	ENSG00000166454	-1.55	0.000148	0.002	0.0892
SIGLEC17P	sialic acid binding Ig-like lectin 17, pseudogene	Wt1cRUUpQld7j3iH_Q	19	ENSG00000171101	-1.55	0.000191	0.00246	0.106
MEI1	meiosis inhibitor 1	lKFdz7VKXu_nl6KX58	22	ENSG00000167077	-1.55	0.000233	0.00289	0.106
TPM1	tropomyosin 1 (alpha)	Zop4h2p4v5oitLBwPo	15	ENSG00000140416	-1.55	0.000242	0.00297	0.103
KLRC1	killer cell lectin-like receptor subfamily C, member 1	KDpd7rBjL7z1dG0_6U	12	ENSG00000134545	-1.55	0.00155	0.0125	0.161
ZSWIM7	zinc finger, SWIM-type containing 7	Bg56qAlSpcrvkO97r4	17		-1.55	0.00267	0.0189	0.095
IFI27L2	interferon, alpha-inducible protein 27-like 2	lVJ4FYpwII4pCIA7FU	14	ENSG00000119632	-1.55	0.00338	0.0226	0.117
TNFSF4	tumor necrosis factor (ligand) superfamily, member 4	fpd5BREqM,ec5FJdHU	1	ENSG00000117586	-1.55	0.00845	0.0441	0.0985
PDHB	pyruvate dehydrogenase (lipoamide) beta	x3XVcjlOfX,t7xr5Ts	3	ENSG00000168291	-1.56	1.68e-15	1.83e-12	0.0647
RWDD2A	RWD domain containing 2A	Wp7sk10uQBUnUg,0Xo	6	ENSG00000013392	-1.56	9.61e-13	3.51e-10	0.088
ZNF407	zinc finger protein 407	clJOt7v1_6PRe6V57o	18	ENSG00000215421	-1.56	2.81e-11	5.79e-09	0.0745
YME1L1	YME1-like 1 (S, cerevisiae)	6GOUh07_iOgdJ664JU	10		-1.56	4.54e-10	6.43e-08	0.2
ICA1	islet cell autoantigen 1, 69kDa	iCHxKXZxCBecKeXSF4	7	ENSG00000003147	-1.56	3.12e-09	3.17e-07	0.116
MAN2B2	mannosidase, alpha, class 2B, member 2	BSseigiIIpOEnBKhqc	4	ENSG00000013288	-1.56	4.39e-09	4.16e-07	0.0623
ZFP90	ZFP90 zinc finger protein	ltUElOBTkfOjFSX,Kk	16		-1.56	3.07e-08	2.08e-06	0.0773
PECR	peroxisomal trans-2-enoyl-CoA reductase	urtdTVUuX0TfijOfew	2	ENSG00000115425	-1.56	2.22e-07	1.08e-05	0.101
SRBD1	S1 RNA binding domain 1	6H3H5QTeX56H7Oo_3U	2		-1.56	2.73e-07	1.28e-05	0.0959
HLA-V	HLA complex group 4 (non-protein coding)	Tt5huq2hqZcdZqzRSc	6	ENSG00000181126	-1.56	8.84e-07	3.35e-05	0.0484
		Bnsku19NSoLw6LfoV8			-1.56	1.7e-06	5.63e-05	0.0645
ATXN1	ataxin 1	WhKIH,9TObkx3ew9S4	6	ENSG00000124788	-1.56	4.47e-06	0.000121	0.114
TRPV2	transient receptor potential cation channel, subfamily V, member 2	37Xp9V1Qoo4o65d4oA	17	ENSG00000187688	-1.56	9.35e-06	0.00022	0.087
PSMB8	proteasome (prosome, macropain) subunit, beta type, 8 (large multifunctional peptidase 7)	KtnaFShHEv3c5jdSJ0	6	ENSG00000204264	-1.56	9.99e-06	0.000232	0.102
HDHD3	haloacid dehalogenase-like hydrolase domain containing 3	QJ3oX9Vd1eaX_0XHuM	9	ENSG00000119431	-1.56	1.76e-05	0.000366	0.0818
PPHLN1	periphilin 1	ZS3QTIC1ubXrl1xAaQ	12	ENSG00000134283	-1.56	2.05e-05	0.000415	0.0577
HDHD1	haloacid dehalogenase-like hydrolase domain containing 1	WnSV9cql3lf47X4nHc	X	ENSG00000130021	-1.56	3.43e-05	0.000628	0.0913
ANXA5	annexin A5	3uXkUVR5fX0kX8nk,s	4	ENSG00000164111	-1.56	5.52e-05	0.000929	0.0904
		N1_epdT2tCKB0CiEvs			-1.56	5.66e-05	0.000946	0.108
LINS	lines homolog (Drosophila)	o1KkpNJU3e_u6dU_ew	15	ENSG00000140471	-1.56	7.29e-05	0.00116	0.106
RIMS3	regulating synaptic membrane exocytosis 3	ZuSTf1wfvuvVq6SuRI	1	ENSG00000117016	-1.56	7.82e-05	0.00122	0.114
UBL3	ubiquitin-like 3	ll4OOJc7V5cEeu3R00	13		-1.56	0.000138	0.0019	0.0874
TRADD	TNFRSF1A-associated via death domain	ic_eBV7U1GoV4B1H6U	16	ENSG00000102871	-1.56	0.000142	0.00194	0.113
		xpLEqRTR4X1YUfHdc4			-1.56	0.000871	0.00802	0.0788
DBNDD1	dysbindin (dystrobrevin binding protein 1) domain containing 1	cUSJ2,kBKqPAk0eZPY	16	ENSG00000003249	-1.56	0.00135	0.0112	0.121
GDPD5	glycerophosphodiester phosphodiesterase domain containing 5	lu1JIXQpIKtFwVKLUQ	11	ENSG00000158555	-1.56	0.00161	0.0128	0.115
CNST	consortin, connexin sorting protein	uA3tbyul,XzeK7LrcE	1	ENSG00000162852	-1.56	0.00479	0.0291	0.0907
MTFP1	mitochondrial fission process 1	9V6Rerq,iehIJ8iECk	22		-1.56	0.00483	0.0293	0.111
ASAP2	ArfGAP with SH3 domain, ankyrin repeat and PH domain 2	Kknko96T,k5T3U0jeo	2	ENSG00000151693	-1.56	0.00492	0.0297	0.0816
ZBED5	zinc finger, BED-type containing 5	u_iyXD0oMVCT5Cm5Lk	11	ENSG00000236287	-1.56	0.00781	0.0415	0.0723
MYL12A	myosin, light chain 12A, regulatory, non-sarcomeric	ZPwXFJX3VUMHutzEi0	18	ENSG00000101608	-1.57	8e-12	2.06e-09	0.0573
GALM	galactose mutarotase (aldose 1-epimerase)	il0V5OcojoXt3MSSyM	2	ENSG00000143891	-1.57	2.38e-09	2.55e-07	0.106
CASP6	caspase 6, apoptosis-related cysteine peptidase	fkXmSMiEN8Vkr,SNyg	4	ENSG00000138794	-1.57	1.32e-08	1.03e-06	0.0897
WBP1L	WW domain binding protein 1-like	KktV7v5SIx7nYLIr,E	10	ENSG00000166272	-1.57	3.06e-08	2.08e-06	0.109
RNF213	ring finger protein 213	KVb81O7U_GlNzvn32k	17	ENSG00000173821	-1.57	2.14e-07	1.05e-05	0.101
GIMAP7	GTPase, IMAP family member 7	QjupcAJNtCi5qBZ57k	7	ENSG00000179144	-1.57	8.18e-07	3.14e-05	0.144
RPA1	replication protein A1, 70kDa	KnJkIUtHV3l9Kfe0P0	17	ENSG00000132383	-1.57	1.02e-05	0.000234	0.0779
VPS16	vacuolar protein sorting 16 homolog (S, cerevisiae)	iyRep_kgqUy9NSddVw	20	ENSG00000215305	-1.57	1.5e-05	0.000321	0.0579
IFI16	interferon, gamma-inducible protein 16	NX9EfunjuDnhYBOiNU	1	ENSG00000163565	-1.57	3.02e-05	0.000566	0.0776
ELP4	elongator acetyltransferase complex subunit 4	QAOjekg1lCaepUp7pM	11	ENSG00000109911	-1.57	3.81e-05	0.000684	0.111
ST6GAL1	ST6 beta-galactosamide alpha-2,6-sialyltranferase 1	KYSShMTvruCHqGEerI	3	ENSG00000073849	-1.57	0.000114	0.00164	0.111
ZMAT2	zinc finger, matrin-type 2	ck_eV6peO9_n10iTsE	5	ENSG00000146007	-1.57	0.000121	0.00172	0.0565
PTGDR2	prostaglandin D2 receptor 2	x617v,3lFApSrR4KXo	11		-1.57	0.000163	0.00217	0.102
TDP1	tyrosyl-DNA phosphodiesterase 1	WKnkqXVF9QSEp3ns3s	14	ENSG00000042088	-1.57	0.000226	0.00281	0.0709
WDR1	WD repeat domain 1	3TFp6UagmOMHmaT3_I	4	ENSG00000071127	-1.57	0.000324	0.00373	0.106
RP11-403I13,8	uncharacterized LOC388692	Nd_MIhR6W6mr3oS,Eg	1	ENSG00000235999	-1.57	0.000859	0.00793	0.113
		uue7R0BBR1IFeOX9_o			-1.57	0.00587	0.0338	0.0969
SLC2A4RG	SLC2A4 regulator	ZRIikoaSJTj9UWJjxg	20	ENSG00000125520	-1.58	3.35e-13	1.44e-10	0.0761
ZBTB22	zinc finger and BTB domain containing 22	iToourohCiosLbKLEI	6		-1.58	4.14e-11	8.31e-09	0.065
ASB1	ankyrin repeat and SOCS box containing 1	QhrqKuI7gjuo4F6DgY	2	ENSG00000065802	-1.58	6.19e-10	8.15e-08	0.103
MLLT6	myeloid/lymphoid or mixed-lineage leukemia (trithorax homolog, Drosophila); translocated to, 6	csqv1J9VKdaX7S3f5M	17	ENSG00000108292	-1.58	1.06e-09	1.28e-07	0.0739
FASTK	Fas-activated serine/threonine kinase	3U6qujj_R,r1e7,j90	7		-1.58	2.74e-09	2.84e-07	0.109
POLR3H	polymerase (RNA) III (DNA directed) polypeptide H (22,9kD)	uqErQ72dFfSl0nkI0k	22	ENSG00000100413	-1.58	3.07e-08	2.08e-06	0.102
PIP4K2A	phosphatidylinositol-5-phosphate 4-kinase, type II, alpha	BRIt,oJSS25XWzHtR0	10		-1.58	7.05e-08	4.15e-06	0.0727
INTS9	integrator complex subunit 9	9dpSqJSX_v2,H5cS54	8	ENSG00000104299	-1.58	7.93e-08	4.59e-06	0.0678
		oPTe91L4KTgvvlL97M			-1.58	1.57e-07	8.19e-06	0.0929
CD96	CD96 molecule	B_5R5EdQ3q4CFiHWXQ	3	ENSG00000153283	-1.58	1.63e-07	8.43e-06	0.0895
FOXO1	forkhead box O1	BQXpPEvpd1_K6kSXpI	13	ENSG00000150907	-1.58	1.72e-07	8.78e-06	0.0789
ATP6V0E1	ATPase, H+ transporting, lysosomal 9kDa, V0 subunit e1	Tp4_Q96VB0Fd3_hZD4	5	ENSG00000113732	-1.58	2.22e-07	1.09e-05	0.0722
CTC1		cEKReT0SmleJF6veH8		ENSG00000178971	-1.58	2.77e-06	8.27e-05	0.0702
PLEKHF1	pleckstrin homology domain containing, family F (with FYVE domain) member 1	ood7Xu0Xd1K7Unt05c	19	ENSG00000166289	-1.58	2.89e-06	8.59e-05	0.125
SLC46A3	solute carrier family 46, member 3	NdfVN0,fHl8Z014rUU	13	ENSG00000139508	-1.58	3.44e-06	9.75e-05	0.115
OBFC1	oligonucleotide/oligosaccharide-binding fold containing 1	B0Togqe0fXkTfpe52U	10	ENSG00000107960	-1.58	3.53e-06	9.96e-05	0.0742
DGKA	diacylglycerol kinase, alpha 80kDa	usUhcLhCIeguvqeirk	12	ENSG00000065357	-1.58	4.25e-06	0.000115	0.0781
		oisa0KcSUceFPnlFNI			-1.58	5.31e-05	0.000901	0.105
MCOLN2	mucolipin 2	rCF0505LoT9_l7,Xuo	1	ENSG00000153898	-1.58	0.000104	0.00154	0.186
AC006465,3		6o5yF53m5396LpU,a8		ENSG00000219545	-1.58	0.000105	0.00155	0.0787
TSPAN18	tetraspanin 18	Qp5V34FFROfJVJ,_gg	11	ENSG00000157570	-1.58	0.000226	0.00281	0.136
DLEC1	deleted in lung and esophageal cancer 1	xVX1EOt0lyldOM7XSI	3	ENSG00000008226	-1.58	0.000272	0.00325	0.0899
CCSER2	coiled-coil serine-rich protein 2	NiIm41VxJ7R9QO9eyQ	10	ENSG00000107771	-1.58	0.000317	0.00367	0.0979
PTPRC	protein tyrosine phosphatase, receptor type, C	c96ESCz_4SpAlQRfVU	1		-1.58	0.000423	0.00461	0.109
ESRP2	epithelial splicing regulatory protein 2	Hnv9JTv3e5N1LCSCnE	16		-1.58	0.000815	0.00763	0.118
CYB561D2	cytochrome b-561 domain containing 2	9hF0pHqEvqT_ilbu4M	3	ENSG00000114395	-1.58	0.00127	0.0108	0.0919
NQO2	NAD(P)H dehydrogenase, quinone 2	EaikaWI7EYISi0OiPc	6	ENSG00000124588	-1.58	0.00734	0.0397	0.106
CD53	CD53 molecule	0dVAtCQiHL4Ki96pSk	1	ENSG00000143119	-1.59	3.33e-13	1.44e-10	0.0658
CLEC16A	C-type lectin domain family 16, member A	xleUhmcj13Ct3iORb8	16	ENSG00000038532	-1.59	6.36e-11	1.22e-08	0.0769
ZNF680	zinc finger protein 680	Hoile8vx,0z4uOTiso	7	ENSG00000173041	-1.59	2.9e-08	2.01e-06	0.109
MITD1	MIT, microtubule interacting and transport, domain containing 1	3Rd3o4KT4kLkkCyKXk	2	ENSG00000158411	-1.59	7.98e-08	4.61e-06	0.0868
WDR7	WD repeat domain 7	6pBQpSyAnOnkAV6roY	18	ENSG00000091157	-1.59	8.69e-08	4.96e-06	0.0787
RAB4A	RAB4A, member RAS oncogene family	Zeixed7,6e4hyRwo94	1		-1.59	1.09e-07	6.07e-06	0.111
		uuvNy9LHULz6oX4p8I			-1.59	1.19e-07	6.55e-06	0.0914
EDAR	ectodysplasin A receptor	6S7SdO9T6d1F5T,yok	2	ENSG00000135960	-1.59	1.6e-07	8.3e-06	0.15
ZDHHC16	zinc finger, DHHC-type containing 16	NKXnnitHlH3ROefCok	10	ENSG00000171307	-1.59	2.5e-07	1.2e-05	0.116
EVI5L	ecotropic viral integration site 5-like	QEZVcR5WUU,5EeXvRM	19	ENSG00000142459	-1.59	5.22e-07	2.17e-05	0.0693
		TrPn_Lkqt3f,pO2le8			-1.59	1.23e-06	4.37e-05	0.104
KDELC2	KDEL (Lys-Asp-Glu-Leu) containing 2	lSSXw3Ew99N2UPSWSU	11	ENSG00000178202	-1.59	1.73e-06	5.67e-05	0.0949
ITPRIPL1	inositol 1,4,5-trisphosphate receptor interacting protein-like 1	QRBOd3SadShPd69_pY	2	ENSG00000198885	-1.59	1.98e-06	6.35e-05	0.0985
GPR65	G protein-coupled receptor 65	BWgLcUJ7mkQwJRoAQo	14	ENSG00000140030	-1.59	2.11e-06	6.69e-05	0.107
RAB43	RAB43, member RAS oncogene family	HUuYZ6fCieiq9cMRPw	3		-1.59	4.24e-06	0.000115	0.0774
RP11-1149O23,3		QRT9ETXiXU_,4tJ7b0		ENSG00000246582	-1.59	4.58e-06	0.000123	0.102
LY9	lymphocyte antigen 9	BRdIP19Ll0iOXo7pV0	1	ENSG00000122224	-1.59	6.6e-06	0.000166	0.104
COX10	cytochrome c oxidase assembly homolog 10 (yeast)	rfV36eVUrPx7ogT5Mo	17	ENSG00000006695	-1.59	1.04e-05	0.000238	0.0741
JAKMIP2	janus kinase and microtubule interacting protein 2	rRS4iojQCcIHFeyUoc	5	ENSG00000176049	-1.59	3.22e-05	0.000595	0.118
PPAP2A	phosphatidic acid phosphatase type 2A	oQpMVX1Biiz3sOOLU0	5	ENSG00000067113	-1.59	3.22e-05	0.000595	0.0948
CPNE1	copine I	fKXK9X6Ke6QtdDXu1Q	20	ENSG00000214078	-1.59	4.78e-05	0.000826	0.0902
STAT1	signal transducer and activator of transcription 1, 91kDa	KZTRJ4H74jVbvHlzSQ	2	ENSG00000115415	-1.59	6.46e-05	0.00105	0.0831
DUSP16	dual specificity phosphatase 16	KiQFSxdISgLap,hRxQ	12	ENSG00000111266	-1.59	0.000108	0.00157	0.103
UBE3C	ubiquitin protein ligase E3C	93fc7cs,x7R6Kd7qe0	7		-1.59	0.000113	0.00163	0.0761
TAX1BP3	Tax1 (human T-cell leukemia virus type I) binding protein 3	cq56XVSr_X3xo,IYr0	17		-1.59	0.000186	0.00241	0.076
SLC26A11		oRXtR_rjT1IVdVATkw		ENSG00000181045	-1.59	0.000213	0.00268	0.108
		6RNuV7oevq0ptH1_LA			-1.59	0.000218	0.00273	0.0964
SUPT20H	suppressor of Ty 20 homolog (S, cerevisiae)	9fQt0pXwNx1J9SuvR8	13	ENSG00000102710	-1.59	0.00107	0.00941	0.107
CSTF3	cleavage stimulation factor, 3' pre-RNA, subunit 3, 77kDa	Nzhfjn6JPdPYikSDQU	11	ENSG00000176102	-1.59	0.00195	0.0148	0.127
AKTIP	AKT interacting protein	BO8oDoisyIiSvUydJE	16		-1.6	9.91e-09	8.12e-07	0.0941
CD3D	CD3d molecule, delta (CD3-TCR complex)	6UX6KAep2gQuBeIeuk	11	ENSG00000167286	-1.6	2.01e-08	1.46e-06	0.0663
APPBP2	amyloid beta precursor protein (cytoplasmic tail) binding protein 2	Bu0o4X9M090UH7LlRY	17	ENSG00000062725	-1.6	2.96e-08	2.03e-06	0.117
CASP1	caspase 1, apoptosis-related cysteine peptidase	9WQr2P9P4klI6yJkjk	11	ENSG00000137752	-1.6	1.19e-07	6.55e-06	0.0932
CARD8	caspase recruitment domain family, member 8	lc17u5c4j6uS7Ne8nU	19	ENSG00000105483	-1.6	1.63e-07	8.43e-06	0.0981
NUDT18	nudix (nucleoside diphosphate linked moiety X)-type motif 18	0J,eRVS6TddNG97ltc	8	ENSG00000173566	-1.6	8.27e-07	3.17e-05	0.107
FBXL16	F-box and leucine-rich repeat protein 16	xgEjQSVAj,XtXouUlU	16	ENSG00000127585	-1.6	9.67e-07	3.6e-05	0.142
AC138649,1		xnq,JWKet8jkmHv0i4		ENSG00000230856	-1.6	1.09e-06	3.98e-05	0.0946
METTL23		TeOJBekRAc4khR9J_I		ENSG00000181038	-1.6	2.67e-06	8.03e-05	0.0654
CYB5R1	cytochrome b5 reductase 1	Hnv7pKBV6e5AwOqeKU	1	ENSG00000159348	-1.6	3.81e-06	0.000106	0.0508
SNRPN	small nuclear ribonucleoprotein polypeptide N	6RQiuvAlM_iyYoN49Q	15		-1.6	5.37e-06	0.000141	0.0682
PIP4K2A	phosphatidylinositol-5-phosphate 4-kinase, type II, alpha	K5XvN1y5wQxHUtOJak	10	ENSG00000150867	-1.6	6.38e-06	0.000163	0.0662
SLC18B1	solute carrier family 18, subfamily B, member 1	WrI7P01ciStJdfVcOY	6	ENSG00000146409	-1.6	7.41e-06	0.000183	0.0888
ACPL2	acid phosphatase-like 2	orhSP6Vep7L_eFXTcA	3	ENSG00000155893	-1.6	2.78e-05	0.000532	0.0959
TSPYL5	TSPY-like 5	xio59f1fk3EAQiIh70	8	ENSG00000180543	-1.6	0.000105	0.00154	0.15
CHMP6	charged multivesicular body protein 6	3wXvaWQgkiWbRokoQo	17	ENSG00000176108	-1.6	0.000184	0.00239	0.106
IQGAP2	IQ motif containing GTPase activating protein 2	6LhwoEEyMuJMtVF1FU	5	ENSG00000145703	-1.6	0.000197	0.00253	0.0843
CSTF3	cleavage stimulation factor, 3' pre-RNA, subunit 3, 77kDa	uJGgh84GX75UvVS96Q	11	ENSG00000176102	-1.6	0.000254	0.00307	0.112
BOLA2	bolA homolog 2 (E, coli)	9eXWjLVYifvWCQkV5I	16		-1.6	0.00288	0.02	0.0944
RASGRP1	RAS guanyl releasing protein 1 (calcium and DAG-regulated)	i0JcuwP3k3RGH8v6Uo	15	ENSG00000172575	-1.61	6.45e-09	5.82e-07	0.075
TMEM116	transmembrane protein 116	HkqnwPR6DUV4f9eUsc	12	ENSG00000198270	-1.61	2.08e-07	1.03e-05	0.0951
ATP8B2	ATPase, aminophospholipid transporter, class I, type 8B, member 2	ZoOoiqC36SoDV,6URI	1	ENSG00000143515	-1.61	3.39e-07	1.54e-05	0.0887
PPAP2A	phosphatidic acid phosphatase type 2A	BlKOCoh6kId8ZVEeQ8	5	ENSG00000067113	-1.61	4.5e-07	1.95e-05	0.115
ATP9A	ATPase, class II, type 9A	6eJh3H9Pv5Sbp2_e_U	20	ENSG00000054793	-1.61	6.76e-07	2.67e-05	0.248
DNAJB6	DnaJ (Hsp40) homolog, subfamily B, member 6	Ko3lvTvn91,td_h_Kk	7	ENSG00000105993	-1.61	1.07e-06	3.91e-05	0.115
OAS2	2'-5'-oligoadenylate synthetase 2, 69/71kDa	oid6lfUuflFcTHf7ek	12	ENSG00000111335	-1.61	1.69e-06	5.61e-05	0.142
VRK3	vaccinia related kinase 3	oOtSRbRd1WPNXfdI64	19	ENSG00000105053	-1.61	8.98e-06	0.000214	0.0904
PPIE	peptidylprolyl isomerase E (cyclophilin E)	Wp6WTUjnXm947blThI	1	ENSG00000084072	-1.61	1.18e-05	0.000263	0.0854
C14orf64	chromosome 14 open reading frame 64	xpepvu0q_Qo4tKjzW0	14		-1.61	1.76e-05	0.000366	0.105
TPST2		rp6IlqLZ6ubqnl2Wbc		ENSG00000128294	-1.61	2.25e-05	0.000446	0.0946
BMPR1A	bone morphogenetic protein receptor, type IA	NGgJNd1Avon3PlOBTk	10	ENSG00000107779	-1.61	5.43e-05	0.000917	0.104
RPA1	replication protein A1, 70kDa	EfntVwoDWJpxAm,fx8	17		-1.61	1e-04	0.0015	0.0707
MAGEF1	melanoma antigen family F, 1	oIYpYSpSJQpSJ4JSzg	3	ENSG00000177383	-1.61	0.00019	0.00246	0.103
HAGH	hydroxyacylglutathione hydrolase	9UR9KET_8fbiQlaKdo	16	ENSG00000063854	-1.61	0.00422	0.0265	0.109
LINC00116		ZBYeaKZx_h6KAKKeSg		ENSG00000175701	-1.61	0.00425	0.0267	0.1
AKR1B1	aldo-keto reductase family 1, member B1 (aldose reductase)	onuvl521ULhcxe79_U	7	ENSG00000085662	-1.62	1.71e-15	1.83e-12	0.0664
AC138649,1		H6QBIzTnri5RvHVeno		ENSG00000230856	-1.62	5.56e-10	7.47e-08	0.0856
PRPSAP1	phosphoribosyl pyrophosphate synthetase-associated protein 1	3KgniZe6VzxzUvpd1Q	17	ENSG00000161542	-1.62	8.62e-09	7.41e-07	0.0962
EVI2A	ecotropic viral integration site 2A	NfX56O6SDURSfNBQRI	17	ENSG00000126860	-1.62	1.58e-08	1.2e-06	0.0843
RPA2	replication protein A2, 32kDa	H4bu,e4E4L3msuXUqk	1	ENSG00000117748	-1.62	3.83e-07	1.7e-05	0.0773
PSMB10	proteasome (prosome, macropain) subunit, beta type, 10	TFeicuigHuSnOiuiwk	16		-1.62	1.57e-06	5.3e-05	0.0673
LBH	limb bud and heart development	QtXIUf7OFv5LeJKUqk	2		-1.62	2.62e-06	7.91e-05	0.083
SETDB2	SET domain, bifurcated 2	onOCeoe5eIKA33lDuo	13	ENSG00000136169	-1.62	3.04e-06	8.91e-05	0.0978
CCS	copper chaperone for superoxide dismutase	HovebdquuHq1IOn2j0	11	ENSG00000173992	-1.62	3.13e-06	9.11e-05	0.082
ZADH2	zinc binding alcohol dehydrogenase domain containing 2	HP3Sbofd5O2p8q0Ulo	18		-1.62	5.61e-06	0.000146	0.102
AP1M1	adaptor-related protein complex 1, mu 1 subunit	WG3mfrRW11UV7u787Q	19	ENSG00000072958	-1.62	7.67e-06	0.000188	0.0644
ABHD3	abhydrolase domain containing 3	fr,eioN6UIS1HxOjbs	18	ENSG00000158201	-1.62	1.48e-05	0.000319	0.095
KCNMB4	potassium large conductance calcium-activated channel, subfamily M, beta member 4	9EKPXngt4F8e7BXS,U	12	ENSG00000135643	-1.62	1.54e-05	0.000329	0.107
TRIM5	tripartite motif containing 5	WRQ4OLXyV7tL8V2OV8	11	ENSG00000132256	-1.62	1.64e-05	0.000347	0.115
		KOCTkpergoMXXhB1qA			-1.62	1.8e-05	0.000371	0.0996
MED16	mediator complex subunit 16	i12v1_XRWaImeBehCQ	19	ENSG00000175221	-1.62	2.52e-05	0.000491	0.0726
NCOA1	nuclear receptor coactivator 1	W5wTXVU1QeRfAM5O0U	2	ENSG00000084676	-1.62	6.05e-05	0.000999	0.0612
TRPC1	transient receptor potential cation channel, subfamily C, member 1	WUSrkrBX63sJFFjUqM	3	ENSG00000144935	-1.62	0.000139	0.00191	0.101
CWF19L2	CWF19-like 2, cell cycle control (S, pombe)	K9jjedE9ed3Fx9_s9Y	11	ENSG00000152404	-1.62	0.000212	0.00267	0.0985
JAZF1	JAZF zinc finger 1	uZ39y5CAeSno0svQSc	7	ENSG00000153814	-1.62	0.000213	0.00268	0.112
CTSW	cathepsin W	WdflJVFVK,_VNdUN0M	11	ENSG00000172543	-1.62	0.000702	0.00681	0.139
BOLA2	bolA homolog 2 (E, coli)	iXWjLVYifvWCQkV5JU	16		-1.62	0.00651	0.0365	0.104
GALR2	galanin receptor 2	Tvjul4CR8mpmeo7RIs	17	ENSG00000182687	-1.62	0.00981	0.049	0.155
MRI1	methylthioribose-1-phosphate isomerase homolog (S, cerevisiae)	uX3wPexSK4uURXBct4	19		-1.63	9.13e-09	7.72e-07	0.0724
RAB37	RAB37, member RAS oncogene family	3VDX_kpOSdRKY,fQkk	17	ENSG00000172794	-1.63	2.67e-08	1.88e-06	0.151
CMTM7	CKLF-like MARVEL transmembrane domain containing 7	in7S1rfIjFd,XguKbk	3	ENSG00000153551	-1.63	4.26e-08	2.73e-06	0.0756
ARHGAP30	Rho GTPase activating protein 30	oSdVFd5dS0U7kIitew	1	ENSG00000186517	-1.63	1.07e-07	6e-06	0.066
CREBL2	cAMP responsive element binding protein-like 2	0SXn903sACqoowf0So	12	ENSG00000111269	-1.63	6.59e-07	2.61e-05	0.0781
TRAF3IP3	TRAF3 interacting protein 3	NF0uGLN3Xl5sJ5JHtg	1	ENSG00000009790	-1.63	1.06e-06	3.91e-05	0.0734
MTO1	mitochondrial translation optimization 1 homolog (S, cerevisiae)	lnLZMVosEXllNNDeeI	6	ENSG00000135297	-1.63	2.21e-06	6.93e-05	0.0704
TLK1	tousled-like kinase 1	NoKif0I6yjPhweJ19E	2	ENSG00000198586	-1.63	3.19e-06	9.21e-05	0.099
NLRC3	NLR family, CARD domain containing 3	ZUiUnJURIVTSJAEhCI	16		-1.63	6.6e-06	0.000166	0.0851
ADC	arginine decarboxylase	3FVmdReS795XsDKFLc	1	ENSG00000142920	-1.63	5.9e-05	0.000978	0.0897
FHIT	fragile histidine triad	r3RTXs99BS41VF2tHU	3		-1.63	0.000142	0.00194	0.171
HAGH	hydroxyacylglutathione hydrolase	NpZXkX0mj_qPKd,ysE	16	ENSG00000063854	-1.63	0.000236	0.00291	0.0847
TMEM71	transmembrane protein 71	l4dCp7I71f1FVRH65s	8	ENSG00000165071	-1.63	0.000311	0.00362	0.0821
RABEP1	rabaptin, RAB GTPase binding effector protein 1	WJ0vq,Ri717nzPS3uU	17	ENSG00000029725	-1.63	0.000317	0.00367	0.0947
RAP2B	RAP2B, member of RAS oncogene family	u_Sff285N8PV0grVIE	3	ENSG00000181467	-1.63	0.000963	0.00866	0.122
WASF3	WAS protein family, member 3	0miRCkLi,ke0lUhbCc	13	ENSG00000132970	-1.63	0.00116	0.01	0.0792
DACT1	dapper, antagonist of beta-catenin, homolog 1 (Xenopus laevis)	3h_ilAXwNSIySXYyoU	14	ENSG00000165617	-1.63	0.0016	0.0127	0.155
NEK7	NIMA-related kinase 7	9phS,dEg_4JeClCKC0	1	ENSG00000151414	-1.63	0.00667	0.0371	0.0976
OLFM4	olfactomedin 4	c70LXLcyj6S,A5,HVU	13	ENSG00000102837	-1.63	0.00937	0.0475	0.308
UBASH3B	ubiquitin associated and SH3 domain containing B	W3W6R_5,Xp4id1XvjE	11	ENSG00000154127	-1.64	2.89e-13	1.29e-10	0.155
CCM2	cerebral cavernous malformation 2	fIlLXtp6lfoae0v_RM	7	ENSG00000136280	-1.64	1.71e-12	5.43e-10	0.0637
IL23A	interleukin 23, alpha subunit p19	0uSBVHgEfWO0LUvcak	12		-1.64	1.48e-10	2.52e-08	0.131
SLC25A43	solute carrier family 25, member 43	9NVUCF94_C07EvS6XA	X	ENSG00000077713	-1.64	1.54e-10	2.58e-08	0.133
RASAL3	RAS protein activator like 3	QrfotBVJV0CRXl0OiE	19		-1.64	5.05e-09	4.72e-07	0.0849
NECAP2	NECAP endocytosis associated 2	Q77TonuovpHe3nrpXc	1	ENSG00000157191	-1.64	1.97e-08	1.44e-06	0.0719
STOM	stomatin	c0fqKhkyCidygRLlLk	9	ENSG00000148175	-1.64	7.58e-08	4.41e-06	0.112
SP110	SP110 nuclear body protein	fcV3S0U75If1e3op0U	2	ENSG00000135899	-1.64	4.64e-07	1.99e-05	0.0612
MAP6D1	MAP6 domain containing 1	flQJu581Cq9Jz14fRo	3	ENSG00000180834	-1.64	5.31e-07	2.2e-05	0.108
TMED10	transmembrane emp24-like trafficking protein 10 (yeast)	rlN574g_srHn3iBenk	14	ENSG00000170348	-1.64	7.6e-06	0.000187	0.123
AKAP11	A kinase (PRKA) anchor protein 11	oV7UXtFJEIg8ifS4g8	13	ENSG00000023516	-1.64	9.04e-06	0.000214	0.0834
HPS3	Hermansky-Pudlak syndrome 3	WlpdLtTve7bEZ_Aizg	3	ENSG00000163755	-1.64	1.75e-05	0.000365	0.108
PRF1	perforin 1 (pore forming protein)	Kj0V7UB5cJXWU90JXk	10	ENSG00000180644	-1.64	2.76e-05	0.000529	0.187
TRGV2		EcRSiqClUSbfSxzh1w		ENSG00000233306	-1.64	4.26e-05	0.000749	0.184
IL7R		9nj9cUl,l319Duv1Oo		ENSG00000168685	-1.64	4.63e-05	0.000803	0.0871
POP5	processing of precursor 5, ribonuclease P/MRP subunit (S, cerevisiae)	0kgkOi4F3nVREnpxHk	12	ENSG00000167272	-1.64	0.000218	0.00274	0.11
BRWD1	bromodomain and WD repeat domain containing 1	957o3fwK16Bf4l0vF0	21	ENSG00000185658	-1.64	0.000313	0.00363	0.0982
XRCC5	X-ray repair complementing defective repair in Chinese hamster cells 5 (double-strand-break rejoining)	NUEJJ6vKAFOrChodH0	2	ENSG00000079246	-1.64	0.00036	0.00406	0.071
LY6G5C	lymphocyte antigen 6 complex, locus G5C	6fr4ZX0kR8ecd7FVJU	6	ENSG00000204428	-1.64	0.000482	0.00509	0.0991
SPARC	secreted protein, acidic, cysteine-rich (osteonectin)	QZJ1UNEckE,QufiJTk	5	ENSG00000113140	-1.64	0.00205	0.0154	0.096
CA5B	carbonic anhydrase VB, mitochondrial	x3EuAic1bfV,EHt4H8	X	ENSG00000169239	-1.64	0.00251	0.018	0.13
MT1F	metallothionein 1F	QeeYeOUoQX91SOwEiI	16	ENSG00000198417	-1.64	0.00314	0.0214	0.136
CD40LG	CD40 ligand	HcUcyOKuKLKi5JXiXk	X	ENSG00000102245	-1.65	3.76e-08	2.46e-06	0.179
PRDX6	peroxiredoxin 6	i6dUKK7JK7iQzy5TuU	1	ENSG00000117592	-1.65	2.65e-07	1.26e-05	0.0907
CHM	choroideremia (Rab escort protein 1)	ieUy8Xo_0l_sl,twLU	X	ENSG00000188419	-1.65	3.91e-07	1.73e-05	0.115
PSD4	pleckstrin and Sec7 domain containing 4	HdRAsK_lfopTv6t1pQ	2	ENSG00000125637	-1.65	5.1e-07	2.14e-05	0.0808
SLC9A3R1	solute carrier family 9, subfamily A (NHE3, cation proton antiporter 3), member 3 regulator 1	EpdJfAf_9cdUV0mB6k	17	ENSG00000109062	-1.65	3.16e-06	9.16e-05	0.0877
PPP2R2B	protein phosphatase 2, regulatory subunit B, beta	KlS,3eurUu,71yu3nk	5	ENSG00000156475	-1.65	3.32e-06	9.47e-05	0.225
GS1-358P8,4	pyruvate dehydrogenase kinase, isozyme 3	6VaC_SJDe67e0yVBy0	X	ENSG00000260822	-1.65	5.48e-06	0.000143	0.0788
IL12RB1	interleukin 12 receptor, beta 1	EVJetUzTLgOuXsCd0k	19	ENSG00000096996	-1.65	7.84e-06	0.000191	0.0869
SAMD3	sterile alpha motif domain containing 3	ZroYe7xJfp5nLJ5f04	6	ENSG00000164483	-1.65	9.47e-06	0.000222	0.154
BLOC1S4	biogenesis of lysosomal organelles complex-1, subunit 4, cappuccino	rl7t9Sdw0gJ5_2Kk6o	4	ENSG00000186222	-1.65	9.62e-06	0.000224	0.056
MRPL20	mitochondrial ribosomal protein L20	rQjpJpnmbm__Lvahlo	1	ENSG00000242485	-1.65	1.18e-05	0.000264	0.114
[truncated: 571 more rows]
