# Supplementary material for: Actionable perturbations of damage responses by TCL1/ATM and epigenetic lesions form the basis of T-PLL
Source: Nat Commun. 2018 Feb 15;9:697. doi: 10.1038/s41467-017-02688-6 (PMC5814445; doi:10.1038/s41467-017-02688-6)
Supplement: Supplementary file 5 — Supplementary Data 3 [file 41467_2017_2688_MOESM5_ESM.xlsx]

## Sheet: index
Sheet	description
a	Differentially expressed genes of the comparison: murine T-cell leukemia at ‘exponential phase’ and at ‘chronic phase’ (n=8) vs. wt age matched controls (n=9)
b	Differentially expressed genes of the comparison: murine T-cell leukemia at chronic phase’ (n=3) vs. wt age matched controls (n=9)
c	Differentially expressed genes of the comparison: murine T-cell leukemia at ‘exponential phase’ (n=5) vs. wt age matched controls (n=9)
d	Overlap analysis of differentially expressed genes in murine vs. human T-PLL

## Sheet: a) chr&exp vs. wt
Supplementary Dataset 3: Gene expression profiling: Differentially expressed genes comparing murine T-PLL like T-cell expansions to healthy wild-type control derived splenic T-cells and overlap of significantly expressed genes to human T-PLL.
MGI gene name	MoGeneSt ID	murine ensembl gene id	mgi transcript name	human ensembl gene id	wikigene name	fold change	p value	q value	variation coefficient
S100A9	10499861	ENSMUSG00000056071	S100a9-001_S100a9-002	ENSG00000163220	S100A9	12.2	0.0188	0.347	0.456
CHIL3	10501020	ENSMUSG00000040809	Chil3-001_Chil3-003	ENSG00000134216	CHIA	10.6	0.0103	0.298	0.516
S100A8	10493831	ENSMUSG00000056054	S100a8-201	ENSG00000143546	S100A8	9.57	0.0454	0.451	0.56
RNU3A	10362674	ENSMUSG00000065870	Rnu3a-201	ENSG00000277492		7.14	0.0114	0.306	0.257
	10340215					5.79	0.0186	0.346	0.43
SNORA52	10558919	ENSMUSG00000064666_ENSMUSG00000025508	Snora52-201_Rplp2-002_Rplp2-003	ENSG00000199785_ENSG00000177600	SNORA52_RPLP2	5.46	0.0215	0.364	0.244
ELOVL7	10407072	ENSMUSG00000021696	Elovl7-201	ENSG00000164181	ELOVL7	5.37	0.00107	0.141	0.324
1700025G04RIK	10358717	ENSMUSG00000032666	1700025G04Rik-004_1700025G04Rik-001_1700025G04Rik-003	ENSG00000116667	C1orf21	5.34	4.14e-06	0.0112	0.164
LYZ2	10372648	ENSMUSG00000069516	Lyz2-201	ENSG00000090382	LYZ	5.18	0.0231	0.371	0.394
GZMB	10420308	ENSMUSG00000015437	Gzmb-201	ENSG00000100453	GZMB	4.77	0.0446	0.449	0.283
TRIM13	10415784	ENSMUSG00000035235	Trim13-202_Trim13-201	ENSG00000204977	TRIM13	4.66	0.0104	0.3	0.319
	10338153					4.56	0.012	0.309	0.458
UBLCP1	10385361	ENSMUSG00000041231	Ublcp1-004_Ublcp1-005_Ublcp1-001	ENSG00000164332	UBLCP1	4.49	1.41e-05	0.0153	0.251
ATP8B4	10487208	ENSMUSG00000060131	Atp8b4-001_Atp8b4-004_Atp8b4-003_Atp8b4-002	ENSG00000104043	ATP8B4	4.21	0.00166	0.168	0.193
	10343308					3.96	0.000353	0.0854	0.293
GM22154	10507872	ENSMUSG00000065778	Gm22154-201	ENSG00000201457	SNORA55	3.92	0.0117	0.308	0.27
GM23969	10470316	ENSMUSG00000065258_ENSMUSG00000064829_ENSMUSG00000062647	Gm23969-201_Gm22879-201_Rpl7a-005	ENSG00000206611_ENSG00000200831_ENSG00000148303	SNORD24__SNORD36A_SNORD36B_RPL7A	3.78	0.0171	0.336	0.164
MTTQ	10598073	ENSMUSG00000064343	mt-Tq-201			3.77	0.0138	0.317	0.242
MIR3068	10401803	ENSMUSG00000064938	Mir3068-201	ENSG00000201003_ENSG00000249020	_SNORA58	3.63	0.00341	0.205	0.372
SNORD52	10450363	ENSMUSG00000093009_ENSMUSG00000092687	Snord52-201_Gm25744-201	ENSG00000201754_ENSG00000201823	SNORD52_	3.62	0.00474	0.231	0.2
CCR2	10590631	ENSMUSG00000049103	Ccr2-002_Ccr2-001_Ccr2-003_Ccr2-201	ENSG00000121807	CCR2	3.54	0.00746	0.274	0.176
MTTF	10598023	ENSMUSG00000064336_ENSMUSG00000064337_ENSMUSG00000064338_ENSMUSG00000064339	mt-Tf-201_mt-Rnr1-201_mt-Tv-201_mt-Rnr2-201			3.52	0.00282	0.191	0.137
IFIT3	10462618	ENSMUSG00000074896	Ifit3-001	ENSG00000119917	IFIT3	3.52	0.0197	0.355	0.268
	10343463					3.49	0.000689	0.119	0.197
SNORA62	10590267	ENSMUSG00000064925_ENSMUSG00000064380	Snora62-201_Gm26448-201	ENSG00000201157_ENSG00000201348	_RNU105B	3.44	0.00509	0.238	0.252
USP18	10541307	ENSMUSG00000030107	Usp18-201	ENSG00000161133_ENSG00000184979	USP41_USP18	3.4	0.0174	0.338	0.299
MS4A4C	10461594	ENSMUSG00000024675	Ms4a4c-001_Ms4a4c-005	ENSG00000214787_ENSG00000110079	MS4A4E_MS4A4A	3.26	0.0293	0.398	0.181
SNORD42A	10388782	ENSMUSG00000064540_ENSMUSG00000077625	Snord42a-201_Snord4a-201	ENSG00000238649_ENSG00000238578	SNORD42A_SNORD4A	3.21	0.0131	0.314	0.218
RMRP	10512487	ENSMUSG00000088088	Rmrp-201			3.15	0.00869	0.288	0.184
MTTN	10598081	ENSMUSG00000064348_ENSMUSG00000064349_ENSMUSG00000064350	mt-Tn-201_mt-Tc-201_mt-Ty-201			3.15	0.0166	0.332	0.325
	10341002					3.13	0.0226	0.368	0.257
RTP4	10434778	ENSMUSG00000033355	Rtp4-201	ENSG00000136514	RTP4	3.04	0.0212	0.361	0.173
ETOHI1	10479228	ENSMUSG00000074519	Etohi1-002_Etohi1-001			2.96	0.00336	0.204	0.243
SNHG12	10508719	ENSMUSG00000086290_ENSMUSG00000065097	Snhg12-003_Snora16a-201			2.91	0.0196	0.355	0.295
SGOL2	10346365	ENSMUSG00000026039	Sgol2-001	ENSG00000163535	SGOL2	2.88	0.031	0.405	0.355
FCGR2B	10360028	ENSMUSG00000026656	Fcgr2b-001_Fcgr2b-003_Fcgr2b-002_Fcgr2b-005_Fcgr2b-004	ENSG00000072694_ENSG00000143226_ENSG00000244682	FCGR2B_FCGR2C_FCGR2A_	2.87	0.0429	0.444	0.283
YES1	10520965	ENSMUSG00000014932	Yes1-201_Yes1-202	ENSG00000176105	YES1	2.85	0.00248	0.189	0.292
MYC	10424400	ENSMUSG00000022346	Myc-001_Myc-005_Myc-004_Myc-006_Myc-002_Myc-201_Myc-202			2.84	0.00019	0.0567	0.104
	10342909					2.81	0.0339	0.415	0.259
	10341422					2.8	0.0236	0.373	0.188
GM26397	10582821	ENSMUSG00000065637	Gm26397-201	ENSG00000251922_ENSG00000207181_ENSG00000201643	_SNORA14B_SNORA14A	2.79	0.000943	0.134	0.0908
	10339213					2.79	0.0453	0.451	0.36
GM25128	10444778	ENSMUSG00000065273	Gm25128-201	ENSG00000201785	SNORD117	2.76	0.00474	0.231	0.182
CIC	10339862	ENSMUSG00000005442	Cic-001_Cic-002_Cic-015_Cic-004_Cic-201	ENSG00000079432	CIC	2.68	0.0299	0.4	0.268
	10339979					2.67	0.000527	0.105	0.326
SNORA21	10338188	ENSMUSG00000064901_ENSMUSG00000071415	Snora21-201_Rpl23-003_Rpl23-004	ENSG00000199293_ENSG00000125691	_RPL23_SNORA21	2.66	0.00766	0.276	0.243
LPIN1	10399478	ENSMUSG00000020593	Lpin1-202_Lpin1-201	ENSG00000134324	LPIN1	2.64	0.00481	0.233	0.228
GM26130	10441811	ENSMUSG00000065105_ENSMUSG00000068039	Gm26130-201_Tcp1-002_Tcp1-006_Tcp1-008	ENSG00000206910_ENSG00000120438	SNORA29_TCP1	2.63	0.0127	0.313	0.149
PIK3AP1	10467578	ENSMUSG00000025017	Pik3ap1-201	ENSG00000155629	PIK3AP1	2.62	0.00892	0.288	0.172
SNORA69	10604076	ENSMUSG00000065642_ENSMUSG00000079641	Snora69-201_Rpl39-002	ENSG00000206622_ENSG00000198918_ENSG00000212206	SNORA69_RPL39_	2.61	0.032	0.406	0.283
CBX3	10421573	ENSMUSG00000029836	Cbx3-001_Cbx3-002_Cbx3-004_Cbx3-005	ENSG00000122565	CBX3	2.57	0.00403	0.215	0.153
	10343790					2.55	0.0298	0.4	0.255
OTULIN	10427910	ENSMUSG00000046034	Otulin-201	ENSG00000154124	OTULIN	2.54	0.00664	0.258	0.17
CLOCK	10343616	ENSMUSG00000029238	Clock-201	ENSG00000134852	CLOCK	2.53	0.000678	0.119	0.154
F2R	10411229	ENSMUSG00000048376	F2r-201	ENSG00000181104	F2R	2.51	0.0152	0.325	0.161
AMICA1	10584841	ENSMUSG00000048534	Amica1-001	ENSG00000160593	AMICA1	2.51	0.016	0.331	0.252
VTA1	10340956	ENSMUSG00000019868	Vta1-001_Vta1-002_Vta1-006_Vta1-004_Vta1-003	ENSG00000009844	VTA1	2.5	0.0384	0.428	0.157
DNAJC15	10421723	ENSMUSG00000022013	Dnajc15-201	ENSG00000120675	DNAJC15	2.49	0.00728	0.27	0.14
	10341067					2.49	0.00927	0.292	0.31
SNORA73B	10516906	ENSMUSG00000065353_ENSMUSG00000064387	Snora73b-201_Snora73a-201	ENSG00000201348	RNU105B	2.48	0.00489	0.234	0.156
	10338666					2.48	0.0063	0.258	0.33
GOLM1	10339649	ENSMUSG00000021556	Golm1-202_Golm1-201	ENSG00000135052	GOLM1	2.47	0.0184	0.345	0.149
DENND4A	10586250	ENSMUSG00000053641	Dennd4a-201	ENSG00000174485	DENND4A	2.45	0.00763	0.275	0.17
RNF130	10375667	ENSMUSG00000020376	Rnf130-002_Rnf130-001	ENSG00000113269	RNF130	2.44	0.000455	0.0958	0.132
TOMM20	10477370	ENSMUSG00000093904	Tomm20-201	ENSG00000173726	TOMM20	2.43	0.0168	0.334	0.111
	10342102					2.42	0.00542	0.24	0.284
	10342356					2.42	0.0056	0.242	0.33
	10340922					2.39	0.014	0.319	0.292
GM13277	10505858	ENSMUSG00000100234_ENSMUSG00000101163_ENSMUSG00000099518_ENSMUSG00000099420_ENSMUSG00000095101_ENSMUSG00000094648_ENSMUSG00000094618_ENSMUSG00000081501_ENSMUSG00000100505_ENSMUSG00000070908_ENSMUSG00000082789_ENSMUSG00000094271_ENSMUSG00000096582_ENSMUSG00000096591_ENSMUSG00000096854_ENSMUSG00000099545	Gm13277-001_Gm13278-001_Gm13275-001_Gm13279-001_Gm13285-001_Gm13287-001_Gm13271-001_Gm13286-001_Gm13283-001_Gm13288-001_Gm13284-001_Gm13290-001_Gm13289-001_Gm13272-001_Ifnz-001_Gm13276-001			2.38	0.0226	0.368	0.33
SNORA74A	10454807	ENSMUSG00000065649	Snora74a-201	ENSG00000200959	SNORA74A	2.37	0.0132	0.314	0.251
RPL21	10406939	ENSMUSG00000041453	Rpl21-001_Rpl21-004_Rpl21-002_Rpl21-003_Rpl21-005	ENSG00000122026	SNORD102_RPL21_SNORA27	2.36	0.000312	0.0824	0.132
	10343196					2.36	0.00254	0.189	0.177
ESCO2	10420877	ENSMUSG00000022034	Esco2-001	ENSG00000171320	ESCO2	2.36	0.0289	0.397	0.271
MTND1	10598032	ENSMUSG00000064341_ENSMUSG00000064345	mt-Nd1-201_mt-Nd2-201	ENSG00000198888_ENSG00000198763	ND1_ND2	2.34	0.0315	0.405	0.0992
LAIR1	10559486	ENSMUSG00000055541	Lair1-001_Lair1-002_Lair1-003_Lair1-004_Lair1-005_Lair1-201_Lair1-202	ENSG00000167613_ENSG00000167618	LAIR1_LAIR2	2.33	0.00191	0.177	0.159
BMPR1A	10418927	ENSMUSG00000021796	Bmpr1a-001_Bmpr1a-003	ENSG00000107779	BMPR1A	2.33	0.00326	0.201	0.22
RNU73B	10499130	ENSMUSG00000064390	Rnu73b-201	ENSG00000201264		2.31	0.00265	0.19	0.123
	10342165					2.3	0.0238	0.374	0.383
COPA	10340120	ENSMUSG00000026553	Copa-007	ENSG00000122218	COPA	2.29	0.00267	0.19	0.219
	10338659					2.29	0.00283	0.191	0.265
CHPT1	10371616	ENSMUSG00000060002	Chpt1-001_Chpt1-002_Chpt1-003_Chpt1-004_Chpt1-005_Chpt1-007	ENSG00000111666	CHPT1	2.29	0.0454	0.451	0.227
NDUFAF4	10503643	ENSMUSG00000028261	Ndufaf4-001_Ndufaf4-002_Ndufaf4-003	ENSG00000123545	NDUFAF4	2.28	0.01	0.297	0.115
	10338979					2.28	0.0198	0.355	0.308
LYST	10403604	ENSMUSG00000019726	Lyst-201	ENSG00000143669	LYST	2.28	0.0199	0.356	0.134
BCL2	10357043	ENSMUSG00000057329	Bcl2-001_Bcl2-002	ENSG00000171791	BCL2	2.27	0.0165	0.332	0.119
MIS18BP1	10400589	ENSMUSG00000047534	Mis18bp1-001_Mis18bp1-002	ENSG00000129534	MIS18BP1	2.27	0.024	0.375	0.26
SNORD21	10523901	ENSMUSG00000064453_ENSMUSG00000058558	Snord21-201_Rpl5-003_Rpl5-004_Rpl5-005	ENSG00000206680_ENSG00000122406	SNORD21_RPL5	2.26	0.00096	0.135	0.0915
ME2	10459730	ENSMUSG00000024556	Me2-201	ENSG00000082212	ME2	2.25	0.00247	0.189	0.122
GM23344	10586166	ENSMUSG00000065752	Gm23344-201	ENSG00000200623	SNORD18A	2.25	0.0156	0.329	0.103
UCHL3	10416793	ENSMUSG00000022111	Uchl3-201	ENSG00000118939	UCHL3	2.25	0.0318	0.406	0.108
	10342774					2.25	0.0339	0.415	0.303
RNU3B1	10380065	ENSMUSG00000098943_ENSMUSG00000099291_ENSMUSG00000098925_ENSMUSG00000098641	Rnu3b1-201_Rnu3b3-201_Rnu3b2-201_Rnu3b4-201	ENSG00000274088_ENSG00000276271_ENSG00000275303_ENSG00000199927_ENSG00000277813_ENSG00000221400_ENSG00000277947	SNORD3B-1_SNORD3B-2_SNORD3C__SNORD3A_SNORD3D	2.25	0.0355	0.42	0.149
GM23344	10586170	ENSMUSG00000065752_ENSMUSG00000094411	Gm23344-201_Snord16a-201	ENSG00000200623_ENSG00000199673	SNORD18A_	2.24	0.00347	0.205	0.213
	10338816					2.23	0.0237	0.373	0.276
GM23344	10586168	ENSMUSG00000065752_ENSMUSG00000094411	Gm23344-201_Snord16a-201	ENSG00000200623_ENSG00000199673	SNORD18A_	2.22	0.000875	0.133	0.132
NIFK	10349239	ENSMUSG00000026377	Nifk-001_Nifk-002	ENSG00000155438	NIFK	2.22	0.0415	0.44	0.125
	10339687					2.19	0.0112	0.306	0.294
CANX	10342821	ENSMUSG00000020368	Canx-004	ENSG00000127022	CANX	2.18	0.0163	0.331	0.327
RPL13A	10563114	ENSMUSG00000074129	Rpl13a-003	ENSG00000142541	SNORD32A_SNORD33_SNORD34_SNORD35A_RPL13A	2.18	0.0219	0.366	0.0678
GEMIN6	10447097	ENSMUSG00000055760	Gemin6-001_Gemin6-002	ENSG00000152147	GEMIN6	2.18	0.0238	0.374	0.212
	10341740					2.17	0.000179	0.0557	0.268
SNORD60	10442493	ENSMUSG00000064768	Snord60-201	ENSG00000206630	SNORD60	2.17	0.0176	0.339	0.204
DENND4A	10586252	ENSMUSG00000053641	Dennd4a-201	ENSG00000174485	DENND4A	2.17	0.0298	0.4	0.162
EIF4A2	10434743	ENSMUSG00000064880_ENSMUSG00000064382_ENSMUSG00000087935_ENSMUSG00000022884	Gm24201-201_Gm26447-201_Snora81-201_Eif4a2-004_Eif4a2-008_Eif4a2-009_Eif4a2-011_Eif4a2-017_Eif4a2-019_Eif4a2-021_Eif4a2-022	ENSG00000202449_ENSG00000201791_ENSG00000200320_ENSG00000253092_ENSG00000200130_ENSG00000156976	_SNORA63_EIF4A2_SNORD2_SNORA4_SNORA81_MIR1248	2.16	0.0012	0.143	0.0611
	10338277					2.16	0.00268	0.19	0.22
PTPN12	10528268	ENSMUSG00000028771	Ptpn12-001_Ptpn12-002	ENSG00000127947	PTPN12	2.16	0.0122	0.31	0.0852
	10341762					2.16	0.0134	0.315	0.325
B4GALT5	10489891	ENSMUSG00000017929	B4galt5-001	ENSG00000158470	B4GALT5	2.15	0.00313	0.2	0.178
MS4A4B	10461605	ENSMUSG00000056290	Ms4a4b-004_Ms4a4b-003_Ms4a4b-002_Ms4a4b-001	ENSG00000214787_ENSG00000110079	MS4A4E_MS4A4A	2.15	0.00939	0.292	0.101
GZMM	10364460	ENSMUSG00000054206	Gzmm-001_Gzmm-002	ENSG00000197540	GZMM	2.15	0.0309	0.404	0.229
UCK2	10359851	ENSMUSG00000026558	Uck2-001_Uck2-002_Uck2-009_Uck2-008_Uck2-007_Uck2-005	ENSG00000143179	UCK2_MIR3658	2.15	0.0321	0.406	0.104
FBXO5	10361375	ENSMUSG00000019773	Fbxo5-001	ENSG00000112029	FBXO5	2.15	0.047	0.457	0.143
GM24253	10386093	ENSMUSG00000065635_ENSMUSG00000077604_ENSMUSG00000065640	Gm24253-201_Snord1b-201_Snord1c-201	ENSG00000274091		2.14	0.00096	0.135	0.252
SNORA20_TCP1	10441813	ENSMUSG00000064637_ENSMUSG00000068039	Snora20-201_Tcp1-010	ENSG00000207392_ENSG00000206947_ENSG00000120438	SNORA20__TCP1_SNORA29	2.14	0.0115	0.307	0.237
	10342073					2.13	0.0363	0.422	0.159
TMEM243	10519607	ENSMUSG00000079659	Tmem243-201	ENSG00000135185	TMEM243	2.12	0.00846	0.286	0.101
CTLA2B	10409866	ENSMUSG00000074874	Ctla2b-202_Ctla2b-201			2.12	0.0258	0.383	0.221
ACSF2	10390032	ENSMUSG00000076435	Acsf2-001_Acsf2-004	ENSG00000167107	ACSF2	2.11	0.00168	0.169	0.231
GM24134	10470320	ENSMUSG00000065295_ENSMUSG00000064829_ENSMUSG00000062647	Gm24134-201_Gm22879-201_Rpl7a-004_Rpl7a-007	ENSG00000199744_ENSG00000253094_ENSG00000200831_ENSG00000148303	SNORD36A__SNORD24_SNORD36B_RPL7A	2.11	0.0032	0.201	0.0972
E230008N13RIK	10504668	ENSMUSG00000035539	E230008N13Rik-002_E230008N13Rik-201	ENSG00000197816	CCDC180	2.11	0.00523	0.239	0.173
TOMM5	10341364	ENSMUSG00000078713	Tomm5-001_Tomm5-002_Tomm5-003_Tomm5-004	ENSG00000175768	TOMM5	2.11	0.0151	0.325	0.13
GM24134	10470318	ENSMUSG00000065295_ENSMUSG00000064829_ENSMUSG00000062647	Gm24134-201_Gm22879-201_Rpl7a-005_Rpl7a-007_Rpl7a-006	ENSG00000199744_ENSG00000253094_ENSG00000200831_ENSG00000148303	SNORD36A__SNORD24_SNORD36B_RPL7A	2.1	0.00251	0.189	0.106
RPL14	10590320	ENSMUSG00000025794	Rpl14-201	ENSG00000188846	RPL14	2.1	0.0111	0.306	0.122
NMT1	10341918	ENSMUSG00000020936	Nmt1-001	ENSG00000136448	NMT1	2.09	0.0036	0.207	0.328
	10342801					2.09	0.00915	0.291	0.261
4930453N24RIK	10440284	ENSMUSG00000059920	4930453N24Rik-002_4930453N24Rik-001	ENSG00000179021	C3orf38	2.09	0.016	0.331	0.138
	10339840					2.09	0.0185	0.346	0.255
	10339615					2.08	0.00102	0.138	0.253
FGF13	10604751	ENSMUSG00000031137	Fgf13-001_Fgf13-002_Fgf13-006_Fgf13-008	ENSG00000129682	FGF13	2.08	0.00362	0.207	0.16
ZFP512	10520782	ENSMUSG00000062761	Zfp512-201	ENSG00000243943	ZNF512	2.08	0.00768	0.276	0.176
EEF1E1	10408762	ENSMUSG00000001707	Eef1e1-201	ENSG00000265818_ENSG00000124802	_EEF1E1	2.08	0.0348	0.418	0.0987
GM22912	10564135	ENSMUSG00000094522_ENSMUSG00000096287_ENSMUSG00000095220_ENSMUSG00000096090_ENSMUSG00000096913_ENSMUSG00000094723_ENSMUSG00000095997_ENSMUSG00000093860_ENSMUSG00000077645_ENSMUSG00000096648_ENSMUSG00000095314_ENSMUSG00000094625_ENSMUSG00000096359_ENSMUSG00000094538_ENSMUSG00000096306_ENSMUSG00000096136_ENSMUSG00000094567_ENSMUSG00000096281_ENSMUSG00000095581_ENSMUSG00000095501_ENSMUSG00000094667_…	Gm22912-201_Gm22252-201_Gm23560-201_Gm26334-201_Gm24866-201_Gm23356-201_Gm24702-201_Gm22632-201_Gm24983-201_Gm24027-201_Gm25462-201_Gm22524-201_Gm25710-201_Gm25741-201_Gm25209-201_Gm25146-201_Gm25230-201_Gm22255-201_Gm22630-201_Gm22449-201_Gm24872-201_Gm24219-201_Gm25098-201_Gm26434-201_Gm22834-201_Gm26392-201_Gm24528-201_Gm24862-201_Gm25463-201_Gm24759-201_Gm25461-201_Gm26059-201_Gm22627-201_Gm2…	ENSG00000199960	SNORD115-14	2.07	0.00283	0.191	0.232
PPP3CC	10421293	ENSMUSG00000022092	Ppp3cc-201	ENSG00000120910	PPP3CC	2.07	0.0125	0.312	0.0732
GM24494	10502949	ENSMUSG00000065738_ENSMUSG00000065463	Gm24494-201_Snord45c-201	ENSG00000207241_ENSG00000206620_ENSG00000252438	SNORD45A_SNORD45C_	2.06	0.0109	0.306	0.131
RPS12PS6	10601593	ENSMUSG00000096831_ENSMUSG00000067038_ENSMUSG00000094238_ENSMUSG00000078087_ENSMUSG00000093990_ENSMUSG00000070692_ENSMUSG00000081565_ENSMUSG00000096135_ENSMUSG00000095017_ENSMUSG00000095137_ENSMUSG00000098181_ENSMUSG00000096763_ENSMUSG00000095499_ENSMUSG00000096437_ENSMUSG00000096362_ENSMUSG00000095277_ENSMUSG00000093796_ENSMUSG00000094015_ENSMUSG00000069862	Rps12-ps6-001_Rps12-ps3-201_Rps12-ps11-001_Rps12l1-001_Rps12-ps12-001_Rps12-ps10-001_Rps12-ps5-001_Rps12-ps18-001_Rps12-ps15-001_Rps12-ps17-001_Rps12l2-001_Rps12-ps13-001_Rps12-ps14-001_Rps12-ps16-001_Rps12-ps21-001_Rps12-ps22-001_Rps12-ps23-001_Rps12-ps20-001_Rps12-ps9-001			2.06	0.0191	0.35	0.144
GM14306	10490273	ENSMUSG00000078879_ENSMUSG00000078870	Gm14306-002_Gm14410-001_Gm14410-002_Gm14410-003	ENSG00000196418	ZNF124	2.06	0.04	0.433	0.269
	10344346					2.05	0.0039	0.212	0.289
SNORD35A	10563110	ENSMUSG00000065818_ENSMUSG00000065628_ENSMUSG00000074129_ENSMUSG00000065878	Snord35a-201_Snord33-201_Rpl13a-003_Rpl13a-005_Snord34-201	ENSG00000200259_ENSG00000199631_ENSG00000142541_ENSG00000202503	SNORD35A_SNORD33_SNORD32A_SNORD34_RPL13A	2.05	0.00539	0.24	0.0887
FAM174B	10554156	ENSMUSG00000078670	Fam174b-201	ENSG00000185442	FAM174B	2.05	0.00661	0.258	0.172
SNORA73A	10516908	ENSMUSG00000064387	Snora73a-201	ENSG00000201348	RNU105B	2.05	0.00981	0.295	0.197
MRPL52	10341601	ENSMUSG00000010406	Mrpl52-201	ENSG00000172590	MRPL52	2.05	0.0347	0.417	0.135
DENND4A	10586254	ENSMUSG00000053641	Dennd4a-201	ENSG00000174485	DENND4A	2.05	0.05	0.467	0.145
DSE	10368647	ENSMUSG00000039497	Dse-201	ENSG00000111817	DSE	2.03	0.000356	0.0854	0.192
GM23187	10476106	ENSMUSG00000093645_ENSMUSG00000065289_ENSMUSG00000065272_ENSMUSG00000027405	Gm23187-201_Gm23650-201_Snord57-201_Nop56-002_Nop56-009_Nop56-011_Nop56-012_Nop56-019	ENSG00000212498_ENSG00000229686_ENSG00000226572_ENSG00000101361	SNORD86_SNORD56_SNORD57_NOP56_SNORD110_MIR1292	2.03	0.0219	0.366	0.0669
	10341187					2.02	2e-05	0.0179	0.227
GNPTAB	10365601	ENSMUSG00000035311	Gnptab-002_Gnptab-001	ENSG00000111670	GNPTAB	2.02	0.00258	0.189	0.128
	10340905					2.02	0.0354	0.419	0.395
	10338820					2.01	0.0167	0.333	0.185
RIOK1	10404630	ENSMUSG00000021428	Riok1-201	ENSG00000124784	RIOK1	2.01	0.0263	0.386	0.125
ENC1	10406817	ENSMUSG00000041773	Enc1-201	ENSG00000171617	ENC1	2.01	0.0269	0.39	0.204
HDAC5	10343803	ENSMUSG00000008855	Hdac5-003_Hdac5-002_Hdac5-020_Hdac5-007_Hdac5-019_Hdac5-001_Hdac5-013_Hdac5-012_Hdac5-011_Hdac5-010	ENSG00000108840	HDAC5	2	0.00641	0.258	0.224
SNORA62	10502787	ENSMUSG00000064925_ENSMUSG00000032518_ENSMUSG00000047676	Snora62-201_Rpsa-201_Rpsa-ps10-201	ENSG00000201157_ENSG00000205246_ENSG00000168028	_SNORA62_RPSA_SNORA6	2	0.00966	0.294	0.102
	10340277					2	0.0123	0.311	0.225
SAMD9L	10542911	ENSMUSG00000047735	Samd9l-001	ENSG00000177409	SAMD9L	2	0.045	0.451	0.0776
	10342120					-2	0.00915	0.291	0.226
	10338509					-2	0.0162	0.331	0.126
PTTG1	10385325	ENSMUSG00000020415	Pttg1-001_Pttg1-003_Pttg1-008_Pttg1-007_Pttg1-010_Pttg1-002_Pttg1-005	ENSG00000250254_ENSG00000164611	PTTG2_PTTG1	-2	0.025	0.379	0.106
SAMSN1	10440393	ENSMUSG00000022876	Samsn1-001_Samsn1-003	ENSG00000155307	SAMSN1	-2.01	0.024	0.375	0.135
ARFGEF1	10338895	ENSMUSG00000067851	Arfgef1-003	ENSG00000066777	ARFGEF1	-2.02	0.000206	0.0603	0.104
CYFIP1	10553598	ENSMUSG00000030447	Cyfip1-001_Cyfip1-002_Cyfip1-005_Cyfip1-006_Cyfip1-004	ENSG00000273749	CYFIP1	-2.02	0.001	0.138	0.13
	10342863					-2.03	4.62e-05	0.0286	0.237
	10343542					-2.03	0.00552	0.241	0.199
SHISA5	10589350	ENSMUSG00000025647	Shisa5-201_Shisa5-202_Shisa5-203	ENSG00000164054	SHISA5	-2.03	0.0133	0.314	0.076
IGKV10	10545175	ENSMUSG00000096490_ENSMUSG00000094902	Igkv10-94-201_Igkv10-95-201			-2.03	0.0238	0.374	0.31
	10338939					-2.03	0.0453	0.451	0.245
RGS1	10358408	ENSMUSG00000026358	Rgs1-001_Rgs1-007_Rgs1-002_Rgs1-003_Rgs1-004_Rgs1-005_Rgs1-008	ENSG00000090104	RGS1	-2.04	0.00212	0.183	0.0889
CIC	10342447	ENSMUSG00000005442	Cic-001_Cic-002_Cic-015_Cic-004_Cic-012_Cic-011_Cic-201	ENSG00000079432	CIC	-2.04	0.0145	0.323	0.193
	10340003					-2.07	0.00506	0.238	0.125
BC023105	10608681	ENSMUSG00000063388_ENSMUSG00000068606	BC023105-201_Gm4841-201			-2.07	0.0283	0.395	0.237
	10339291					-2.07	0.0403	0.435	0.116
HUWE1	10338474	ENSMUSG00000025261	Huwe1-002_Huwe1-001_Huwe1-017	ENSG00000086758	HUWE1	-2.08	0.00867	0.288	0.131
	10341216					-2.08	0.0133	0.314	0.287
	10342465					-2.08	0.0411	0.438	0.167
MALAT1	10465244	ENSMUSG00000092341	Malat1-001			-2.09	0.00113	0.142	0.0548
MMD	10380289	ENSMUSG00000003948	Mmd-001_Mmd-003	ENSG00000108960	MMD	-2.09	0.0327	0.409	0.143
HDAC5	10342969	ENSMUSG00000008855	Hdac5-003_Hdac5-002_Hdac5-020_Hdac5-007_Hdac5-019_Hdac5-001_Hdac5-009_Hdac5-008_Hdac5-006_Hdac5-004	ENSG00000108840	HDAC5	-2.1	0.00866	0.288	0.259
RGS2	10358389	ENSMUSG00000026360	Rgs2-001_Rgs2-004_Rgs2-002	ENSG00000116741	RGS2	-2.1	0.0112	0.306	0.132
XCL1	10359697	ENSMUSG00000026573	Xcl1-001	ENSG00000143185_ENSG00000143184	XCL2_XCL1	-2.1	0.0129	0.314	0.227
VPS54	10374500	ENSMUSG00000020128	Vps54-001_Vps54-002_Vps54-003	ENSG00000143952	VPS54	-2.1	0.022	0.366	0.0928
	10344573					-2.11	0.0186	0.346	0.138
LCLAT1	10446771	ENSMUSG00000054469	Lclat1-001_Lclat1-003_Lclat1-004	ENSG00000172954	LCLAT1	-2.12	0.00093	0.134	0.186
SLC26A2	10459183	ENSMUSG00000034320	Slc26a2-001_Slc26a2-003	ENSG00000155850	SLC26A2	-2.12	0.00665	0.258	0.181
	10344239					-2.13	0.00834	0.285	0.103
TRAV7D_TRAV7	10414929	ENSMUSG00000094023_ENSMUSG00000094766	Trav7d-4-001_Trav7-4-001	ENSG00000211785_ENSG00000211794_ENSG00000211789		-2.13	0.023	0.37	0.267
	10338833					-2.13	0.0235	0.372	0.162
ITGAV	10473281	ENSMUSG00000027087	Itgav-001_Itgav-005	ENSG00000138448	ITGAV	-2.14	6e-06	0.0126	0.107
ZFP518A	10340689	ENSMUSG00000049164	Zfp518a-201	ENSG00000177853	ZNF518A	-2.14	0.00231	0.187	0.105
	10343465					-2.14	0.0127	0.313	0.224
	10341812					-2.15	0.0049	0.234	0.195
HMGB1	10565589	ENSMUSG00000066551	Hmgb1-001_Hmgb1-003_Hmgb1-002_Hmgb1-009_Hmgb1-006_Hmgb1-007_Hmgb1-004_Hmgb1-008_Hmgb1-005	ENSG00000189403	HMGB1	-2.16	0.0074	0.272	0.304
BHLHE40	10540472	ENSMUSG00000030103	Bhlhe40-001_Bhlhe40-002_Bhlhe40-003	ENSG00000134107	BHLHE40	-2.16	0.012	0.309	0.182
CPSF7	10338254	ENSMUSG00000034820	Cpsf7-201	ENSG00000149532	CPSF7	-2.16	0.0382	0.427	0.142
	10338314					-2.17	0.0209	0.36	0.287
	10338193					-2.18	0.0326	0.408	0.128
GLRX	10406270	ENSMUSG00000021591	Glrx-001	ENSG00000173221	GLRX	-2.19	0.000186	0.0561	0.149
LRBA	10492890	ENSMUSG00000028080	Lrba-003_Lrba-004_Lrba-001	ENSG00000198589	LRBA	-2.21	3.47e-09	0.000102	0.0968
JUN	10514466	ENSMUSG00000052684	Jun-001	ENSG00000177606	JUN	-2.22	0.0114	0.306	0.212
	10341396					-2.22	0.0165	0.332	0.109
PHXR4	10583203	ENSMUSG00000031802	Phxr4-201			-2.24	0.00345	0.205	0.16
LCP2	10375145	ENSMUSG00000002699	Lcp2-001_Lcp2-002_Lcp2-201	ENSG00000043462	LCP2	-2.24	0.00485	0.234	0.0874
CD81	10559261	ENSMUSG00000037706	Cd81-001_Cd81-003_Cd81-002_Cd81-004	ENSG00000110651	CD81	-2.24	0.0458	0.452	0.15
SLC4A7	10412773	ENSMUSG00000021733	Slc4a7-201	ENSG00000033867	SLC4A7	-2.25	0.000173	0.0557	0.171
TRAV6D	10414814	ENSMUSG00000094176	Trav6d-6-001	ENSG00000211793		-2.25	0.0169	0.334	0.41
IGHV1	10403048	ENSMUSG00000096767_ENSMUSG00000096074	Ighv1-62-3-201_Ighv1-72-201			-2.25	0.0458	0.452	0.33
IGHV1	10403079	ENSMUSG00000096150	Ighv1-85-201			-2.27	0.0431	0.445	0.302
TNFRSF9	10510580	ENSMUSG00000028965	Tnfrsf9-006_Tnfrsf9-001_Tnfrsf9-002_Tnfrsf9-004_Tnfrsf9-003_Tnfrsf9-005_Tnfrsf9-201_Tnfrsf9-202	ENSG00000049249	TNFRSF9	-2.28	0.000235	0.0651	0.224
FRYL	10340060	ENSMUSG00000070733	Fryl-001_Fryl-009_Fryl-007_Fryl-201	ENSG00000075539	FRYL	-2.28	0.0249	0.378	0.246
ALCAM	10439895	ENSMUSG00000022636	Alcam-001_Alcam-003_Alcam-004_Alcam-005	ENSG00000170017	ALCAM	-2.28	0.0301	0.401	0.182
A630023P12RIK	10524229	ENSMUSG00000048215	A630023P12Rik-003_A630023P12Rik-004_A630023P12Rik-001			-2.29	0.00371	0.208	0.344
COPA	10339866	ENSMUSG00000026553	Copa-007	ENSG00000122218	COPA	-2.29	0.00415	0.216	0.33
HIST1H1C	10404059	ENSMUSG00000036181	Hist1h1c-001	ENSG00000187837	HIST1H1C	-2.32	0.00501	0.236	0.188
HUWE1	10338147	ENSMUSG00000025261	Huwe1-002_Huwe1-001	ENSG00000086758	HUWE1	-2.33	0.00137	0.152	0.124
TRPS1	10428534	ENSMUSG00000038679	Trps1-001_Trps1-002_Trps1-003	ENSG00000104447	TRPS1	-2.33	0.00317	0.2	0.325
GM5458	10417492	ENSMUSG00000095024_ENSMUSG00000090472_ENSMUSG00000090827_ENSMUSG00000096901_ENSMUSG00000094811_ENSMUSG00000094258_ENSMUSG00000091676_ENSMUSG00000096839	Gm5458-001_Gm5458-002_Gm3047-001_Gm3047-201_Gm8297-001_Gm8297-002_Gm8297-201_Gm3029-001_Gm3029-201_Gm21103-002_Gm21103-001_Gm21103-201_Gm8159-001_Gm8159-002_Gm8159-201_Gm8374-001_Gm3460-001_Gm3460-201			-2.33	0.0352	0.419	0.238
	10359375					-2.34	7.55e-06	0.014	0.195
IGKV1	10538871	ENSMUSG00000096336_ENSMUSG00000094491	Igkv1-135-201_Igkv1-133-201			-2.35	0.022	0.366	0.242
RABGAP1L	10359339	ENSMUSG00000026721	Rabgap1l-001	ENSG00000152061	RABGAP1L	-2.36	1.75e-06	0.0102	0.102
GM15470	10552311	ENSMUSG00000083500	Gm15470-001			-2.38	0.00444	0.224	0.243
IGF1R	10554094	ENSMUSG00000005533	Igf1r-201	ENSG00000140443	IGF1R	-2.39	4.08e-07	0.00598	0.257
CAR2	10490923	ENSMUSG00000027562	Car2-002_Car2-001	ENSG00000104267	CA2	-2.39	0.0459	0.453	0.412
FRYL	10530612	ENSMUSG00000070733	Fryl-001_Fryl-005_Fryl-003	ENSG00000075539	FRYL	-2.4	0.0181	0.343	0.148
ZFP831	10479159	ENSMUSG00000050600	Zfp831-001	ENSG00000124203	ZNF831	-2.41	0.00044	0.0944	0.172
	10341825					-2.41	0.00751	0.274	0.12
E130208F15RIK	10551881	ENSMUSG00000074210	E130208F15Rik-201			-2.42	0.000154	0.053	0.154
FOSB	10560481	ENSMUSG00000003545	Fosb-201	ENSG00000125740	FOSB	-2.42	0.0194	0.353	0.241
GM5458	10417773	ENSMUSG00000095024_ENSMUSG00000095533_ENSMUSG00000090472_ENSMUSG00000090827_ENSMUSG00000094706_ENSMUSG00000095797_ENSMUSG00000094811_ENSMUSG00000094258_ENSMUSG00000079378_ENSMUSG00000079409_ENSMUSG00000096839_ENSMUSG00000095368	Gm5458-001_Gm5458-002_Gm10413-001_Gm3047-001_Gm3047-201_Gm8297-001_Gm8297-002_Gm8297-201_Gm10338-001_Gm8246-001_Gm21103-002_Gm21103-001_Gm8159-001_Gm8159-002_Gm8159-201_Gm8279-001_Gm5795-001_Gm3460-001_Gm3460-201_Gm3012-001			-2.42	0.0297	0.4	0.185
GEM	10503334	ENSMUSG00000028214	Gem-001_Gem-002	ENSG00000164949	GEM	-2.43	0.00206	0.182	0.236
TRPS1	10428536	ENSMUSG00000038679	Trps1-001_Trps1-003_Trps1-004_Trps1-005_Trps1-201	ENSG00000104447	TRPS1	-2.44	1.08e-06	0.00788	0.223
FRYL	10340319	ENSMUSG00000070733	Fryl-001_Fryl-007_Fryl-008_Fryl-201	ENSG00000075539	FRYL	-2.45	0.00035	0.0854	0.171
ODC1	10582295	ENSMUSG00000011179	Odc1-201	ENSG00000115758	ODC1	-2.48	0.0014	0.154	0.12
	10338224					-2.49	0.0058	0.246	0.238
BTG2	10357875	ENSMUSG00000020423	Btg2-001	ENSG00000159388	BTG2	-2.5	0.00109	0.141	0.136
	10338794					-2.5	0.00224	0.187	0.299
	10340388					-2.5	0.00228	0.187	0.178
CD4	10547894	ENSMUSG00000023274	Cd4-001_Cd4-003	ENSG00000010610	CD4	-2.51	0.00163	0.168	0.409
ODC1	10394770	ENSMUSG00000011179	Odc1-201	ENSG00000115758	ODC1	-2.55	0.00165	0.168	0.121
	10438415					-2.55	0.0311	0.405	0.193
RNF19A	10428157	ENSMUSG00000022280	Rnf19a-201	ENSG00000034677	RNF19A	-2.56	0.0057	0.244	0.185
FAM196B	10375167	ENSMUSG00000069911	Fam196b-202_Fam196b-201	ENSG00000204767	FAM196B	-2.56	0.0333	0.413	0.164
	10338494					-2.58	0.000742	0.121	0.127
	10343032					-2.58	0.00206	0.182	0.182
EGR2	10363735	ENSMUSG00000037868	Egr2-001_Egr2-002_Egr2-007	ENSG00000122877	EGR2	-2.58	0.00407	0.216	0.234
	10580534					-2.62	6.92e-05	0.0349	0.136
	10412495					-2.64	0.0114	0.306	0.379
	10342119					-2.65	0.0035	0.205	0.251
GZMK	10412218	ENSMUSG00000042385	Gzmk-001_Gzmk-002_Gzmk-003	ENSG00000113088	GZMK	-2.65	0.0161	0.331	0.26
	10338349					-2.67	0.0418	0.441	0.278
DUSP1	10449284	ENSMUSG00000024190	Dusp1-001_Dusp1-002_Dusp1-003	ENSG00000120129	DUSP1	-2.68	0.00317	0.2	0.143
	10339907					-2.68	0.0115	0.306	0.265
IL21	10497886	ENSMUSG00000027718	Il21-001_Il21-002	ENSG00000138684	IL21	-2.69	0.000504	0.102	0.296
	10339108					-2.69	0.0344	0.417	0.313
INPP4B	10573082	ENSMUSG00000037940	Inpp4b-004_Inpp4b-002_Inpp4b-005_Inpp4b-003_Inpp4b-001_Inpp4b-006_Inpp4b-007	ENSG00000109452	INPP4B	-2.7	0.0012	0.143	0.186
POLG2	10392241	ENSMUSG00000020718	Polg2-001_Polg2-004_Polg2-003_Polg2-005	ENSG00000256525	POLG2	-2.71	5.64e-05	0.0306	0.176
NEB	10482528	ENSMUSG00000026950	Neb-001_Neb-201	ENSG00000183091	NEB	-2.71	0.0153	0.326	0.237
BCL2A1B	10595633	ENSMUSG00000089929_ENSMUSG00000102037_ENSMUSG00000099974	Bcl2a1b-001_Bcl2a1a-001_Bcl2a1d-001	ENSG00000140379	BCL2A1	-2.73	0.00457	0.227	0.202
TRAJ45	10415017	ENSMUSG00000076885_ENSMUSG00000076886	Traj45-201_Traj44-201			-2.76	0.0196	0.355	0.34
TOX	10511416	ENSMUSG00000041272	Tox-001	ENSG00000198846	TOX	-2.79	0.00249	0.189	0.213
IGKV2	10538887	ENSMUSG00000076518	Igkv2-112-201			-2.79	0.0338	0.414	0.318
	10339344					-2.81	0.00116	0.142	0.173
H60B	10362097	ENSMUSG00000075297	H60b-001_H60b-201			-2.82	0.00211	0.183	0.216
TNFRSF4	10511282	ENSMUSG00000029075_ENSMUSG00000029076	Tnfrsf4-001_Tnfrsf4-002_Tnfrsf4-003_Sdf4-001	ENSG00000186827_ENSG00000078808	TNFRSF4_SDF4	-2.82	0.0119	0.309	0.264
TNFAIP3	10368144	ENSMUSG00000019850	Tnfaip3-001_Tnfaip3-002_Tnfaip3-003	ENSG00000118503	TNFAIP3	-2.82	0.0136	0.316	0.176
RGCC	10421810	ENSMUSG00000022018	Rgcc-001	ENSG00000102760	RGCC	-2.82	0.0184	0.345	0.175
	10538903					-2.96	0.00269	0.19	0.233
HSPA1A	10450369	ENSMUSG00000091971	Hspa1a-001	ENSG00000204389_ENSG00000204388	HSPA1A_HSPA1B	-2.98	0.00225	0.187	0.28
IGHV1	10403060	ENSMUSG00000094087_ENSMUSG00000094198_ENSMUSG00000095197_ENSMUSG00000095204	Ighv1-61-001_Ighv1-50-001_Ighv1-59-001_Ighv1-59-201_Ighv1-52-001_Ighv1-52-201	ENSG00000211950		-3.01	0.0225	0.368	0.274
IGHV1	10403018	ENSMUSG00000094546_ENSMUSG00000094561	Ighv1-26-001_Ighv1-22-001	ENSG00000211950		-3.01	0.0367	0.423	0.345
KLRB1F	10542140	ENSMUSG00000030154	Klrb1f-201	ENSG00000111796	KLRB1	-3.02	0.0252	0.379	0.223
TRAV11D	10414744	ENSMUSG00000095088	Trav11d-001	ENSG00000211784		-3.04	0.00835	0.285	0.237
IGKV19	10545177	ENSMUSG00000098814_ENSMUSG00000076530	Igkv19-93-202_Igkv19-93-201			-3.07	0.018	0.342	0.239
CXCR6	10590623	ENSMUSG00000048521	Cxcr6-201	ENSG00000172215	CXCR6	-3.1	0.00306	0.197	0.347
WLS	10497149	ENSMUSG00000028173	Wls-201	ENSG00000116729	WLS	-3.11	0.000688	0.119	0.258
RORA	10586700	ENSMUSG00000032238	Rora-001_Rora-002	ENSG00000069667	RORA	-3.13	8.96e-07	0.00788	0.271
GLCCI1	10446334	ENSMUSG00000029638_ENSMUSG00000089862	Glcci1-001_Glcci1-009_Glcci1-006_Glcci1-007_Glcci1-012_Gm16039-004	ENSG00000106415_ENSG00000219545	GLCCI1_UMAD1	-3.13	0.00197	0.178	0.198
	10402864					-3.16	0.0404	0.435	0.206
ARFGEF1	10343982	ENSMUSG00000067851	Arfgef1-003	ENSG00000066777	ARFGEF1	-3.2	0.0291	0.398	0.207
GM2663	10544320	ENSMUSG00000096525_ENSMUSG00000094808	Gm2663-001_1810009J06Rik-001			-3.22	0.000381	0.0891	0.37
	10389699					-3.25	0.0133	0.314	0.134
	10339611					-3.26	0.0284	0.395	0.237
SLAMF6	10351691	ENSMUSG00000015314	Slamf6-002_Slamf6-001_Slamf6-003	ENSG00000162739	SLAMF6	-3.31	0.000231	0.0651	0.203
TRP53INP1	10503259	ENSMUSG00000028211	Trp53inp1-001_Trp53inp1-002_Trp53inp1-003	ENSG00000164938	TP53INP1	-3.35	8.15e-06	0.014	0.108
SOSTDC1	10395389	ENSMUSG00000036169	Sostdc1-201	ENSG00000171243	SOSTDC1	-3.36	0.0414	0.439	0.293
EXT1	10428579	ENSMUSG00000061731	Ext1-001_Ext1-002_Ext1-004	ENSG00000182197	EXT1	-3.38	0.0116	0.308	0.341
TRAV12	10414876	ENSMUSG00000096656	Trav12-2-001	ENSG00000211798		-3.41	0.000609	0.113	0.306
GM16042	10543118	ENSMUSG00000090407_ENSMUSG00000090234	Gm16042-001			-3.45	0.000239	0.0653	0.187
IL2RA	10469278	ENSMUSG00000026770	Il2ra-001	ENSG00000134460	IL2RA	-3.47	0.00289	0.194	0.319
HIF1A	10396421	ENSMUSG00000021109	Hif1a-003_Hif1a-001	ENSG00000100644	HIF1A	-3.5	0.00914	0.291	0.15
ANAPC1	10344347	ENSMUSG00000014355	Anapc1-006	ENSG00000153107	ANAPC1_LOC730268_LOC100996909_LOC102723467_LOC102724642_LOC102724762	-3.54	0.0257	0.383	0.327
S100A4	10493812	ENSMUSG00000001020	S100a4-001_S100a4-002_S100a4-201	ENSG00000196154	S100A4	-3.56	0.00189	0.177	0.207
	10545252					-3.57	0.0211	0.361	0.184
RGS16	10350733	ENSMUSG00000026475	Rgs16-001	ENSG00000143333	RGS16	-3.65	1.02e-05	0.0149	0.259
IGJ	10531126	ENSMUSG00000067149	Igj-001_Igj-002	ENSG00000132465	IGJ	-3.66	0.028	0.393	0.186
IL10	10349603	ENSMUSG00000016529	Il10-001	ENSG00000136634	IL10	-3.7	9.53e-06	0.0147	0.352
CASP1	10582985	ENSMUSG00000025888	Casp1-201	ENSG00000137752	CASP1	-3.71	0.00135	0.151	0.231
NRP1	10576639	ENSMUSG00000025810	Nrp1-201	ENSG00000099250	NRP1	-3.83	0.018	0.342	0.323
CCL3	10389231	ENSMUSG00000000982	Ccl3-001	ENSG00000275385_ENSG00000277632_ENSG00000276085	CCL18_CCL3_CCL3L1_CCL3L3	-3.93	0.0119	0.309	0.277
TRAJ57	10415011	ENSMUSG00000076876	Traj57-201			-3.96	0.000699	0.119	0.348
TRAV4D	10414894	ENSMUSG00000096505_ENSMUSG00000093969_ENSMUSG00000096096	Trav4d-4-201_Trav4n-4-201_Trav4-4-dv10-001			-3.97	0.00598	0.25	0.323
SLAMF1	10351667	ENSMUSG00000015316	Slamf1-001_Slamf1-002	ENSG00000117090	SLAMF1	-4.08	4.53e-06	0.0112	0.363
GM3558	10417461	ENSMUSG00000079364_ENSMUSG00000094132_ENSMUSG00000096629_ENSMUSG00000091418_ENSMUSG00000094634_ENSMUSG00000093985_ENSMUSG00000094825_ENSMUSG00000096793_ENSMUSG00000094628_ENSMUSG00000090691	Gm3558-001_Gm3264-001_Gm3383-001_Gm3164-001_Gm3468-001_Gm10406-001_Gm10406-201_Gm3194-001_Gm3002-001_Gm3252-001_Gm3667-001			-4.14	0.0381	0.427	0.304
ICOS	10346799	ENSMUSG00000026009	Icos-002_Icos-001	ENSG00000163600	ICOS	-4.41	0.000179	0.0557	0.219
IGKV6	10545247	ENSMUSG00000094797	Igkv6-15-201			-4.42	0.0267	0.389	0.362
EEA1	10365933	ENSMUSG00000036499	Eea1-201	ENSG00000102189	EEA1	-4.55	0.000136	0.0502	0.216
ART2APS	10565990	ENSMUSG00000092517	Art2a-ps-001			-4.58	0.00114	0.142	0.267
TRAV10D	10414940	ENSMUSG00000094792	Trav10d-001	ENSG00000211791_ENSG00000211788		-4.58	0.0303	0.401	0.442
CD40LG	10599802	ENSMUSG00000031132	Cd40lg-001	ENSG00000102245	CD40LG	-4.63	0.000452	0.0958	0.453
ARRDC3	10406407	ENSMUSG00000074794	Arrdc3-001_Arrdc3-002_Arrdc3-003_Arrdc3-004_Arrdc3-005	ENSG00000113369	ARRDC3	-4.64	6.01e-05	0.032	0.257
CXCL10	10531415	ENSMUSG00000034855	Cxcl10-001_Cxcl10-002_Cxcl10-003	ENSG00000169245	CXCL10	-4.91	9.62e-05	0.0427	0.339
TIGIT	10439527	ENSMUSG00000071552	Tigit-201	ENSG00000181847	TIGIT	-4.95	0.00293	0.194	0.231
IGKV1	10538880	ENSMUSG00000094335	Igkv1-117-201			-5	0.0168	0.333	0.274
NR4A2	10482772	ENSMUSG00000026826	Nr4a2-003_Nr4a2-001_Nr4a2-002_Nr4a2-006	ENSG00000153234	NR4A2	-5.06	0.0254	0.38	0.246
CAR1	10497337	ENSMUSG00000027556	Car1-003_Car1-001	ENSG00000133742	CA1	-5.16	0.0018	0.175	0.595
	10417269					-5.32	0.00696	0.264	0.343
IL1R2	10345752	ENSMUSG00000026073	Il1r2-001_Il1r2-002	ENSG00000115590	IL1R2	-5.33	0.0106	0.301	0.399
GM2974	10412537	ENSMUSG00000079391_ENSMUSG00000079364_ENSMUSG00000094132_ENSMUSG00000096629_ENSMUSG00000094370_ENSMUSG00000079402_ENSMUSG00000091418_ENSMUSG00000096003_ENSMUSG00000093985_ENSMUSG00000094825_ENSMUSG00000096793_ENSMUSG00000096904_ENSMUSG00000092167_ENSMUSG00000071613_ENSMUSG00000095681_ENSMUSG00000091617_ENSMUSG00000094628_ENSMUSG00000063277_ENSMUSG00000090691_ENSMUSG00000096775_ENSMUSG00000093979_…	Gm2974-001_Gm3558-001_Gm3264-001_Gm3383-001_Gm3373-201_Gm3020-001_Gm3164-001_Gm3500-201_Gm10406-001_Gm10406-201_Gm3194-001_Gm3002-001_Gm3591-001_Gm3696-001_Gm3696-201_Gm10340-201_Gm8281-001_Gm8281-201_Gm3752-001_Gm3252-001_Gm10128-201_Gm3667-001_Gm5796-001_Gm2237-001_Gm10409-001			-5.38	3.87e-06	0.0112	0.39
ITGA4	10473125	ENSMUSG00000027009	Itga4-001_Itga4-004	ENSG00000115232	ITGA4	-5.46	1.21e-05	0.0152	0.192
CASP4	10582997	ENSMUSG00000033538	Casp4-001_Casp4-003_Casp4-002_Casp4-007	ENSG00000137757	CASP5	-6.29	0.000147	0.052	0.259
GPM6B	10603151	ENSMUSG00000031342	Gpm6b-001_Gpm6b-002_Gpm6b-003_Gpm6b-010_Gpm6b-011_Gpm6b-004_Gpm6b-005_Gpm6b-006_Gpm6b-007_Gpm6b-008_Gpm6b-009	ENSG00000046653	GPM6B	-6.3	0.00273	0.19	0.339
ITGB8	10403229	ENSMUSG00000025321	Itgb8-001	ENSG00000105855	ITGB8	-6.32	0.00378	0.209	0.447
IKZF2	10355312	ENSMUSG00000025997	Ikzf2-001_Ikzf2-005_Ikzf2-003_Ikzf2-006_Ikzf2-007_Ikzf2-009	ENSG00000030419	IKZF2	-7.16	9.68e-05	0.0427	0.376
IGKV1	10538921	ENSMUSG00000093861_ENSMUSG00000094335	Igkv1-110-201_Igkv1-117-201			-7.23	0.000946	0.134	0.239
PENK	10511363	ENSMUSG00000045573	Penk-001_Penk-002	ENSG00000181195	PENK	-7.33	3.06e-06	0.0112	0.372
IGKV4	10545198	ENSMUSG00000073028	Igkv4-71-201	ENSG00000211633_ENSG00000242580_ENSG00000239819_ENSG00000240864_ENSG00000240382_ENSG00000228325_ENSG00000250036_ENSG00000239951_ENSG00000211611_ENSG00000239975_ENSG00000225523_ENSG00000244575_ENSG00000211625_ENSG00000278857_ENSG00000242766_ENSG00000241244_ENSG00000276566_ENSG00000224041_ENSG00000211626_ENSG00000211632_ENSG00000241755_ENSG00000243466_ENSG00000211599_ENSG00000244437_ENSG00000233999…	_LOC102725018	-8.16	0.0163	0.331	0.348
	10412517					-12.7	0.00361	0.207	0.419
CTLA4	10346790	ENSMUSG00000026011	Ctla4-001_Ctla4-002	ENSG00000163599	CTLA4	-14.7	1.87e-05	0.0176	0.336

## Sheet: b) chronic phase (n=3) vs. wt
Supplementary Dataset 3: Gene expression profiling: Differentially expressed genes comparing murine T-PLL like T-cell expansions to healthy wild-type control derived splenic T-cells and overlap of significantly expressed genes to human T-PLL.
MGI gene name	MoGeneSt ID	murine ensembl gene id	mgi transcript name	human ensembl gene id	wiki genename	fold change	p value	q value	variation coefficient
BC018473	10382846	ENSMUSG00000056032	BC018473-001_BC018473-003_BC018473-004_BC018473-002			23.2	0.463	0.777	0.815
ITCH	10341967	ENSMUSG00000027598	Itch-001_Itch-003_Itch-002_Itch-004	ENSG00000078747	ITCH	18	0.417	0.767	0.343
KLRA6	10548497	ENSMUSG00000061769	Klra6-001			9.26	0.476	0.779	0.667
ANAPC1	10341083	ENSMUSG00000014355	Anapc1-001_Anapc1-005	ENSG00000153107	ANAPC1_LOC730268_LOC100996909_LOC102723467_LOC102724642_LOC102724762	9.07	0.814	0.838	0.473
HIST1H2BM_HIST1H2BC_HIST1H2BQ_HIST1H2BR_HIST1H2BH_HIST1H2BB_HIST1H2BE	10403978	ENSMUSG00000096807_ENSMUSG00000018102_ENSMUSG00000069307_ENSMUSG00000069303_ENSMUSG00000064168_ENSMUSG00000075031_ENSMUSG00000047246	Hist1h2bm-001_Hist1h2bc-001_Hist1h2bq-001_Hist1h2bq-201_Hist1h2br-001_Hist1h2br-201_Hist1h2bh-001_Hist1h2bb-001_Hist1h2be-002_Hist1h2be-001	ENSG00000158373_ENSG00000274290_ENSG00000277224_ENSG00000273703_ENSG00000276410_ENSG00000180596	HIST1H2BD_HIST1H2BE_HIST1H2BF_HIST1H2BM_HIST1H2BB_HIST1H2BC	7.27	0.181	0.737	0.593
ELOVL7	10407072	ENSMUSG00000021696	Elovl7-201	ENSG00000164181	ELOVL7	6.42	0.00164	0.736	0.361
	10338153					6.04	0.118	0.736	0.506
	10340215					5.99	0.277	0.744	0.484
KLRA5_KLRA6	10608686	ENSMUSG00000030173_ENSMUSG00000061769	Klra5-001_Klra5-002_Klra5-003_Klra5-201_Klra6-001			5.96	0.544	0.789	0.436
UBLCP1	10385361	ENSMUSG00000041231	Ublcp1-004_Ublcp1-005_Ublcp1-001	ENSG00000164332	UBLCP1	5.8	0.00391	0.736	0.339
RPL10PS3_RPL10PS2_GM5621_RPL10PS6_RPL10PS1_RPL10	10581505	ENSMUSG00000058443_ENSMUSG00000074108_ENSMUSG00000057626_ENSMUSG00000080885_ENSMUSG00000080859_ENSMUSG00000008682	Rpl10-ps3-201_Rpl10-ps2-201_Gm5621-201_Rpl10-ps6-001_Rpl10-ps1-001_Rpl10-001_Rpl10-003_Rpl10-004_Rpl10-002_Rpl10-007_Rpl10-011_Rpl10-005_Rpl10-009_Rpl10-008_Rpl10-006_Rpl10-010			5.79	0.328	0.752	0.435
H2EAPS	10450161	ENSMUSG00000036322	H2-Ea-ps-001			5.69	0.426	0.769	0.647
1700025G04RIK	10358717	ENSMUSG00000032666	1700025G04Rik-004_1700025G04Rik-001_1700025G04Rik-003	ENSG00000116667	C1orf21	5.15	0.00763	0.736	0.195
IFIT3	10462618	ENSMUSG00000074896	Ifit3-001	ENSG00000119917	IFIT3	5.12	0.0546	0.736	0.291
GM12164	10375380	ENSMUSG00000081251	Gm12164-001			5.01	0.318	0.752	0.541
PPIC	10458906	ENSMUSG00000024538	Ppic-201	ENSG00000168938	PPIC	4.99	0.326	0.752	0.327
PPBP	10523128	ENSMUSG00000029372	Ppbp-201	ENSG00000163736	PPBP	4.96	0.433	0.77	0.476
MTND6	10598089	ENSMUSG00000064368	mt-Nd6-201	ENSG00000198695	ND6	4.88	0.0774	0.736	0.134
GZMB	10420308	ENSMUSG00000015437	Gzmb-201	ENSG00000100453	GZMB	4.68	0.0017	0.736	0.201
IGHE	10402981	ENSMUSG00000087642	Ighe-001	ENSG00000211891		4.6	0.295	0.746	0.401
ETOHI1	10479228	ENSMUSG00000074519	Etohi1-002_Etohi1-001			4.58	0.00179	0.736	0.305
KLRA9	10548513	ENSMUSG00000033024	Klra9-001_Klra9-002			4.58	0.287	0.745	0.446
GM24148_SNORA75_NCL	10356329	ENSMUSG00000064696_ENSMUSG00000064837_ENSMUSG00000026234	Gm24148-201_Snora75-201_Ncl-006_Ncl-004	ENSG00000207280_ENSG00000206885_ENSG00000115053	SNORD20_SNORA75_NCL	4.51	0.917	0.853	0.296
TRIM13	10415784	ENSMUSG00000035235	Trim13-202_Trim13-201	ENSG00000204977	TRIM13	4.44	0.0207	0.736	0.346
GM13151_GM13225_GM13051_ZFP534_GM13150	10510167	ENSMUSG00000078498_ENSMUSG00000078503_ENSMUSG00000066009_ENSMUSG00000062518_ENSMUSG00000086147	Gm13151-001_Gm13225-003_Gm13225-002_Gm13051-002_Zfp534-001_Gm13150-001	ENSG00000196214_ENSG00000167554_ENSG00000198464_ENSG00000198633_ENSG00000197385_ENSG00000213020_ENSG00000258405_ENSG00000167562_ENSG00000221923_ENSG00000197928_ENSG00000198346_ENSG00000182986_ENSG00000204604_ENSG00000198538_ENSG00000167766_ENSG00000221874_ENSG00000180257_ENSG00000170954_ENSG00000203326_ENSG00000196417	ZNF766_ZNF610_ZNF480_ZNF534_ZNF860_ZNF611_ZNF578_ZNF701_ZNF880_ZNF677_ZNF813_ZNF320_ZNF468_ZNF28_ZNF83_ZNF816-ZNF321P_ZNF816_ZNF415__ZNF765	4.44	0.337	0.753	0.467
	10339213					4.26	0.018	0.736	0.41
FCGR2B	10360028	ENSMUSG00000026656	Fcgr2b-001_Fcgr2b-003_Fcgr2b-002_Fcgr2b-005_Fcgr2b-004	ENSG00000072694_ENSG00000143226_ENSG00000244682	FCGR2B_FCGR2C_FCGR2A_	4.25	0.134	0.736	0.341
MS4A4C	10461594	ENSMUSG00000024675	Ms4a4c-001_Ms4a4c-005	ENSG00000214787_ENSG00000110079	MS4A4E_MS4A4A	4.24	0.0121	0.736	0.172
CCR2	10590631	ENSMUSG00000049103	Ccr2-002_Ccr2-001_Ccr2-003_Ccr2-201	ENSG00000121807	CCR2	4.24	0.0106	0.736	0.177
KLRA9_KLRA3_KLRA10	10548525	ENSMUSG00000033024_ENSMUSG00000067591_ENSMUSG00000072718	Klra9-001_Klra9-002_Klra3-001_Klra3-201_Klra10-001			4.21	0.293	0.746	0.294
MTTA_MTTN_MTTC_MTTY	10598075	ENSMUSG00000064347_ENSMUSG00000064348_ENSMUSG00000064349_ENSMUSG00000064350	mt-Ta-201_mt-Tn-201_mt-Tc-201_mt-Ty-201			4.11	0.234	0.737	0.474
COX7C	10388461	ENSMUSG00000017778	Cox7c-002_Cox7c-001_Cox7c-004_Cox7c-003	ENSG00000127184	COX7C	4.03	0.0546	0.736	0.433
PLAC8	10531724	ENSMUSG00000029322	Plac8-001_Plac8-003_Plac8-004	ENSG00000145287	PLAC8	3.95	0.0895	0.736	0.257
ATP8B4	10487208	ENSMUSG00000060131	Atp8b4-001_Atp8b4-004_Atp8b4-003_Atp8b4-002	ENSG00000104043	ATP8B4	3.93	0.0495	0.736	0.192
HMGB2	10518350	ENSMUSG00000054717	Hmgb2-201	ENSG00000164104	HMGB2	3.84	0.348	0.756	0.543
KLRA1_KLRA4	10608638	ENSMUSG00000079853_ENSMUSG00000079852	Klra1-001_Klra1-002_Klra4-001			3.8	0.528	0.787	0.346
GM6176_GM4557_GM10668_GM5891__GM6882_GM4567_GM8708_GM4545_GM8600_GM10662_GM6902_GM4526_GM5157	10560791	ENSMUSG00000096283_ENSMUSG00000101948_ENSMUSG00000095190_ENSMUSG00000095976_ENSMUSG00000099813_ENSMUSG00000096612_ENSMUSG00000095363_ENSMUSG00000102023_ENSMUSG00000101076_ENSMUSG00000101280_ENSMUSG00000095683_ENSMUSG00000094682_ENSMUSG00000099623_ENSMUSG00000101436	Gm6176-001_Gm4557-001_Gm10668-001_Gm10668-201_Gm5891-001_Gm5891-201__Gm6882-001_Gm4567-001_Gm4567-201_Gm8708-001_Gm4545-001_Gm8600-001_Gm10662-001_Gm10662-201_Gm6902-001_Gm6902-201_Gm4526-001_Gm5157-001			3.75	0.193	0.737	0.504
	10342774					3.67	0.0763	0.736	0.373
RNU3A	10362674	ENSMUSG00000065870	Rnu3a-201	ENSG00000277492		3.65	0.329	0.752	0.259
D330045A20RIK	10601993	ENSMUSG00000042498	D330045A20Rik-001_D330045A20Rik-002	ENSG00000147231	CXorf57	3.62	0.0397	0.736	0.365
RPL17PS9_RPL17_GM10268_RPL17PS5__RPL17PS8_RPL17PS4_GM11531_RPL17PS10_GM26202	10456709	ENSMUSG00000066543_ENSMUSG00000062328_ENSMUSG00000066475_ENSMUSG00000081855_ENSMUSG00000102193_ENSMUSG00000082035_ENSMUSG00000084345_ENSMUSG00000075587_ENSMUSG00000081895_ENSMUSG00000064844	Rpl17-ps9-001_Rpl17-201_Gm10268-201_Rpl17-ps5-001__Rpl17-ps8-001_Rpl17-ps4-001_Gm11531-001_Rpl17-ps10-001_Gm26202-201			3.58	0.0929	0.736	0.274
KLRD1	10542214	ENSMUSG00000030165	Klrd1-001_Klrd1-002_Klrd1-003_Klrd1-004_Klrd1-201	ENSG00000134539	KLRD1	3.56	0.011	0.736	0.146
CRHBP	10411215	ENSMUSG00000021680	Crhbp-201	ENSG00000145708	CRHBP	3.54	0.541	0.789	0.444
	10343755					3.52	0.221	0.737	0.428
KLRA8	10548504	ENSMUSG00000089727	Klra8-001			3.52	0.6	0.799	0.498
KLRA9_KLRA5	10548532	ENSMUSG00000033024_ENSMUSG00000030173	Klra9-001_Klra9-002_Klra5-002_Klra5-003_Klra5-201			3.51	0.268	0.742	0.304
ADA	10489391	ENSMUSG00000017697	Ada-001	ENSG00000196839	ADA	3.5	0.233	0.737	0.287
	10338979					3.49	0.0642	0.736	0.366
	10341067					3.49	0.0878	0.736	0.367
	10343308					3.48	0.0696	0.736	0.356
SNORD52_GM25744	10450363	ENSMUSG00000093009_ENSMUSG00000092687	Snord52-201_Gm25744-201	ENSG00000201754_ENSG00000201823	SNORD52_	3.45	0.0912	0.736	0.243
	10342356					3.43	0.0344	0.736	0.403
	10343463					3.41	0.00309	0.736	0.236
MTTF_MTRNR1	10598018	ENSMUSG00000064336_ENSMUSG00000064337	mt-Tf-201_mt-Rnr1-201			3.38	0.0994	0.736	0.218
	10417458					3.37	0.372	0.758	0.624
TJP1	10564343	ENSMUSG00000030516	Tjp1-001_Tjp1-004	ENSG00000104067	TJP1	3.35	0.27	0.742	0.426
DCTN5	10339161	ENSMUSG00000030868	Dctn5-001_Dctn5-002_Dctn5-004	ENSG00000166847	DCTN5	3.33	0.193	0.737	0.314
	10343526					3.33	0.0131	0.736	0.326
SNORA21_RPL23	10338188	ENSMUSG00000064901_ENSMUSG00000071415	Snora21-201_Rpl23-003_Rpl23-004	ENSG00000199293_ENSG00000125691	_RPL23_SNORA21	3.32	0.0267	0.736	0.316
	10344215					3.32	0.035	0.736	0.181
GOLM1	10342764	ENSMUSG00000021556	Golm1-202_Golm1-201	ENSG00000135052	GOLM1	3.31	0.0376	0.736	0.224
MTCO2_MTATP6_MTCO1	10598041	ENSMUSG00000064354_ENSMUSG00000064357_ENSMUSG00000064351	mt-Co2-201_mt-Atp6-201_mt-Co1-201	ENSG00000198712_ENSG00000198899_ENSG00000198804	COX2_ATP6_COX1	3.29	0.0966	0.736	0.267
ZKSCAN3	10338399	ENSMUSG00000021327	Zkscan3-006_Zkscan3-001_Zkscan3-002_Zkscan3-003_Zkscan3-004	ENSG00000189298	ZKSCAN3	3.28	0.121	0.736	0.407
CHPT1	10371616	ENSMUSG00000060002	Chpt1-001_Chpt1-002_Chpt1-003_Chpt1-004_Chpt1-005_Chpt1-007	ENSG00000111666	CHPT1	3.26	0.0316	0.736	0.278
	10608652					3.26	0.343	0.754	0.458
TCP10B_TCP10C_TCP10A	10441588	ENSMUSG00000055602_ENSMUSG00000052469_ENSMUSG00000071322	Tcp10b-001_Tcp10b-003_Tcp10b-002_Tcp10c-201_Tcp10a-001_Tcp10a-002_Tcp10a-003_Tcp10a-005_Tcp10a-007_Tcp10a-004			3.25	0.303	0.75	0.58
	10341695					3.24	0.0743	0.736	0.25
GEMIN6	10447097	ENSMUSG00000055760	Gemin6-001_Gemin6-002	ENSG00000152147	GEMIN6	3.22	0.17	0.736	0.286
KLRC1	10548409	ENSMUSG00000030167	Klrc1-002_Klrc1-001_Klrc1-201_Klrc1-202	ENSG00000255641_ENSG00000205810_ENSG00000134545_ENSG00000205809_ENSG00000183542	_KLRC3_KLRC1_KLRC2_KLRC4	3.19	0.0509	0.736	0.143
UBE2V2	10437942	ENSMUSG00000022674	Ube2v2-001	ENSG00000169139	UBE2V2	3.17	0.0831	0.736	0.21
PPARGC1A	10529979	ENSMUSG00000029167	Ppargc1a-001_Ppargc1a-002	ENSG00000109819	PPARGC1A	3.17	0.269	0.742	0.446
AS3MT	10463704	ENSMUSG00000003559	As3mt-201	ENSG00000214435	AS3MT	3.16	0.155	0.736	0.26
PFDN6	10341962	ENSMUSG00000024309	Pfdn6-001_Pfdn6-005_Pfdn6-002_Pfdn6-004_Pfdn6-006_Pfdn6-201	ENSG00000204220	PFDN6_MIR6834	3.15	0.15	0.736	0.347
	10338666					3.14	0.0834	0.736	0.383
GM22879_RPL7APS3_RPL7APS5_RPL7A	10452384	ENSMUSG00000064829_ENSMUSG00000068579_ENSMUSG00000071052_ENSMUSG00000062647	Gm22879-201_Rpl7a-ps3-201_Rpl7a-ps5-201_Rpl7a-001_Rpl7a-002_Rpl7a-004_Rpl7a-003_Rpl7a-005	ENSG00000200831_ENSG00000148303	_SNORD24_SNORD36A_SNORD36B_RPL7A	3.14	0.091	0.736	0.255
YES1	10520965	ENSMUSG00000014932	Yes1-201_Yes1-202	ENSG00000176105	YES1	3.14	0.0362	0.736	0.311
	10341870					3.13	0.236	0.737	0.385
	10342535					3.13	0.0363	0.736	0.284
CLOCK	10343616	ENSMUSG00000029238	Clock-201	ENSG00000134852	CLOCK	3.13	0.0226	0.736	0.193
USP18	10541307	ENSMUSG00000030107	Usp18-201	ENSG00000161133_ENSG00000184979	USP41_USP18	3.12	0.188	0.737	0.292
TGTP1_TGTP2	10385518	ENSMUSG00000078922_ENSMUSG00000078921	Tgtp1-001_Tgtp1-002_Tgtp2-001_Tgtp2-002			3.1	0.326	0.752	0.184
ITCH	10338994	ENSMUSG00000027598	Itch-006_Itch-005	ENSG00000078747	ITCH	3.09	0.197	0.737	0.383
RBM42	10340935	ENSMUSG00000036733	Rbm42-001_Rbm42-002	ENSG00000126254	RBM42	3.09	0.145	0.736	0.332
VTA1	10340956	ENSMUSG00000019868	Vta1-001_Vta1-002_Vta1-006_Vta1-004_Vta1-003	ENSG00000009844	VTA1	3.09	0.0275	0.736	0.207
	10344177					3.09	0.315	0.752	0.495
EIF2S3Y	10608001	ENSMUSG00000069049	Eif2s3y-001_Eif2s3y-003_Eif2s3y-007			3.07	0.707	0.817	0.38
CIC	10339862	ENSMUSG00000005442	Cic-001_Cic-002_Cic-015_Cic-004_Cic-201	ENSG00000079432	CIC	3.05	0.0242	0.736	0.333
	10342239					3.05	0.225	0.737	0.453
GM23344_SNORD16A	10586170	ENSMUSG00000065752_ENSMUSG00000094411	Gm23344-201_Snord16a-201	ENSG00000200623_ENSG00000199673	SNORD18A_	3.03	0.144	0.736	0.292
GM24134_GM22879_GM4978_RPL7APS3_RPL7APS5_RPL7A	10594752	ENSMUSG00000065295_ENSMUSG00000064829_ENSMUSG00000062874_ENSMUSG00000068579_ENSMUSG00000071052_ENSMUSG00000062647	Gm24134-201_Gm22879-201_Gm4978-201_Rpl7a-ps3-201_Rpl7a-ps5-201_Rpl7a-001_Rpl7a-002_Rpl7a-004_Rpl7a-003_Rpl7a-005	ENSG00000199744_ENSG00000253094_ENSG00000200831_ENSG00000148303	SNORD36A__SNORD24_SNORD36B_RPL7A	3.03	0.259	0.74	0.462
GOLM1	10339649	ENSMUSG00000021556	Golm1-202_Golm1-201	ENSG00000135052	GOLM1	3.02	0.0136	0.736	0.167
	10342909					3.01	0.0303	0.736	0.278
RPL13PS3_RPL13	10503249	ENSMUSG00000059835_ENSMUSG00000000740	Rpl13-ps3-201_Rpl13-001_Rpl13-003_Rpl13-004_Rpl13-002	ENSG00000167526	RPL13_SNORD68	2.99	0.213	0.737	0.353
	10340922					2.98	0.0144	0.736	0.341
RTP4	10434778	ENSMUSG00000033355	Rtp4-201	ENSG00000136514	RTP4	2.98	0.0967	0.736	0.186
SNRNP27	10340588	ENSMUSG00000001158	Snrnp27-001_Snrnp27-003_Snrnp27-002	ENSG00000124380	SNRNP27	2.96	0.118	0.736	0.325
NMT1	10341918	ENSMUSG00000020936	Nmt1-001	ENSG00000136448	NMT1	2.96	0.0381	0.736	0.425
IL18R1	10345807	ENSMUSG00000026070	Il18r1-001_Il18r1-002_Il18r1-003_Il18r1-004_Il18r1-201_Il18r1-202	ENSG00000115604	IL18R1	2.96	0.0199	0.736	0.126
SNORD42A_SNORD4A	10388782	ENSMUSG00000064540_ENSMUSG00000077625	Snord42a-201_Snord4a-201	ENSG00000238649_ENSG00000238578	SNORD42A_SNORD4A	2.96	0.123	0.736	0.272
ZFP706	10349049	ENSMUSG00000062397	Zfp706-201	ENSG00000120963	ZNF706	2.92	0.0558	0.736	0.163
SAMD3	10362275	ENSMUSG00000051354	Samd3-202_Samd3-201	ENSG00000164483	SAMD3	2.92	0.0768	0.736	0.147
	10338411					2.91	0.906	0.851	0.197
RRAGC	10339348	ENSMUSG00000028646	Rragc-001_Rragc-002_Rragc-005_Rragc-004	ENSG00000273637_ENSG00000116954	_RRAGC	2.9	0.413	0.766	0.371
CBX3	10421573	ENSMUSG00000029836	Cbx3-001_Cbx3-002_Cbx3-004_Cbx3-005	ENSG00000122565	CBX3	2.9	0.0111	0.736	0.176
SNORA52_RPLP2	10558919	ENSMUSG00000064666_ENSMUSG00000025508	Snora52-201_Rplp2-002_Rplp2-003	ENSG00000199785_ENSG00000177600	SNORA52_RPLP2	2.9	0.0873	0.736	0.233
ITCH	10340898	ENSMUSG00000027598	Itch-001_Itch-003_Itch-002_Itch-004	ENSG00000078747	ITCH	2.89	0.558	0.791	0.343
KLRE1	10542205	ENSMUSG00000050241	Klre1-201			2.88	0.158	0.736	0.286
BC094916	10360370	ENSMUSG00000070501	BC094916-001_BC094916-003_BC094916-002			2.87	0.0657	0.736	0.179
	10504761					2.87	0.213	0.737	0.295
MIR6942	10344441	ENSMUSG00000098790	Mir6942-201			2.86	0.0786	0.736	0.329
IGKV6	10545242	ENSMUSG00000076578_ENSMUSG00000076587	Igkv6-29-201_Igkv6-20-201			2.86	0.832	0.842	0.302
	10344153					2.85	0.0234	0.736	0.361
	10341762					2.84	0.229	0.737	0.451
F2R	10411229	ENSMUSG00000048376	F2r-201	ENSG00000181104	F2R	2.83	0.009	0.736	0.152
GM23969_GM22879_RPL7A	10470316	ENSMUSG00000065258_ENSMUSG00000064829_ENSMUSG00000062647	Gm23969-201_Gm22879-201_Rpl7a-005	ENSG00000206611_ENSG00000200831_ENSG00000148303	SNORD24__SNORD36A_SNORD36B_RPL7A	2.8	0.0661	0.736	0.161
CD163L1	10558614	ENSMUSG00000025461	Cd163l1-201			2.79	0.297	0.747	0.322
CTLA2B	10409866	ENSMUSG00000074874	Ctla2b-202_Ctla2b-201			2.78	0.016	0.736	0.212
HMMR	10385248	ENSMUSG00000020330	Hmmr-001	ENSG00000072571	HMMR	2.77	0.243	0.737	0.335
AMICA1	10584841	ENSMUSG00000048534	Amica1-001	ENSG00000160593	AMICA1	2.77	0.136	0.736	0.255
GM13139	10510215	ENSMUSG00000067916	Gm13139-001			2.76	0.136	0.736	0.225
PFDN6	10338856	ENSMUSG00000024309	Pfdn6-001_Pfdn6-005_Pfdn6-002_Pfdn6-004_Pfdn6-006_Pfdn6-201	ENSG00000204220	PFDN6_MIR6834	2.74	0.276	0.744	0.297
	10340514					2.74	0.0654	0.736	0.275
CTLA2A	10409876	ENSMUSG00000044258	Ctla2a-201			2.74	0.0366	0.736	0.144
MPP7	10457357	ENSMUSG00000057440	Mpp7-201	ENSG00000150054	MPP7	2.74	0.00158	0.736	0.162
SNHG12_SNORA16A	10508719	ENSMUSG00000086290_ENSMUSG00000065097	Snhg12-003_Snora16a-201			2.73	0.373	0.758	0.328
SNRNP27	10338205	ENSMUSG00000001158	Snrnp27-001_Snrnp27-003_Snrnp27-002	ENSG00000124380	SNRNP27	2.72	0.117	0.736	0.367
GM23187_GM23650_NOP56	10476104	ENSMUSG00000093645_ENSMUSG00000065289_ENSMUSG00000027405	Gm23187-201_Gm23650-201_Nop56-002_Nop56-003_Nop56-009_Nop56-019_Nop56-017	ENSG00000212498_ENSG00000229686_ENSG00000101361	SNORD86_SNORD56_SNORD57_NOP56_SNORD110_MIR1292	2.72	0.157	0.736	0.293
MTTQ	10598073	ENSMUSG00000064343	mt-Tq-201			2.72	0.327	0.752	0.263
TMEM165	10338708	ENSMUSG00000029234	Tmem165-001	ENSG00000134851	TMEM165	2.71	0.0676	0.736	0.174
PSPH	10340917	ENSMUSG00000029446	Psph-004_Psph-001	ENSG00000146733	PSPH	2.71	0.151	0.736	0.233
	10342102					2.71	0.128	0.736	0.399
CYP17A1	10468239	ENSMUSG00000003555	Cyp17a1-001	ENSG00000148795	CYP17A1	2.71	0.221	0.737	0.455
DSTN	10476648	ENSMUSG00000015932	Dstn-001	ENSG00000125868	DSTN	2.71	0.0419	0.736	0.182
TXNDC12	10340580	ENSMUSG00000028567	Txndc12-001_Txndc12-002	ENSG00000117862	TXNDC12	2.7	0.463	0.777	0.431
RPL21	10406939	ENSMUSG00000041453	Rpl21-001_Rpl21-004_Rpl21-002_Rpl21-003_Rpl21-005	ENSG00000122026	SNORD102_RPL21_SNORA27	2.7	0.0477	0.736	0.169
	10351507	ENSMUSG00000104340				2.69	0.143	0.736	0.34
GM10020	10428576	ENSMUSG00000057262	Gm10020-201	ENSG00000174748	RPL15	2.69	0.203	0.737	0.415
RPS23	10491730	ENSMUSG00000049517	Rps23-201	ENSG00000186468	RPS23	2.69	0.236	0.737	0.298
E230008N13RIK	10504668	ENSMUSG00000035539	E230008N13Rik-002_E230008N13Rik-201	ENSG00000197816	CCDC180	2.69	0.151	0.736	0.235
PPP2R5A	10510197	ENSMUSG00000026626	Ppp2r5a-001_Ppp2r5a-005	ENSG00000066027	PPP2R5A	2.69	0.405	0.764	0.35
GOLGA7	10340231	ENSMUSG00000015341	Golga7-002_Golga7-001_Golga7-004	ENSG00000147533	GOLGA7	2.67	0.155	0.736	0.266
ITM2A	10606369	ENSMUSG00000031239	Itm2a-001	ENSG00000078596	ITM2A	2.66	0.486	0.78	0.272
NDUFB6	10512093	ENSMUSG00000071014	Ndufb6-001_Ndufb6-002	ENSG00000165264	NDUFB6	2.65	0.0267	0.736	0.2
MIR686	10341400	ENSMUSG00000076128	Mir686-201			2.64	0.0536	0.736	0.36
	10342142					2.64	0.0513	0.736	0.34
BUB1	10487480	ENSMUSG00000027379	Bub1-001	ENSG00000169679	BUB1	2.64	0.09	0.736	0.234
GM22728_G3BP2	10339630	ENSMUSG00000088712_ENSMUSG00000029405	Gm22728-201_G3bp2-204_G3bp2-203_G3bp2-202_G3bp2-201	ENSG00000249784_ENSG00000138757	SCARNA22_G3BP2	2.63	0.0538	0.736	0.187
	10548455					2.63	0.421	0.767	0.42
KDM5D	10607972	ENSMUSG00000056673	Kdm5d-001_Kdm5d-003_Kdm5d-002_Kdm5d-008	ENSG00000280101_ENSG00000280358_ENSG00000012817_ENSG00000278871	_KDM5D	2.63	0.396	0.763	0.335
	10339007					2.62	0.06	0.736	0.351
RPS8	10369206	ENSMUSG00000047675	Rps8-001_Rps8-004_Rps8-002_Rps8-007_Rps8-006	ENSG00000142937	SNORD38B_SNORD55_RPS8_LOC102724737	2.62	0.113	0.736	0.194
RRAS2	10567043	ENSMUSG00000055723	Rras2-201	ENSG00000133818	RRAS2	2.62	0.0275	0.736	0.122
	10340702					2.61	0.174	0.736	0.269
	10341157					2.6	0.119	0.736	0.365
NMT1	10338715	ENSMUSG00000020936	Nmt1-003	ENSG00000136448	NMT1	2.59	0.156	0.736	0.366
	10339430					2.59	0.143	0.736	0.255
CRTAM	10592503	ENSMUSG00000032021	Crtam-002_Crtam-003_Crtam-001_Crtam-201	ENSG00000109943	CRTAM	2.59	0.262	0.74	0.231
SNORD50A_GM23017_SNORD50B_GM26135_GM24463	10595620	ENSMUSG00000094263_ENSMUSG00000095772_ENSMUSG00000094179_ENSMUSG00000096191_ENSMUSG00000096473	Snord50a-201_Gm23017-201_Snord50b-201_Gm26135-201_Gm24463-201	ENSG00000199857		2.59	0.524	0.787	0.349
	10339393					2.58	0.0255	0.736	0.221
CCNB1	10411739	ENSMUSG00000041431	Ccnb1-001_Ccnb1-002_Ccnb1-003_Ccnb1-006_Ccnb1-007	ENSG00000134057	CCNB1	2.58	0.125	0.736	0.209
NDUFAF4	10503643	ENSMUSG00000028261	Ndufaf4-001_Ndufaf4-002_Ndufaf4-003	ENSG00000123545	NDUFAF4	2.58	0.00738	0.736	0.147
	10342801					2.57	0.274	0.744	0.362
GM26675	10343454	ENSMUSG00000097590	Gm26675-201			2.57	0.0844	0.736	0.337
	10342231					2.56	0.122	0.736	0.412
HIGD1A	10597871	ENSMUSG00000038412	Higd1a-201	ENSG00000181061	HIGD1A	2.56	0.171	0.736	0.337
TIMM8A1_GM9797	10606689	ENSMUSG00000048007_ENSMUSG00000045455	Timm8a1-001_Gm9797-201	ENSG00000126953	TIMM8A	2.56	0.0578	0.736	0.204
	10339615					2.55	0.0199	0.736	0.335
	10342456					2.55	0.256	0.739	0.35
	10339582					2.54	0.323	0.752	0.434
BCAP29	10399874	ENSMUSG00000020650	Bcap29-202_Bcap29-201	ENSG00000075790	BCAP29	2.54	0.0535	0.736	0.147
GM13277_GM13278_GM13275_GM13279_GM13285_GM13287_GM13271_GM13286_GM13283_GM13288_GM13284_GM13290_GM13289_GM13272_IFNZ_GM13276	10505858	ENSMUSG00000100234_ENSMUSG00000101163_ENSMUSG00000099518_ENSMUSG00000099420_ENSMUSG00000095101_ENSMUSG00000094648_ENSMUSG00000094618_ENSMUSG00000081501_ENSMUSG00000100505_ENSMUSG00000070908_ENSMUSG00000082789_ENSMUSG00000094271_ENSMUSG00000096582_ENSMUSG00000096591_ENSMUSG00000096854_ENSMUSG00000099545	Gm13277-001_Gm13278-001_Gm13275-001_Gm13279-001_Gm13285-001_Gm13287-001_Gm13271-001_Gm13286-001_Gm13283-001_Gm13288-001_Gm13284-001_Gm13290-001_Gm13289-001_Gm13272-001_Ifnz-001_Gm13276-001			2.54	0.283	0.745	0.401
	10340504					2.53	0.0128	0.736	0.321
RPL31PS14	10355264	ENSMUSG00000094191	Rpl31-ps14-001			2.53	0.0422	0.736	0.215
ARHGAP11A	10485963	ENSMUSG00000041219	Arhgap11a-001_Arhgap11a-002_Arhgap11a-003_Arhgap11a-201	ENSG00000198826	ARHGAP11A	2.53	0.0979	0.736	0.231
	10344346					2.52	0.00193	0.736	0.319
SGOL2	10346365	ENSMUSG00000026039	Sgol2-001	ENSG00000163535	SGOL2	2.52	0.0689	0.736	0.303
AIM1	10368947	ENSMUSG00000019866	Aim1-201	ENSG00000112297	AIM1	2.52	0.0828	0.736	0.136
N4BP1	10580457	ENSMUSG00000031652	N4bp1-201	ENSG00000102921	N4BP1	2.52	0.0572	0.736	0.149
GM26457_SNORA41_EEF1B2	10346876	ENSMUSG00000064612_ENSMUSG00000064602_ENSMUSG00000025967	Gm26457-201_Snora41-201_Eef1b2-005_Eef1b2-007_Eef1b2-008_Eef1b2-003	ENSG00000207047_ENSG00000207406_ENSG00000114942	SNORD51_SNORA41_EEF1B2	2.51	0.254	0.739	0.293
GLO1	10471675	ENSMUSG00000024026	Glo1-201_Glo1-202	ENSG00000124767	GLO1	2.51	0.215	0.737	0.221
	10338659					2.49	0.0389	0.736	0.277
	10341740					2.49	0.00558	0.736	0.345
RAB14	10343506	ENSMUSG00000026878	Rab14-008	ENSG00000119396	RAB14	2.49	0.195	0.737	0.239
TOMM5	10343844	ENSMUSG00000078713	Tomm5-001_Tomm5-002_Tomm5-003_Tomm5-004	ENSG00000175768	TOMM5	2.49	0.215	0.737	0.314
SEC61G	10384448	ENSMUSG00000078974	Sec61g-001_Sec61g-005_Sec61g-004_Sec61g-002_Sec61g-201_Sec61g-202	ENSG00000132432	SEC61G	2.49	0.321	0.752	0.217
KLRA3	10548535	ENSMUSG00000067591	Klra3-001_Klra3-201			2.49	0.32	0.752	0.263
SNORA62_GM26448	10590267	ENSMUSG00000064925_ENSMUSG00000064380	Snora62-201_Gm26448-201	ENSG00000201157_ENSG00000201348	_RNU105B	2.49	0.447	0.774	0.27
	10338867					2.48	0.0651	0.736	0.275
	10340526					2.48	0.113	0.736	0.216
CANX	10342067	ENSMUSG00000020368	Canx-001_Canx-003_Canx-201	ENSG00000127022	CANX	2.48	0.105	0.736	0.109
	10342931					2.48	0.122	0.736	0.258
RAB14	10344174	ENSMUSG00000026878	Rab14-003	ENSG00000119396	RAB14	2.48	0.0604	0.736	0.242
LY6C2_LY6C1	10429573	ENSMUSG00000022584_ENSMUSG00000079018	Ly6c2-002_Ly6c2-001_Ly6c2-004_Ly6c2-003_Ly6c1-001_Ly6c1-002_Ly6c1-004_Ly6c1-006_Ly6c1-005			2.48	0.0409	0.736	0.125
COPA	10340120	ENSMUSG00000026553	Copa-007	ENSG00000122218	COPA	2.47	0.0189	0.736	0.228
6720489N17RIK	10409990	ENSMUSG00000072066	6720489N17Rik-201	ENSG00000213297		2.47	0.0542	0.736	0.266
MYC	10424400	ENSMUSG00000022346	Myc-001_Myc-005_Myc-004_Myc-006_Myc-002_Myc-201_Myc-202			2.47	0.00876	0.736	0.0973
PROS1	10436456	ENSMUSG00000022912	Pros1-001	ENSG00000184500	PROS1	2.47	0.00168	0.736	0.257
2810417H13RIK	10586448	ENSMUSG00000040204	2810417H13Rik-001_2810417H13Rik-002_2810417H13Rik-003	ENSG00000166803	KIAA0101	2.47	0.146	0.736	0.282
	10341621					2.46	0.27	0.742	0.458
NIFK	10349239	ENSMUSG00000026377	Nifk-001_Nifk-002	ENSG00000155438	NIFK	2.46	0.0353	0.736	0.164
RPL21PS4	10440467	ENSMUSG00000072714	Rpl21-ps4-201	ENSG00000122026	SNORD102_RPL21_SNORA27	2.46	0.0729	0.736	0.411
	10338133					2.45	0.176	0.736	0.355
	10338333					2.45	0.0546	0.736	0.131
LPIN1	10399478	ENSMUSG00000020593	Lpin1-202_Lpin1-201	ENSG00000134324	LPIN1	2.45	0.044	0.736	0.206
GM10269_GM2000_RPL35_GM8444_B4GALT6	10457731	ENSMUSG00000091449_ENSMUSG00000078193_ENSMUSG00000062997_ENSMUSG00000069439_ENSMUSG00000056124	Gm10269-201_Gm2000-001_Rpl35-001_Rpl35-003_Rpl35-002_Gm8444-201_B4galt6-201	ENSG00000136942_ENSG00000118276	RPL35_B4GALT6	2.45	0.0759	0.736	0.185
CCNA2	10497831	ENSMUSG00000027715	Ccna2-001_Ccna2-004	ENSG00000145386	CCNA2	2.45	0.15	0.736	0.178
	10338241					2.44	0.0631	0.736	0.24
	10339596					2.44	0.332	0.753	0.458
	10341589					2.44	0.155	0.736	0.313
GM24253_SNORD1B_SNORD1C	10386093	ENSMUSG00000065635_ENSMUSG00000077604_ENSMUSG00000065640	Gm24253-201_Snord1b-201_Snord1c-201	ENSG00000274091		2.44	0.149	0.736	0.34
BMPR1A	10418927	ENSMUSG00000021796	Bmpr1a-001_Bmpr1a-003	ENSG00000107779	BMPR1A	2.44	0.148	0.736	0.263
SELL	10351197	ENSMUSG00000026581	Sell-001_Sell-002_Sell-003	ENSG00000188404	SELL	2.43	0.0687	0.736	0.118
TOP2A	10390707	ENSMUSG00000020914	Top2a-001	ENSG00000131747	TOP2A	2.43	0.18	0.736	0.162
EEF1E1	10408762	ENSMUSG00000001707	Eef1e1-201	ENSG00000265818_ENSG00000124802	_EEF1E1	2.43	0.0236	0.736	0.133
	10341446					2.42	0.282	0.745	0.421
	10344152					2.42	0.182	0.737	0.398
HP1BP3	10340265	ENSMUSG00000028759	Hp1bp3-008	ENSG00000127483	HP1BP3	2.41	0.13	0.736	0.331
	10341002					2.41	0.0455	0.736	0.278
GM20431_UBE2V1	10341290	ENSMUSG00000089739_ENSMUSG00000078923	Gm20431-001_Ube2v1-001_Ube2v1-003_Ube2v1-004	ENSG00000240849_ENSG00000244687_ENSG00000124208	TMEM189_UBE2V1_TMEM189-UBE2V1	2.41	0.112	0.736	0.229
PSPH	10342915	ENSMUSG00000029446	Psph-001_Psph-003	ENSG00000146733	PSPH	2.41	0.0876	0.736	0.269
	10343790					2.41	0.203	0.737	0.261
PLP2_GM6169	10411359	ENSMUSG00000031146_ENSMUSG00000057762	Plp2-001_Plp2-002_Plp2-003_Gm6169-201	ENSG00000102007	PLP2	2.41	0.179	0.736	0.29
RPL14	10590320	ENSMUSG00000025794	Rpl14-201	ENSG00000188846	RPL14	2.41	0.0297	0.736	0.166
SNORA69_RPL39	10604076	ENSMUSG00000065642_ENSMUSG00000079641	Snora69-201_Rpl39-002	ENSG00000206622_ENSG00000198918_ENSG00000212206	SNORA69_RPL39_	2.41	0.38	0.76	0.34
TIMM21	10608682	ENSMUSG00000024645	Timm21-201	ENSG00000075336	TIMM21	2.41	0.0836	0.736	0.184
	10343121					2.4	0.22	0.737	0.467
	10344421					2.4	0.0957	0.736	0.255
CENPJ	10420320	ENSMUSG00000064128	Cenpj-001	ENSG00000151849	CENPJ	2.4	0.00154	0.736	0.187
GM23971_GM24950_GM25202_GM25813_RNU2_GM26316_GM23849	10578688	ENSMUSG00000065251_ENSMUSG00000064702_ENSMUSG00000064772_ENSMUSG00000064682_ENSMUSG00000065944_ENSMUSG00000065820_ENSMUSG00000065767	Gm23971-201_Gm24950-201_Gm25202-201_Gm25813-201_Rnu2-10-201_Gm26316-201_Gm23849-201			2.4	0.12	0.736	0.289
KLHL4	10601519	ENSMUSG00000025597	Klhl4-001_Klhl4-003_Klhl4-002_Klhl4-201	ENSG00000102271	KLHL4	2.4	0.176	0.736	0.314
	10340987					2.39	0.128	0.736	0.384
SNORA74A	10454807	ENSMUSG00000065649	Snora74a-201	ENSG00000200959	SNORA74A	2.39	0.374	0.759	0.33
MS4A4B	10461605	ENSMUSG00000056290	Ms4a4b-004_Ms4a4b-003_Ms4a4b-002_Ms4a4b-001	ENSG00000214787_ENSG00000110079	MS4A4E_MS4A4A	2.39	0.0363	0.736	0.105
	10338643					2.38	0.027	0.736	0.297
LAIR1	10559486	ENSMUSG00000055541	Lair1-001_Lair1-002_Lair1-003_Lair1-004_Lair1-005_Lair1-201_Lair1-202	ENSG00000167613_ENSG00000167618	LAIR1_LAIR2	2.38	0.0579	0.736	0.164
GPS1	10338117	ENSMUSG00000025156	Gps1-006_Gps1-001_Gps1-007_Gps1-002_Gps1-004_Gps1-005	ENSG00000169727	GPS1	2.37	0.216	0.737	0.302
	10339860					2.37	0.257	0.74	0.377
	10341422					2.37	0.0302	0.736	0.139
GM26457_EEF1B2	10346874	ENSMUSG00000064612_ENSMUSG00000025967	Gm26457-201_Eef1b2-005_Eef1b2-007	ENSG00000207047_ENSG00000114942	SNORD51_EEF1B2_SNORA41	2.37	0.447	0.774	0.275
TOMM20	10477370	ENSMUSG00000093904	Tomm20-201	ENSG00000173726	TOMM20	2.37	0.0178	0.736	0.131
GM21994	10488449	ENSMUSG00000074735	Gm21994-201			2.37	0.113	0.736	0.17
AQP9	10594825	ENSMUSG00000032204	Aqp9-001_Aqp9-002_Aqp9-003_Aqp9-010	ENSG00000103569	AQP9	2.37	0.186	0.737	0.217
	10340286					2.36	0.183	0.737	0.406
	10342048					2.36	0.0996	0.736	0.161
	10343643					2.36	0.141	0.736	0.254
MIR3068	10401803	ENSMUSG00000064938	Mir3068-201	ENSG00000201003_ENSG00000249020	_SNORA58	2.36	0.337	0.753	0.388
UCHL3	10416793	ENSMUSG00000022111	Uchl3-201	ENSG00000118939	UCHL3	2.36	0.0183	0.736	0.139
GBF1	10342663	ENSMUSG00000025224	Gbf1-013	ENSG00000107862	GBF1	2.35	0.069	0.736	0.332
PYDC4	10360373	ENSMUSG00000073491	Pydc4-002			2.35	0.193	0.737	0.264
RPS18	10411393	ENSMUSG00000008668	Rps18-008_Rps18-011_Rps18-006_Rps18-001_Rps18-002_Rps18-005_Rps18-013_Rps18-012	ENSG00000231500	RPS18	2.35	0.169	0.736	0.0812
DNAJC15	10421723	ENSMUSG00000022013	Dnajc15-201	ENSG00000120675	DNAJC15	2.35	0.0636	0.736	0.125
GM25128	10444778	ENSMUSG00000065273	Gm25128-201	ENSG00000201785	SNORD117	2.35	0.129	0.736	0.189
GM15446_ZFP932	10524082	ENSMUSG00000090015_ENSMUSG00000066613	Gm15446-001_Gm15446-002_Zfp932-001_Zfp932-004_Zfp932-005_Zfp932-003_Zfp932-201			2.35	0.0165	0.736	0.147
	10338277					2.34	0.0522	0.736	0.245
RNF220	10339358	ENSMUSG00000028677	Rnf220-005	ENSG00000187147	RNF220	2.34	0.18	0.737	0.293
PSMC5	10340453	ENSMUSG00000020708	Psmc5-001_Psmc5-002	ENSG00000087191	PSMC5	2.34	0.0611	0.736	0.199
MOSPD1	10604630	ENSMUSG00000023074	Mospd1-002_Mospd1-001_Mospd1-201	ENSG00000101928	MOSPD1	2.34	0.0948	0.736	0.118
GM26397	10582821	ENSMUSG00000065637	Gm26397-201	ENSG00000251922_ENSG00000207181_ENSG00000201643	_SNORA14B_SNORA14A	2.33	0.135	0.736	0.0932
	10339686					2.32	0.399	0.763	0.427
	10340264					2.32	0.158	0.736	0.405
MTIF2	10340722	ENSMUSG00000020459	Mtif2-002_Mtif2-201	ENSG00000085760	MTIF2	2.32	0.114	0.736	0.275
	10342497					2.32	0.475	0.779	0.421
GOLM1	10342889	ENSMUSG00000021556	Golm1-202_Golm1-201	ENSG00000135052	GOLM1	2.32	0.0894	0.736	0.194
	10343431					2.32	0.264	0.74	0.308
PABPN1_GM20521	10344352	ENSMUSG00000022194_ENSMUSG00000092232	Pabpn1-004_Pabpn1-003_Pabpn1-001_Pabpn1-002_Pabpn1-008_Pabpn1-005_Pabpn1-006_Pabpn1-009_Pabpn1-007_Gm20521-001	ENSG00000100836_ENSG00000258643	PABPN1_BCL2L2-PABPN1	2.32	0.0736	0.736	0.167
DSE	10368647	ENSMUSG00000039497	Dse-201	ENSG00000111817	DSE	2.32	0.043	0.736	0.241
EIF2S1	10396795	ENSMUSG00000021116	Eif2s1-001	ENSG00000134001	EIF2S1	2.32	0.0485	0.736	0.109
GM14698_STYX	10599925	ENSMUSG00000071748_ENSMUSG00000053205	Gm14698-001_Styx-201	ENSG00000198252	STYX	2.32	0.0373	0.736	0.156
CDV3	10338835	ENSMUSG00000032803	Cdv3-001_Cdv3-003_Cdv3-004_Cdv3-005_Cdv3-007_Cdv3-002	ENSG00000091527	CDV3	2.31	0.253	0.739	0.302
PPM1A	10341606	ENSMUSG00000021096	Ppm1a-201	ENSG00000100614	PPM1A	2.31	0.15	0.736	0.335
	10342019					2.31	0.12	0.736	0.4
IGHV1	10403046	ENSMUSG00000096672	Ighv1-63-201			2.31	0.478	0.779	0.421
ST3GAL6	10440099	ENSMUSG00000022747	St3gal6-001_St3gal6-003_St3gal6-002	ENSG00000064225	ST3GAL6	2.31	0.00942	0.736	0.12
	10341187					2.3	0.0272	0.736	0.313
	10343807					2.3	0.346	0.756	0.403
ACP1	10355401	ENSMUSG00000044573	Acp1-201_Acp1-202	ENSG00000143727	ACP1	2.3	0.341	0.754	0.398
LMAN1	10459481	ENSMUSG00000041891	Lman1-001_Lman1-002_Lman1-003_Lman1-004	ENSG00000074695	LMAN1	2.3	0.517	0.785	0.219
GM14306_GM14410	10490273	ENSMUSG00000078879_ENSMUSG00000078870	Gm14306-002_Gm14410-001_Gm14410-002_Gm14410-003	ENSG00000196418	ZNF124	2.3	0.152	0.736	0.334
	10537880					2.3	0.0704	0.736	0.267
ENC1	10406817	ENSMUSG00000041773	Enc1-201	ENSG00000171617	ENC1	2.29	0.0508	0.736	0.264
GM3839_GM7293_GAPDH	10425903	ENSMUSG00000097148_ENSMUSG00000078308_ENSMUSG00000057666	Gm3839-001_Gm7293-201_Gapdh-009_Gapdh-003_Gapdh-001_Gapdh-017_Gapdh-013_Gapdh-005_Gapdh-016_Gapdh-011_Gapdh-010_Gapdh-012_Gapdh-201	ENSG00000111640	GAPDH	2.29	0.108	0.736	0.161
HRSP12	10428081	ENSMUSG00000022323	Hrsp12-001_Hrsp12-002_Hrsp12-003_Hrsp12-004	ENSG00000132541	HRSP12	2.29	0.063	0.736	0.171
NCAPG	10521731	ENSMUSG00000015880	Ncapg-001_Ncapg-002	ENSG00000109805	NCAPG	2.29	0.201	0.737	0.189
	10340548					2.28	0.0689	0.736	0.213
	10340901					2.28	0.168	0.736	0.408
	10342552					2.28	0.107	0.736	0.305
OLFR524	10568954	ENSMUSG00000050366	Olfr524-201			2.28	0.239	0.737	0.275
	10338520					2.27	0.136	0.736	0.392
RRAGC	10340993	ENSMUSG00000028646	Rragc-001_Rragc-002_Rragc-005_Rragc-004	ENSG00000273637_ENSG00000116954	_RRAGC	2.27	0.251	0.738	0.319
GM22728_G3BP2	10342246	ENSMUSG00000088712_ENSMUSG00000029405	Gm22728-201_G3bp2-204_G3bp2-203_G3bp2-202_G3bp2-201	ENSG00000249784_ENSG00000138757	SCARNA22_G3BP2	2.27	0.248	0.738	0.314
GM4955	10360367	ENSMUSG00000037849	Gm4955-002_Gm4955-201			2.27	0.0861	0.736	0.118
GZMM	10364460	ENSMUSG00000054206	Gzmm-001_Gzmm-002	ENSG00000197540	GZMM	2.27	0.0842	0.736	0.253
TMED2	10525744	ENSMUSG00000029390	Tmed2-001_Tmed2-003_Tmed2-002	ENSG00000086598	TMED2	2.27	0.242	0.737	0.138
SNORD100_RPS12	10606579	ENSMUSG00000080486_ENSMUSG00000061983	Snord100-201_Rps12-201	ENSG00000221500_ENSG00000112306	SNORD100_RPS12	2.27	0.0981	0.736	0.124
	10340434					2.26	0.32	0.752	0.303
	10340905					2.26	0.336	0.753	0.489
RPL36	10394609	ENSMUSG00000057863	Rpl36-201	ENSG00000130255	RPL36	2.26	0.361	0.758	0.276
ARSB	10406663	ENSMUSG00000042082	Arsb-201	ENSG00000113273	ARSB	2.26	0.0244	0.736	0.146
TXNIP	10494428	ENSMUSG00000038393	Txnip-001_Txnip-002_Txnip-003	ENSG00000265972	TXNIP	2.26	0.178	0.736	0.119
	10538901					2.26	0.579	0.795	0.225
MTTN_MTTC_MTTY	10598081	ENSMUSG00000064348_ENSMUSG00000064349_ENSMUSG00000064350	mt-Tn-201_mt-Tc-201_mt-Ty-201			2.26	0.218	0.737	0.313
FGF13	10604751	ENSMUSG00000031137	Fgf13-001_Fgf13-002_Fgf13-006_Fgf13-008	ENSG00000129682	FGF13	2.26	0.00287	0.736	0.162
	10339638					2.25	0.203	0.737	0.29
POLE2	10400649	ENSMUSG00000020974	Pole2-201	ENSG00000100479	POLE2	2.25	0.0513	0.736	0.217
PTPN12	10528268	ENSMUSG00000028771	Ptpn12-001_Ptpn12-002	ENSG00000127947	PTPN12	2.25	0.00794	0.736	0.106
C1GALT1	10536369	ENSMUSG00000042460	C1galt1-001	ENSG00000106392	C1GALT1	2.25	0.0627	0.736	0.128
	10338640					2.24	0.509	0.784	0.473
	10341429					2.24	0.0255	0.736	0.277
SNORA21	10344404	ENSMUSG00000064901	Snora21-201	ENSG00000199293		2.24	0.451	0.774	0.293
KIF11	10462796	ENSMUSG00000012443	Kif11-201	ENSG00000138160	KIF11	2.24	0.139	0.736	0.192
RMRP	10512487	ENSMUSG00000088088	Rmrp-201			2.24	0.311	0.751	0.178
GTPBP10	10578069	ENSMUSG00000040464	Gtpbp10-001_Gtpbp10-002_Gtpbp10-004_Gtpbp10-006_Gtpbp10-005	ENSG00000105793	GTPBP10_LOC101927446	2.24	0.077	0.736	0.174
RPS27L	10586604	ENSMUSG00000036781	Rps27l-001_Rps27l-002_Rps27l-003_Rps27l-005_Rps27l-004	ENSG00000185088	RPS27L	2.24	0.217	0.737	0.201
RAB14	10338498	ENSMUSG00000026878	Rab14-001_Rab14-002_Rab14-006_Rab14-007	ENSG00000119396	RAB14	2.23	0.0855	0.736	0.276
	10342574					2.23	0.0281	0.736	0.148
RPL28PS1_RPL28_RPL28PS3_GM13226_GM10051	10518329	ENSMUSG00000058603_ENSMUSG00000030432_ENSMUSG00000079942_ENSMUSG00000083454_ENSMUSG00000058905	Rpl28-ps1-001_Rpl28-001_Rpl28-002_Rpl28-003_Rpl28-ps3-001_Gm13226-001_Gm10051-001			2.23	0.13	0.736	0.155
YTHDF1	10343698	ENSMUSG00000038848	Ythdf1-001_Ythdf1-002	ENSG00000149658	YTHDF1	2.22	0.0508	0.736	0.104
BCL2	10357043	ENSMUSG00000057329	Bcl2-001_Bcl2-002	ENSG00000171791	BCL2	2.22	0.0215	0.736	0.115
1110002L01RIK	10399224	ENSMUSG00000071456	1110002L01Rik-001_1110002L01Rik-002_1110002L01Rik-004_1110002L01Rik-003			2.22	0.231	0.737	0.317
ME2	10459730	ENSMUSG00000024556	Me2-201	ENSG00000082212	ME2	2.22	0.0782	0.736	0.125
SLPI	10489463	ENSMUSG00000017002	Slpi-001_Slpi-002	ENSG00000124107	SLPI	2.22	0.895	0.85	0.234
DKC1	10600485	ENSMUSG00000031403	Dkc1-001_Dkc1-006_Dkc1-007_Dkc1-012	ENSG00000130826	DKC1_SNORA56_MIR664B	2.22	0.0105	0.736	0.127
KIF4	10601011	ENSMUSG00000034311	Kif4-001	ENSG00000226650_ENSG00000090889	KIF4B_KIF4A	2.22	0.135	0.736	0.268
	10339778					2.21	0.147	0.736	0.282
	10340477					2.21	0.0831	0.736	0.186
	10341517					2.21	0.106	0.736	0.383
ANAPC1	10342314	ENSMUSG00000014355	Anapc1-001	ENSG00000153107	ANAPC1_LOC730268_LOC100996909_LOC102723467_LOC102724642_LOC102724762	2.21	0.0075	0.736	0.144
ZKSCAN3	10343024	ENSMUSG00000021327	Zkscan3-006_Zkscan3-001_Zkscan3-003_Zkscan3-004	ENSG00000189298	ZKSCAN3	2.21	0.13	0.736	0.267
PNPT1	10374793	ENSMUSG00000020464	Pnpt1-002_Pnpt1-001	ENSG00000138035	PNPT1_LOC102723404	2.21	0.0583	0.736	0.141
RPL9PS1	10389229	ENSMUSG00000081906	Rpl9-ps1-001_Rpl9-ps1-002	ENSG00000163682	RPL9	2.21	0.0767	0.736	0.288
TFPI	10484389	ENSMUSG00000027082	Tfpi-001_Tfpi-002_Tfpi-003_Tfpi-004_Tfpi-006_Tfpi-007_Tfpi-202_Tfpi-201	ENSG00000003436	TFPI	2.21	0.0935	0.736	0.245
	10338418					2.2	0.175	0.736	0.334
	10340836					2.2	0.14	0.736	0.174
RAB14	10341879	ENSMUSG00000026878	Rab14-004	ENSG00000119396	RAB14	2.2	0.251	0.738	0.328
	10343329					2.2	0.163	0.736	0.239
SLFN1	10379633	ENSMUSG00000078763	Slfn1-001	ENSG00000172123_ENSG00000205045	SLFN12_SLFN12L	2.2	0.0829	0.736	0.126
RPL3	10515154	ENSMUSG00000060036	Rpl3-007_Rpl3-002_Rpl3-001_Rpl3-006_Rpl3-003	ENSG00000100316	SNORD83B_RNU86_RPL3	2.2	0.0812	0.736	0.156
	10339901					2.19	0.148	0.736	0.31
	10341667					2.19	0.0304	0.736	0.322
ESCO2	10420877	ENSMUSG00000022034	Esco2-001	ENSG00000171320	ESCO2	2.19	0.0371	0.736	0.255
HELLS	10462973	ENSMUSG00000025001	Hells-001	ENSG00000119969	HELLS	2.19	0.0899	0.736	0.174
KLRC2	10548401	ENSMUSG00000052736	Klrc2-004_Klrc2-003_Klrc2-001_Klrc2-005_Klrc2-201	ENSG00000255641_ENSG00000205810_ENSG00000134545_ENSG00000205809_ENSG00000183542	_KLRC3_KLRC1_KLRC2_KLRC4	2.19	0.423	0.768	0.233
	10342278					2.18	0.323	0.752	0.3
PRR11	10389606	ENSMUSG00000020493	Prr11-001	ENSG00000068489	PRR11	2.18	0.106	0.736	0.251
FAM60A	10436442	ENSMUSG00000039985	Fam60a-001_Fam60a-002_Fam60a-007_Fam60a-006	ENSG00000139146	FAM60A	2.18	0.0636	0.736	0.158
RNASET2B_RNASET2A	10441539	ENSMUSG00000094724_ENSMUSG00000095687	Rnaset2b-202_Rnaset2b-201_Rnaset2a-201	ENSG00000249141_ENSG00000026297	_RNASET2	2.18	0.117	0.736	0.166
HIST1H3H_HIST1H3G_HIST1H3A_HIST1H3F_HIST1H3B_HIST2H3B_HIST1H3I	10494405	ENSMUSG00000101355_ENSMUSG00000099517_ENSMUSG00000069265_ENSMUSG00000100210_ENSMUSG00000069267_ENSMUSG00000074403_ENSMUSG00000101972	Hist1h3h-001_Hist1h3g-001_Hist1h3a-001_Hist1h3f-001_Hist1h3b-001_Hist2h3b-001_Hist1h3i-001	ENSG00000197409_ENSG00000277775_ENSG00000203852_ENSG00000274267_ENSG00000278272_ENSG00000203818	HIST1H3D_HIST1H3F_HIST2H3C_HIST2H3A_HIST1H3B_HIST1H3C_	2.18	0.199	0.737	0.23
GM10184_KPNA2	10497503	ENSMUSG00000066878_ENSMUSG00000018362	Gm10184-201_Kpna2-007_Kpna2-001_Kpna2-006_Kpna2-003_Kpna2-002_Kpna2-004	ENSG00000182481	KPNA2	2.18	0.101	0.736	0.157
	10504757					2.18	0.557	0.791	0.183
	10340694					2.17	0.23	0.737	0.256
	10341451					2.17	0.235	0.737	0.282
DHRS1	10344194	ENSMUSG00000002332	Dhrs1-004_Dhrs1-002_Dhrs1-001_Dhrs1-003	ENSG00000157379	DHRS1	2.17	0.254	0.739	0.141
PWP1	10365450	ENSMUSG00000001785	Pwp1-001_Pwp1-002_Pwp1-003	ENSG00000136045	PWP1	2.17	0.107	0.736	0.254
C1QBP	10388010	ENSMUSG00000018446	C1qbp-001_C1qbp-002	ENSG00000108561	C1QBP	2.17	0.000917	0.736	0.096
GM2075_GM21936_GM5039_GM2035_GM21319_BB287469_GM4027_GM8332_GM2016_GM2056	10397541	ENSMUSG00000096049_ENSMUSG00000097581_ENSMUSG00000093847_ENSMUSG00000096619_ENSMUSG00000095724_ENSMUSG00000079031_ENSMUSG00000092019_ENSMUSG00000095799_ENSMUSG00000072905_ENSMUSG00000095717	Gm2075-201_Gm21936-001_Gm5039-201_Gm2035-201_Gm21319-001_BB287469-001_Gm4027-001_Gm8332-201_Gm2016-001_Gm2056-201	ENSG00000279898		2.17	0.125	0.736	0.171
RPL26	10466923	ENSMUSG00000060938	Rpl26-001_Rpl26-002_Rpl26-003_Rpl26-201	ENSG00000263809_ENSG00000161970	KRBA2_RPL26	2.17	0.138	0.736	0.164
ABCE1	10579874	ENSMUSG00000058355	Abce1-201	ENSG00000164163	ABCE1	2.17	0.0473	0.736	0.0968
	10338385					2.16	0.104	0.736	0.166
CANX	10343512	ENSMUSG00000020368	Canx-001_Canx-201	ENSG00000127022	CANX	2.16	0.15	0.736	0.188
UXT	10432509	ENSMUSG00000001134	Uxt-001_Uxt-005_Uxt-003_Uxt-002	ENSG00000126756	UXT	2.16	0.0285	0.736	0.306
PSPH	10342561	ENSMUSG00000029446	Psph-005	ENSG00000146733	PSPH	2.15	0.208	0.737	0.386
PSMA1	10342997	ENSMUSG00000030751	Psma1-001_Psma1-004	ENSG00000256206_ENSG00000129084	PSMA1	2.15	0.193	0.737	0.201
	10344353					2.15	0.142	0.736	0.214
OTULIN	10427910	ENSMUSG00000046034	Otulin-201	ENSG00000154124	OTULIN	2.15	0.241	0.737	0.16
SNORD38A_RPS8	10515416	ENSMUSG00000065680_ENSMUSG00000047675	Snord38a-201_Rps8-001_Rps8-005_Rps8-004_Rps8-002_Rps8-007_Rps8-006	ENSG00000202031_ENSG00000142937	SNORD38A_SNORD38B_SNORD55_RPS8_LOC102724737	2.15	0.0422	0.736	0.213
PLEKHA5	10542522	ENSMUSG00000030231	Plekha5-201	ENSG00000052126	PLEKHA5	2.15	0.0724	0.736	0.165
DENND4A	10586252	ENSMUSG00000053641	Dennd4a-201	ENSG00000174485	DENND4A	2.15	0.0307	0.736	0.133
KLRA1_GM15854_KLRA4	10608659	ENSMUSG00000079853_ENSMUSG00000083120_ENSMUSG00000079852	Klra1-001_Klra1-002_Gm15854-001_Klra4-001			2.15	0.47	0.777	0.286
	10339320					2.14	0.0807	0.736	0.297
	10339783					2.13	0.196	0.737	0.201
CDV3	10342759	ENSMUSG00000032803	Cdv3-006	ENSG00000091527	CDV3	2.13	0.115	0.736	0.364
RNF130	10375667	ENSMUSG00000020376	Rnf130-002_Rnf130-001	ENSG00000113269	RNF130	2.13	0.12	0.736	0.14
PLEK	10384458	ENSMUSG00000020120	Plek-001_Plek-002	ENSG00000115956	PLEK	2.13	0.0574	0.736	0.0945
MIS18BP1	10400589	ENSMUSG00000047534	Mis18bp1-001_Mis18bp1-002	ENSG00000129534	MIS18BP1	2.13	0.126	0.736	0.233
ARSB	10406672	ENSMUSG00000042082	Arsb-201	ENSG00000113273	ARSB	2.13	0.0725	0.736	0.138
C330027C09RIK	10436106	ENSMUSG00000033031	C330027C09Rik-001_C330027C09Rik-201	ENSG00000163507	KIAA1524	2.13	0.132	0.736	0.211
RNF138	10454202	ENSMUSG00000024317	Rnf138-202_Rnf138-201	ENSG00000134758	RNF138	2.13	0.0171	0.736	0.112
AIMP1	10502232	ENSMUSG00000028029	Aimp1-201	ENSG00000164022	AIMP1	2.13	0.00377	0.736	0.129
GM12643	10505917	ENSMUSG00000079962	Gm12643-001			2.13	0.0246	0.736	0.174
	10340975					2.12	0.0224	0.736	0.298
USP1	10506118	ENSMUSG00000028560	Usp1-002_Usp1-001_Usp1-004	ENSG00000162607	USP1	2.12	0.0566	0.736	0.163
ZFP512	10520782	ENSMUSG00000062761	Zfp512-201	ENSG00000243943	ZNF512	2.12	0.0327	0.736	0.17
SNORA23	10556244	ENSMUSG00000064451	Snora23-201	ENSG00000201998	SNORA23	2.12	0.158	0.736	0.173
UFSP2	10571621	ENSMUSG00000031634	Ufsp2-001_Ufsp2-002	ENSG00000109775	UFSP2	2.12	0.0941	0.736	0.145
HMGN5	10606436	ENSMUSG00000031245	Hmgn5-001	ENSG00000198157	HMGN5	2.12	0.208	0.737	0.175
	10342299					2.11	0.513	0.785	0.391
GM26130_TCP1	10441811	ENSMUSG00000065105_ENSMUSG00000068039	Gm26130-201_Tcp1-002_Tcp1-006_Tcp1-008	ENSG00000206910_ENSG00000120438	SNORA29_TCP1	2.11	0.226	0.737	0.155
TMEM165	10338099	ENSMUSG00000029234	Tmem165-003	ENSG00000134851	TMEM165	2.1	0.139	0.736	0.322
	10338769					2.1	0.095	0.736	0.242
ANAPC1	10340545	ENSMUSG00000014355	Anapc1-001_Anapc1-010	ENSG00000153107	ANAPC1_LOC730268_LOC100996909_LOC102723467_LOC102724642_LOC102724762	2.1	0.178	0.736	0.207
	10343015					2.1	0.0509	0.736	0.262
FBXO5	10361375	ENSMUSG00000019773	Fbxo5-001	ENSG00000112029	FBXO5	2.1	0.062	0.736	0.138
PHF11C	10420497	ENSMUSG00000091144	Phf11c-001	ENSG00000136147	PHF11	2.1	0.204	0.737	0.202
POLR3K	10479736	ENSMUSG00000038628	Polr3k-001	ENSG00000161980	POLR3K	2.1	0.0155	0.736	0.13
	10339902					2.09	0.0766	0.736	0.256
	10342511					2.09	0.323	0.752	0.456
NOL8	10405074	ENSMUSG00000021392	Nol8-201	ENSG00000198000	NOL8	2.09	0.025	0.736	0.102
FAM105A	10427918	ENSMUSG00000056069	Fam105a-201	ENSG00000145569	FAM105A	2.09	0.156	0.736	0.155
GM13151_GM13051_ZFP534_GM13150	10510178	ENSMUSG00000078498_ENSMUSG00000066009_ENSMUSG00000062518_ENSMUSG00000086147	Gm13151-001_Gm13051-004_Gm13051-002_Zfp534-001_Gm13150-001	ENSG00000196214_ENSG00000167554_ENSG00000198464_ENSG00000198633_ENSG00000197385_ENSG00000213020_ENSG00000258405_ENSG00000167562_ENSG00000221923_ENSG00000197928_ENSG00000198346_ENSG00000182986_ENSG00000204604_ENSG00000198538_ENSG00000167766_ENSG00000221874_ENSG00000180257_ENSG00000170954_ENSG00000203326_ENSG00000196417	ZNF766_ZNF610_ZNF480_ZNF534_ZNF860_ZNF611_ZNF578_ZNF701_ZNF880_ZNF677_ZNF813_ZNF320_ZNF468_ZNF28_ZNF83_ZNF816-ZNF321P_ZNF816_ZNF415__ZNF765	2.09	0.0629	0.736	0.209
DENND4A	10586250	ENSMUSG00000053641	Dennd4a-201	ENSG00000174485	DENND4A	2.09	0.182	0.737	0.148
	10339357					2.08	0.134	0.736	0.338
	10342269					2.08	0.0491	0.736	0.192
UCK2	10359851	ENSMUSG00000026558	Uck2-001_Uck2-002_Uck2-009_Uck2-008_Uck2-007_Uck2-005	ENSG00000143179	UCK2_MIR3658	2.08	0.0285	0.736	0.123
BCL2L11	10475866	ENSMUSG00000027381	Bcl2l11-001_Bcl2l11-005_Bcl2l11-201	ENSG00000153094	BCL2L11	2.08	0.25	0.738	0.206
CHD7	10503214	ENSMUSG00000041235	Chd7-001_Chd7-201	ENSG00000171316	CHD7_LOC102724260	2.08	0.0642	0.736	0.16
CD8B1	10538979	ENSMUSG00000053044	Cd8b1-201	ENSG00000172116	CD8B_LOC100996919	2.08	0.0869	0.736	0.0991
	10343106					2.07	0.169	0.736	0.258
HP1BP3	10344316	ENSMUSG00000028759	Hp1bp3-007_Hp1bp3-009	ENSG00000127483	HP1BP3	2.07	0.374	0.759	0.241
KLHDC1	10396079	ENSMUSG00000051890	Klhdc1-001_Klhdc1-004	ENSG00000197776	KLHDC1	2.07	0.0282	0.736	0.181
PSMD6	10417689	ENSMUSG00000021737	Psmd6-001	ENSG00000163636	PSMD6	2.07	0.0444	0.736	0.103
RHAG	10445192	ENSMUSG00000023926	Rhag-001	ENSG00000112077	RHAG	2.07	0.998	0.862	0.391
SLC35G1	10462918	ENSMUSG00000044026	Slc35g1-201	ENSG00000176273	SLC35G1	2.07	0.0253	0.736	0.16
	10338413					2.06	0.08	0.736	0.223
	10342515					2.06	0.224	0.737	0.281
	10510150					2.06	0.203	0.737	0.205
MRPS33	10563829	ENSMUSG00000029918	Mrps33-001_Mrps33-002	ENSG00000090263	MRPS33	2.06	0.061	0.736	0.122
UBE2G1	10338384	ENSMUSG00000020794	Ube2g1-001_Ube2g1-002_Ube2g1-003	ENSG00000132388	UBE2G1	2.05	0.0402	0.736	0.316
	10339922					2.05	0.428	0.77	0.403
ANAPC1	10341112	ENSMUSG00000014355	Anapc1-001_Anapc1-002_Anapc1-005	ENSG00000153107	ANAPC1_LOC730268_LOC100996909_LOC102723467_LOC102724642_LOC102724762	2.05	0.0261	0.736	0.114
	10341260					2.05	0.166	0.736	0.27
	10342637					2.05	0.154	0.736	0.288
	10343313					2.05	0.196	0.737	0.316
MRPL43	10343883	ENSMUSG00000025208	Mrpl43-201	ENSG00000055950	MRPL43	2.05	0.109	0.736	0.275
EIF5	10344591	ENSMUSG00000021282	Eif5-202_Eif5-201	ENSG00000100664	EIF5	2.05	0.0435	0.736	0.274
GNPTAB	10365601	ENSMUSG00000035311	Gnptab-002_Gnptab-001	ENSG00000111670	GNPTAB	2.05	0.232	0.737	0.153
G2E3	10395612	ENSMUSG00000035293	G2e3-001_G2e3-002_G2e3-003	ENSG00000092140	G2E3	2.05	0.21	0.737	0.199
SNORA34	10432176	ENSMUSG00000065336	Snora34-201	ENSG00000221491	SNORA34	2.05	0.244	0.737	0.358
HIGD1A	10492860	ENSMUSG00000038412	Higd1a-201	ENSG00000181061	HIGD1A	2.05	0.00285	0.736	0.141
GM25354	10550200	ENSMUSG00000096381	Gm25354-201			2.05	0.0198	0.736	0.231
	10579142					2.05	0.0626	0.736	0.102
GM23136_GM22571	10586172	ENSMUSG00000095868_ENSMUSG00000064918	Gm23136-201_Gm22571-201			2.05	0.266	0.742	0.229
MTTF_MTRNR1_MTTV_MTRNR2	10598023	ENSMUSG00000064336_ENSMUSG00000064337_ENSMUSG00000064338_ENSMUSG00000064339	mt-Tf-201_mt-Rnr1-201_mt-Tv-201_mt-Rnr2-201			2.05	0.0325	0.736	0.0999
MTND1	10598027	ENSMUSG00000064341	mt-Nd1-201	ENSG00000198888	ND1	2.05	0.178	0.736	0.109
DDB1	10340464	ENSMUSG00000024740	Ddb1-201	ENSG00000167986	DDB1	2.04	0.117	0.736	0.187
	10341205					2.04	0.339	0.753	0.319
	10343829					2.04	0.178	0.736	0.286
RRAGC	10343942	ENSMUSG00000028646	Rragc-001_Rragc-002_Rragc-003	ENSG00000273637_ENSG00000116954	_RRAGC	2.04	0.225	0.737	0.304
MRPL43	10344069	ENSMUSG00000025208	Mrpl43-201	ENSG00000055950	MRPL43	2.04	0.00671	0.736	0.0907
CASC5	10474875	ENSMUSG00000027326	Casc5-004_Casc5-201	ENSG00000137812	CASC5	2.04	0.33	0.752	0.206
GM23202_GM25091_RPL21	10569996	ENSMUSG00000077564_ENSMUSG00000077185_ENSMUSG00000041453	Gm23202-201_Gm25091-201_Rpl21-001_Rpl21-004_Rpl21-002_Rpl21-003_Rpl21-005_Rpl21-006	ENSG00000207051_ENSG00000207500_ENSG00000122026	SNORA27_SNORD102_RPL21	2.04	0.134	0.736	0.115
GM23344	10586166	ENSMUSG00000065752	Gm23344-201	ENSG00000200623	SNORD18A	2.04	0.188	0.737	0.117
2410127L17RIK	10595205	ENSMUSG00000024726	2410127L17Rik-201	ENSG00000156017	C9orf41	2.04	0.0766	0.736	0.146
BROX	10598164	ENSMUSG00000046836	Brox-002_Brox-001_Brox-003	ENSG00000162819	BROX	2.04	0.143	0.736	0.177
UTP14A	10599498	ENSMUSG00000063785	Utp14a-001_Utp14a-003	ENSG00000253797_ENSG00000156697	UTP14C_UTP14A	2.04	0.0261	0.736	0.158
	10339474					2.03	0.0774	0.736	0.246
	10339538					2.03	0.408	0.765	0.397
	10339886					2.03	0.209	0.737	0.349
DLG1	10339994	ENSMUSG00000022770	Dlg1-002_Dlg1-007_Dlg1-001_Dlg1-003_Dlg1-004_Dlg1-006_Dlg1-005_Dlg1-201	ENSG00000075711	DLG1	2.03	0.437	0.771	0.419
GOLM1	10340502	ENSMUSG00000021556	Golm1-202_Golm1-201	ENSG00000135052	GOLM1	2.03	0.0627	0.736	0.121
	10342197					2.03	0.286	0.745	0.182
LAMTOR5	10342875	ENSMUSG00000087260	Lamtor5-201	ENSG00000134248	LAMTOR5	2.03	0.167	0.736	0.316
MYL6	10354372	ENSMUSG00000090841	Myl6-201	ENSG00000092841	MYL6	2.03	0.0345	0.736	0.182
NUSAP1	10474984	ENSMUSG00000027306	Nusap1-001_Nusap1-002	ENSG00000137804	NUSAP1	2.03	0.208	0.737	0.191
TPX2	10477187	ENSMUSG00000027469	Tpx2-002_Tpx2-001_Tpx2-201_Tpx2-202	ENSG00000088325	TPX2	2.03	0.193	0.737	0.231
	10561345					2.03	0.0278	0.736	0.279
SHCBP1	10576883	ENSMUSG00000022322	Shcbp1-201	ENSG00000171241	SHCBP1	2.03	0.262	0.74	0.178
TIPIN	10586184	ENSMUSG00000032397	Tipin-201	ENSG00000075131	TIPIN	2.03	0.0544	0.736	0.125
CHEK1	10592201	ENSMUSG00000032113	Chek1-002_Chek1-004_Chek1-005_Chek1-006_Chek1-010_Chek1-201	ENSG00000149554	CHEK1	2.03	0.264	0.741	0.196
RPS12PS6_RPS12PS3_RPS12PS11_RPS12L1_RPS12PS12_RPS12PS10_RPS12PS5_RPS12PS18_RPS12PS15_RPS12PS17_RPS12L2_RPS12PS13_RPS12PS14_RPS12PS16_RPS12PS21_RPS12PS22_RPS12PS23_RPS12PS20_RPS12PS9	10601593	ENSMUSG00000096831_ENSMUSG00000067038_ENSMUSG00000094238_ENSMUSG00000078087_ENSMUSG00000093990_ENSMUSG00000070692_ENSMUSG00000081565_ENSMUSG00000096135_ENSMUSG00000095017_ENSMUSG00000095137_ENSMUSG00000098181_ENSMUSG00000096763_ENSMUSG00000095499_ENSMUSG00000096437_ENSMUSG00000096362_ENSMUSG00000095277_ENSMUSG00000093796_ENSMUSG00000094015_ENSMUSG00000069862	Rps12-ps6-001_Rps12-ps3-201_Rps12-ps11-001_Rps12l1-001_Rps12-ps12-001_Rps12-ps10-001_Rps12-ps5-001_Rps12-ps18-001_Rps12-ps15-001_Rps12-ps17-001_Rps12l2-001_Rps12-ps13-001_Rps12-ps14-001_Rps12-ps16-001_Rps12-ps21-001_Rps12-ps22-001_Rps12-ps23-001_Rps12-ps20-001_Rps12-ps9-001			2.03	0.0222	0.736	0.119
GM12902	10340818	ENSMUSG00000082515	Gm12902-001			2.02	0.158	0.736	0.258
SSR3	10342499	ENSMUSG00000027828	Ssr3-001_Ssr3-003_Ssr3-002	ENSG00000114850	SSR3	2.02	0.129	0.736	0.117
RSL1	10405918	ENSMUSG00000058900	Rsl1-001			2.02	0.141	0.736	0.153
TFRC	10435075	ENSMUSG00000022797	Tfrc-001_Tfrc-002	ENSG00000072274	TFRC_LOC102724492	2.02	0.13	0.736	0.104
UTP3	10522973	ENSMUSG00000070697	Utp3-201	ENSG00000132467	UTP3	2.02	0.042	0.736	0.122
PRC1	10554445	ENSMUSG00000038943	Prc1-002_Prc1-001_Prc1-003_Prc1-005_Prc1-006_Prc1-007	ENSG00000198901	PRC1	2.02	0.112	0.736	0.213
	10582545					2.02	0.205	0.737	0.367
	10339123					2.01	0.017	0.736	0.327
	10339687					2.01	0.0398	0.736	0.293
CDV3	10341103	ENSMUSG00000032803	Cdv3-006	ENSG00000091527	CDV3	2.01	0.293	0.746	0.231
XAF1	10378068	ENSMUSG00000040483	Xaf1-002_Xaf1-001_Xaf1-003_Xaf1-004	ENSG00000132530	XAF1	2.01	0.125	0.736	0.158
DYNLL2	10389674	ENSMUSG00000020483	Dynll2-001_Dynll2-002_Dynll2-201_Dynll2-202	ENSG00000264364	DYNLL2	2.01	0.0373	0.736	0.178
GM23187_GM23650_SNORD57_NOP56	10476106	ENSMUSG00000093645_ENSMUSG00000065289_ENSMUSG00000065272_ENSMUSG00000027405	Gm23187-201_Gm23650-201_Snord57-201_Nop56-002_Nop56-009_Nop56-011_Nop56-012_Nop56-019	ENSG00000212498_ENSG00000229686_ENSG00000226572_ENSG00000101361	SNORD86_SNORD56_SNORD57_NOP56_SNORD110_MIR1292	2.01	0.0449	0.736	0.0701
RNU73B	10499130	ENSMUSG00000064390	Rnu73b-201	ENSG00000201264		2.01	0.12	0.736	0.121
	10338137					2	0.21	0.737	0.356
PSMC5	10338486	ENSMUSG00000020708	Psmc5-001_Psmc5-002	ENSG00000087191	PSMC5	2	0.0577	0.736	0.119
	10340613					2	0.126	0.736	0.265
	10340844					2	0.102	0.736	0.256
	10341959					2	0.399	0.763	0.412
	10344451					2	0.0518	0.736	0.27
NUF2	10359890	ENSMUSG00000026683	Nuf2-002_Nuf2-001_Nuf2-003	ENSG00000143228	NUF2	2	0.165	0.736	0.19
NDUFA12	10365887	ENSMUSG00000020022	Ndufa12-001_Ndufa12-003_Ndufa12-002_Ndufa12-201	ENSG00000184752	NDUFA12	2	0.0572	0.736	0.165
SOCS2_GM9847	10394674	ENSMUSG00000020027_ENSMUSG00000050974	Socs2-002_Socs2-010_Socs2-011_Socs2-001_Socs2-009_Socs2-008_Socs2-012_Socs2-007_Socs2-005_Socs2-004_Socs2-201_Socs2-202_Gm9847-201	ENSG00000120833	SOCS2	2	0.367	0.758	0.272
NAA50	10435821	ENSMUSG00000022698	Naa50-001_Naa50-002_Naa50-003_Naa50-004	ENSG00000121579	NAA50	2	0.173	0.736	0.151
ARL6IP6	10472128	ENSMUSG00000026960	Arl6ip6-001_Arl6ip6-002	ENSG00000177917	ARL6IP6	2	0.165	0.736	0.206
DMRTA1	10505911	ENSMUSG00000043753	Dmrta1-001	ENSG00000176399	DMRTA1	2	0.106	0.736	0.209
ZKSCAN3	10340034	ENSMUSG00000021327	Zkscan3-001_Zkscan3-003_Zkscan3-004	ENSG00000189298	ZKSCAN3	1.99	0.0446	0.736	0.133
	10341970					1.99	0.268	0.742	0.306
GM27326	10342479	ENSMUSG00000098813	Gm27326-201	ENSG00000252699		1.99	0.14	0.736	0.262
GPS1	10342522	ENSMUSG00000025156	Gps1-006_Gps1-001_Gps1-007_Gps1-002_Gps1-004_Gps1-005	ENSG00000169727	GPS1	1.99	0.103	0.736	0.175
	10343577					1.99	0.097	0.736	0.226
	10343959					1.99	0.401	0.763	0.298
EAF2	10439346	ENSMUSG00000022838	Eaf2-001_Eaf2-002_Eaf2-003_Eaf2-005_Eaf2-007_Eaf2-008	ENSG00000145088	EAF2	1.99	0.802	0.836	0.404
DENR	10525657	ENSMUSG00000023106	Denr-001_Denr-002	ENSG00000139726	DENR	1.99	0.0423	0.736	0.133
UBE2G1	10338111	ENSMUSG00000020794	Ube2g1-001_Ube2g1-002_Ube2g1-003	ENSG00000132388	UBE2G1	1.98	0.287	0.745	0.265
SAP30L	10338763	ENSMUSG00000020519	Sap30l-001	ENSG00000164576	SAP30L	1.98	0.218	0.737	0.235
MRPL52	10339497	ENSMUSG00000010406	Mrpl52-201	ENSG00000172590	MRPL52	1.98	0.0254	0.736	0.129
	10339600					1.98	0.0917	0.736	0.257
	10339683					1.98	0.121	0.736	0.299
	10340007					1.98	0.159	0.736	0.273
	10341129					1.98	0.462	0.777	0.389
	10341304					1.98	0.143	0.736	0.283
WARS	10343623	ENSMUSG00000021266	Wars-001_Wars-002_Wars-003_Wars-004_Wars-005_Wars-006	ENSG00000140105	WARS	1.98	0.0494	0.736	0.209
	10344457					1.98	0.158	0.736	0.178
PPIH_CD38	10381526	ENSMUSG00000060288_ENSMUSG00000029084	Ppih-002_Ppih-001_Ppih-003_Ppih-004_Ppih-006_Cd38-001	ENSG00000171960_ENSG00000004468	PPIH_CD38	1.98	0.178	0.736	0.226
GEN1	10399391	ENSMUSG00000051235	Gen1-201	ENSG00000178295	GEN1	1.98	0.135	0.736	0.216
GM10108_GM10053_CYCS	10462136	ENSMUSG00000062038_ENSMUSG00000058927_ENSMUSG00000063694	Gm10108-201_Gm10053-201_Cycs-001_Cycs-002	ENSG00000172115	CYCS	1.98	0.0831	0.736	0.132
GPSM2	10501402	ENSMUSG00000027883	Gpsm2-001	ENSG00000121957	GPSM2	1.98	0.0208	0.736	0.211
GTPBP10	10527970	ENSMUSG00000040464	Gtpbp10-001_Gtpbp10-002_Gtpbp10-004_Gtpbp10-006_Gtpbp10-005	ENSG00000105793	GTPBP10_LOC101927446	1.98	0.103	0.736	0.166
MED21	10542750	ENSMUSG00000030291	Med21-001_Med21-002_Med21-003_Med21-004	ENSG00000152944	MED21	1.98	0.0552	0.736	0.122
	10338387					1.97	0.22	0.737	0.343
	10338816					1.97	0.236	0.737	0.33
MTIF2	10340707	ENSMUSG00000020459	Mtif2-001_Mtif2-002_Mtif2-003_Mtif2-006_Mtif2-201	ENSG00000085760	MTIF2	1.97	0.0412	0.736	0.121
	10342039					1.97	0.0124	0.736	0.259
NMT1	10344322	ENSMUSG00000020936	Nmt1-003	ENSG00000136448	NMT1	1.97	0.148	0.736	0.181
GM17669_GM10709_RPL29_GM3550	10350044	ENSMUSG00000091695_ENSMUSG00000074516_ENSMUSG00000048758_ENSMUSG00000078240	Gm17669-201_Gm10709-201_Rpl29-001_Rpl29-002_Gm3550-201	ENSG00000162244	RPL29	1.97	0.114	0.736	0.0954
ZFP759	10405911	ENSMUSG00000057396	Zfp759-201	ENSG00000196268_ENSG00000182903_ENSG00000198521_ENSG00000213973_ENSG00000196247	ZNF493_LOC102724570_ZNF721_ZNF43_ZNF99_ZNF107	1.97	0.0293	0.736	0.214
DSCC1	10428672	ENSMUSG00000022422	Dscc1-001_Dscc1-002	ENSG00000136982	DSCC1	1.97	0.0348	0.736	0.213
KTI12	10506880	ENSMUSG00000073775	Kti12-001	ENSG00000198841	KTI12	1.97	0.0324	0.736	0.177
EBNA1BP2	10507557	ENSMUSG00000028729	Ebna1bp2-001_Ebna1bp2-004_Ebna1bp2-005	ENSG00000117395	EBNA1BP2_MIR6733	1.97	0.00172	0.736	0.099
DPY19L1	10591816	ENSMUSG00000043067	Dpy19l1-001_Dpy19l1-002_Dpy19l1-201	ENSG00000173852	DPY19L1	1.97	0.112	0.736	0.143
DERL1	10340656	ENSMUSG00000022365	Derl1-201	ENSG00000136986	DERL1	1.96	0.197	0.737	0.254
	10340855					1.96	0.362	0.758	0.333
	10341684					1.96	0.232	0.737	0.253
	10341968					1.96	0.0855	0.736	0.279
	10343489					1.96	0.264	0.74	0.239
IL10RB_GM21970	10436841	ENSMUSG00000022969_ENSMUSG00000093701	Il10rb-002_Il10rb-001_Il10rb-003_Il10rb-005_Gm21970-001	ENSG00000243646_ENSG00000249624	IL10RB_	1.96	0.253	0.739	0.172
GM25855_GM24453_GM22744_GM24452_GM25894	10461154	ENSMUSG00000064721_ENSMUSG00000065280_ENSMUSG00000065378_ENSMUSG00000065281_ENSMUSG00000065392	Gm25855-201_Gm24453-201_Gm22744-201_Gm24452-201_Gm25894-201	ENSG00000275043_ENSG00000252284_ENSG00000223004_ENSG00000275996_ENSG00000276788_ENSG00000274544_ENSG00000212295	SNORD25__SNORD27_SNORD26_SNORD28	1.96	0.489	0.78	0.174
SNORA73B_SNORA73A	10516906	ENSMUSG00000065353_ENSMUSG00000064387	Snora73b-201_Snora73a-201	ENSG00000201348	RNU105B	1.96	0.17	0.736	0.148
SAMD9L	10542911	ENSMUSG00000047735	Samd9l-001	ENSG00000177409	SAMD9L	1.96	0.0484	0.736	0.092
SUCLG2	10546538	ENSMUSG00000061838	Suclg2-201	ENSG00000172340	SUCLG2	1.96	0.055	0.736	0.169
RPL14PS1	10552917	ENSMUSG00000046721	Rpl14-ps1-201			1.96	0.0827	0.736	0.246
SNORD35A_SNORD33_RPL13A_SNORD34	10563110	ENSMUSG00000065818_ENSMUSG00000065628_ENSMUSG00000074129_ENSMUSG00000065878	Snord35a-201_Snord33-201_Rpl13a-003_Rpl13a-005_Snord34-201	ENSG00000200259_ENSG00000199631_ENSG00000142541_ENSG00000202503	SNORD35A_SNORD33_SNORD32A_SNORD34_RPL13A	1.96	0.187	0.737	0.0997
AASDHPPT	10590654	ENSMUSG00000025894	Aasdhppt-201	ENSG00000149313	AASDHPPT	1.96	0.0494	0.736	0.13
GOLM1	10339134	ENSMUSG00000021556	Golm1-202_Golm1-201	ENSG00000135052	GOLM1	1.95	0.0608	0.736	0.0828
TMEM165	10342196	ENSMUSG00000029234	Tmem165-001	ENSG00000134851	TMEM165	1.95	0.103	0.736	0.0873
HNRNPUL2	10342204	ENSMUSG00000071659	Hnrnpul2-201	ENSG00000234857_ENSG00000214753	_HNRNPUL2	1.95	0.00491	0.736	0.203
CANX	10342490	ENSMUSG00000020368	Canx-001_Canx-003_Canx-201	ENSG00000127022	CANX	1.95	0.204	0.737	0.0864
	10343021					1.95	0.0823	0.736	0.114
	10343455					1.95	0.532	0.788	0.412
TSN	10357124	ENSMUSG00000026374	Tsn-001_Tsn-003_Tsn-006_Tsn-002	ENSG00000211460	TSN	1.95	0.0561	0.736	0.178
BAG5	10402715	ENSMUSG00000049792	Bag5-001_Bag5-002_Bag5-003_Bag5-004	ENSG00000166170	BAG5	1.95	0.0112	0.736	0.16
TRMT10C	10439985	ENSMUSG00000044763	Trmt10c-001	ENSG00000174173	TRMT10C	1.95	0.00792	0.736	0.117
WTAP	10447897	ENSMUSG00000060475	Wtap-002_Wtap-001	ENSG00000146457	WTAP	1.95	0.0813	0.736	0.201
RPS8	10479215	ENSMUSG00000047675	Rps8-001_Rps8-004_Rps8-002_Rps8-007_Rps8-006	ENSG00000142937	SNORD38B_SNORD55_RPS8_LOC102724737	1.95	0.142	0.736	0.276
TRMT10A	10496417	ENSMUSG00000004127	Trmt10a-001_Trmt10a-003_Trmt10a-002	ENSG00000145331	TRMT10A	1.95	0.0982	0.736	0.165
GM23202_GM25091_RPL21_RPL21PS4	10546292	ENSMUSG00000077564_ENSMUSG00000077185_ENSMUSG00000041453_ENSMUSG00000072714	Gm23202-201_Gm25091-201_Rpl21-001_Rpl21-002_Rpl21-003_Rpl21-005_Rpl21-006_Rpl21-ps4-201	ENSG00000207051_ENSG00000207500_ENSG00000122026	SNORA27_SNORD102_RPL21	1.95	0.0198	0.736	0.0927
MKI67	10568714	ENSMUSG00000031004	Mki67-201	ENSG00000148773	MKI67	1.95	0.442	0.772	0.156
GM23344_SNORD16A	10586168	ENSMUSG00000065752_ENSMUSG00000094411	Gm23344-201_Snord16a-201	ENSG00000200623_ENSG00000199673	SNORD18A_	1.95	0.214	0.737	0.141
UTY	10608107	ENSMUSG00000068457	Uty-008_Uty-007_Uty-001_Uty-004_Uty-005_Uty-002	ENSG00000279545_ENSG00000279896_ENSG00000279823_ENSG00000278906_ENSG00000279596_ENSG00000279449_ENSG00000279052_ENSG00000279938_ENSG00000183878_ENSG00000279053_ENSG00000279947_ENSG00000279383	_UTY	1.95	0.562	0.792	0.301
ANAPC1	10338446	ENSMUSG00000014355	Anapc1-001_Anapc1-008_Anapc1-009	ENSG00000153107	ANAPC1_LOC730268_LOC100996909_LOC102723467_LOC102724642_LOC102724762	1.94	0.366	0.758	0.226
	10340964					1.94	0.412	0.766	0.326
CANX	10342821	ENSMUSG00000020368	Canx-004	ENSG00000127022	CANX	1.94	0.0167	0.736	0.267
	10343539					1.94	0.369	0.758	0.275
ACTR6	10371830	ENSMUSG00000019948	Actr6-201	ENSG00000075089	ACTR6	1.94	0.0448	0.736	0.137
RNU3B1_RNU3B3_RNU3B2_RNU3B4	10380065	ENSMUSG00000098943_ENSMUSG00000099291_ENSMUSG00000098925_ENSMUSG00000098641	Rnu3b1-201_Rnu3b3-201_Rnu3b2-201_Rnu3b4-201	ENSG00000274088_ENSG00000276271_ENSG00000275303_ENSG00000199927_ENSG00000277813_ENSG00000221400_ENSG00000277947	SNORD3B-1_SNORD3B-2_SNORD3C__SNORD3A_SNORD3D	1.94	0.36	0.758	0.155
PNO1	10384474	ENSMUSG00000020116	Pno1-001_Pno1-002	ENSG00000115946	PNO1	1.94	0.0819	0.736	0.158
SEC24A	10385719	ENSMUSG00000036391	Sec24a-001_Sec24a-006	ENSG00000113615	SEC24A	1.94	0.078	0.736	0.107
GNPNAT1	10460108	ENSMUSG00000037722	Gnpnat1-201	ENSG00000100522	GNPNAT1	1.94	0.104	0.736	0.121
GM24134_GM22879_RPL7A	10470318	ENSMUSG00000065295_ENSMUSG00000064829_ENSMUSG00000062647	Gm24134-201_Gm22879-201_Rpl7a-005_Rpl7a-007_Rpl7a-006	ENSG00000199744_ENSG00000253094_ENSG00000200831_ENSG00000148303	SNORD36A__SNORD24_SNORD36B_RPL7A	1.94	0.231	0.737	0.122
GLIPR2	10504450	ENSMUSG00000028480	Glipr2-001_Glipr2-002	ENSG00000122694	GLIPR2	1.94	0.025	0.736	0.155
SMC2	10504957	ENSMUSG00000028312	Smc2-001_Smc2-002	ENSG00000136824	SMC2	1.94	0.212	0.737	0.173
RPL38	10509560	ENSMUSG00000057322	Rpl38-001_Rpl38-002_Rpl38-003_Rpl38-004	ENSG00000172809	RPL38	1.94	0.244	0.737	0.147
GM17212_RPL17PS9_RPL17_GM10268_RPL17PS5__RPL17PS8_RPL17PS4_GM11531_RPL17PS10_GM4986_GM26202	10513737	ENSMUSG00000090941_ENSMUSG00000066543_ENSMUSG00000062328_ENSMUSG00000066475_ENSMUSG00000081855_ENSMUSG00000102193_ENSMUSG00000082035_ENSMUSG00000084345_ENSMUSG00000075587_ENSMUSG00000081895_ENSMUSG00000080996_ENSMUSG00000064844	Gm17212-001_Rpl17-ps9-001_Rpl17-201_Gm10268-201_Rpl17-ps5-001__Rpl17-ps8-001_Rpl17-ps4-001_Gm11531-001_Rpl17-ps10-001_Gm4986-001_Gm26202-201			1.94	0.306	0.75	0.277
RPS19PS3_ZFP933	10518364	ENSMUSG00000080059_ENSMUSG00000059423	Rps19-ps3-001_Zfp933-001			1.94	0.0895	0.736	0.172
	10538890					1.94	0.531	0.787	0.166
DEPDC1A	10563883	ENSMUSG00000028175	Depdc1a-001_Depdc1a-002_Depdc1a-003	ENSG00000024526	DEPDC1	1.94	0.239	0.737	0.246
GINS4	10577623	ENSMUSG00000031546	Gins4-201	ENSG00000147536	GINS4	1.94	0.0306	0.736	0.111
RAB14	10339888	ENSMUSG00000026878	Rab14-005	ENSG00000119396	RAB14	1.93	0.347	0.756	0.38
YTHDF1	10340279	ENSMUSG00000038848	Ythdf1-001_Ythdf1-002_Ythdf1-003	ENSG00000149658	YTHDF1	1.93	0.149	0.736	0.103
	10341315					1.93	0.325	0.752	0.23
NAA60	10341681	ENSMUSG00000005982	Naa60-006_Naa60-010_Naa60-002_Naa60-201	ENSG00000122390	NAA60	1.93	0.244	0.737	0.321
	10341733					1.93	0.486	0.78	0.361
GOLGA7	10342993	ENSMUSG00000015341	Golga7-002_Golga7-001	ENSG00000147533	GOLGA7	1.93	0.174	0.736	0.209
CDH23	10343411	ENSMUSG00000012819	Cdh23-001_Cdh23-002_Cdh23-003_Cdh23-004_Cdh23-009_Cdh23-010_Cdh23-011_Cdh23-203_Cdh23-202_Cdh23-201			1.93	0.291	0.746	0.31
ZFP455	10405927	ENSMUSG00000051037	Zfp455-001_Zfp455-002			1.93	0.0111	0.736	0.258
ETF1	10458213	ENSMUSG00000024360	Etf1-001	ENSG00000120705	ETF1	1.93	0.0333	0.736	0.101
RCN1	10485645	ENSMUSG00000005973	Rcn1-001_Rcn1-002	ENSG00000049449	RCN1_DKFZp686K1684	1.93	0.006	0.736	0.0982
CKAP2L	10487577	ENSMUSG00000048327	Ckap2l-001	ENSG00000169607	CKAP2L	1.93	0.078	0.736	0.222
SNHG12_SNORA61_SNORA44_SNORA16A	10508723	ENSMUSG00000086290_ENSMUSG00000064949_ENSMUSG00000064604_ENSMUSG00000065097	Snhg12-006_Snhg12-005_Snhg12-007_Snora61-201_Snora44-201_Snora16a-201			1.93	0.887	0.849	0.21
NOD1	10544891	ENSMUSG00000038058	Nod1-201_Nod1-202	ENSG00000106100	NOD1	1.93	0.0493	0.736	0.151
IGKV5	10545217	ENSMUSG00000094094	Igkv5-45-201			1.93	0.65	0.81	0.413
FAM174B	10554156	ENSMUSG00000078670	Fam174b-201	ENSG00000185442	FAM174B	1.93	0.314	0.751	0.193
ATG5	10338984	ENSMUSG00000038160	Atg5-201	ENSG00000057663	ATG5	1.92	0.0976	0.736	0.288
ZKSCAN3	10341116	ENSMUSG00000021327	Zkscan3-005	ENSG00000189298	ZKSCAN3	1.92	0.366	0.758	0.3
	10342177					1.92	0.232	0.737	0.333
PPP3CC	10421293	ENSMUSG00000022092	Ppp3cc-201	ENSG00000120910	PPP3CC	1.92	0.0723	0.736	0.082
LTN1	10440568	ENSMUSG00000052299	Ltn1-201	ENSG00000198862	LTN1	1.92	0.183	0.737	0.173
PDCD10	10489041	ENSMUSG00000027835	Pdcd10-001_Pdcd10-004_Pdcd10-006_Pdcd10-003	ENSG00000114209	PDCD10	1.92	0.0256	0.736	0.0819
GM24494_SNORD45C	10502949	ENSMUSG00000065738_ENSMUSG00000065463	Gm24494-201_Snord45c-201	ENSG00000207241_ENSG00000206620_ENSG00000252438	SNORD45A_SNORD45C_	1.92	0.021	0.736	0.129
PPP2R5A	10510162	ENSMUSG00000026626	Ppp2r5a-001	ENSG00000066027	PPP2R5A	1.92	0.111	0.736	0.0808
GM26330_SNORD38A_RPS8	10515425	ENSMUSG00000064751_ENSMUSG00000065680_ENSMUSG00000047675	Gm26330-201_Snord38a-201_Rps8-005_Rps8-002_Rps8-007_Rps8-006	ENSG00000200913_ENSG00000202031_ENSG00000142937	SNORD46_SNORD38A_SNORD38B_SNORD55_RPS8_LOC102724737	1.92	0.228	0.737	0.237
NDUFS5	10516211	ENSMUSG00000028648	Ndufs5-004_Ndufs5-003_Ndufs5-001_Ndufs5-002	ENSG00000168653	NDUFS5	1.92	0.226	0.737	0.17
DYNLL1	10532984	ENSMUSG00000009013	Dynll1-001_Dynll1-003_Dynll1-004	ENSG00000088986	DYNLL1	1.92	0.175	0.736	0.26
	10339042					1.91	0.0792	0.736	0.106
	10339293					1.91	0.182	0.737	0.303
	10340182					1.91	0.251	0.738	0.398
	10340574					1.91	0.302	0.749	0.349
HP1BP3	10342747	ENSMUSG00000028759	Hp1bp3-001_Hp1bp3-002_Hp1bp3-004_Hp1bp3-007_Hp1bp3-008_Hp1bp3-009_Hp1bp3-010_Hp1bp3-011_Hp1bp3-203_Hp1bp3-202_Hp1bp3-201	ENSG00000127483	HP1BP3	1.91	0.23	0.737	0.149
	10343438					1.91	0.0467	0.736	0.294
	10344228					1.91	0.353	0.758	0.315
	10344338					1.91	0.0205	0.736	0.237
IL18RAP	10345824	ENSMUSG00000026068	Il18rap-001_Il18rap-003	ENSG00000115607	IL18RAP	1.91	0.241	0.737	0.135
SNORD87	10353034	ENSMUSG00000093178	Snord87-201	ENSG00000254341	SNORD87	1.91	0.126	0.736	0.142
RALA	10407907	ENSMUSG00000008859	Rala-001	ENSG00000006451	RALA	1.91	0.206	0.737	0.202
CENPE	10496204	ENSMUSG00000045328	Cenpe-201	ENSG00000138778	CENPE	1.91	0.22	0.737	0.226
TXLNA	10516666	ENSMUSG00000053841	Txlna-002_Txlna-001_Txlna-003_Txlna-201	ENSG00000084652	TXLNA	1.91	0.0257	0.736	0.149
CRACR2A	10542050	ENSMUSG00000061414	Cracr2a-001	ENSG00000130038	CRACR2A	1.91	0.0239	0.736	0.134
	10338187					1.9	0.0935	0.736	0.29
	10338239					1.9	0.522	0.786	0.414
HDAC5	10339192	ENSMUSG00000008855	Hdac5-003_Hdac5-002_Hdac5-020_Hdac5-007_Hdac5-019_Hdac5-001_Hdac5-005	ENSG00000108840	HDAC5	1.9	0.255	0.739	0.285
	10340156					1.9	0.178	0.736	0.322
	10340180					1.9	0.0915	0.736	0.224
MRPL52	10341601	ENSMUSG00000010406	Mrpl52-201	ENSG00000172590	MRPL52	1.9	0.0476	0.736	0.138
	10342851					1.9	0.0991	0.736	0.312
AUP1	10343686	ENSMUSG00000068328	Aup1-201	ENSG00000115307	AUP1	1.9	0.124	0.736	0.233
	10343820					1.9	0.158	0.736	0.218
NUDT21	10491036	ENSMUSG00000031754	Nudt21-201	ENSG00000167005	NUDT21	1.9	0.0361	0.736	0.0854
DDIAS	10565570	ENSMUSG00000030641	Ddias-201	ENSG00000165490	DDIAS	1.9	0.0438	0.736	0.189
DENND4A	10586254	ENSMUSG00000053641	Dennd4a-201	ENSG00000174485	DENND4A	1.9	0.126	0.736	0.108
S1PR5	10591494	ENSMUSG00000045087	S1pr5-001	ENSG00000180739	S1PR5	1.9	0.0966	0.736	0.152
MRPS22	10595900	ENSMUSG00000032459	Mrps22-001_Mrps22-002	ENSG00000175110	MRPS22	1.9	0.0477	0.736	0.117
	10338710					1.89	0.15	0.736	0.287
	10338857					1.89	0.0337	0.736	0.183
	10339009					1.89	0.196	0.737	0.32
ITCH	10340709	ENSMUSG00000027598	Itch-006_Itch-005	ENSG00000078747	ITCH	1.89	0.0304	0.736	0.179
	10340774					1.89	0.00383	0.736	0.239
	10341791					1.89	0.106	0.736	0.354
	10343022					1.89	0.303	0.75	0.379
RRAGC	10343338	ENSMUSG00000028646	Rragc-003_Rragc-004	ENSG00000273637_ENSG00000116954	_RRAGC	1.89	0.496	0.781	0.348
	10344038					1.89	0.615	0.803	0.293
PYDC3	10351880	ENSMUSG00000066677	Pydc3-002_Pydc3-001_Pydc3-201			1.89	0.275	0.744	0.175
SLC25A5	10355996	ENSMUSG00000016319	Slc25a5-001_Slc25a5-002	ENSG00000005022	SLC25A5	1.89	0.284	0.745	0.205
PPP2R5A	10361104	ENSMUSG00000026626	Ppp2r5a-001_Ppp2r5a-008	ENSG00000066027	PPP2R5A	1.89	0.0147	0.736	0.0804
RPS6	10363699	ENSMUSG00000028495	Rps6-001_Rps6-002_Rps6-004_Rps6-003	ENSG00000137154	RPS6	1.89	0.157	0.736	0.195
NOC3L	10467344	ENSMUSG00000024999	Noc3l-201	ENSG00000173145	NOC3L	1.89	0.05	0.736	0.145
TACC3	10521090	ENSMUSG00000037313	Tacc3-001_Tacc3-003_Tacc3-002	ENSG00000013810	TACC3	1.89	0.097	0.736	0.165
	10338657					1.88	0.0813	0.736	0.185
ANAPC1	10339940	ENSMUSG00000014355	Anapc1-001_Anapc1-010	ENSG00000153107	ANAPC1_LOC730268_LOC100996909_LOC102723467_LOC102724642_LOC102724762	1.88	0.0357	0.736	0.256
	10340222					1.88	0.183	0.737	0.219
TBL3	10340492	ENSMUSG00000040688	Tbl3-001_Tbl3-002_Tbl3-005	ENSG00000183751	TBL3	1.88	0.0733	0.736	0.21
	10342820					1.88	0.143	0.736	0.218
PARPBP	10371591	ENSMUSG00000035365	Parpbp-001	ENSG00000185480	PARPBP	1.88	0.0848	0.736	0.204
HINT1	10376196	ENSMUSG00000020267	Hint1-001_Hint1-002	ENSG00000169567	HINT1	1.88	0.0908	0.736	0.12
CKS2	10424779	ENSMUSG00000062248	Cks2-001	ENSG00000123975	CKS2	1.88	0.0552	0.736	0.109
4930453N24RIK	10440284	ENSMUSG00000059920	4930453N24Rik-002_4930453N24Rik-001	ENSG00000179021	C3orf38	1.88	0.029	0.736	0.109
RPL7APS3	10453632	ENSMUSG00000068579	Rpl7a-ps3-201	ENSG00000148303	SNORD24_SNORD36A_SNORD36B_RPL7A	1.88	0.262	0.74	0.197
GNG5	10496822	ENSMUSG00000068523	Gng5-002	ENSG00000174021	GNG5	1.88	0.0682	0.736	0.105
HMGB1	10500543	ENSMUSG00000066551	Hmgb1-001_Hmgb1-003_Hmgb1-002_Hmgb1-009_Hmgb1-006_Hmgb1-007_Hmgb1-004_Hmgb1-008_Hmgb1-005	ENSG00000189403	HMGB1	1.88	0.327	0.752	0.201
GM22154	10507872	ENSMUSG00000065778	Gm22154-201	ENSG00000201457	SNORA55	1.88	0.52	0.786	0.209
GM9001	10545528	ENSMUSG00000080824	Gm9001-001			1.88	0.22	0.737	0.238
KLRC3	10548396	ENSMUSG00000033027	Klrc3-001_Klrc3-201	ENSG00000255641_ENSG00000205810_ENSG00000134545_ENSG00000205809_ENSG00000183542	_KLRC3_KLRC1_KLRC2_KLRC4	1.88	0.487	0.78	0.374
TM6SF1	10554574	ENSMUSG00000038623	Tm6sf1-001_Tm6sf1-002_Tm6sf1-003_Tm6sf1-005	ENSG00000136404	TM6SF1	1.88	0.095	0.736	0.0861
TMOD3	10595000	ENSMUSG00000058587	Tmod3-201	ENSG00000138594	TMOD3	1.88	0.0116	0.736	0.0744
PSMA1	10338120	ENSMUSG00000030751	Psma1-001_Psma1-004_Psma1-002_Psma1-003	ENSG00000256206_ENSG00000129084	PSMA1	1.87	0.135	0.736	0.129
	10339385					1.87	0.116	0.736	0.234
MTIF2	10339825	ENSMUSG00000020459	Mtif2-002_Mtif2-003_Mtif2-201	ENSG00000085760	MTIF2	1.87	0.105	0.736	0.187
	10341624					1.87	0.292	0.746	0.261
	10341785					1.87	0.534	0.788	0.381
	10341818					1.87	0.137	0.736	0.267
	10342407					1.87	0.128	0.736	0.279
	10343994					1.87	0.0868	0.736	0.232
SGK1	10362073	ENSMUSG00000019970	Sgk1-002_Sgk1-003_Sgk1-001_Sgk1-010_Sgk1-008_Sgk1-201_Sgk1-202	ENSG00000118515	SGK1	1.87	0.134	0.736	0.181
LARP4	10426827	ENSMUSG00000023025	Larp4-201_Larp4-202	ENSG00000161813	LARP4	1.87	0.138	0.736	0.159
MSH2	10447395	ENSMUSG00000024151	Msh2-001_Msh2-002	ENSG00000095002	MSH2	1.87	0.0473	0.736	0.136
DPH6	10486029	ENSMUSG00000057147	Dph6-001_Dph6-002_Dph6-003_Dph6-004	ENSG00000134146	DPH6	1.87	0.0253	0.736	0.108
YAE1D1	10497587	ENSMUSG00000075054	Yae1d1-201	ENSG00000241127	YAE1D1	1.87	0.133	0.736	0.108
GEMIN6	10541091	ENSMUSG00000055760	Gemin6-001	ENSG00000152147	GEMIN6	1.87	0.0856	0.736	0.205
SNORD35B	10563099	ENSMUSG00000064767	Snord35b-201	ENSG00000200530		1.87	0.153	0.736	0.205
GOLM1	10340202	ENSMUSG00000021556	Golm1-202_Golm1-201	ENSG00000135052	GOLM1	1.86	0.568	0.793	0.17
	10340478					1.86	0.402	0.763	0.383
ITCH	10340607	ENSMUSG00000027598	Itch-001_Itch-002_Itch-004	ENSG00000078747	ITCH	1.86	0.0255	0.736	0.137
	10340773					1.86	0.213	0.737	0.0952
GPS1	10343093	ENSMUSG00000025156	Gps1-003	ENSG00000169727	GPS1	1.86	0.277	0.744	0.27
RRP15	10360934	ENSMUSG00000001305	Rrp15-001_Rrp15-002	ENSG00000067533	RRP15	1.86	0.0129	0.736	0.168
MGAT2	10396074	ENSMUSG00000043998	Mgat2-001	ENSG00000168282	MGAT2	1.86	0.0216	0.736	0.125
NCAPG2	10399087	ENSMUSG00000042029	Ncapg2-201	ENSG00000146918	NCAPG2	1.86	0.254	0.739	0.255
GM23969	10470314	ENSMUSG00000065258	Gm23969-201	ENSG00000206611	SNORD24	1.86	0.604	0.8	0.257
RAD51	10474902	ENSMUSG00000027323	Rad51-001_Rad51-004_Rad51-003	ENSG00000051180	RAD51	1.86	0.0605	0.736	0.174
RBM12B2	10503359	ENSMUSG00000052137	Rbm12b2-002_Rbm12b2-001	ENSG00000183808	RBM12B	1.86	0.0812	0.736	0.125
4930522L14RIK	10532305	ENSMUSG00000072762	4930522L14Rik-002_4930522L14Rik-001			1.86	0.155	0.736	0.245
CHCHD3	10543835	ENSMUSG00000053768	Chchd3-001_Chchd3-003_Chchd3-005_Chchd3-006_Chchd3-007_Chchd3-004_Chchd3-002	ENSG00000106554	CHCHD3	1.86	0.0223	0.736	0.104
SNORA7A	10547073	ENSMUSG00000064563	Snora7a-201	ENSG00000207088_ENSG00000207496	SNORA7B_SNORA7A	1.86	0.408	0.765	0.149
MTIF2	10338665	ENSMUSG00000020459	Mtif2-002_Mtif2-003_Mtif2-006_Mtif2-201	ENSG00000085760	MTIF2	1.85	0.0808	0.736	0.118
MTIF2	10339607	ENSMUSG00000020459	Mtif2-002_Mtif2-003_Mtif2-004_Mtif2-005_Mtif2-006_Mtif2-201	ENSG00000085760	MTIF2	1.85	0.141	0.736	0.158
	10339733					1.85	0.113	0.736	0.0808
	10342648					1.85	0.433	0.77	0.33
GM12250	10376324	ENSMUSG00000082292	Gm12250-001			1.85	0.0288	0.736	0.146
SERPINB9	10404429	ENSMUSG00000045827	Serpinb9-001_Serpinb9-201	ENSG00000170542	SERPINB9	1.85	0.166	0.736	0.243
ZFP85	10410375	ENSMUSG00000058331	Zfp85-001_Zfp85-201			1.85	0.123	0.736	0.245
GPR15	10440131	ENSMUSG00000047293	Gpr15-201	ENSG00000154165	GPR15	1.85	0.473	0.778	0.301
KIF18A	10474381	ENSMUSG00000027115	Kif18a-001_Kif18a-003_Kif18a-004	ENSG00000121621	KIF18A	1.85	0.119	0.736	0.158
MRPS26	10476189	ENSMUSG00000037740	Mrps26-001_Mrps26-002	ENSG00000125901	MRPS26	1.85	0.00165	0.736	0.134
WWP1	10511755	ENSMUSG00000041058	Wwp1-001_Wwp1-201	ENSG00000123124	WWP1	1.85	0.0135	0.736	0.0797
SMPDL3B	10516956	ENSMUSG00000028885	Smpdl3b-001	ENSG00000130768	SMPDL3B	1.85	0.0524	0.736	0.198
SNORD21_RPL5	10523901	ENSMUSG00000064453_ENSMUSG00000058558	Snord21-201_Rpl5-003_Rpl5-004_Rpl5-005	ENSG00000206680_ENSG00000122406	SNORD21_RPL5	1.85	0.156	0.736	0.0842
PPAT	10530806	ENSMUSG00000029246	Ppat-002_Ppat-001_Ppat-003	ENSG00000128059	PPAT	1.85	0.0638	0.736	0.0969
COX5A	10585706	ENSMUSG00000000088	Cox5a-201	ENSG00000178741	COX5A	1.85	0.0934	0.736	0.109
C1GALT1C1	10604226	ENSMUSG00000048970	C1galt1c1-001	ENSG00000171155	C1GALT1C1	1.85	0.101	0.736	0.152
SNORD100_RPS12	10606575	ENSMUSG00000080486_ENSMUSG00000061983	Snord100-201_Rps12-201	ENSG00000221500_ENSG00000112306	SNORD100_RPS12	1.85	0.313	0.751	0.255
	10338227					1.84	0.0764	0.736	0.254
	10339628					1.84	0.291	0.746	0.381
MTIF2	10339704	ENSMUSG00000020459	Mtif2-002_Mtif2-003_Mtif2-004_Mtif2-005_Mtif2-007_Mtif2-201	ENSG00000085760	MTIF2	1.84	0.176	0.736	0.254
DERL1	10339984	ENSMUSG00000022365	Derl1-201	ENSG00000136986	DERL1	1.84	0.457	0.776	0.172
	10342597					1.84	0.00227	0.736	0.262
	10342771					1.84	0.145	0.736	0.278
PSPH	10342865	ENSMUSG00000029446	Psph-004_Psph-001	ENSG00000146733	PSPH	1.84	0.25	0.738	0.248
CDV3	10343426	ENSMUSG00000032803	Cdv3-006	ENSG00000091527	CDV3	1.84	0.0368	0.736	0.259
TMEM165	10343521	ENSMUSG00000029234	Tmem165-001	ENSG00000134851	TMEM165	1.84	0.0392	0.736	0.0819
HDAC5	10343803	ENSMUSG00000008855	Hdac5-003_Hdac5-002_Hdac5-020_Hdac5-007_Hdac5-019_Hdac5-001_Hdac5-013_Hdac5-012_Hdac5-011_Hdac5-010	ENSG00000108840	HDAC5	1.84	0.24	0.737	0.234
	10344059					1.84	0.0451	0.736	0.288
NIN	10400805	ENSMUSG00000021068	Nin-001_Nin-002_Nin-201_Nin-202	ENSG00000100503	NIN	1.84	0.0115	0.736	0.107
GZMA	10412211	ENSMUSG00000023132	Gzma-201	ENSG00000145649	GZMA	1.84	0.657	0.811	0.282
ZBTBD6	10416655	ENSMUSG00000075502	Zbtbd6-201	ENSG00000120696	KBTBD7	1.84	0.0183	0.736	0.201
PCGF6	10468275	ENSMUSG00000025050	Pcgf6-201	ENSG00000156374	PCGF6	1.84	0.0169	0.736	0.149
GM24455	10583310	ENSMUSG00000065282	Gm24455-201	ENSG00000207145	SNORA18	1.84	0.451	0.774	0.262
RSL24D1	10587042	ENSMUSG00000032215	Rsl24d1-003_Rsl24d1-001_Rsl24d1-004	ENSG00000137876	RSL24D1	1.84	0.00415	0.736	0.108
EOMES	10589994	ENSMUSG00000032446	Eomes-003_Eomes-001_Eomes-002	ENSG00000163508	EOMES	1.84	0.112	0.736	0.119
PFDN6	10338306	ENSMUSG00000024309	Pfdn6-001_Pfdn6-005_Pfdn6-002_Pfdn6-201	ENSG00000204220	PFDN6_MIR6834	1.83	0.0198	0.736	0.122
HP1BP3	10339305	ENSMUSG00000028759	Hp1bp3-007	ENSG00000127483	HP1BP3	1.83	0.386	0.76	0.353
GBF1	10339977	ENSMUSG00000025224	Gbf1-004	ENSG00000107862	GBF1	1.83	0.0887	0.736	0.242
	10340109					1.83	0.465	0.777	0.293
	10340416					1.83	0.305	0.75	0.295
NAA60	10340488	ENSMUSG00000005982	Naa60-006_Naa60-010_Naa60-002_Naa60-201	ENSG00000122390	NAA60	1.83	0.2	0.737	0.251
ATG5	10342288	ENSMUSG00000038160	Atg5-201	ENSG00000057663	ATG5	1.83	0.0779	0.736	0.253
	10342852					1.83	0.26	0.74	0.388
	10344581					1.83	0.0229	0.736	0.128
MGAT4A	10354003	ENSMUSG00000026110	Mgat4a-001_Mgat4a-002_Mgat4a-003_Mgat4a-201	ENSG00000071073	MGAT4A	1.83	0.116	0.736	0.14
LYST	10403604	ENSMUSG00000019726	Lyst-201	ENSG00000143669	LYST	1.83	0.228	0.737	0.101
GNL3	10418480	ENSMUSG00000042354	Gnl3-201	ENSG00000163938	GNL3_SNORD19B	1.83	0.0577	0.736	0.0925
MICU2	10420457	ENSMUSG00000021973	Micu2-201	ENSG00000165487	MICU2	1.83	0.0649	0.736	0.159
GM16139	10433937	ENSMUSG00000089861	Gm16139-001			1.83	0.14	0.736	0.115
GM17669_GM10709_RPL29_GM3550	10472197	ENSMUSG00000091695_ENSMUSG00000074516_ENSMUSG00000048758_ENSMUSG00000078240	Gm17669-201_Gm10709-201_Rpl29-001_Rpl29-002_Gm3550-201	ENSG00000162244	RPL29	1.83	0.331	0.752	0.13
SSR2	10493259	ENSMUSG00000041355	Ssr2-001_Ssr2-003_Ssr2-004_Ssr2-002	ENSG00000163479	SSR2	1.83	0.353	0.758	0.245
PDCD10	10498771	ENSMUSG00000027835	Pdcd10-001_Pdcd10-004_Pdcd10-003	ENSG00000114209	PDCD10	1.83	0.0779	0.736	0.0867
GM20390	10535927	ENSMUSG00000091228	Gm20390-001	ENSG00000011052	NME1-NME2	1.83	0.083	0.736	0.0697
UBE2G1	10338540	ENSMUSG00000020794	Ube2g1-001_Ube2g1-002_Ube2g1-003	ENSG00000132388	UBE2G1	1.82	0.279	0.745	0.233
MTIF2	10339356	ENSMUSG00000020459	Mtif2-002_Mtif2-003_Mtif2-004_Mtif2-005_Mtif2-007_Mtif2-201	ENSG00000085760	MTIF2	1.82	0.213	0.737	0.184
	10340277					1.82	0.0312	0.736	0.251
	10340311					1.82	0.285	0.745	0.242
SAP30L	10340717	ENSMUSG00000020519	Sap30l-001	ENSG00000164576	SAP30L	1.82	0.0197	0.736	0.198
ANAPC1	10343933	ENSMUSG00000014355	Anapc1-001_Anapc1-005	ENSG00000153107	ANAPC1_LOC730268_LOC100996909_LOC102723467_LOC102724642_LOC102724762	1.82	0.335	0.753	0.204
DLG1	10344413	ENSMUSG00000022770	Dlg1-013	ENSG00000075711	DLG1	1.82	0.0179	0.736	0.243
RPL23APS3	10371275	ENSMUSG00000078126	Rpl23a-ps3-201	ENSG00000198242	SNORD42A_RPL23A	1.82	0.0634	0.736	0.0806
MRPL18	10447880	ENSMUSG00000057388	Mrpl18-001_Mrpl18-003_Mrpl18-004	ENSG00000112110	MRPL18	1.82	0.00711	0.736	0.0984
RSL24D1	10454063	ENSMUSG00000032215	Rsl24d1-003_Rsl24d1-001_Rsl24d1-004	ENSG00000137876	RSL24D1	1.82	0.312	0.751	0.305
RBM17	10480057	ENSMUSG00000037197	Rbm17-001	ENSG00000134453	RBM17	1.82	0.256	0.739	0.226
CHIL3	10501020	ENSMUSG00000040809	Chil3-001_Chil3-003	ENSG00000134216	CHIA	1.82	0.149	0.736	0.252
LARP7_GM12666	10514383	ENSMUSG00000027968_ENSMUSG00000066107	Larp7-201_Gm12666-001	ENSG00000174720	LARP7	1.82	0.159	0.736	0.152
CMPK1	10515164	ENSMUSG00000028719	Cmpk1-001_Cmpk1-004	ENSG00000162368	CMPK1	1.82	0.158	0.736	0.134
GM13248_GM13139_ZNF41PS_GM13251	10518335	ENSMUSG00000063245_ENSMUSG00000067916_ENSMUSG00000084350_ENSMUSG00000070605	Gm13248-001_Gm13248-201_Gm13139-001_Znf41-ps-001_Gm13251-001			1.82	0.237	0.737	0.127
MRPS18C	10523541	ENSMUSG00000016833	Mrps18c-001_Mrps18c-002_Mrps18c-003_Mrps18c-004	ENSG00000163319	MRPS18C	1.82	0.162	0.736	0.14
CLDN13	10534389	ENSMUSG00000008843	Cldn13-001			1.82	0.481	0.78	0.363
XPC	10546349	ENSMUSG00000030094	Xpc-001_Xpc-002	ENSG00000154767	XPC	1.82	0.0257	0.736	0.163
GM20946_4930467E23RIK_GM21119_GM15319	10579054	ENSMUSG00000094421_ENSMUSG00000096265_ENSMUSG00000095294_ENSMUSG00000074449	Gm20946-001_4930467E23Rik-201_Gm21119-201_Gm15319-001			1.82	0.326	0.752	0.413
GM7324_RBMXL1	10579830	ENSMUSG00000049235_ENSMUSG00000037070	Gm7324-001_Rbmxl1-201			1.82	0.000971	0.736	0.112
ARPP19	10587104	ENSMUSG00000007656	Arpp19-001_Arpp19-009_Arpp19-007_Arpp19-004_Arpp19-005_Arpp19-201	ENSG00000128989	ARPP19	1.82	0.159	0.736	0.159
	10338096					1.81	0.202	0.737	0.311
CIC	10339207	ENSMUSG00000005442	Cic-001_Cic-009_Cic-007_Cic-002_Cic-015_Cic-010_Cic-008_Cic-004_Cic-201	ENSG00000079432	CIC	1.81	0.204	0.737	0.159
HDAC5	10339317	ENSMUSG00000008855	Hdac5-012_Hdac5-010	ENSG00000108840	HDAC5	1.81	0.447	0.774	0.334
	10339651					1.81	0.138	0.736	0.149
	10340171					1.81	0.0496	0.736	0.0784
	10342187					1.81	0.169	0.736	0.253
	10342236					1.81	0.272	0.742	0.331
MTIF2	10342578	ENSMUSG00000020459	Mtif2-002_Mtif2-003_Mtif2-004_Mtif2-005_Mtif2-006_Mtif2-201	ENSG00000085760	MTIF2	1.81	0.0247	0.736	0.133
	10343196					1.81	0.304	0.75	0.176
	10343634					1.81	0.252	0.738	0.351
	10344156					1.81	0.0175	0.736	0.263
CENPF	10360985	ENSMUSG00000026605	Cenpf-001_Cenpf-002	ENSG00000117724	CENPF	1.81	0.325	0.752	0.202
SNORD7	10379652	ENSMUSG00000065715	Snord7-201	ENSG00000207297	SNORD7	1.81	0.461	0.777	0.328
F2RL1	10411226	ENSMUSG00000021678	F2rl1-201	ENSG00000164251	F2RL1	1.81	0.0618	0.736	0.153
MORC3	10437023	ENSMUSG00000039456	Morc3-201	ENSG00000159256	MORC3_LOC102724932	1.81	0.0862	0.736	0.115
RPL11_TTBK1	10451301	ENSMUSG00000059291_ENSMUSG00000015599	Rpl11-001_Rpl11-003_Rpl11-002_Rpl11-004_Rpl11-007_Rpl11-006_Rpl11-005_Ttbk1-201	ENSG00000142676_ENSG00000146216	RPL11_TTBK1	1.81	0.293	0.746	0.324
RBBP8	10453867	ENSMUSG00000041238	Rbbp8-201_Rbbp8-202	ENSG00000101773	RBBP8	1.81	0.118	0.736	0.14
GM14306_GM14410	10490291	ENSMUSG00000078879_ENSMUSG00000078870	Gm14306-002_Gm14410-001_Gm14410-002_Gm14410-003	ENSG00000196418	ZNF124	1.81	0.0677	0.736	0.0988
CHD7	10503202	ENSMUSG00000041235	Chd7-001_Chd7-201	ENSG00000171316	CHD7_LOC102724260	1.81	0.311	0.751	0.222
MRTO4	10517706	ENSMUSG00000028741	Mrto4-005_Mrto4-001_Mrto4-002_Mrto4-007_Mrto4-004_Mrto4-006	ENSG00000053372	MRTO4	1.81	0.0236	0.736	0.165
RNF32	10520392	ENSMUSG00000029130	Rnf32-001_Rnf32-002_Rnf32-003_Rnf32-004_Rnf32-005_Rnf32-201	ENSG00000105982	RNF32	1.81	0.126	0.736	0.207
GM24698_SNORA3_RPL27A	10556206	ENSMUSG00000065817_ENSMUSG00000065016_ENSMUSG00000046364	Gm24698-201_Snora3-201_Rpl27a-002_Rpl27a-004_Rpl27a-006	ENSG00000200983_ENSG00000166441	SNORA45A_RPL27A	1.81	0.504	0.782	0.136
GPR114	10574246	ENSMUSG00000061577	Gpr114-001_Gpr114-002_Gpr114-201	ENSG00000159618	GPR114	1.81	0.089	0.736	0.149
	10338146					1.8	0.0247	0.736	0.276
	10338740					1.8	0.192	0.737	0.297
	10339041					1.8	0.183	0.737	0.236
DLG1	10342036	ENSMUSG00000022770	Dlg1-005	ENSG00000075711	DLG1	1.8	0.103	0.736	0.204
MITD1	10354054	ENSMUSG00000026088	Mitd1-002_Mitd1-001_Mitd1-004_Mitd1-003	ENSG00000158411	MITD1	1.8	0.108	0.736	0.161
	10367515					1.8	0.0695	0.736	0.0707
NUDCD2	10375234	ENSMUSG00000020328	Nudcd2-001_Nudcd2-002_Nudcd2-005_Nudcd2-004_Nudcd2-003	ENSG00000170584	NUDCD2	1.8	0.105	0.736	0.193
RPS19	10414874	ENSMUSG00000040952	Rps19-001_Rps19-004_Rps19-002_Rps19-003_Rps19-005_Rps19-006_Rps19-007_Rps19-008	ENSG00000105372	RPS19	1.8	0.0162	0.736	0.0711
RIOK2	10442057	ENSMUSG00000103104	Riok2-201	ENSG00000058729	RIOK2	1.8	0.0189	0.736	0.0926
GM10548	10458086	ENSMUSG00000073607	Gm10548-001_Gm10548-002			1.8	0.152	0.736	0.0799
EIF3J2_EIF3J1	10458680	ENSMUSG00000043424_ENSMUSG00000027236	Eif3j2-001_Eif3j1-001	ENSG00000104131	EIF3J	1.8	0.103	0.736	0.0937
GM24134_GM22879_RPL7A	10470320	ENSMUSG00000065295_ENSMUSG00000064829_ENSMUSG00000062647	Gm24134-201_Gm22879-201_Rpl7a-004_Rpl7a-007	ENSG00000199744_ENSG00000253094_ENSG00000200831_ENSG00000148303	SNORD36A__SNORD24_SNORD36B_RPL7A	1.8	0.255	0.739	0.0933
GM13151_GM13051_ZFP534	10518346	ENSMUSG00000078498_ENSMUSG00000066009_ENSMUSG00000062518	Gm13151-001_Gm13051-002_Zfp534-001	ENSG00000196214_ENSG00000167554_ENSG00000198464_ENSG00000198633_ENSG00000197385_ENSG00000213020_ENSG00000258405_ENSG00000167562_ENSG00000221923_ENSG00000197928_ENSG00000198346_ENSG00000182986_ENSG00000204604_ENSG00000198538_ENSG00000167766_ENSG00000221874_ENSG00000180257_ENSG00000170954_ENSG00000203326_ENSG00000196417	ZNF766_ZNF610_ZNF480_ZNF534_ZNF860_ZNF611_ZNF578_ZNF701_ZNF880_ZNF677_ZNF813_ZNF320_ZNF468_ZNF28_ZNF83_ZNF816-ZNF321P_ZNF816_ZNF415__ZNF765	1.8	0.0949	0.736	0.0838
IGKV9	10538875	ENSMUSG00000093906	Igkv9-129-201			1.8	0.307	0.751	0.291
MAK16	10578027	ENSMUSG00000031578	Mak16-201	ENSG00000198042	MAK16	1.8	0.00488	0.736	0.0929
RAB14	10338745	ENSMUSG00000026878	Rab14-004	ENSG00000119396	RAB14	1.79	0.149	0.736	0.288
HP1BP3	10339657	ENSMUSG00000028759	Hp1bp3-001_Hp1bp3-002_Hp1bp3-003_Hp1bp3-006_Hp1bp3-007_Hp1bp3-010_Hp1bp3-202_Hp1bp3-201	ENSG00000127483	HP1BP3	1.79	0.0634	0.736	0.158
	10339831					1.79	0.0611	0.736	0.303
CDV3	10341342	ENSMUSG00000032803	Cdv3-001_Cdv3-003_Cdv3-004_Cdv3-005_Cdv3-007_Cdv3-002_Cdv3-006	ENSG00000091527	CDV3	1.79	0.368	0.758	0.104
NMT1	10341875	ENSMUSG00000020936	Nmt1-001	ENSG00000136448	NMT1	1.79	0.0809	0.736	0.105
COX18	10342646	ENSMUSG00000035505	Cox18-001_Cox18-002_Cox18-005_Cox18-006	ENSG00000163626	COX18	1.79	0.222	0.737	0.275
	10343666					1.79	0.277	0.744	0.302
DDB1	10343802	ENSMUSG00000024740	Ddb1-201	ENSG00000167986	DDB1	1.79	0.0484	0.736	0.0943
	10343879					1.79	0.365	0.758	0.261
DARS	10357454	ENSMUSG00000026356	Dars-001	ENSG00000115866	DARS	1.79	0.0268	0.736	0.0763
PPA1	10363498	ENSMUSG00000020089	Ppa1-001	ENSG00000180817	PPA1	1.79	0.108	0.736	0.0922
SPTSSA	10400321	ENSMUSG00000044408	Sptssa-201	ENSG00000165389	SPTSSA	1.79	0.135	0.736	0.103
TMEM167	10406530	ENSMUSG00000012422	Tmem167-001_Tmem167-003	ENSG00000174695	TMEM167A	1.79	0.0825	0.736	0.123
XRCC6	10425632	ENSMUSG00000022471	Xrcc6-002_Xrcc6-001	ENSG00000196419	XRCC6	1.79	0.00936	0.736	0.14
GM24201_GM26447_SNORA81_EIF4A2	10434743	ENSMUSG00000064880_ENSMUSG00000064382_ENSMUSG00000087935_ENSMUSG00000022884	Gm24201-201_Gm26447-201_Snora81-201_Eif4a2-004_Eif4a2-008_Eif4a2-009_Eif4a2-011_Eif4a2-017_Eif4a2-019_Eif4a2-021_Eif4a2-022	ENSG00000202449_ENSG00000201791_ENSG00000200320_ENSG00000253092_ENSG00000200130_ENSG00000156976	_SNORA63_EIF4A2_SNORD2_SNORA4_SNORA81_MIR1248	1.79	0.0292	0.736	0.0561
D16ERTD472E	10440427	ENSMUSG00000022864	D16Ertd472e-001_D16Ertd472e-002_D16Ertd472e-003	ENSG00000154642	C21orf91	1.79	0.0194	0.736	0.08
SNORD53	10446713	ENSMUSG00000092887	Snord53-201	ENSG00000265145	SNORD53	1.79	0.115	0.736	0.0911
NDUFB4	10462193	ENSMUSG00000022820	Ndufb4-001	ENSG00000065518	NDUFB4	1.79	0.0423	0.736	0.0962
IFIT2	10462613	ENSMUSG00000045932	Ifit2-001	ENSG00000119922	IFIT2	1.79	0.00514	0.736	0.0929
MTAP	10505894	ENSMUSG00000062937	Mtap-001	ENSG00000099810	MTAP	1.79	0.0357	0.736	0.157
KIF1B	10518585	ENSMUSG00000063077	Kif1b-001_Kif1b-003	ENSG00000054523	KIF1B	1.79	0.249	0.738	0.159
LSM5	10544971	ENSMUSG00000091625	Lsm5-001_Lsm5-004_Lsm5-003_Lsm5-002	ENSG00000106355	LSM5	1.79	0.0691	0.736	0.105
IPO7	10556216	ENSMUSG00000066232	Ipo7-201	ENSG00000205339	IPO7	1.79	0.0917	0.736	0.0886
KBTBD11	10570513	ENSMUSG00000055675	Kbtbd11-001_Kbtbd11-004	ENSG00000176595		1.79	0.0271	0.736	0.0996
NKRF	10604053	ENSMUSG00000044149	Nkrf-001	ENSG00000186416	NKRF	1.79	0.03	0.736	0.106
VAMP7	10607952	ENSMUSG00000051412	Vamp7-201	ENSG00000124333	VAMP7	1.79	0.212	0.737	0.143
	10338110					1.78	0.382	0.76	0.217
	10340590					1.78	0.312	0.751	0.342
GM23645	10340645	ENSMUSG00000065162	Gm23645-201			1.78	0.117	0.736	0.181
SSR3	10341516	ENSMUSG00000027828	Ssr3-003	ENSG00000114850	SSR3	1.78	0.224	0.737	0.325
CDV3	10341801	ENSMUSG00000032803	Cdv3-001_Cdv3-003_Cdv3-004_Cdv3-005	ENSG00000091527	CDV3	1.78	0.336	0.753	0.298
HDAC5	10342235	ENSMUSG00000008855	Hdac5-010	ENSG00000108840	HDAC5	1.78	0.427	0.769	0.345
PSAP	10342261	ENSMUSG00000004207	Psap-001_Psap-202_Psap-204_Psap-203_Psap-201	ENSG00000197746	PSAP	1.78	0.282	0.745	0.197
	10342848					1.78	0.448	0.774	0.296
	10343092					1.78	0.219	0.737	0.233
	10343604					1.78	0.0495	0.736	0.148
TMEM234	10343921	ENSMUSG00000028797	Tmem234-018_Tmem234-020_Tmem234-009	ENSG00000160055	TMEM234	1.78	0.309	0.751	0.333
TBL3	10344206	ENSMUSG00000040688	Tbl3-004	ENSG00000183751	TBL3	1.78	0.318	0.752	0.338
	10344343					1.78	0.0876	0.736	0.197
DERL1	10344425	ENSMUSG00000022365	Derl1-201	ENSG00000136986	DERL1	1.78	0.279	0.745	0.181
NOP58	10346634	ENSMUSG00000026020	Nop58-002_Nop58-001_Nop58-011_Nop58-013	ENSG00000055044	NOP58	1.78	0.147	0.736	0.101
ZFP808	10405733	ENSMUSG00000074867	Zfp808-001	ENSG00000198482_ENSG00000213799	ZNF808_ZNF845	1.78	0.0633	0.736	0.209
SRSF3	10443459	ENSMUSG00000071172	Srsf3-003_Srsf3-002_Srsf3-001_Srsf3-005			1.78	0.225	0.737	0.217
MUT	10445214	ENSMUSG00000023921	Mut-201	ENSG00000146085	MUT	1.78	0.0631	0.736	0.0995
ZMAT2	10455007	ENSMUSG00000001383	Zmat2-201	ENSG00000146007	ZMAT2	1.78	0.0899	0.736	0.141
PPP1R2	10467003	ENSMUSG00000047714	Ppp1r2-001_Ppp1r2-002	ENSG00000184203	PPP1R2	1.78	0.29	0.746	0.249
PDLIM1	10520950	ENSMUSG00000055044	Pdlim1-001_Pdlim1-003	ENSG00000107438	PDLIM1	1.78	0.189	0.737	0.126
GCSH	10582020	ENSMUSG00000034424	Gcsh-001	ENSG00000140905	GCSH_LOC101060817	1.78	0.102	0.736	0.21
ACP5	10591739	ENSMUSG00000001348	Acp5-203_Acp5-201_Acp5-202	ENSG00000102575	ACP5	1.78	0.00826	0.736	0.149
CETN2	10604974	ENSMUSG00000031347	Cetn2-001_Cetn2-002_Cetn2-004_Cetn2-003	ENSG00000147400	CETN2	1.78	0.106	0.736	0.175
	10338203					1.77	0.173	0.736	0.188
MTIF2	10338945	ENSMUSG00000020459	Mtif2-007	ENSG00000085760	MTIF2	1.77	0.162	0.736	0.362
	10338997					1.77	0.121	0.736	0.238
	10341222					1.77	0.162	0.736	0.17
ZKSCAN3	10342657	ENSMUSG00000021327	Zkscan3-005	ENSG00000189298	ZKSCAN3	1.77	0.178	0.736	0.284
	10342941					1.77	0.296	0.746	0.265
	10343249					1.77	0.0629	0.736	0.186
	10343740					1.77	0.165	0.736	0.226
	10343963					1.77	0.172	0.736	0.203
	10344305					1.77	0.0482	0.736	0.27
	10344453					1.77	0.165	0.736	0.287
GM25360	10347218	ENSMUSG00000094655	Gm25360-201			1.77	0.502	0.782	0.386
METTL18	10351179	ENSMUSG00000041396	Mettl18-001_Mettl18-002	ENSG00000171806	METTL18	1.77	0.12	0.736	0.226
2410016O06RIK	10397143	ENSMUSG00000046791	2410016O06Rik-201	ENSG00000170468	C14orf169	1.77	0.00726	0.736	0.11
RPS19	10398599	ENSMUSG00000040952	Rps19-001_Rps19-004_Rps19-002_Rps19-003_Rps19-005_Rps19-006_Rps19-007_Rps19-008	ENSG00000105372	RPS19	1.77	0.00817	0.736	0.0635
GM10767	10405892	ENSMUSG00000074826	Gm10767-001_Gm10767-002	ENSG00000169612	FAM103A1	1.77	0.0269	0.736	0.177
	10424347					1.77	0.282	0.745	0.189
PCNP	10439980	ENSMUSG00000071533	Pcnp-007_Pcnp-001_Pcnp-004_Pcnp-006	ENSG00000081154	PCNP	1.77	0.0651	0.736	0.146
PRKD3	10453026	ENSMUSG00000024070	Prkd3-001_Prkd3-002_Prkd3-004_Prkd3-201	ENSG00000115825	PRKD3	1.77	0.00514	0.736	0.109
1110059E24RIK	10466676	ENSMUSG00000035171	1110059E24Rik-001_1110059E24Rik-002_1110059E24Rik-004	ENSG00000155621	C9orf85	1.77	0.128	0.736	0.127
VIM	10469322	ENSMUSG00000026728	Vim-001_Vim-006_Vim-002_Vim-004	ENSG00000026025	VIM	1.77	0.0851	0.736	0.0726
GM4852_GM6395_GM13414_GM15785_DNAJB6	10481868	ENSMUSG00000081185_ENSMUSG00000091905_ENSMUSG00000087635_ENSMUSG00000082072_ENSMUSG00000029131	Gm4852-001_Gm6395-201_Gm13414-001_Gm15785-001_Dnajb6-001_Dnajb6-002_Dnajb6-003			1.77	0.181	0.737	0.11
NCKAP1	10484318	ENSMUSG00000027002	Nckap1-001_Nckap1-002	ENSG00000061676	NCKAP1	1.77	0.124	0.736	0.116
ZFP931_GM14403_GM14399	10490294	ENSMUSG00000078861_ENSMUSG00000094786_ENSMUSG00000090093	Zfp931-002_Zfp931-001_Gm14403-001_Gm14403-002_Gm14399-001_Gm14399-003	ENSG00000196418_ENSG00000196437	ZNF124_ZNF569	1.77	0.00852	0.736	0.0868
GM15441	10500360	ENSMUSG00000074398	Gm15441-001_Gm15441-002			1.77	0.172	0.736	0.249
GM15730	10519514	ENSMUSG00000082867	Gm15730-001			1.77	0.21	0.737	0.283
ARL6IP4	10525718	ENSMUSG00000029404	Arl6ip4-001_Arl6ip4-002_Arl6ip4-003_Arl6ip4-004	ENSG00000182196	ARL6IP4	1.77	0.115	0.736	0.127
KCNJ8	10549102	ENSMUSG00000030247	Kcnj8-201	ENSG00000121361	KCNJ8	1.77	0.175	0.736	0.23
CKAP2	10577508	ENSMUSG00000037725	Ckap2-201	ENSG00000136108	CKAP2	1.77	0.116	0.736	0.199
	10338263					1.76	0.182	0.737	0.254
	10338675					1.76	0.115	0.736	0.242
CANX	10339065	ENSMUSG00000020368	Canx-001_Canx-004_Canx-201	ENSG00000127022	CANX	1.76	0.109	0.736	0.0807
	10339066					1.76	0.0184	0.736	0.236
	10339364					1.76	0.221	0.737	0.264
	10341767					1.76	0.138	0.736	0.123
COPA	10341797	ENSMUSG00000026553	Copa-001_Copa-006_Copa-008	ENSG00000122218	COPA	1.76	0.29	0.746	0.168
	10343246					1.76	0.132	0.736	0.243
HP1BP3	10343272	ENSMUSG00000028759	Hp1bp3-009	ENSG00000127483	HP1BP3	1.76	0.118	0.736	0.253
	10343416					1.76	0.0855	0.736	0.217
	10357133					1.76	0.00682	0.736	0.0819
DUS4L	10399882	ENSMUSG00000020648	Dus4l-201	ENSG00000105865	DUS4L	1.76	0.0294	0.736	0.157
GOLM1	10409767	ENSMUSG00000021556	Golm1-202_Golm1-201	ENSG00000135052	GOLM1	1.76	0.00446	0.736	0.116
RPL13PS3_RPL13	10415660	ENSMUSG00000059835_ENSMUSG00000000740	Rpl13-ps3-201_Rpl13-001_Rpl13-004_Rpl13-002	ENSG00000167526	RPL13_SNORD68	1.76	0.192	0.737	0.228
PHF7	10418604	ENSMUSG00000021902	Phf7-201	ENSG00000010318	PHF7	1.76	0.0722	0.736	0.207
RPL21	10420986	ENSMUSG00000041453	Rpl21-001_Rpl21-004_Rpl21-002_Rpl21-003_Rpl21-005	ENSG00000122026	SNORD102_RPL21_SNORA27	1.76	0.142	0.736	0.313
NR5S40	10425317	ENSMUSG00000064409	n-R5s40-201			1.76	0.36	0.758	0.293
SNX4	10435226	ENSMUSG00000022808	Snx4-201	ENSG00000114520	SNX4	1.76	0.0722	0.736	0.104
DNAH8	10443598	ENSMUSG00000033826	Dnah8-201	ENSG00000124721	DNAH8	1.76	0.84	0.843	0.239
2010012O05RIK	10463695	ENSMUSG00000062376	2010012O05Rik-201	ENSG00000270316_ENSG00000166275	_C10orf32	1.76	0.0511	0.736	0.198
PPP2R5A	10518341	ENSMUSG00000026626	Ppp2r5a-001	ENSG00000066027	PPP2R5A	1.76	0.00673	0.736	0.0736
MAGOHB	10548565	ENSMUSG00000030188	Magohb-001_Magohb-004_Magohb-005_Magohb-006_Magohb-003_Magohb-002	ENSG00000111196	MAGOHB	1.76	0.131	0.736	0.26
RPL13A	10563114	ENSMUSG00000074129	Rpl13a-003	ENSG00000142541	SNORD32A_SNORD33_SNORD34_SNORD35A_RPL13A	1.76	0.0598	0.736	0.0588
GM22912_GM22252_GM23560_GM26334_GM24866_GM23356_GM24702_GM22632_GM24983_GM24027_GM25462_GM22524_GM25710_GM25741_GM25209_GM25146_GM25230_GM22255_GM22630_GM22449_GM24872_GM24219_GM25098_GM26434_GM22834_GM26392_GM24528_GM24862_GM25463_GM24759_GM25461_GM26059_GM22627_GM24926_GM23254_GM24100_GM23575_GM25742_GM24137_GM22909_GM24799_GM25523_GM22511_GM24206_GM22391_GM23310_GM24585	10564135	ENSMUSG00000094522_ENSMUSG00000096287_ENSMUSG00000095220_ENSMUSG00000096090_ENSMUSG00000096913_ENSMUSG00000094723_ENSMUSG00000095997_ENSMUSG00000093860_ENSMUSG00000077645_ENSMUSG00000096648_ENSMUSG00000095314_ENSMUSG00000094625_ENSMUSG00000096359_ENSMUSG00000094538_ENSMUSG00000096306_ENSMUSG00000096136_ENSMUSG00000094567_ENSMUSG00000096281_ENSMUSG00000095581_ENSMUSG00000095501_ENSMUSG00000094667_…	Gm22912-201_Gm22252-201_Gm23560-201_Gm26334-201_Gm24866-201_Gm23356-201_Gm24702-201_Gm22632-201_Gm24983-201_Gm24027-201_Gm25462-201_Gm22524-201_Gm25710-201_Gm25741-201_Gm25209-201_Gm25146-201_Gm25230-201_Gm22255-201_Gm22630-201_Gm22449-201_Gm24872-201_Gm24219-201_Gm25098-201_Gm26434-201_Gm22834-201_Gm26392-201_Gm24528-201_Gm24862-201_Gm25463-201_Gm24759-201_Gm25461-201_Gm26059-201_Gm22627-201_Gm2…	ENSG00000199960	SNORD115-14	1.76	0.272	0.742	0.257
VDAC3PS1_VDAC3	10577534	ENSMUSG00000075053_ENSMUSG00000008892	Vdac3-ps1-201_Vdac3-201_Vdac3-202	ENSG00000078668	VDAC3	1.76	0.161	0.736	0.11
FUNDC2	10600504	ENSMUSG00000031198	Fundc2-001_Fundc2-003	ENSG00000165775	FUNDC2	1.76	0.113	0.736	0.186
TMEM234	10338841	ENSMUSG00000028797	Tmem234-012_Tmem234-003_Tmem234-010_Tmem234-004_Tmem234-015_Tmem234-016_Tmem234-002_Tmem234-011_Tmem234-005_Tmem234-018_Tmem234-006_Tmem234-019_Tmem234-009	ENSG00000160055	TMEM234	1.75	0.106	0.736	0.202
	10339804					1.75	0.216	0.737	0.201
TXNDC12	10340302	ENSMUSG00000028567	Txndc12-002	ENSG00000117862	TXNDC12	1.75	0.256	0.739	0.31
	10340841					1.75	0.295	0.746	0.302
UBE2G1	10340991	ENSMUSG00000020794	Ube2g1-001_Ube2g1-002_Ube2g1-003	ENSG00000132388	UBE2G1	1.75	0.303	0.75	0.207
ARFGEF1	10342012	ENSMUSG00000067851	Arfgef1-002	ENSG00000066777	ARFGEF1	1.75	0.198	0.737	0.197
	10342233					1.75	0.148	0.736	0.271
	10342833					1.75	0.224	0.737	0.278
	10344057					1.75	0.312	0.751	0.294
	10344357					1.75	0.00932	0.736	0.162
GM26224	10351035	ENSMUSG00000064440	Gm26224-201	ENSG00000200891_ENSG00000200999_ENSG00000201502_ENSG00000201025_ENSG00000200206_ENSG00000200897_ENSG00000201666		1.75	0.661	0.812	0.145
GM8840	10355310	ENSMUSG00000084332	Gm8840-001			1.75	0.104	0.736	0.198
PURB	10384150	ENSMUSG00000094483	Purb-001	ENSG00000146676	PURB	1.75	0.0603	0.736	0.0939
FIGNL1	10384373	ENSMUSG00000035455	Fignl1-001_Fignl1-002_Fignl1-201_Fignl1-202	ENSG00000132436	FIGNL1	1.75	0.229	0.737	0.16
GM23202_GM25091_RPL21	10397528	ENSMUSG00000077564_ENSMUSG00000077185_ENSMUSG00000041453	Gm23202-201_Gm25091-201_Rpl21-001_Rpl21-002_Rpl21-003_Rpl21-005_Rpl21-006	ENSG00000207051_ENSG00000207500_ENSG00000122026	SNORA27_SNORD102_RPL21	1.75	0.234	0.737	0.361
AKR1C13	10403303	ENSMUSG00000021213	Akr1c13-001_Akr1c13-002			1.75	0.115	0.736	0.176
GGACT	10422512	ENSMUSG00000041625	Ggact-002_Ggact-001_Ggact-004_Ggact-003	ENSG00000134864	GGACT	1.75	0.00512	0.736	0.141
GM20545	10450744	ENSMUSG00000092428	Gm20545-001			1.75	0.15	0.736	0.174
NPC1	10457508	ENSMUSG00000024413	Npc1-001	ENSG00000141458	NPC1	1.75	0.0486	0.736	0.124
CPNE3	10511739	ENSMUSG00000028228	Cpne3-001	ENSG00000085719	CPNE3	1.75	0.157	0.736	0.106
SNORA64_RPS2PS6_GM18025	10534059	ENSMUSG00000077709_ENSMUSG00000095427_ENSMUSG00000095406	Snora64-201_Rps2-ps6-201_Gm18025-201	ENSG00000252441_ENSG00000140988_ENSG00000199470	_SNORA64_RPS2	1.75	0.303	0.75	0.339
GM23202_GM25091_RPL21	10584122	ENSMUSG00000077564_ENSMUSG00000077185_ENSMUSG00000041453	Gm23202-201_Gm25091-201_Rpl21-001_Rpl21-002_Rpl21-003_Rpl21-005_Rpl21-006	ENSG00000207051_ENSG00000207500_ENSG00000122026	SNORA27_SNORD102_RPL21	1.75	0.0106	0.736	0.0721
TTK	10587508	ENSMUSG00000038379	Ttk-002_Ttk-004_Ttk-001	ENSG00000112742	TTK	1.75	0.0944	0.736	0.171
MTTA_MTTN_MTTC_MTTY	10598077	ENSMUSG00000064347_ENSMUSG00000064348_ENSMUSG00000064349_ENSMUSG00000064350	mt-Ta-201_mt-Tn-201_mt-Tc-201_mt-Ty-201			1.75	0.157	0.736	0.211
	10339392					1.74	0.182	0.737	0.259
	10339647					1.74	0.3	0.748	0.337
	10339650					1.74	0.325	0.752	0.217
	10342748					1.74	0.142	0.736	0.115
RWDD1	10368630	ENSMUSG00000019782	Rwdd1-001	ENSG00000111832	RWDD1	1.74	0.0181	0.736	0.12
TRMT61A	10398717	ENSMUSG00000060950	Trmt61a-201_Trmt61a-202	ENSG00000166166	TRMT61A	1.74	0.0585	0.736	0.247
VMN1R196_VMN1R188_VMN1R189_VMN1R219_VMN1R191_VMN1R220_VMN1RPS113_VMN1RPS103_VMN1R213_VMN1RPS107_VMN1R214_VMN1R203	10403988	ENSMUSG00000069295_ENSMUSG00000069299_ENSMUSG00000099611_ENSMUSG00000061376_ENSMUSG00000095916_ENSMUSG00000096099_ENSMUSG00000081531_ENSMUSG00000084924_ENSMUSG00000060024_ENSMUSG00000080697_ENSMUSG00000061829_ENSMUSG00000069289	Vmn1r196-001_Vmn1r188-001_Vmn1r189-001_Vmn1r219-001_Vmn1r191-001_Vmn1r220-001_Vmn1r-ps113-001_Vmn1r-ps103-001_Vmn1r213-001_Vmn1r-ps107-001_Vmn1r214-001_Vmn1r203-001			1.74	0.0655	0.736	0.292
PSMC6	10414288	ENSMUSG00000021832	Psmc6-201	ENSG00000100519	PSMC6	1.74	0.0472	0.736	0.0788
CDC42EP3	10453049	ENSMUSG00000036533	Cdc42ep3-201	ENSG00000163171	CDC42EP3	1.74	0.0516	0.736	0.137
REEP5	10458090	ENSMUSG00000005873	Reep5-201	ENSG00000129625	REEP5	1.74	0.0446	0.736	0.142
KATNBL1	10474577	ENSMUSG00000027132	Katnbl1-001_Katnbl1-002	ENSG00000134152	KATNBL1	1.74	0.0205	0.736	0.113
REXO4	10481155	ENSMUSG00000052406	Rexo4-001_Rexo4-002_Rexo4-003_Rexo4-201	ENSG00000148300	REXO4	1.74	0.0164	0.736	0.127
	10504755					1.74	0.629	0.806	0.166
SRM	10510391	ENSMUSG00000006442	Srm-001_Srm-002	ENSG00000116649	SRM	1.74	0.0427	0.736	0.146
AKIRIN1	10516213	ENSMUSG00000023075	Akirin1-001	ENSG00000174574	AKIRIN1	1.74	0.0103	0.736	0.103
TRIM12C	10566346	ENSMUSG00000057143	Trim12c-001	ENSG00000132256	TRIM5	1.74	0.0146	0.736	0.122
MTND3_MTCO3_MTND4L	10598057	ENSMUSG00000064360_ENSMUSG00000064358_ENSMUSG00000065947	mt-Nd3-201_mt-Co3-201_mt-Nd4l-201	ENSG00000198840_ENSG00000198938_ENSG00000212907	ND3_COX3_ND4L	1.74	0.271	0.742	0.233
	10338078					1.73	0.235	0.737	0.151
UBE2G1	10338514	ENSMUSG00000020794	Ube2g1-001_Ube2g1-002_Ube2g1-003	ENSG00000132388	UBE2G1	1.73	0.0834	0.736	0.0848
	10338807					1.73	0.135	0.736	0.284
	10339157					1.73	0.325	0.752	0.342
	10341425					1.73	0.156	0.736	0.328
	10341738					1.73	0.321	0.752	0.321
	10343213					1.73	0.202	0.737	0.275
HIST1H2AN_HIST2H2AC_HIST1H2AC_HIST1H2AO_H2AFX	10408085	ENSMUSG00000069309_ENSMUSG00000068855_ENSMUSG00000069270_ENSMUSG00000094248_ENSMUSG00000049932	Hist1h2an-001_Hist2h2ac-001_Hist1h2ac-001_Hist1h2ao-001_H2afx-001	ENSG00000277075_ENSG00000278463_ENSG00000184260_ENSG00000188486	HIST1H2AE_HIST1H2AB_HIST2H2AC_H2AFX	1.73	0.659	0.811	0.176
ZFP65	10410370	ENSMUSG00000071281	Zfp65-002_Zfp65-001_Zfp65-003	ENSG00000118620_ENSG00000182111_ENSG00000197020_ENSG00000173041_ENSG00000152926_ENSG00000250312_ENSG00000197123_ENSG00000160352_ENSG00000234444_ENSG00000185177_ENSG00000214652_ENSG00000198039_ENSG00000183850_ENSG00000256771_ENSG00000197472_ENSG00000131127_ENSG00000229676_ENSG00000197008_ENSG00000237440_ENSG00000188171_ENSG00000196705_ENSG00000197134_ENSG00000256229_ENSG00000081665_ENSG00000197124	ZNF430_ZNF716_ZNF100_ZNF680_ZNF117_ZNF718_ZNF679_ZNF714_ZNF736_ZNF479_ZNF727P_ZNF273_LOC102724456_ZNF730_ZNF253_ZNF695_ZNF141_ZNF492_ZNF138_ZNF737_ZNF626_ZNF431_LOC102723800_ZNF257_ZNF486_ZNF506_ZNF682	1.73	0.0267	0.736	0.118
PIK3R1	10411782	ENSMUSG00000041417	Pik3r1-001_Pik3r1-003	ENSG00000145675	PIK3R1	1.73	0.277	0.744	0.0984
SNORA20_TCP1	10441813	ENSMUSG00000064637_ENSMUSG00000068039	Snora20-201_Tcp1-010	ENSG00000207392_ENSG00000206947_ENSG00000120438	SNORA20__TCP1_SNORA29	1.73	0.375	0.759	0.246
SRSF10	10509113	ENSMUSG00000028676	Srsf10-004_Srsf10-002_Srsf10-005	ENSG00000188529	SRSF10	1.73	0.0165	0.736	0.122
TOPORS	10512088	ENSMUSG00000036822	Topors-001	ENSG00000197579	TOPORS	1.73	0.129	0.736	0.115
HAUS6	10514201	ENSMUSG00000038047	Haus6-001_Haus6-002	ENSG00000147874	HAUS6	1.73	0.0739	0.736	0.115
PPIH_CD38	10515884	ENSMUSG00000060288_ENSMUSG00000029084	Ppih-002_Ppih-001_Ppih-003_Ppih-004_Ppih-005_Ppih-006_Cd38-001	ENSG00000171960_ENSG00000004468	PPIH_CD38	1.73	0.151	0.736	0.1
SNORA73A	10516908	ENSMUSG00000064387	Snora73a-201	ENSG00000201348	RNU105B	1.73	0.505	0.783	0.226
HMGB1	10531579	ENSMUSG00000066551	Hmgb1-001_Hmgb1-003_Hmgb1-002_Hmgb1-009_Hmgb1-006_Hmgb1-007	ENSG00000189403	HMGB1	1.73	0.103	0.736	0.156
GM15534	10538753	ENSMUSG00000086176	Gm15534-001			1.73	0.133	0.736	0.212
GM23202_GM25091_RPL21_RPL21PS4	10543317	ENSMUSG00000077564_ENSMUSG00000077185_ENSMUSG00000041453_ENSMUSG00000072714	Gm23202-201_Gm25091-201_Rpl21-001_Rpl21-002_Rpl21-003_Rpl21-005_Rpl21-006_Rpl21-ps4-201	ENSG00000207051_ENSG00000207500_ENSG00000122026	SNORA27_SNORD102_RPL21	1.73	0.0229	0.736	0.0581
OLFR482_GM10767_GM9830_FAM103A1	10554569	ENSMUSG00000059031_ENSMUSG00000074826_ENSMUSG00000094437_ENSMUSG00000038646	Olfr482-201_Gm10767-001_Gm10767-002_Gm9830-201_Fam103a1-001_Fam103a1-002_Fam103a1-003	ENSG00000183303_ENSG00000169612	OR5P2_FAM103A1	1.73	0.139	0.736	0.116
SMPD1	10555946	ENSMUSG00000037049	Smpd1-201	ENSG00000166311	SMPD1	1.73	0.0191	0.736	0.15
GM9156_GM5058_GM5329	10562287	ENSMUSG00000100324_ENSMUSG00000100613_ENSMUSG00000100926	Gm9156-001_Gm5058-001_Gm5329-001			1.73	0.0737	0.736	0.0955
CCNB1	10562637	ENSMUSG00000041431	Ccnb1-001_Ccnb1-002_Ccnb1-003_Ccnb1-006_Ccnb1-007	ENSG00000134057	CCNB1	1.73	0.465	0.777	0.223
DNAJC19PS	10566281	ENSMUSG00000083854	Dnajc19-ps-001			1.73	0.126	0.736	0.0948
PSMD10	10607004	ENSMUSG00000031429	Psmd10-001_Psmd10-002	ENSG00000101843	PSMD10	1.73	0.121	0.736	0.116
RRAGC	10338085	ENSMUSG00000028646	Rragc-001_Rragc-002_Rragc-005_Rragc-004	ENSG00000273637_ENSG00000116954	_RRAGC	1.72	0.234	0.737	0.226
YTHDF1	10339580	ENSMUSG00000038848	Ythdf1-001_Ythdf1-002	ENSG00000149658	YTHDF1	1.72	0.197	0.737	0.149
	10339645					1.72	0.122	0.736	0.234
COPA	10340065	ENSMUSG00000026553	Copa-003_Copa-005	ENSG00000122218	COPA	1.72	0.336	0.753	0.267
	10340424					1.72	0.401	0.763	0.237
	10340998					1.72	0.311	0.751	0.264
	10341196					1.72	0.0532	0.736	0.0923
	10343118					1.72	0.297	0.747	0.232
PSMA1	10343233	ENSMUSG00000030751	Psma1-001_Psma1-004	ENSG00000256206_ENSG00000129084	PSMA1	1.72	0.116	0.736	0.0728
	10344122					1.72	0.0536	0.736	0.254
	10344175					1.72	0.154	0.736	0.165
	10344210					1.72	0.535	0.789	0.369
XRCC5	10347232	ENSMUSG00000026187	Xrcc5-201	ENSG00000079246	XRCC5	1.72	0.0379	0.736	0.092
TMCO1	10351404	ENSMUSG00000052428	Tmco1-001_Tmco1-002_Tmco1-003	ENSG00000143183	TMCO1	1.72	0.361	0.758	0.144
SNRPD2	10367073	ENSMUSG00000040824	Snrpd2-001			1.72	0.278	0.744	0.259
DDX21	10369630	ENSMUSG00000020075	Ddx21-201	ENSG00000165732	DDX21	1.72	0.00385	0.736	0.072
NEDD1	10371907	ENSMUSG00000019988	Nedd1-201	ENSG00000139350	NEDD1	1.72	0.0286	0.736	0.116
BRIP1	10389395	ENSMUSG00000034329	Brip1-001	ENSG00000136492	BRIP1	1.72	0.0432	0.736	0.17
SNORA21	10390505	ENSMUSG00000064901	Snora21-201	ENSG00000199293		1.72	0.66	0.812	0.289
RRM2	10394978	ENSMUSG00000020649	Rrm2-001_Rrm2-002	ENSG00000171848	RRM2	1.72	0.334	0.753	0.114
GM2075_GM5662_GM21936_GM5039_GM8300_GM2035_GM21319_BB287469_GM4027_GM8332_GM2016_GM2056_GM6803	10401829	ENSMUSG00000096049_ENSMUSG00000079029_ENSMUSG00000097581_ENSMUSG00000093847_ENSMUSG00000079034_ENSMUSG00000096619_ENSMUSG00000095724_ENSMUSG00000079031_ENSMUSG00000092019_ENSMUSG00000095799_ENSMUSG00000072905_ENSMUSG00000095717_ENSMUSG00000096803	Gm2075-201_Gm5662-001_Gm21936-001_Gm5039-201_Gm8300-001_Gm2035-201_Gm21319-001_BB287469-001_Gm4027-001_Gm8332-201_Gm2016-001_Gm2056-201_Gm6803-201	ENSG00000279898		1.72	0.108	0.736	0.125
RIOK1	10404630	ENSMUSG00000021428	Riok1-201	ENSG00000124784	RIOK1	1.72	0.0584	0.736	0.102
PDK1	10472846	ENSMUSG00000006494	Pdk1-001_Pdk1-002_Pdk1-003_Pdk1-007	ENSG00000152256	PDK1	1.72	0.102	0.736	0.102
B4GALT5	10489891	ENSMUSG00000017929	B4galt5-001	ENSG00000158470	B4GALT5	1.72	0.019	0.736	0.163
	10498307					1.72	0.149	0.736	0.125
SNHG12_SNORA44_SNORA16A	10508721	ENSMUSG00000086290_ENSMUSG00000064604_ENSMUSG00000065097	Snhg12-006_Snhg12-004_Snhg12-007_Snora44-201_Snora16a-201			1.72	0.932	0.854	0.28
TMED5	10532157	ENSMUSG00000063406	Tmed5-001_Tmed5-004	ENSG00000117500	TMED5_LOC102725415	1.72	0.179	0.736	0.131
NT5C3	10544982	ENSMUSG00000029780	Nt5c3-003_Nt5c3-001_Nt5c3-002_Nt5c3-006	ENSG00000122643	NT5C3A	1.72	0.0245	0.736	0.11
	10567213					1.72	0.293	0.746	0.111
KBTBD11	10570516	ENSMUSG00000055675	Kbtbd11-001_Kbtbd11-002	ENSG00000176595		1.72	0.0561	0.736	0.0966
CCR5	10598013	ENSMUSG00000079227	Ccr5-001_Ccr5-004_Ccr5-006	ENSG00000121807	CCR2	1.72	0.0956	0.736	0.0782
APOO_APOOPS	10600797	ENSMUSG00000079508_ENSMUSG00000049233	Apoo-001_Apoo-002_Apoo-003_Apoo-004_Apoo-ps-201	ENSG00000184831	APOO	1.72	0.139	0.736	0.12
TBL3	10338374	ENSMUSG00000040688	Tbl3-001_Tbl3-002	ENSG00000183751	TBL3	1.71	0.028	0.736	0.174
RRAGC	10339707	ENSMUSG00000028646	Rragc-001_Rragc-002_Rragc-003_Rragc-005	ENSG00000273637_ENSG00000116954	_RRAGC	1.71	0.291	0.746	0.162
PABPN1_GM20521	10340539	ENSMUSG00000022194_ENSMUSG00000092232	Pabpn1-004_Pabpn1-003_Pabpn1-001_Pabpn1-002_Pabpn1-008_Pabpn1-005_Pabpn1-006_Pabpn1-009_Pabpn1-007_Gm20521-001	ENSG00000100836_ENSG00000258643	PABPN1_BCL2L2-PABPN1	1.71	0.115	0.736	0.0805
	10341073					1.71	0.0874	0.736	0.138
TOMM5	10341364	ENSMUSG00000078713	Tomm5-001_Tomm5-002_Tomm5-003_Tomm5-004	ENSG00000175768	TOMM5	1.71	0.52	0.786	0.149
WARS	10341395	ENSMUSG00000021266	Wars-001_Wars-002_Wars-003_Wars-004_Wars-007	ENSG00000140105	WARS	1.71	0.322	0.752	0.273
	10341506					1.71	0.611	0.802	0.383
	10341784					1.71	0.232	0.737	0.22
	10341955					1.71	0.414	0.766	0.343
	10342060					1.71	0.0612	0.736	0.121
	10342555					1.71	0.235	0.737	0.15
HP1BP3	10344028	ENSMUSG00000028759	Hp1bp3-001_Hp1bp3-003_Hp1bp3-005_Hp1bp3-006_Hp1bp3-010_Hp1bp3-011_Hp1bp3-203_Hp1bp3-201	ENSG00000127483	HP1BP3	1.71	0.456	0.775	0.246
TOMM5	10344551	ENSMUSG00000078713	Tomm5-001_Tomm5-002_Tomm5-003_Tomm5-004	ENSG00000175768	TOMM5	1.71	0.267	0.742	0.208
KIF14	10350297	ENSMUSG00000041498	Kif14-002_Kif14-001_Kif14-201	ENSG00000118193	KIF14	1.71	0.145	0.736	0.171
	10360912	ENSMUSG00000102546				1.71	0.0836	0.736	0.239
TIMM8A1_GM9797	10361760	ENSMUSG00000048007_ENSMUSG00000045455	Timm8a1-001_Gm9797-201	ENSG00000126953	TIMM8A	1.71	0.222	0.737	0.299
MYBBP1A	10378088	ENSMUSG00000040463	Mybbp1a-001_Mybbp1a-002_Mybbp1a-008	ENSG00000132382	MYBBP1A	1.71	0.126	0.736	0.217
FTSJ3	10392098	ENSMUSG00000020706	Ftsj3-001	ENSG00000108592	FTSJ3	1.71	0.0129	0.736	0.0888
ST6GALNAC2	10393166	ENSMUSG00000057286	St6galnac2-001	ENSG00000070731	ST6GALNAC2	1.71	0.452	0.775	0.236
GM4852_GM6395_GM13414_GM15785_DNAJB6	10395976	ENSMUSG00000081185_ENSMUSG00000091905_ENSMUSG00000087635_ENSMUSG00000082072_ENSMUSG00000029131	Gm4852-001_Gm6395-201_Gm13414-001_Gm15785-001_Dnajb6-001_Dnajb6-002_Dnajb6-003			1.71	0.214	0.737	0.0935
HIST1H4D	10404051	ENSMUSG00000061482	Hist1h4d-001			1.71	0.29	0.746	0.122
ZFP825	10410650	ENSMUSG00000069208	Zfp825-201	ENSG00000196418	ZNF124	1.71	0.085	0.736	0.162
TGDS	10422259	ENSMUSG00000022130	Tgds-201	ENSG00000088451	TGDS	1.71	0.00878	0.736	0.106
IL2RB	10430344	ENSMUSG00000068227	Il2rb-201_Il2rb-202	ENSG00000100385	IL2RB	1.71	0.0813	0.736	0.094
KIF20B	10462632	ENSMUSG00000024795	Kif20b-201	ENSG00000138182	KIF20B	1.71	0.311	0.751	0.164
INSL6	10466932	ENSMUSG00000050957	Insl6-001	ENSG00000120210	INSL6	1.71	0.26	0.74	0.213
MGEA5_NPM3	10468081	ENSMUSG00000025220_ENSMUSG00000056209	Mgea5-201_Npm3-001_Npm3-002	ENSG00000198408_ENSG00000107833	MGEA5_NPM3	1.71	0.113	0.736	0.171
SRP9	10473547	ENSMUSG00000026511	Srp9-002_Srp9-001_Srp9-004	ENSG00000143742	SRP9	1.71	0.124	0.736	0.0861
	10478523					1.71	0.236	0.737	0.233
SNORD68_RPL13PS3_RPL13	10492229	ENSMUSG00000064450_ENSMUSG00000059835_ENSMUSG00000000740	Snord68-201_Rpl13-ps3-201_Rpl13-001_Rpl13-003_Rpl13-004_Rpl13-002	ENSG00000200084_ENSG00000167526	_RPL13_SNORD68	1.71	0.3	0.748	0.282
CLSPN	10508151	ENSMUSG00000042489	Clspn-001	ENSG00000092853	CLSPN	1.71	0.276	0.744	0.205
CCT6A	10526069	ENSMUSG00000029447	Cct6a-201	ENSG00000146731	CCT6A	1.71	0.000978	0.736	0.0722
CHSY1	10554013	ENSMUSG00000032640	Chsy1-001	ENSG00000131873	CHSY1	1.71	0.055	0.736	0.0941
MSANTD4	10582978	ENSMUSG00000041124	Msantd4-201	ENSG00000170903	MSANTD4	1.71	0.0638	0.736	0.13
ATP1B3	10598994	ENSMUSG00000032412	Atp1b3-001	ENSG00000069849	ATP1B3	1.71	0.341	0.754	0.0958
GM16373	10601551	ENSMUSG00000043295	Gm16373-001			1.71	0.261	0.74	0.164
	10339368					1.7	0.353	0.758	0.316
	10339470					1.7	0.221	0.737	0.295
	10339840					1.7	0.218	0.737	0.269
	10339870					1.7	0.295	0.746	0.259
NAA60	10340466	ENSMUSG00000005982	Naa60-002	ENSG00000122390	NAA60	1.7	0.519	0.785	0.205
	10340528					1.7	0.553	0.79	0.374
	10340816					1.7	0.00356	0.736	0.23
	10340884					1.7	0.0659	0.736	0.21
GBF1	10341242	ENSMUSG00000025224	Gbf1-001_Gbf1-002_Gbf1-012_Gbf1-011	ENSG00000107862	GBF1	1.7	0.126	0.736	0.235
DSCR3	10341273	ENSMUSG00000022898	Dscr3-001_Dscr3-002_Dscr3-003_Dscr3-005	ENSG00000157538	DSCR3	1.7	0.283	0.745	0.282
RAB14	10342133	ENSMUSG00000026878	Rab14-004	ENSG00000119396	RAB14	1.7	0.589	0.798	0.238
	10342254					1.7	0.287	0.745	0.366
	10342628					1.7	0.127	0.736	0.276
	10343456					1.7	0.0251	0.736	0.153
NMT1	10344089	ENSMUSG00000020936	Nmt1-001	ENSG00000136448	NMT1	1.7	0.0159	0.736	0.144
	10344296					1.7	0.23	0.737	0.0867
2810417H13RIK	10350838	ENSMUSG00000040204	2810417H13Rik-001_2810417H13Rik-002_2810417H13Rik-003	ENSG00000166803	KIAA0101	1.7	0.24	0.737	0.114
CENPK	10406968	ENSMUSG00000021714	Cenpk-202_Cenpk-201	ENSG00000123219	CENPK	1.7	0.358	0.758	0.172
GNG5	10434672	ENSMUSG00000068523	Gng5-001_Gng5-002_Gng5-003	ENSG00000174021	GNG5	1.7	0.132	0.736	0.119
RPL5	10459669	ENSMUSG00000058558	Rpl5-001_Rpl5-003_Rpl5-002_Rpl5-004	ENSG00000122406	RPL5_SNORD21	1.7	0.124	0.736	0.0788
I830012O16RIK	10462621	ENSMUSG00000062488	I830012O16Rik-001	ENSG00000119917	IFIT3	1.7	0.331	0.752	0.314
SNORD73A	10499128	ENSMUSG00000064984	Snord73a-201	ENSG00000208797	SNORD73A	1.7	0.358	0.758	0.145
PLAA	10514405	ENSMUSG00000028577	Plaa-001	ENSG00000137055	PLAA	1.7	0.085	0.736	0.0839
TMEM106B	10536429	ENSMUSG00000029571	Tmem106b-001_Tmem106b-006_Tmem106b-002_Tmem106b-005	ENSG00000106460	TMEM106B	1.7	0.127	0.736	0.0886
SNX10	10538290	ENSMUSG00000038301	Snx10-001_Snx10-006_Snx10-004_Snx10-003_Snx10-201	ENSG00000086300	SNX10	1.7	0.0633	0.736	0.114
RUVBL1	10539882	ENSMUSG00000030079	Ruvbl1-001_Ruvbl1-002	ENSG00000175792	RUVBL1	1.7	0.00388	0.736	0.0849
TICRR	10554325	ENSMUSG00000046591	Ticrr-201	ENSG00000140534	TICRR	1.7	0.0389	0.736	0.162
BC030336	10556957	ENSMUSG00000046096	BC030336-201	ENSG00000185716	C16orf52_LOC102725138	1.7	0.138	0.736	0.132
NUP35_GM4353	10567131	ENSMUSG00000026999_ENSMUSG00000091900	Nup35-005_Nup35-001_Nup35-002_Gm4353-201	ENSG00000163002	NUP35	1.7	0.262	0.74	0.165
ZFP961	10572733	ENSMUSG00000052446	Zfp961-001_Zfp961-003_Zfp961-004_Zfp961-006_Zfp961-012_Zfp961-002_Zfp961-008_Zfp961-009_Zfp961-007_Zfp961-201			1.7	0.0199	0.736	0.151
CYB5R4	10587627	ENSMUSG00000032872	Cyb5r4-001_Cyb5r4-002	ENSG00000065615	CYB5R4	1.7	0.031	0.736	0.0768
MTND1_MTND2	10598032	ENSMUSG00000064341_ENSMUSG00000064345	mt-Nd1-201_mt-Nd2-201	ENSG00000198888_ENSG00000198763	ND1_ND2	1.7	0.102	0.736	0.0835
	10338634					1.69	0.167	0.736	0.297
	10339044					1.69	0.126	0.736	0.305
	10339586					1.69	0.0837	0.736	0.186
RFK	10339794	ENSMUSG00000024712	Rfk-001_Rfk-002_Rfk-003	ENSG00000135002	RFK	1.69	0.176	0.736	0.204
XPO7	10340051	ENSMUSG00000022100	Xpo7-202_Xpo7-201	ENSG00000130227	XPO7	1.69	0.147	0.736	0.19
	10341267					1.69	0.489	0.78	0.325
DSCR3	10342124	ENSMUSG00000022898	Dscr3-003	ENSG00000157538	DSCR3	1.69	0.0931	0.736	0.3
	10342206					1.69	0.168	0.736	0.312
HDAC5	10342518	ENSMUSG00000008855	Hdac5-015_Hdac5-020	ENSG00000108840	HDAC5	1.69	0.542	0.789	0.182
GBF1	10342638	ENSMUSG00000025224	Gbf1-004	ENSG00000107862	GBF1	1.69	0.222	0.737	0.316
	10342914					1.69	0.19	0.737	0.287
SNRNP27	10343594	ENSMUSG00000001158	Snrnp27-001_Snrnp27-003_Snrnp27-002	ENSG00000124380	SNRNP27	1.69	0.717	0.819	0.282
ANAPC1	10343721	ENSMUSG00000014355	Anapc1-001	ENSG00000153107	ANAPC1_LOC730268_LOC100996909_LOC102723467_LOC102724642_LOC102724762	1.69	0.131	0.736	0.122
ANAPC1	10344402	ENSMUSG00000014355	Anapc1-001_Anapc1-007	ENSG00000153107	ANAPC1_LOC730268_LOC100996909_LOC102723467_LOC102724642_LOC102724762	1.69	0.0762	0.736	0.096
HDDC2	10362394	ENSMUSG00000000295	Hddc2-001_Hddc2-004_Hddc2-005	ENSG00000111906	HDDC2	1.69	0.252	0.738	0.15
SNRPD3	10364051	ENSMUSG00000020180	Snrpd3-001	ENSG00000100028	SNRPD3	1.69	0.0242	0.736	0.082
PA2G4	10373454	ENSMUSG00000025364	Pa2g4-001_Pa2g4-002	ENSG00000170515_ENSG00000257411	PA2G4_	1.69	0.076	0.736	0.069
RPS23	10394733	ENSMUSG00000049517	Rps23-201	ENSG00000186468	RPS23	1.69	0.0437	0.736	0.0569
ERAP1	10406205	ENSMUSG00000021583	Erap1-201	ENSG00000164307	ERAP1	1.69	0.0131	0.736	0.0755
IQGAP2	10411235	ENSMUSG00000021676	Iqgap2-201	ENSG00000145703	IQGAP2	1.69	0.0627	0.736	0.067
PBK	10416037	ENSMUSG00000022033	Pbk-001	ENSG00000168078	PBK	1.69	0.223	0.737	0.211
EBAG9	10424050	ENSMUSG00000022339	Ebag9-201	ENSG00000147654	EBAG9	1.69	0.0129	0.736	0.093
RRN3	10433672	ENSMUSG00000022682	Rrn3-201	ENSG00000085721	RRN3	1.69	0.0456	0.736	0.0874
CPOX	10436392	ENSMUSG00000022742	Cpox-201	ENSG00000080819	CPOX	1.69	0.288	0.745	0.19
SNORD60	10442493	ENSMUSG00000064768	Snord60-201	ENSG00000206630	SNORD60	1.69	0.368	0.758	0.199
ZFP942	10448195	ENSMUSG00000071267	Zfp942-001_Zfp942-201			1.69	0.14	0.736	0.205
1700055N04RIK	10460255	ENSMUSG00000037263	1700055N04Rik-002_1700055N04Rik-001	ENSG00000132746	ALDH3B2	1.69	0.084	0.736	0.145
DBF4	10528077	ENSMUSG00000002297	Dbf4-002_Dbf4-001_Dbf4-005_Dbf4-003	ENSG00000006634	DBF4	1.69	0.0848	0.736	0.102
CBX3	10538282	ENSMUSG00000029836	Cbx3-001_Cbx3-002_Cbx3-004_Cbx3-005	ENSG00000122565	CBX3	1.69	0.0866	0.736	0.0741
BET1	10542959	ENSMUSG00000032757	Bet1-001_Bet1-002	ENSG00000105829	BET1	1.69	0.235	0.737	0.195
UBA3	10546606	ENSMUSG00000030061	Uba3-202_Uba3-201	ENSG00000144744	UBA3	1.69	0.15	0.736	0.107
USMG5	10572813	ENSMUSG00000071528	Usmg5-201	ENSG00000173915	USMG5	1.69	0.134	0.736	0.107
NCK1	10596043	ENSMUSG00000032475	Nck1-001_Nck1-002_Nck1-006	ENSG00000158092	NCK1	1.69	0.107	0.736	0.0989
XK	10598586	ENSMUSG00000015342	Xk-001	ENSG00000047597	XK	1.69	0.146	0.736	0.216
HNRNPUL2	10338728	ENSMUSG00000071659	Hnrnpul2-201	ENSG00000234857_ENSG00000214753	_HNRNPUL2	1.68	0.357	0.758	0.182
TBL3	10338761	ENSMUSG00000040688	Tbl3-001_Tbl3-002_Tbl3-005_Tbl3-004	ENSG00000183751	TBL3	1.68	0.316	0.752	0.155
	10338820					1.68	0.276	0.744	0.157
	10339151					1.68	0.175	0.736	0.116
COPA	10339227	ENSMUSG00000026553	Copa-003_Copa-005	ENSG00000122218	COPA	1.68	0.159	0.736	0.151
	10339304					1.68	0.186	0.737	0.254
	10339472					1.68	0.414	0.766	0.375
PPM1A	10340757	ENSMUSG00000021096	Ppm1a-201	ENSG00000100614	PPM1A	1.68	0.307	0.751	0.177
	10340913					1.68	0.251	0.738	0.147
DDB1	10341055	ENSMUSG00000024740	Ddb1-201	ENSG00000167986	DDB1	1.68	0.506	0.783	0.243
MTIF2	10341314	ENSMUSG00000020459	Mtif2-001_Mtif2-002_Mtif2-003_Mtif2-006_Mtif2-201	ENSG00000085760	MTIF2	1.68	0.215	0.737	0.256
ANAPC1	10341613	ENSMUSG00000014355	Anapc1-004	ENSG00000153107	ANAPC1_LOC730268_LOC100996909_LOC102723467_LOC102724642_LOC102724762	1.68	0.127	0.736	0.286
	10342874					1.68	0.38	0.76	0.378
	10343325					1.68	0.344	0.755	0.2
	10343412					1.68	0.243	0.737	0.0678
	10343772					1.68	0.2	0.737	0.3
	10344334					1.68	0.281	0.745	0.196
	10344502					1.68	0.089	0.736	0.235
	10344538					1.68	0.0148	0.736	0.198
NUS1	10363137	ENSMUSG00000023068	Nus1-001_Nus1-002	ENSG00000153989	NUS1	1.68	0.0772	0.736	0.0798
BRMS1L	10395831	ENSMUSG00000012076	Brms1l-201	ENSG00000100916	BRMS1L	1.68	0.195	0.737	0.202
SMIM15	10407053	ENSMUSG00000071180	Smim15-201	ENSG00000188725	SMIM15	1.68	0.166	0.736	0.1
HIST1H3H_HIST1H3G_HIST1H3A_HIST1H3F_HIST1H3B_HIST1H3I	10408202	ENSMUSG00000101355_ENSMUSG00000099517_ENSMUSG00000069265_ENSMUSG00000100210_ENSMUSG00000069267_ENSMUSG00000101972	Hist1h3h-001_Hist1h3g-001_Hist1h3a-001_Hist1h3f-001_Hist1h3b-001_Hist1h3i-001	ENSG00000197409_ENSG00000277775_ENSG00000203852_ENSG00000274267_ENSG00000278272_ENSG00000203818	HIST1H3D_HIST1H3F_HIST2H3C_HIST2H3A_HIST1H3B_HIST1H3C_	1.68	0.307	0.751	0.26
SUCLA2	10416379	ENSMUSG00000022110	Sucla2-003_Sucla2-001	ENSG00000136143	SUCLA2	1.68	0.00945	0.736	0.0882
MCPT8	10420254	ENSMUSG00000022157	Mcpt8-201			1.68	0.184	0.737	0.25
	10453715					1.68	0.148	0.736	0.21
GM25855_GM25894	10461150	ENSMUSG00000064721_ENSMUSG00000065392	Gm25855-201_Gm25894-201	ENSG00000275043_ENSG00000276788	SNORD25_SNORD26	1.68	0.507	0.783	0.116
MRPS5	10475830	ENSMUSG00000027374	Mrps5-001_Mrps5-003_Mrps5-002	ENSG00000144029	MRPS5	1.68	0.0621	0.736	0.159
TOP1	10478196	ENSMUSG00000070544	Top1-001	ENSG00000198900	TOP1	1.68	0.535	0.789	0.116
GPATCH4	10493120	ENSMUSG00000028069	Gpatch4-001_Gpatch4-002_Gpatch4-004_Gpatch4-005_Gpatch4-201	ENSG00000160818	GPATCH4	1.68	0.00549	0.736	0.138
PPP1R8	10516974	ENSMUSG00000028882	Ppp1r8-001_Ppp1r8-003_Ppp1r8-004_Ppp1r8-005	ENSG00000117751	PPP1R8	1.68	0.0894	0.736	0.167
FAM60A	10549497	ENSMUSG00000039985	Fam60a-001_Fam60a-002_Fam60a-007_Fam60a-006_Fam60a-005	ENSG00000139146	FAM60A	1.68	0.0883	0.736	0.0735
NEK1	10571922	ENSMUSG00000031644	Nek1-001_Nek1-002_Nek1-003	ENSG00000137601	NEK1	1.68	0.147	0.736	0.137
VPS35	10580331	ENSMUSG00000031696	Vps35-201	ENSG00000069329	VPS35	1.68	0.0461	0.736	0.0877
SIAH1A	10580452	ENSMUSG00000036840	Siah1a-201	ENSG00000196470	SIAH1	1.68	0.0113	0.736	0.0796
PUS3	10584231	ENSMUSG00000032103	Pus3-002_Pus3-001_Pus3-003	ENSG00000110060	PUS3	1.68	0.0164	0.736	0.085
HYOU1	10584712	ENSMUSG00000032115	Hyou1-001_Hyou1-006_Hyou1-004_Hyou1-002_Hyou1-005_Hyou1-003	ENSG00000149428	HYOU1	1.68	0.31	0.751	0.175
TMEM30A	10595288	ENSMUSG00000032328	Tmem30a-001_Tmem30a-002_Tmem30a-003_Tmem30a-004	ENSG00000112697	TMEM30A	1.68	0.161	0.736	0.0836
	10338534					1.67	0.0881	0.736	0.225
GOLM1	10339491	ENSMUSG00000021556	Golm1-202_Golm1-201	ENSG00000135052	GOLM1	1.67	0.185	0.737	0.171
XPO7	10339740	ENSMUSG00000022100	Xpo7-202_Xpo7-201	ENSG00000130227	XPO7	1.67	0.595	0.799	0.268
	10339979					1.67	0.0229	0.736	0.226
	10340072					1.67	0.181	0.737	0.279
PSMC5	10340959	ENSMUSG00000020708	Psmc5-001_Psmc5-002	ENSG00000087191	PSMC5	1.67	0.0747	0.736	0.0677
	10341071					1.67	0.464	0.777	0.384
	10342541					1.67	0.307	0.75	0.223
GBF1	10342743	ENSMUSG00000025224	Gbf1-013	ENSG00000107862	GBF1	1.67	0.158	0.736	0.313
	10342906					1.67	0.158	0.736	0.294
CDV3	10342979	ENSMUSG00000032803	Cdv3-001_Cdv3-003_Cdv3-004_Cdv3-005	ENSG00000091527	CDV3	1.67	0.251	0.738	0.104
	10343717					1.67	0.192	0.737	0.21
	10344209					1.67	0.202	0.737	0.295
PEBP1	10362359	ENSMUSG00000032959	Pebp1-001_Pebp1-002_Pebp1-003	ENSG00000089220	PEBP1	1.67	0.128	0.736	0.0821
HERC4	10363641	ENSMUSG00000020064	Herc4-201	ENSG00000148634	HERC4	1.67	0.036	0.736	0.0753
B230219D22RIK	10405535	ENSMUSG00000045767	B230219D22Rik-201	ENSG00000181904	C5orf24	1.67	0.0231	0.736	0.0803
PFKP	10407481	ENSMUSG00000021196	Pfkp-003_Pfkp-004_Pfkp-005_Pfkp-001	ENSG00000067057	PFKP	1.67	0.258	0.74	0.104
CCT5	10428052	ENSMUSG00000022234	Cct5-001_Cct5-003	ENSG00000150753	CCT5	1.67	0.103	0.736	0.0813
LSM5	10445008	ENSMUSG00000091625	Lsm5-001_Lsm5-004_Lsm5-003_Lsm5-002	ENSG00000106355	LSM5	1.67	0.154	0.736	0.0988
HAT1	10472782	ENSMUSG00000027018	Hat1-001_Hat1-002_Hat1-201	ENSG00000128708	HAT1	1.67	0.148	0.736	0.0984
OLA1	10483648	ENSMUSG00000027108	Ola1-001_Ola1-002_Ola1-004_Ola1-005	ENSG00000138430	OLA1	1.67	0.0429	0.736	0.0953
KRTCAP2	10493484	ENSMUSG00000042747	Krtcap2-001_Krtcap2-004_Krtcap2-002	ENSG00000163463	KRTCAP2	1.67	0.33	0.752	0.148
	10497199	ENSMUSG00000102463				1.67	0.331	0.752	0.226
BOLA2	10557450	ENSMUSG00000047721	Bola2-004_Bola2-001_Bola2-003_Bola2-002	ENSG00000169627_ENSG00000183336	BOLA2_BOLA2B_LOC102725214	1.67	0.121	0.736	0.104
TSNAX	10576532	ENSMUSG00000056820	Tsnax-201	ENSG00000270106_ENSG00000116918	_TSNAX	1.67	0.158	0.736	0.141
HPRT	10599627	ENSMUSG00000025630	Hprt-001	ENSG00000165704	HPRT1	1.67	0.0153	0.736	0.0558
DDB1	10338463	ENSMUSG00000024740	Ddb1-201	ENSG00000167986	DDB1	1.66	0.241	0.737	0.273
	10339055					1.66	0.38	0.76	0.165
COPA	10340582	ENSMUSG00000026553	Copa-004	ENSG00000122218	COPA	1.66	0.0991	0.736	0.109
	10341417					1.66	0.366	0.758	0.188
	10342149					1.66	0.688	0.814	0.25
	10342279					1.66	0.444	0.773	0.308
	10342453					1.66	0.141	0.736	0.22
	10344233					1.66	0.0863	0.736	0.228
CANX	10344333	ENSMUSG00000020368	Canx-001_Canx-201	ENSG00000127022	CANX	1.66	0.305	0.75	0.0816
BCS1L	10347417	ENSMUSG00000026172	Bcs1l-002_Bcs1l-001_Bcs1l-003_Bcs1l-004	ENSG00000074582	BCS1L	1.66	0.153	0.736	0.206
	10350335	ENSMUSG00000103953				1.66	0.107	0.736	0.165
GM5263	10350504	ENSMUSG00000090323	Gm5263-001			1.66	0.136	0.736	0.191
MRPS14	10350985	ENSMUSG00000058267	Mrps14-003_Mrps14-001_Mrps14-002	ENSG00000120333	MRPS14	1.66	0.0623	0.736	0.1
TCEB1	10353296	ENSMUSG00000079658	Tceb1-002_Tceb1-001_Tceb1-004_Tceb1-005_Tceb1-006_Tceb1-009_Tceb1-007	ENSG00000154582	TCEB1	1.66	0.0585	0.736	0.0707
	10361640					1.66	0.00823	0.736	0.133
GM8394_PSMA5	10365426	ENSMUSG00000050490_ENSMUSG00000068749	Gm8394-201_Psma5-001	ENSG00000143106	PSMA5	1.66	0.163	0.736	0.103
CDKN2AIPNL	10375903	ENSMUSG00000020392	Cdkn2aipnl-001_Cdkn2aipnl-002	ENSG00000237190	CDKN2AIPNL	1.66	5.4e-05	0.736	0.0803
COPS3	10386442	ENSMUSG00000019373	Cops3-001_Cops3-004_Cops3-002_Cops3-008_Cops3-005	ENSG00000141030	COPS3	1.66	0.107	0.736	0.1
HEATR9	10389190	ENSMUSG00000018925	Heatr9-001	ENSG00000270379	HEATR9	1.66	0.269	0.742	0.16
SGPP1	10401028	ENSMUSG00000021054	Sgpp1-201	ENSG00000126821	SGPP1	1.66	0.0084	0.736	0.0857
SLC25A32	10428328	ENSMUSG00000022299	Slc25a32-201	ENSG00000164933	SLC25A32	1.66	0.254	0.739	0.105
DIRC2	10439239	ENSMUSG00000022848	Dirc2-001_Dirc2-002	ENSG00000138463	DIRC2	1.66	0.212	0.737	0.171
	10449652					1.66	0.643	0.808	0.291
SCOC	10450904	ENSMUSG00000063253	Scoc-201_Scoc-202	ENSG00000153130	SCOC	1.66	0.215	0.737	0.157
CEP55	10462866	ENSMUSG00000024989	Cep55-201_Cep55-202_Cep55-203	ENSG00000138180	CEP55	1.66	0.31	0.751	0.233
FEN1	10465912	ENSMUSG00000024742	Fen1-001_Fen1-002_Fen1-004_Fen1-003	ENSG00000168496	FEN1	1.66	0.0253	0.736	0.195
CASC4	10475378	ENSMUSG00000060227	Casc4-001_Casc4-006_Casc4-002_Casc4-003_Casc4-004_Casc4-007_Casc4-201	ENSG00000166734	CASC4	1.66	0.0639	0.736	0.136
ACADM	10502951	ENSMUSG00000062908	Acadm-003_Acadm-004_Acadm-001	ENSG00000117054	ACADM	1.66	0.0228	0.736	0.109
ENO1	10510546	ENSMUSG00000063524	Eno1-001_Eno1-002_Eno1-007_Eno1-008_Eno1-011	ENSG00000074800	ENO1	1.66	0.266	0.742	0.2
POLE3	10513622	ENSMUSG00000028394	Pole3-001_Pole3-002_Pole3-003	ENSG00000148229	POLE3	1.66	0.269	0.742	0.155
TMEM243	10519607	ENSMUSG00000079659	Tmem243-201	ENSG00000135185	TMEM243	1.66	0.118	0.736	0.0893
CDC7	10523802	ENSMUSG00000029283	Cdc7-002_Cdc7-001_Cdc7-003_Cdc7-004_Cdc7-005_Cdc7-006	ENSG00000097046	CDC7	1.66	0.00212	0.736	0.151
GM10108_GM10053_CYCS	10528170	ENSMUSG00000062038_ENSMUSG00000058927_ENSMUSG00000063694	Gm10108-201_Gm10053-201_Cycs-001_Cycs-002	ENSG00000172115	CYCS	1.66	0.0523	0.736	0.0602
GNPDA2	10530380	ENSMUSG00000029209	Gnpda2-003_Gnpda2-001_Gnpda2-004_Gnpda2-009_Gnpda2-005_Gnpda2-002_Gnpda2-008_Gnpda2-201	ENSG00000163281	GNPDA2	1.66	0.0389	0.736	0.11
ZYX	10537770	ENSMUSG00000029860	Zyx-201_Zyx-202	ENSG00000159840	ZYX	1.66	0.0262	0.736	0.113
SNRPA1	10553993	ENSMUSG00000030512	Snrpa1-004_Snrpa1-001_Snrpa1-002_Snrpa1-003	ENSG00000131876	SNRPA1	1.66	0.208	0.737	0.143
RRM1	10555695	ENSMUSG00000030978	Rrm1-201	ENSG00000167325	RRM1	1.66	0.195	0.737	0.112
OLFR598	10555785	ENSMUSG00000073951	Olfr598-001			1.66	0.218	0.737	0.282
SNORD33_RPL13A	10563112	ENSMUSG00000065628_ENSMUSG00000074129	Snord33-201_Rpl13a-008_Rpl13a-005	ENSG00000199631_ENSG00000142541	SNORD33_SNORD32A_SNORD34_SNORD35A_RPL13A	1.66	0.266	0.742	0.084
GM25791_GM24357_GM22620	10583314	ENSMUSG00000065226_ENSMUSG00000064797_ENSMUSG00000064634	Gm25791-201_Gm24357-201_Gm22620-201	ENSG00000207410_ENSG00000201410_ENSG00000207304_ENSG00000202314_ENSG00000202059_ENSG00000207100_ENSG00000212586_ENSG00000206834_ENSG00000206977_ENSG00000199405_ENSG00000207407	_SNORA8_SNORD6_SNORA1	1.66	0.0423	0.736	0.0423
TRAPPC2	10603166	ENSMUSG00000079317	Trappc2-001_Trappc2-004_Trappc2-002_Trappc2-003	ENSG00000256060_ENSG00000196459	_TRAPPC2	1.66	0.156	0.736	0.159
SLC16A2	10606186	ENSMUSG00000033965	Slc16a2-001	ENSG00000147100	SLC16A2	1.66	0.177	0.736	0.184
	10338204					1.65	0.0826	0.736	0.183
	10338716					1.65	0.259	0.74	0.316
	10338941					1.65	0.257	0.74	0.363
	10338949					1.65	0.0725	0.736	0.241
XPO7	10339296	ENSMUSG00000022100	Xpo7-202_Xpo7-201	ENSG00000130227	XPO7	1.65	0.196	0.737	0.161
	10339336					1.65	0.131	0.736	0.242
	10343978					1.65	0.212	0.737	0.27
GM5611_NPM1	10362593	ENSMUSG00000090602_ENSMUSG00000057113	Gm5611-201_Npm1-001_Npm1-006_Npm1-002_Npm1-003	ENSG00000181163	NPM1	1.65	0.294	0.746	0.136
RPL27A	10363479	ENSMUSG00000046364	Rpl27a-001_Rpl27a-002_Rpl27a-005	ENSG00000166441	RPL27A_SNORA45A	1.65	0.417	0.767	0.283
TRIM37	10379998	ENSMUSG00000018548	Trim37-001	ENSG00000108395	TRIM37	1.65	0.179	0.736	0.154
5730455P16RIK	10389010	ENSMUSG00000057181	5730455P16Rik-001_5730455P16Rik-003_5730455P16Rik-201	ENSG00000108666	C17orf75	1.65	0.0432	0.736	0.205
SYNJ2BP	10401322	ENSMUSG00000090935	Synj2bp-001_Synj2bp-004_Synj2bp-003	ENSG00000213463	SYNJ2BP	1.65	0.0457	0.736	0.122
GM28041	10410311	ENSMUSG00000098692	Gm28041-001	ENSG00000172687_ENSG00000269237		1.65	0.0726	0.736	0.131
RPPH1	10419469	ENSMUSG00000092837	Rpph1-201			1.65	0.83	0.842	0.119
SEC61B_GM10320	10426889	ENSMUSG00000053317_ENSMUSG00000092116	Sec61b-001_Sec61b-003_Sec61b-002_Gm10320-001	ENSG00000106803	SEC61B	1.65	0.236	0.737	0.259
RPS25	10457920	ENSMUSG00000009927	Rps25-201	ENSG00000118181	RPS25	1.65	0.0859	0.736	0.208
	10470909					1.65	0.153	0.736	0.168
ATP11B	10491486	ENSMUSG00000037400	Atp11b-201	ENSG00000058063	ATP11B	1.65	0.0781	0.736	0.0683
CHD7	10503172	ENSMUSG00000041235	Chd7-001_Chd7-201	ENSG00000171316	CHD7_LOC102724260	1.65	0.058	0.736	0.189
D930016D06RIK	10523750	ENSMUSG00000097392	D930016D06Rik-202			1.65	0.00182	0.736	0.146
RPA3	10543114	ENSMUSG00000012483	Rpa3-001_Rpa3-002	ENSG00000106399	RPA3	1.65	0.143	0.736	0.14
SNORD15A	10565813	ENSMUSG00000065822	Snord15a-201	ENSG00000206941	SNORD15A	1.65	0.0692	0.736	0.183
SPCS3	10578703	ENSMUSG00000054408	Spcs3-001	ENSG00000129128	SPCS3	1.65	0.586	0.798	0.112
SET	10587486	ENSMUSG00000054766	Set-004_Set-003_Set-001_Set-005_Set-002_Set-006	ENSG00000230667_ENSG00000119335	SETSIP_SET	1.65	0.0316	0.736	0.0667
GM10221_ATP5L	10592983	ENSMUSG00000067719_ENSMUSG00000038717	Gm10221-201_Atp5l-201	ENSG00000249222_ENSG00000167283	ATP5L2_ATP5L	1.65	0.259	0.74	0.126
MTTA_MTTN_MTTC_MTTY	10598079	ENSMUSG00000064347_ENSMUSG00000064348_ENSMUSG00000064349_ENSMUSG00000064350	mt-Ta-201_mt-Tn-201_mt-Tc-201_mt-Ty-201			1.65	0.0682	0.736	0.272
NDUFA1	10604100	ENSMUSG00000016427	Ndufa1-001	ENSG00000125356	NDUFA1	1.65	0.27	0.742	0.123
RAB14	10338611	ENSMUSG00000026878	Rab14-004	ENSG00000119396	RAB14	1.64	0.0136	0.736	0.215
	10338639					1.64	0.286	0.745	0.233
	10339022					1.64	0.516	0.785	0.355
	10339172					1.64	0.173	0.736	0.258
	10339190					1.64	0.374	0.759	0.458
PSMA1	10339523	ENSMUSG00000030751	Psma1-001_Psma1-004_Psma1-002_Psma1-003	ENSG00000256206_ENSG00000129084	PSMA1	1.64	0.0889	0.736	0.165
GOLM1	10339559	ENSMUSG00000021556	Golm1-202_Golm1-201	ENSG00000135052	GOLM1	1.64	0.0589	0.736	0.0603
	10339719					1.64	0.15	0.736	0.253
RAB14	10340521	ENSMUSG00000026878	Rab14-005	ENSG00000119396	RAB14	1.64	0.26	0.74	0.268
	10342475					1.64	0.49	0.78	0.252
	10342585					1.64	0.426	0.769	0.382
VTA1	10343077	ENSMUSG00000019868	Vta1-003	ENSG00000009844	VTA1	1.64	0.195	0.737	0.322
MTIF2	10344545	ENSMUSG00000020459	Mtif2-002_Mtif2-201	ENSG00000085760	MTIF2	1.64	0.0672	0.736	0.104
CENPL	10351047	ENSMUSG00000026708	Cenpl-001_Cenpl-002_Cenpl-004_Cenpl-006_Cenpl-007_Cenpl-003_Cenpl-008_Cenpl-010	ENSG00000120334	CENPL	1.64	0.0188	0.736	0.134
PRKAR2B	10399908	ENSMUSG00000002997	Prkar2b-002_Prkar2b-001_Prkar2b-003	ENSG00000005249	PRKAR2B	1.64	0.596	0.799	0.287
UQCRFS1	10408487	ENSMUSG00000038462	Uqcrfs1-001	ENSG00000169021	UQCRFS1	1.64	0.06	0.736	0.1
NGDN	10415144	ENSMUSG00000022204	Ngdn-201	ENSG00000129460	NGDN	1.64	0.0891	0.736	0.142
PHF11A	10420483	ENSMUSG00000044703	Phf11a-001	ENSG00000136147	PHF11	1.64	0.131	0.736	0.171
ENPP2	10428619	ENSMUSG00000022425	Enpp2-001_Enpp2-003_Enpp2-002_Enpp2-201	ENSG00000136960	ENPP2	1.64	0.0891	0.736	0.192
DGCR8	10438313	ENSMUSG00000022718	Dgcr8-001_Dgcr8-002_Dgcr8-003	ENSG00000128191	DGCR8_MIR1306	1.64	0.0479	0.736	0.0969
CTSW	10465059	ENSMUSG00000024910	Ctsw-201	ENSG00000172543	CTSW	1.64	0.118	0.736	0.121
ESF1	10488108	ENSMUSG00000045624	Esf1-001	ENSG00000089048	ESF1	1.64	0.0913	0.736	0.0833
UBXN2B	10503123	ENSMUSG00000028243	Ubxn2b-001	ENSG00000215114	UBXN2B	1.64	0.16	0.736	0.125
TMEM68	10511311	ENSMUSG00000028232	Tmem68-002_Tmem68-001	ENSG00000167904	TMEM68	1.64	0.00665	0.736	0.0838
GM5641_HNRNPA3_GM9242	10515113	ENSMUSG00000069014_ENSMUSG00000059005_ENSMUSG00000096156	Gm5641-201_Hnrnpa3-002_Hnrnpa3-001_Hnrnpa3-005_Hnrnpa3-003_Hnrnpa3-202_Hnrnpa3-201_Gm9242-201	ENSG00000170144	HNRNPA3	1.64	0.261	0.74	0.175
GM15446_ZFP932	10524079	ENSMUSG00000090015_ENSMUSG00000066613	Gm15446-001_Gm15446-002_Gm15446-201_Zfp932-002			1.64	0.185	0.737	0.191
ZCWPW1	10526693	ENSMUSG00000037108	Zcwpw1-001	ENSG00000078487	ZCWPW1	1.64	0.0457	0.736	0.171
PPP1R14B_GM7332_GM8503	10528143	ENSMUSG00000056612_ENSMUSG00000080875_ENSMUSG00000082244	Ppp1r14b-201_Gm7332-001_Gm8503-001			1.64	0.257	0.739	0.114
TMF1	10546586	ENSMUSG00000030059	Tmf1-002_Tmf1-001	ENSG00000144747	TMF1	1.64	0.0337	0.736	0.0803
NKG7	10552406	ENSMUSG00000004612	Nkg7-201	ENSG00000105374	NKG7	1.64	0.137	0.736	0.0703
FAR1	10556491	ENSMUSG00000030759	Far1-001_Far1-003_Far1-201	ENSG00000197601	FAR1	1.64	0.109	0.736	0.0871
ZFP958	10569985	ENSMUSG00000058748	Zfp958-201			1.64	0.013	0.736	0.135
EIF2S2	10578683	ENSMUSG00000074656	Eif2s2-001_Eif2s2-201	ENSG00000125977	EIF2S2	1.64	0.062	0.736	0.0683
SUCLG2	10607497	ENSMUSG00000061838	Suclg2-201	ENSG00000172340	SUCLG2	1.64	0.263	0.74	0.104
SSR3	10338139	ENSMUSG00000027828	Ssr3-001	ENSG00000114850	SSR3	1.63	0.132	0.736	0.142
	10338164					1.63	0.371	0.758	0.271
GOLGA7	10338215	ENSMUSG00000015341	Golga7-002_Golga7-001_Golga7-004	ENSG00000147533	GOLGA7	1.63	0.45	0.774	0.25
DDB1	10338344	ENSMUSG00000024740	Ddb1-201	ENSG00000167986	DDB1	1.63	0.436	0.771	0.275
UBE2G1	10338712	ENSMUSG00000020794	Ube2g1-001_Ube2g1-002_Ube2g1-003	ENSG00000132388	UBE2G1	1.63	0.173	0.736	0.0767
	10339816					1.63	0.034	0.736	0.11
COPG1_COPG2	10340039	ENSMUSG00000030058_ENSMUSG00000025607	Copg1-001_Copg1-003_Copg1-002_Copg2-006_Copg2-002_Copg2-001_Copg2-003_Copg2-201_Copg2-202	ENSG00000181789_ENSG00000158623	COPG1_COPG2	1.63	0.289	0.746	0.155
COPA	10340367	ENSMUSG00000026553	Copa-003_Copa-005	ENSG00000122218	COPA	1.63	0.196	0.737	0.214
	10341052					1.63	0.243	0.737	0.244
ITCH	10341551	ENSMUSG00000027598	Itch-001_Itch-002_Itch-004	ENSG00000078747	ITCH	1.63	0.416	0.766	0.208
	10341999					1.63	0.127	0.736	0.0923
	10342533					1.63	0.0905	0.736	0.135
	10342787					1.63	0.149	0.736	0.166
	10342810					1.63	0.14	0.736	0.169
PSMC5	10342902	ENSMUSG00000020708	Psmc5-001_Psmc5-002	ENSG00000087191	PSMC5	1.63	0.146	0.736	0.086
	10344015					1.63	0.387	0.76	0.325
GM2666__GM2635_GM7609_CSPRS_GM15433	10347915	ENSMUSG00000096292_ENSMUSG00000094054_ENSMUSG00000089763_ENSMUSG00000079457_ENSMUSG00000062783_ENSMUSG00000096802	Gm2666-001__Gm2635-001_Gm7609-005_Gm7609-003_Csprs-201_Gm15433-001			1.63	0.347	0.756	0.252
NUP43	10361651	ENSMUSG00000040034	Nup43-001_Nup43-002	ENSG00000120253	NUP43	1.63	0.104	0.736	0.0966
CHST11	10365290	ENSMUSG00000034612	Chst11-001	ENSG00000171310	CHST11	1.63	0.0619	0.736	0.156
GOPC	10369086	ENSMUSG00000019861	Gopc-202_Gopc-201	ENSG00000047932	GOPC	1.63	0.0253	0.736	0.0834
DNAJB11	10434675	ENSMUSG00000004460	Dnajb11-001_Dnajb11-201_Dnajb11-202	ENSG00000090520	DNAJB11	1.63	0.577	0.795	0.128
CD47	10436196	ENSMUSG00000055447	Cd47-001	ENSG00000196776	CD47	1.63	0.0541	0.736	0.0565
EIF1A	10455533	ENSMUSG00000057561	Eif1a-202_Eif1a-201	ENSG00000279898		1.63	0.165	0.736	0.107
ADD3	10463911	ENSMUSG00000025026	Add3-203_Add3-202_Add3-201	ENSG00000148700	ADD3	1.63	0.0222	0.736	0.0788
CBWD1	10466818	ENSMUSG00000024878	Cbwd1-201	ENSG00000196873_ENSG00000215126_ENSG00000172785_ENSG00000147996_ENSG00000136682	CBWD1_CBWD2_CBWD5_CBWD3_LOC101060578_CBWD6	1.63	0.0896	0.736	0.151
XRN2	10476834	ENSMUSG00000027433	Xrn2-001	ENSG00000088930	XRN2	1.63	0.181	0.737	0.0616
RAP2B	10492335	ENSMUSG00000036894	Rap2b-001	ENSG00000181467	RAP2B	1.63	0.068	0.736	0.125
CHD7	10503192	ENSMUSG00000041235	Chd7-001_Chd7-201	ENSG00000171316	CHD7_LOC102724260	1.63	0.0541	0.736	0.119
RAVER2	10506254	ENSMUSG00000035275	Raver2-001_Raver2-002	ENSG00000162437	RAVER2	1.63	0.112	0.736	0.145
GM26330_SNORD38A_RPS8	10515423	ENSMUSG00000064751_ENSMUSG00000065680_ENSMUSG00000047675	Gm26330-201_Snord38a-201_Rps8-004_Rps8-002_Rps8-007_Rps8-006	ENSG00000200913_ENSG00000202031_ENSG00000142937	SNORD46_SNORD38A_SNORD38B_SNORD55_RPS8_LOC102724737	1.63	0.233	0.737	0.185
UBIAD1	10518520	ENSMUSG00000047719	Ubiad1-001	ENSG00000120942	UBIAD1	1.63	0.0297	0.736	0.154
NOA1	10530832	ENSMUSG00000036285	Noa1-001_Noa1-002	ENSG00000084092	NOA1	1.63	0.201	0.737	0.114
ACN9	10536359	ENSMUSG00000042505	Acn9-001	ENSG00000196636	ACN9	1.63	0.019	0.736	0.138
MAD2L1	10538832	ENSMUSG00000029910	Mad2l1-001_Mad2l1-003_Mad2l1-002	ENSG00000164109	MAD2L1	1.63	0.216	0.737	0.108
ALG8	10555041	ENSMUSG00000035704	Alg8-001	ENSG00000159063	ALG8	1.63	0.442	0.772	0.135
ITGAX	10557895	ENSMUSG00000030789	Itgax-201	ENSG00000140678	ITGAX	1.63	0.117	0.736	0.22
FCGRT	10563085	ENSMUSG00000003420	Fcgrt-201	ENSG00000104870	FCGRT	1.63	0.0331	0.736	0.0972
ALG11	10570764	ENSMUSG00000063362	Alg11-001_Alg11-002_Alg11-004	ENSG00000253710	ALG11	1.63	0.153	0.736	0.148
DCTD	10571752	ENSMUSG00000031562	Dctd-005_Dctd-001_Dctd-003_Dctd-002_Dctd-006_Dctd-004	ENSG00000129187	DCTD	1.63	0.0678	0.736	0.121
DNAJA2	10580370	ENSMUSG00000031701	Dnaja2-201	ENSG00000069345	DNAJA2	1.63	0.0137	0.736	0.0603
RP9	10591806	ENSMUSG00000032239	Rp9-201	ENSG00000164610	RP9	1.63	0.0149	0.736	0.102
KIF23	10594251	ENSMUSG00000032254	Kif23-201	ENSG00000137807	KIF23	1.63	0.0619	0.736	0.119
FAM46A	10595404	ENSMUSG00000032265	Fam46a-002_Fam46a-001	ENSG00000112773	FAM46A	1.63	0.121	0.736	0.15
GM21657_GM21364_GM21447_GM2964_GM14351_GM2784_GM2933_GM21699_GM21608_GMCL1L_GM2913_GM2777_GM21645_GM3701_GM10922_GM3706_GM14346_GM5925_GM14347_GM14345_GM2927_GM3750_GM21951_GM3763_GM14367_GM10921_GM21950_GM14374_GM21681_GM2799_GM2825_GM2863	10598220	ENSMUSG00000094361_ENSMUSG00000096426_ENSMUSG00000094391_ENSMUSG00000096915_ENSMUSG00000095716_ENSMUSG00000095229_ENSMUSG00000078324_ENSMUSG00000094155_ENSMUSG00000095637_ENSMUSG00000094309_ENSMUSG00000101294_ENSMUSG00000094352_ENSMUSG00000093857_ENSMUSG00000101381_ENSMUSG00000094273_ENSMUSG00000078218_ENSMUSG00000094558_ENSMUSG00000078214_ENSMUSG00000094307_ENSMUSG00000094876_ENSMUSG00000095934_…	Gm21657-201_Gm21364-001_Gm21447-201_Gm2964-201_Gm14351-001_Gm2784-201_Gm2933-201_Gm21699-201_Gm21608-201_Gmcl1l-201_Gm2913-001_Gm2777-201_Gm21645-201_Gm3701-001_Gm10922-001_Gm3706-001_Gm14346-001_Gm5925-001_Gm14347-001_Gm14345-001_Gm2927-001_Gm3750-001_Gm21951-001_Gm3763-001_Gm14367-001_Gm10921-001_Gm21950-001_Gm14374-001_Gm21681-201_Gm2799-201_Gm2825-201_Gm2863-001			1.63	0.411	0.766	0.282
LLPH	10603702	ENSMUSG00000020224	Llph-001_Llph-002	ENSG00000139233	LLPH	1.63	0.184	0.737	0.0939
ZFP85_ZFP273	10608662	ENSMUSG00000058331_ENSMUSG00000030446	Zfp85-001_Zfp85-201_Zfp273-001_Zfp273-002			1.63	0.106	0.736	0.0929
SSR3	10339807	ENSMUSG00000027828	Ssr3-001	ENSG00000114850	SSR3	1.62	0.396	0.763	0.0794
RAB14	10340670	ENSMUSG00000026878	Rab14-005	ENSG00000119396	RAB14	1.62	0.0541	0.736	0.138
MTIF2	10340859	ENSMUSG00000020459	Mtif2-001_Mtif2-002_Mtif2-003_Mtif2-006_Mtif2-201	ENSG00000085760	MTIF2	1.62	0.235	0.737	0.128
	10341128					1.62	0.279	0.745	0.0708
	10341326					1.62	0.672	0.812	0.311
	10341333					1.62	0.237	0.737	0.178
	10341336					1.62	0.257	0.74	0.188
CIC	10341834	ENSMUSG00000005442	Cic-015	ENSG00000079432	CIC	1.62	0.11	0.736	0.183
	10342303					1.62	0.299	0.747	0.271
G3BP2	10342723	ENSMUSG00000029405	G3bp2-204_G3bp2-203_G3bp2-202_G3bp2-201	ENSG00000138757	G3BP2	1.62	0.25	0.738	0.135
	10343479					1.62	0.302	0.749	0.235
	10344021					1.62	0.204	0.737	0.217
MIR6942	10344260	ENSMUSG00000098790	Mir6942-201			1.62	0.37	0.758	0.141
	10344391					1.62	0.136	0.736	0.234
	10344485					1.62	0.36	0.758	0.306
	10344539					1.62	0.145	0.736	0.204
UCHL5	10350489	ENSMUSG00000018189	Uchl5-001_Uchl5-002_Uchl5-005_Uchl5-008	ENSG00000116750	UCHL5	1.62	0.138	0.736	0.083
ARL4C	10356475	ENSMUSG00000049866	Arl4c-002_Arl4c-001_Arl4c-201	ENSG00000188042	ARL4C	1.62	0.0729	0.736	0.118
PRIM1	10367076	ENSMUSG00000025395	Prim1-001_Prim1-002_Prim1-201	ENSG00000198056	PRIM1	1.62	0.166	0.736	0.109
GTF3C6	10368739	ENSMUSG00000019837	Gtf3c6-201	ENSG00000155115	GTF3C6	1.62	0.107	0.736	0.0867
ACSF2	10390032	ENSMUSG00000076435	Acsf2-001_Acsf2-004	ENSG00000167107	ACSF2	1.62	0.209	0.737	0.208
DDX1	10399430	ENSMUSG00000037149	Ddx1-201	ENSG00000079785	DDX1	1.62	0.0332	0.736	0.0657
RPS8	10404262	ENSMUSG00000047675	Rps8-001_Rps8-004_Rps8-002_Rps8-007_Rps8-006	ENSG00000142937	SNORD38B_SNORD55_RPS8_LOC102724737	1.62	0.0886	0.736	0.0716
TRIP13	10410560	ENSMUSG00000021569	Trip13-201	ENSG00000071539	TRIP13	1.62	0.0681	0.736	0.156
VDAC2	10413138	ENSMUSG00000021771	Vdac2-001_Vdac2-002_Vdac2-008_Vdac2-003_Vdac2-009	ENSG00000165637	VDAC2	1.62	0.0446	0.736	0.0849
GM3839_GAPDH	10422655	ENSMUSG00000097148_ENSMUSG00000057666	Gm3839-001_Gapdh-009_Gapdh-003_Gapdh-001_Gapdh-017_Gapdh-013_Gapdh-005_Gapdh-016_Gapdh-011_Gapdh-010_Gapdh-012_Gapdh-201	ENSG00000111640	GAPDH	1.62	0.279	0.745	0.254
ENY2	10423963	ENSMUSG00000022338	Eny2-201	ENSG00000120533	ENY2	1.62	0.221	0.737	0.112
CRIPT	10447349	ENSMUSG00000024146	Cript-001_Cript-003	ENSG00000119878	CRIPT	1.62	0.171	0.736	0.0997
GM25744	10450365	ENSMUSG00000092687	Gm25744-201	ENSG00000201823		1.62	0.311	0.751	0.133
THOC1	10453766	ENSMUSG00000024287	Thoc1-201	ENSG00000079134	THOC1	1.62	0.0203	0.736	0.082
SRP19	10454674	ENSMUSG00000014504	Srp19-004_Srp19-005_Srp19-002_Srp19-001_Srp19-006_Srp19-003	ENSG00000272869_ENSG00000153037	_SRP19	1.62	0.185	0.737	0.0819
MS4A6B	10461622	ENSMUSG00000024677	Ms4a6b-001_Ms4a6b-002_Ms4a6b-201	ENSG00000166926_ENSG00000110077	MS4A6E_MS4A6A	1.62	0.13	0.736	0.0646
MS4A6D	10466210	ENSMUSG00000024679	Ms4a6d-001_Ms4a6d-003_Ms4a6d-004_Ms4a6d-002	ENSG00000166926_ENSG00000110077	MS4A6E_MS4A6A	1.62	0.0906	0.736	0.159
OSTF1	10466573	ENSMUSG00000024725	Ostf1-001_Ostf1-002	ENSG00000134996	OSTF1	1.62	0.033	0.736	0.0665
RPS8	10490256	ENSMUSG00000047675	Rps8-001_Rps8-004_Rps8-002_Rps8-007_Rps8-006	ENSG00000142937	SNORD38B_SNORD55_RPS8_LOC102724737	1.62	0.313	0.751	0.119
NAA15	10491922	ENSMUSG00000063273	Naa15-001_Naa15-201	ENSG00000164134	NAA15	1.62	0.0328	0.736	0.0717
SLC16A4	10495206	ENSMUSG00000027896	Slc16a4-001_Slc16a4-002_Slc16a4-003	ENSG00000168679	SLC16A4	1.62	0.282	0.745	0.24
CHD7	10503188	ENSMUSG00000041235	Chd7-001_Chd7-201	ENSG00000171316	CHD7_LOC102724260	1.62	0.0669	0.736	0.0773
CCNE2	10503264	ENSMUSG00000028212	Ccne2-001_Ccne2-002_Ccne2-201	ENSG00000175305	CCNE2	1.62	0.377	0.759	0.133
NAPEPLD	10528332	ENSMUSG00000044968	Napepld-001_Napepld-002	ENSG00000161048	NAPEPLD	1.62	0.0131	0.736	0.174
RPS12	10561956	ENSMUSG00000061983	Rps12-201	ENSG00000112306	RPS12	1.62	0.152	0.736	0.0928
DDX60	10571984	ENSMUSG00000037921	Ddx60-001_Ddx60-201	ENSG00000137628	DDX60	1.62	0.149	0.736	0.133
TXNL4B	10575249	ENSMUSG00000031723	Txnl4b-001_Txnl4b-201	ENSG00000140830	TXNL4B	1.62	0.0409	0.736	0.0995
LIG4	10576946	ENSMUSG00000049717	Lig4-202_Lig4-201	ENSG00000174405	LIG4	1.62	0.285	0.745	0.128
TMEM41B	10587746	ENSMUSG00000047554	Tmem41b-001_Tmem41b-003_Tmem41b-002_Tmem41b-008_Tmem41b-005_Tmem41b-006_Tmem41b-004	ENSG00000166471	TMEM41B	1.62	0.194	0.737	0.106
CUL5	10593605	ENSMUSG00000032030	Cul5-002_Cul5-001_Cul5-004_Cul5-201	ENSG00000166266	CUL5	1.62	0.174	0.736	0.118
FAM122B	10604620	ENSMUSG00000036022	Fam122b-001_Fam122b-002_Fam122b-003_Fam122b-201	ENSG00000156504	FAM122B	1.62	0.0228	0.736	0.142
	10338355					1.61	0.343	0.754	0.388
XPO7	10338674	ENSMUSG00000022100	Xpo7-202_Xpo7-201	ENSG00000130227	XPO7	1.61	0.34	0.753	0.256
COX18	10338736	ENSMUSG00000035505	Cox18-003	ENSG00000163626	COX18	1.61	0.591	0.798	0.336
	10339435					1.61	0.265	0.742	0.215
RBM42	10339717	ENSMUSG00000036733	Rbm42-003	ENSG00000126254	RBM42	1.61	0.103	0.736	0.186
COPG1	10340716	ENSMUSG00000030058	Copg1-001_Copg1-004	ENSG00000181789	COPG1	1.61	0.0822	0.736	0.176
GM23645	10341711	ENSMUSG00000065162	Gm23645-201			1.61	0.286	0.745	0.213
PFDN6	10341727	ENSMUSG00000024309	Pfdn6-001_Pfdn6-005_Pfdn6-002_Pfdn6-004_Pfdn6-006_Pfdn6-201	ENSG00000204220	PFDN6_MIR6834	1.61	0.354	0.758	0.158
RRAGC	10342263	ENSMUSG00000028646	Rragc-001_Rragc-002_Rragc-005_Rragc-004	ENSG00000273637_ENSG00000116954	_RRAGC	1.61	0.355	0.758	0.15
	10342347					1.61	0.0223	0.736	0.186
	10342642					1.61	0.186	0.737	0.115
HP1BP3	10343226	ENSMUSG00000028759	Hp1bp3-004_Hp1bp3-007_Hp1bp3-011	ENSG00000127483	HP1BP3	1.61	0.355	0.758	0.159
	10343429					1.61	0.195	0.737	0.262
COX18	10344160	ENSMUSG00000035505	Cox18-001_Cox18-002_Cox18-004_Cox18-005	ENSG00000163626	COX18	1.61	0.413	0.766	0.148
	10344498					1.61	0.279	0.744	0.324
LYPLA1	10344624	ENSMUSG00000025903	Lypla1-002_Lypla1-001_Lypla1-003_Lypla1-009_Lypla1-007_Lypla1-008_Lypla1-006	ENSG00000120992	LYPLA1	1.61	0.0162	0.736	0.0695
SNORA33_SNORD100	10368277	ENSMUSG00000070063_ENSMUSG00000080486	Snora33-201_Snord100-201	ENSG00000200534_ENSG00000221500	SNORA33_SNORD100	1.61	0.59	0.798	0.136
PPP3R1_WDR92	10374415	ENSMUSG00000033953_ENSMUSG00000078970	Ppp3r1-001_Ppp3r1-002_Wdr92-002			1.61	0.0192	0.736	0.0827
IRGM1	10385500	ENSMUSG00000046879	Irgm1-001_Irgm1-003	ENSG00000237693	IRGM	1.61	0.135	0.736	0.121
SLIRP	10397530	ENSMUSG00000021040	Slirp-001_Slirp-003_Slirp-005_Slirp-004	ENSG00000119705	SLIRP	1.61	0.067	0.736	0.0797
HIST1H4J_HIST1H4I_HIST1H4M_HIST1H4C	10408243	ENSMUSG00000067455_ENSMUSG00000060639_ENSMUSG00000069306_ENSMUSG00000060678	Hist1h4j-001_Hist1h4i-001_Hist1h4m-001_Hist1h4c-001	ENSG00000277157_ENSG00000278637_ENSG00000158406	HIST1H4D_HIST1H4A_HIST1H4H	1.61	0.369	0.758	0.0975
ZFP595	10410295	ENSMUSG00000057842	Zfp595-002_Zfp595-003_Zfp595-001_Zfp595-004	ENSG00000197372_ENSG00000182141_ENSG00000105750_ENSG00000146757_ENSG00000269067_ENSG00000223614_ENSG00000197013_ENSG00000186777_ENSG00000272602_ENSG00000196109_ENSG00000184635_ENSG00000196172_ENSG00000213096_ENSG00000197360_ENSG00000196081_ENSG00000160229_ENSG00000213988_ENSG00000213967	ZNF675_ZNF708_ZNF85_ZNF92_ZNF728_ZNF735_ZNF429_ZNF732_ZNF595_ZNF676_ZNF93_ZNF681_ZNF254_ZNF98__ZNF90_ZNF726	1.61	0.0368	0.736	0.102
GM9719_RPL17PS9_RPL17_GM10268_RPL17PS5__RPL17PS8_RPL17PS4_GM11531_RPL17PS10	10416835	ENSMUSG00000090001_ENSMUSG00000066543_ENSMUSG00000062328_ENSMUSG00000066475_ENSMUSG00000081855_ENSMUSG00000102193_ENSMUSG00000082035_ENSMUSG00000084345_ENSMUSG00000075587_ENSMUSG00000081895	Gm9719-001_Rpl17-ps9-001_Rpl17-201_Gm10268-201_Rpl17-ps5-001__Rpl17-ps8-001_Rpl17-ps4-001_Gm11531-001_Rpl17-ps10-001			1.61	0.21	0.737	0.196
GMFB	10419274	ENSMUSG00000062014	Gmfb-001_Gmfb-002_Gmfb-201	ENSG00000197045	GMFB	1.61	0.0769	0.736	0.0697
RACGAP1	10432511	ENSMUSG00000023015	Racgap1-001_Racgap1-002_Racgap1-003_Racgap1-004_Racgap1-007_Racgap1-011	ENSG00000161800	RACGAP1	1.61	0.076	0.736	0.112
3300002I08RIK	10476939	ENSMUSG00000063364	3300002I08Rik-003	ENSG00000213297		1.61	0.0526	0.736	0.0753
9430008C03RIK_GM24411	10489235	ENSMUSG00000085385_ENSMUSG00000065362	9430008C03Rik-009_Gm24411-201			1.61	0.126	0.736	0.146
S100A6	10493820	ENSMUSG00000001025	S100a6-201	ENSG00000197956	S100A6	1.61	0.221	0.737	0.0769
UGCG	10505187	ENSMUSG00000028381	Ugcg-001	ENSG00000148154	UGCG	1.61	0.0345	0.736	0.0593
TMEM165	10522596	ENSMUSG00000029234	Tmem165-001	ENSG00000134851	TMEM165	1.61	0.0491	0.736	0.0713
POLR2B	10522716	ENSMUSG00000029250	Polr2b-001	ENSG00000047315	POLR2B	1.61	0.0346	0.736	0.0594
CCDC132	10536176	ENSMUSG00000001376	Ccdc132-001_Ccdc132-002_Ccdc132-011_Ccdc132-004_Ccdc132-007	ENSG00000004766	CCDC132	1.61	0.00907	0.736	0.1
ATF7IP	10542395	ENSMUSG00000030213	Atf7ip-001_Atf7ip-004	ENSG00000171681	ATF7IP	1.61	0.393	0.763	0.207
VMN1R139_VMN1R112_VMN1R125_VMN1R137_VMN1RPS79_VMN1R100_VMN1R126_VMN1RPS75_VMN1R130_VMN1R155_VMN1RPS70_VMN1R93_VMN1R148_GM4207_VMN1R95_VMN1R114_GM4214_VMN1R132_GM10665_GM4175_VMN1R165_VMN1R116_VMN1RPS73_GM10666_VMN1R142_VMN1R121_VMN1R143_GM10670_VMN1R104_VMN1R107	10560785	ENSMUSG00000074311_ENSMUSG00000094284_ENSMUSG00000095309_ENSMUSG00000095962_ENSMUSG00000094160_ENSMUSG00000096386_ENSMUSG00000096813_ENSMUSG00000095185_ENSMUSG00000094208_ENSMUSG00000094905_ENSMUSG00000095816_ENSMUSG00000096164_ENSMUSG00000095543_ENSMUSG00000100654_ENSMUSG00000094735_ENSMUSG00000094085_ENSMUSG00000092297_ENSMUSG00000074322_ENSMUSG00000096871_ENSMUSG00000096513_ENSMUSG00000095358_…	Vmn1r139-001_Vmn1r112-001_Vmn1r125-001_Vmn1r137-001_Vmn1r-ps79-001_Vmn1r100-001_Vmn1r126-001_Vmn1r-ps75-001_Vmn1r130-001_Vmn1r155-001_Vmn1r-ps70-001_Vmn1r93-001_Vmn1r148-001_Gm4207-001_Vmn1r95-001_Vmn1r114-001_Gm4214-001_Vmn1r132-001_Gm10665-001_Gm4175-001_Vmn1r165-001_Vmn1r116-001_Vmn1r-ps73-001_Gm10666-001_Vmn1r142-001_Vmn1r121-001_Vmn1r143-001_Gm10670-001_Vmn1r104-001_Vmn1r107-001			1.61	0.0905	0.736	0.275
NACC1	10580188	ENSMUSG00000001910	Nacc1-201	ENSG00000160877	NACC1	1.61	0.178	0.736	0.165
ANKRD49	10590968	ENSMUSG00000031931	Ankrd49-201	ENSG00000168876	ANKRD49	1.61	0.0415	0.736	0.132
GM15097_GM10439_LUZP4_OTT_GM15093_GM15128_GM15080_GM15114_GM15109_GM15107_GM15127_GM15091_GM15085	10602307	ENSMUSG00000094378_ENSMUSG00000072923_ENSMUSG00000079387_ENSMUSG00000094885_ENSMUSG00000094941_ENSMUSG00000095872_ENSMUSG00000072931_ENSMUSG00000079395_ENSMUSG00000072929_ENSMUSG00000072930_ENSMUSG00000096834_ENSMUSG00000095082_ENSMUSG00000095621	Gm15097-001_Gm15097-201_Gm10439-001_Luzp4-001_Luzp4-201_Ott-001_Ott-002_Ott-003_Gm15093-001_Gm15128-001_Gm15128-201_Gm15080-001_Gm15114-001_Gm15109-001_Gm15107-001_Gm15127-001_Gm15127-202_Gm15127-201_Gm15091-001_Gm15085-001			1.61	0.394	0.763	0.326
COPG1	10338339	ENSMUSG00000030058	Copg1-001_Copg1-002	ENSG00000181789	COPG1	1.6	0.341	0.754	0.234
	10338423					1.6	0.362	0.758	0.264
RNF220	10339529	ENSMUSG00000028677	Rnf220-002	ENSG00000187147	RNF220	1.6	0.0906	0.736	0.235
	10340551					1.6	0.0861	0.736	0.278
	10340936					1.6	0.348	0.756	0.263
	10341077					1.6	0.561	0.791	0.396
COPA	10341570	ENSMUSG00000026553	Copa-001_Copa-006_Copa-007_Copa-008	ENSG00000122218	COPA	1.6	0.323	0.752	0.0937
	10341618					1.6	0.31	0.751	0.275
HP1BP3	10341726	ENSMUSG00000028759	Hp1bp3-007	ENSG00000127483	HP1BP3	1.6	0.242	0.737	0.285
	10342520					1.6	0.032	0.736	0.231
	10343462					1.6	0.396	0.763	0.315
GM20431_UBE2V1	10344302	ENSMUSG00000089739_ENSMUSG00000078923	Gm20431-001_Ube2v1-001_Ube2v1-003_Ube2v1-002_Ube2v1-004_Ube2v1-005_Ube2v1-006	ENSG00000240849_ENSG00000244687_ENSG00000124208	TMEM189_UBE2V1_TMEM189-UBE2V1	1.6	0.378	0.76	0.201
COPS5	10353050	ENSMUSG00000025917	Cops5-001_Cops5-007_Cops5-006_Cops5-005_Cops5-003	ENSG00000121022	COPS5	1.6	0.0337	0.736	0.0716
COX7B_GM19503	10358709	ENSMUSG00000031231_ENSMUSG00000100551	Cox7b-001_Gm19503-001			1.6	0.0536	0.736	0.0548
OSTM1	10362829	ENSMUSG00000038280	Ostm1-002_Ostm1-003_Ostm1-004_Ostm1-005	ENSG00000081087	OSTM1	1.6	0.019	0.736	0.124
	10369288					1.6	0.245	0.737	0.104
CCDC55	10388613	ENSMUSG00000037958	Ccdc55-001	ENSG00000126653	NSRP1	1.6	0.266	0.742	0.119
	10394786					1.6	0.265	0.742	0.251
TWISTNB	10395312	ENSMUSG00000020561	Twistnb-201	ENSG00000105849	TWISTNB	1.6	0.0512	0.736	0.0878
TMX1	10396161	ENSMUSG00000021072	Tmx1-001_Tmx1-002	ENSG00000139921	TMX1	1.6	0.107	0.736	0.0766
GNPNAT1	10419216	ENSMUSG00000037722	Gnpnat1-201	ENSG00000100522	GNPNAT1	1.6	0.328	0.752	0.194
YARS2	10433904	ENSMUSG00000022792	Yars2-002_Yars2-004_Yars2-001_Yars2-003_Yars2-005	ENSG00000139131	YARS2	1.6	0.0349	0.736	0.0804
GM26447_SNORA81_GM24616_EIF4A2	10434745	ENSMUSG00000064382_ENSMUSG00000087935_ENSMUSG00000065208_ENSMUSG00000022884	Gm26447-201_Snora81-201_Gm24616-201_Eif4a2-008_Eif4a2-009_Eif4a2-017_Eif4a2-021_Eif4a2-022	ENSG00000200320_ENSG00000253092_ENSG00000263776_ENSG00000200130_ENSG00000156976	_SNORA4_SNORA63_EIF4A2_SNORD2_SNORA81_MIR1248	1.6	0.665	0.812	0.206
CEBPZOS	10447038	ENSMUSG00000062691	Cebpzos-002_Cebpzos-001	ENSG00000218739		1.6	0.152	0.736	0.185
GM11472	10489870	ENSMUSG00000081946	Gm11472-001			1.6	0.036	0.736	0.23
NDUFB5	10491406	ENSMUSG00000027673	Ndufb5-001_Ndufb5-002_Ndufb5-003_Ndufb5-004_Ndufb5-005_Ndufb5-006_Ndufb5-007	ENSG00000136521	NDUFB5	1.6	0.0849	0.736	0.105
CASP8AP2	10503711	ENSMUSG00000028282	Casp8ap2-001_Casp8ap2-002_Casp8ap2-201	ENSG00000118412	CASP8AP2	1.6	0.0772	0.736	0.0802
HMGB1	10510212	ENSMUSG00000066551	Hmgb1-001_Hmgb1-003_Hmgb1-002_Hmgb1-006_Hmgb1-007	ENSG00000189403	HMGB1	1.6	0.561	0.791	0.406
GM5867	10522301	ENSMUSG00000043484	Gm5867-201			1.6	0.259	0.74	0.102
HERC3	10538658	ENSMUSG00000029804	Herc3-002_Herc3-001	ENSG00000138641	HERC3_LOC101929134	1.6	0.451	0.774	0.118
MEF2A	10564451	ENSMUSG00000030557	Mef2a-002_Mef2a-004_Mef2a-007_Mef2a-003_Mef2a-001_Mef2a-005_Mef2a-006	ENSG00000068305	MEF2A	1.6	0.0864	0.736	0.0714
GM15210	10574427	ENSMUSG00000071041	Gm15210-001			1.6	0.437	0.771	0.259
SPRTN	10576524	ENSMUSG00000031986	Sprtn-201	ENSG00000010072	SPRTN	1.6	0.0752	0.736	0.161
LSM6	10579833	ENSMUSG00000031683	Lsm6-001_Lsm6-002_Lsm6-003_Lsm6-004	ENSG00000164167	LSM6	1.6	0.0764	0.736	0.079
ALKBH8	10582925	ENSMUSG00000025899	Alkbh8-201_Alkbh8-202	ENSG00000137760	ALKBH8	1.6	0.139	0.736	0.0903
DDX10	10593508	ENSMUSG00000053289	Ddx10-201	ENSG00000178105	DDX10	1.6	0.0178	0.736	0.0665
TEX9	10594911	ENSMUSG00000090626	Tex9-002_Tex9-003_Tex9-001_Tex9-014_Tex9-009_Tex9-005_Tex9-007_Tex9-004_Tex9-006_Tex9-010_Tex9-015	ENSG00000151575	TEX9	1.6	0.176	0.736	0.117
	10338148					1.59	0.222	0.737	0.251
	10338400					1.59	0.318	0.752	0.175
GM22728	10338682	ENSMUSG00000088712	Gm22728-201	ENSG00000249784	SCARNA22	1.59	0.411	0.766	0.238
	10338871					1.59	0.19	0.737	0.144
SNRNP27	10339337	ENSMUSG00000001158	Snrnp27-001_Snrnp27-003	ENSG00000124380	SNRNP27	1.59	0.197	0.737	0.203
	10340209					1.59	0.179	0.736	0.153
	10340358					1.59	0.957	0.858	0.268
PFDN6	10340904	ENSMUSG00000024309	Pfdn6-001_Pfdn6-002	ENSG00000204220	PFDN6_MIR6834	1.59	0.214	0.737	0.15
	10340945					1.59	0.227	0.737	0.261
COPA	10340994	ENSMUSG00000026553	Copa-003_Copa-005	ENSG00000122218	COPA	1.59	0.336	0.753	0.386
	10341111					1.59	0.00192	0.736	0.206
AUP1	10341399	ENSMUSG00000068328	Aup1-201	ENSG00000115307	AUP1	1.59	0.476	0.779	0.24
	10341897					1.59	0.557	0.791	0.282
	10341974					1.59	0.181	0.737	0.294
SSR3	10342461	ENSMUSG00000027828	Ssr3-001	ENSG00000114850	SSR3	1.59	0.472	0.778	0.0906
	10342571					1.59	0.11	0.736	0.11
	10343229					1.59	0.0945	0.736	0.241
	10343381					1.59	0.201	0.737	0.279
PSMC5	10344560	ENSMUSG00000020708	Psmc5-001_Psmc5-002	ENSG00000087191	PSMC5	1.59	0.33	0.752	0.154
SRP9	10352393	ENSMUSG00000026511	Srp9-002_Srp9-001_Srp9-004	ENSG00000143742	SRP9	1.59	0.205	0.737	0.0927
SEC63	10362837	ENSMUSG00000019802	Sec63-001_Sec63-002_Sec63-003	ENSG00000025796	SEC63	1.59	0.227	0.737	0.0943
TSR1	10378508	ENSMUSG00000038335	Tsr1-006_Tsr1-001_Tsr1-004	ENSG00000167721	TSR1	1.59	0.0212	0.736	0.0743
ALYREF	10393844	ENSMUSG00000025134	Alyref-001_Alyref-003	ENSG00000183684	ALYREF	1.59	0.0212	0.736	0.0808
PPWD1	10411915	ENSMUSG00000021713	Ppwd1-201	ENSG00000113593	PPWD1	1.59	0.16	0.736	0.102
NUGGC	10416006	ENSMUSG00000061356	Nuggc-001_Nuggc-201	ENSG00000189233	NUGGC	1.59	0.402	0.764	0.267
GM5616_NHP2L1	10430811	ENSMUSG00000063543_ENSMUSG00000063480	Gm5616-201_Nhp2l1-001_Nhp2l1-003	ENSG00000100138	NHP2L1	1.59	0.399	0.763	0.2
DZIP3	10439798	ENSMUSG00000064061	Dzip3-001_Dzip3-002	ENSG00000198919	DZIP3	1.59	0.26	0.74	0.159
GM1976	10453555	ENSMUSG00000066057	Gm1976-001			1.59	0.213	0.737	0.256
IFIT1	10462623	ENSMUSG00000034459	Ifit1-001	ENSG00000204010	IFIT1B	1.59	0.307	0.75	0.239
HECTD2	10462702	ENSMUSG00000041180	Hectd2-002_Hectd2-009_Hectd2-001_Hectd2-005_Hectd2-008	ENSG00000165338	HECTD2	1.59	0.728	0.821	0.269
D19BWG1357E	10466848	ENSMUSG00000041360	D19Bwg1357e-201	ENSG00000080608	KIAA0020	1.59	0.0611	0.736	0.0845
HYPK_SERF2	10475352	ENSMUSG00000027245_ENSMUSG00000074884	Hypk-005_Hypk-002_Hypk-001_Hypk-003_Hypk-004_Serf2-005_Serf2-006	ENSG00000242028_ENSG00000140264	HYPK_SERF2_MIR1282	1.59	0.0487	0.736	0.0684
ATPAF1	10507203	ENSMUSG00000028710	Atpaf1-006_Atpaf1-001_Atpaf1-002_Atpaf1-004_Atpaf1-005	ENSG00000123472	ATPAF1	1.59	0.106	0.736	0.155
SCARNA8	10514219	ENSMUSG00000088958	Scarna8-201	ENSG00000251733	SCARNA8	1.59	0.241	0.737	0.169
OAS1A	10533256	ENSMUSG00000052776	Oas1a-001	ENSG00000089127	OAS1	1.59	0.332	0.753	0.172
RPS16	10534053	ENSMUSG00000037563	Rps16-001_Rps16-002_Rps16-003	ENSG00000105193	RPS16	1.59	0.076	0.736	0.0545
ARL6IP5	10540241	ENSMUSG00000035199	Arl6ip5-001	ENSG00000144746	ARL6IP5	1.59	0.15	0.736	0.112
ZFP60	10551410	ENSMUSG00000037640	Zfp60-001_Zfp60-003_Zfp60-002_Zfp60-201	ENSG00000128000	ZNF780B	1.59	0.0273	0.736	0.118
PRKRIR	10555179	ENSMUSG00000030753	Prkrir-001_Prkrir-002_Prkrir-003_Prkrir-004	ENSG00000137492	PRKRIR	1.59	0.0792	0.736	0.0829
SAE1	10560260	ENSMUSG00000052833	Sae1-201	ENSG00000142230	SAE1	1.59	0.00577	0.736	0.0774
GM24698_SNORA3_RPL27A	10570432	ENSMUSG00000065817_ENSMUSG00000065016_ENSMUSG00000046364	Gm24698-201_Snora3-201_Rpl27a-002_Rpl27a-004_Rpl27a-006	ENSG00000200983_ENSG00000166441	SNORA45A_RPL27A	1.59	0.157	0.736	0.066
	10579607					1.59	0.102	0.736	0.236
PRKAR2A	10589087	ENSMUSG00000032601	Prkar2a-001_Prkar2a-002_Prkar2a-005	ENSG00000114302	PRKAR2A	1.59	0.000762	0.736	0.118
DSCR3	10338242	ENSMUSG00000022898	Dscr3-005	ENSG00000157538	DSCR3	1.58	0.461	0.777	0.33
	10338351					1.58	0.293	0.746	0.26
GOLM1	10338854	ENSMUSG00000021556	Golm1-202_Golm1-201	ENSG00000135052	GOLM1	1.58	0.633	0.807	0.291
	10338896					1.58	0.386	0.76	0.296
	10339086					1.58	0.337	0.753	0.239
	10339532					1.58	0.206	0.737	0.266
	10340587					1.58	0.752	0.826	0.335
	10341091					1.58	0.283	0.745	0.221
PSMA1	10341145	ENSMUSG00000030751	Psma1-001_Psma1-004_Psma1-002	ENSG00000256206_ENSG00000129084	PSMA1	1.58	0.141	0.736	0.0631
	10341676					1.58	0.218	0.737	0.232
GM20695_NAA60	10341720	ENSMUSG00000093575_ENSMUSG00000005982	Gm20695-001_Naa60-009_Naa60-011_Naa60-003_Naa60-006_Naa60-010_Naa60-004_Naa60-008_Naa60-002_Naa60-007_Naa60-005_Naa60-001_Naa60-201	ENSG00000103351_ENSG00000122390	CLUAP1_NAA60	1.58	0.697	0.816	0.292
SNAPIN	10342064	ENSMUSG00000001018	Snapin-005_Snapin-001_Snapin-003_Snapin-002_Snapin-004	ENSG00000143553	SNAPIN	1.58	0.157	0.736	0.0867
	10342069					1.58	0.364	0.758	0.207
ABHD16A	10342298	ENSMUSG00000007036	Abhd16a-001_Abhd16a-002_Abhd16a-008_Abhd16a-005_Abhd16a-006	ENSG00000204427	ABHD16A	1.58	0.2	0.737	0.243
	10343552					1.58	0.721	0.819	0.304
	10343825					1.58	0.186	0.737	0.329
	10343910					1.58	0.653	0.81	0.25
	10344365					1.58	0.186	0.737	0.303
GM23645	10344521	ENSMUSG00000065162	Gm23645-201			1.58	0.288	0.745	0.131
NUCKS1	10349733	ENSMUSG00000026434	Nucks1-001_Nucks1-002	ENSG00000069275	NUCKS1	1.58	0.151	0.736	0.0824
RABIF	10350039	ENSMUSG00000042229	Rabif-001	ENSG00000183155	RABIF	1.58	0.0136	0.736	0.0733
D1ERTD622E	10356932	ENSMUSG00000044768	D1Ertd622e-001_D1Ertd622e-003_D1Ertd622e-002	ENSG00000181751	C5orf30	1.58	0.018	0.736	0.0841
DRG1	10383671	ENSMUSG00000020457	Drg1-001	ENSG00000185721	DRG1	1.58	0.0695	0.736	0.0911
ID2	10399691	ENSMUSG00000020644	Id2-201	ENSG00000115738	ID2	1.58	0.123	0.736	0.0703
MOCS2	10407307	ENSMUSG00000015536	Mocs2-002_Mocs2-001_Mocs2-016_Mocs2-013_Mocs2-004_Mocs2-012_Mocs2-007_Mocs2-014_Mocs2-003_Mocs2-008_Mocs2-015_Mocs2-010_Mocs2-011_Mocs2-006_Mocs2-201	ENSG00000164172	MOCS2	1.58	0.0773	0.736	0.119
AAED1	10410115	ENSMUSG00000021482	Aaed1-201	ENSG00000158122	AAED1	1.58	0.025	0.736	0.0945
NLN	10411882	ENSMUSG00000021710	Nln-201	ENSG00000123213	NLN	1.58	0.0341	0.736	0.13
PABPN1_GM20521	10415119	ENSMUSG00000022194_ENSMUSG00000092232	Pabpn1-004_Pabpn1-003_Pabpn1-001_Pabpn1-002_Pabpn1-008_Pabpn1-005_Pabpn1-006_Pabpn1-009_Pabpn1-007_Gm20521-001	ENSG00000100836_ENSG00000258643	PABPN1_BCL2L2-PABPN1	1.58	0.103	0.736	0.0728
EPSTI1	10416566	ENSMUSG00000022014	Epsti1-201_Epsti1-202	ENSG00000133106	EPSTI1	1.58	0.233	0.737	0.0906
ZFP318	10445531	ENSMUSG00000015597	Zfp318-001_Zfp318-002	ENSG00000171467	ZNF318_LOC102724664_LOC102725475	1.58	0.16	0.736	0.109
WDR43	10446693	ENSMUSG00000041057	Wdr43-201	ENSG00000163811	WDR43	1.58	0.0644	0.736	0.0529
IER3IP1_HDHD2	10456793	ENSMUSG00000090000_ENSMUSG00000025421	Ier3ip1-001_Ier3ip1-002_Ier3ip1-003_Ier3ip1-004_Hdhd2-007	ENSG00000134049_ENSG00000267228_ENSG00000167220	IER3IP1__HDHD2	1.58	0.283	0.745	0.108
	10476299					1.58	0.194	0.737	0.113
FASTKD1	10483521	ENSMUSG00000027086	Fastkd1-001_Fastkd1-004	ENSG00000138399	FASTKD1	1.58	0.0937	0.736	0.152
QSER1	10485622	ENSMUSG00000074994	Qser1-001	ENSG00000060749	QSER1	1.58	0.444	0.773	0.258
ANO3	10485745	ENSMUSG00000074968	Ano3-002	ENSG00000134343	ANO3	1.58	0.408	0.765	0.347
ATP5E	10490221	ENSMUSG00000016252	Atp5e-001_Atp5e-002_Atp5e-003	ENSG00000124172_ENSG00000180389	ATP5E_	1.58	0.0436	0.736	0.075
CTBS	10496813	ENSMUSG00000028189	Ctbs-001_Ctbs-002	ENSG00000117151	CTBS	1.58	0.0613	0.736	0.155
GYG	10497441	ENSMUSG00000019528	Gyg-001_Gyg-002_Gyg-201	ENSG00000163754	GYG1	1.58	0.0133	0.736	0.0889
DDX20	10500960	ENSMUSG00000027905	Ddx20-001_Ddx20-002	ENSG00000064703	DDX20	1.58	0.211	0.737	0.117
MTERF1B_MTERF1A	10519472	ENSMUSG00000053178_ENSMUSG00000040429	Mterf1b-001_Mterf1a-001_Mterf1a-002	ENSG00000127989	MTERF1	1.58	0.0893	0.736	0.119
LYAR	10521555	ENSMUSG00000067367	Lyar-001_Lyar-005_Lyar-004_Lyar-002_Lyar-010_Lyar-008_Lyar-003	ENSG00000145220	LYAR	1.58	0.0855	0.736	0.0759
KLRK1	10548345	ENSMUSG00000030149	Klrk1-002_Klrk1-001_Klrk1-003_Klrk1-201	ENSG00000255819_ENSG00000213809	KLRK1_KLRC4-KLRK1	1.58	0.784	0.832	0.178
ZFP626	10551423	ENSMUSG00000030604	Zfp626-201	ENSG00000250571	GLI4	1.58	0.655	0.81	0.245
ASF1B	10573261	ENSMUSG00000005470	Asf1b-001_Asf1b-003	ENSG00000105011	ASF1B	1.58	0.0459	0.736	0.147
COX7B	10601356	ENSMUSG00000031231	Cox7b-001_Cox7b-003			1.58	0.107	0.736	0.072
GM15204	10603005	ENSMUSG00000082625	Gm15204-001			1.58	0.165	0.736	0.251
	10338667					1.57	0.301	0.749	0.288
	10338684					1.57	0.252	0.738	0.0655
	10339069					1.57	0.303	0.75	0.263
	10339096					1.57	0.0575	0.736	0.0581
DLG1	10339316	ENSMUSG00000022770	Dlg1-002_Dlg1-007_Dlg1-001_Dlg1-003_Dlg1-004_Dlg1-006_Dlg1-013_Dlg1-201	ENSG00000075711	DLG1	1.57	0.0915	0.736	0.116
TXNDC12	10339417	ENSMUSG00000028567	Txndc12-002	ENSG00000117862	TXNDC12	1.57	0.372	0.758	0.345
	10339627					1.57	0.177	0.736	0.0844
	10339788					1.57	0.0525	0.736	0.183
	10339858					1.57	0.141	0.736	0.216
	10341214					1.57	0.642	0.808	0.375
	10341519					1.57	0.197	0.737	0.222
	10341643					1.57	0.12	0.736	0.213
	10341950					1.57	0.67	0.812	0.494
SSR3	10342545	ENSMUSG00000027828	Ssr3-001_Ssr3-002	ENSG00000114850	SSR3	1.57	0.322	0.752	0.128
	10342634					1.57	0.909	0.851	0.404
ABHD16A	10343323	ENSMUSG00000007036	Abhd16a-004_Abhd16a-003	ENSG00000204427	ABHD16A	1.57	0.158	0.736	0.209
	10343929					1.57	0.219	0.737	0.118
GM25596	10362387	ENSMUSG00000096841	Gm25596-201			1.57	0.728	0.821	0.254
CD24A	10362896	ENSMUSG00000047139	Cd24a-201	ENSG00000272398	CD24	1.57	0.524	0.787	0.139
LLPH	10366640	ENSMUSG00000020224	Llph-001_Llph-002	ENSG00000139233	LLPH	1.57	0.168	0.736	0.135
AMD2_AMD1	10368670	ENSMUSG00000063953_ENSMUSG00000075232	Amd2-201_Amd1-201	ENSG00000123505	AMD1	1.57	0.282	0.745	0.11
ORMDL2	10373577	ENSMUSG00000025353	Ormdl2-201	ENSG00000123353	ORMDL2	1.57	0.0396	0.736	0.122
RNF213	10383192	ENSMUSG00000070327	Rnf213-001_Rnf213-201	ENSG00000173821	RNF213	1.57	0.0434	0.736	0.107
UTP6	10388971	ENSMUSG00000035575	Utp6-002_Utp6-001	ENSG00000108651	UTP6	1.57	0.0298	0.736	0.117
ENTPD5	10401454	ENSMUSG00000021236	Entpd5-001_Entpd5-002_Entpd5-004_Entpd5-005_Entpd5-201_Entpd5-202	ENSG00000187097	ENTPD5	1.57	0.0871	0.736	0.111
HIST1H3H_HIST1H3G_HIST1H3A_HIST1H3F_HIST1H3B_HIST1H3I	10408083	ENSMUSG00000101355_ENSMUSG00000099517_ENSMUSG00000069265_ENSMUSG00000100210_ENSMUSG00000069267_ENSMUSG00000101972	Hist1h3h-001_Hist1h3g-001_Hist1h3a-001_Hist1h3f-001_Hist1h3b-001_Hist1h3i-001	ENSG00000197409_ENSG00000277775_ENSG00000203852_ENSG00000274267_ENSG00000278272_ENSG00000203818	HIST1H3D_HIST1H3F_HIST2H3C_HIST2H3A_HIST1H3B_HIST1H3C_	1.57	0.529	0.787	0.187
SH3BP5	10418702	ENSMUSG00000021892	Sh3bp5-002_Sh3bp5-003_Sh3bp5-001	ENSG00000131370	SH3BP5	1.57	0.0919	0.736	0.0834
ERO1L	10419198	ENSMUSG00000021831	Ero1l-201	ENSG00000197930	ERO1L	1.57	0.135	0.736	0.103
1110004E09RIK	10440840	ENSMUSG00000022972	1110004E09Rik-001_1110004E09Rik-004_1110004E09Rik-006_1110004E09Rik-005_1110004E09Rik-003_1110004E09Rik-002	ENSG00000265590		1.57	0.0379	0.736	0.128
FAM98A	10452892	ENSMUSG00000002017	Fam98a-001	ENSG00000119812	FAM98A	1.57	0.0984	0.736	0.103
ZFP397	10454298	ENSMUSG00000024276	Zfp397-201	ENSG00000186812	ZNF397	1.57	0.0977	0.736	0.0944
RPL17PS9_RPL17_GM10268_RPL17PS5__RPL17PS8_RPL17PS4_GM11531_RPL17PS10_GM4986_GM26202	10455210	ENSMUSG00000066543_ENSMUSG00000062328_ENSMUSG00000066475_ENSMUSG00000081855_ENSMUSG00000102193_ENSMUSG00000082035_ENSMUSG00000084345_ENSMUSG00000075587_ENSMUSG00000081895_ENSMUSG00000080996_ENSMUSG00000064844	Rpl17-ps9-001_Rpl17-201_Gm10268-201_Rpl17-ps5-001__Rpl17-ps8-001_Rpl17-ps4-001_Gm11531-001_Rpl17-ps10-001_Gm4986-001_Gm26202-201			1.57	0.0473	0.736	0.0602
RTTN	10457118	ENSMUSG00000023066	Rttn-201	ENSG00000176225	RTTN	1.57	0.0111	0.736	0.105
CWF19L1	10467941	ENSMUSG00000025200	Cwf19l1-201	ENSG00000095485	CWF19L1	1.57	0.026	0.736	0.16
FAM204A	10468802	ENSMUSG00000057858	Fam204a-201	ENSG00000165669	FAM204A	1.57	0.099	0.736	0.0763
ANO3	10485718	ENSMUSG00000074968	Ano3-002_Ano3-001	ENSG00000134343	ANO3	1.57	0.378	0.76	0.296
PLK4	10491805	ENSMUSG00000025758	Plk4-001_Plk4-003_Plk4-004_Plk4-002_Plk4-005_Plk4-006	ENSG00000142731	PLK4	1.57	0.351	0.757	0.141
SLC33A1	10498485	ENSMUSG00000027822	Slc33a1-002_Slc33a1-001_Slc33a1-003	ENSG00000169359	SLC33A1	1.57	0.328	0.752	0.206
MYCBP	10507885	ENSMUSG00000028647	Mycbp-001_Mycbp-002_Mycbp-003_Mycbp-004	ENSG00000214114_ENSG00000274944	MYCBP_GJA9-MYCBP	1.57	0.225	0.737	0.125
OTUD6B	10511661	ENSMUSG00000040550	Otud6b-001_Otud6b-002	ENSG00000155100	OTUD6B	1.57	0.145	0.736	0.0931
CYB5R4	10511725	ENSMUSG00000032872	Cyb5r4-001_Cyb5r4-002_Cyb5r4-005	ENSG00000065615	CYB5R4	1.57	0.0289	0.736	0.0667
CTPS	10515943	ENSMUSG00000028633	Ctps-001	ENSG00000171793	CTPS1	1.57	0.112	0.736	0.12
PARK7	10518774	ENSMUSG00000028964	Park7-001_Park7-009_Park7-003_Park7-004_Park7-002_Park7-005_Park7-007	ENSG00000116288	PARK7_LOC102724203	1.57	0.0844	0.736	0.0953
PPIH_CD38	10521690	ENSMUSG00000060288_ENSMUSG00000029084	Ppih-002_Ppih-001_Ppih-003_Ppih-004_Ppih-005_Ppih-006_Cd38-001	ENSG00000171960_ENSG00000004468	PPIH_CD38	1.57	0.18	0.736	0.0984
PRKAG2	10528702	ENSMUSG00000028944	Prkag2-001_Prkag2-002_Prkag2-003_Prkag2-004	ENSG00000106617	PRKAG2	1.57	0.0606	0.736	0.142
2610001J05RIK	10543226	ENSMUSG00000052419	2610001J05Rik-001_2610001J05Rik-002_2610001J05Rik-003_2610001J05Rik-004			1.57	0.065	0.736	0.103
TSPAN9	10548128	ENSMUSG00000030352	Tspan9-001_Tspan9-002_Tspan9-003_Tspan9-009_Tspan9-008_Tspan9-004_Tspan9-006_Tspan9-005	ENSG00000011105	TSPAN9	1.57	0.0225	0.736	0.176
2700029M09RIK	10571911	ENSMUSG00000038005	2700029M09Rik-001_2700029M09Rik-002_2700029M09Rik-004	ENSG00000056050	C4orf27	1.57	0.041	0.736	0.0728
GM22455	10586174	ENSMUSG00000064514	Gm22455-201	ENSG00000199574	SNORD18C	1.57	0.808	0.837	0.207
MNS1	10586907	ENSMUSG00000032221	Mns1-002_Mns1-001	ENSG00000138587	MNS1	1.57	0.489	0.78	0.147
REXO2	10593205	ENSMUSG00000032026	Rexo2-201	ENSG00000076043	REXO2	1.57	0.485	0.78	0.093
MTMR1	10599997	ENSMUSG00000015214	Mtmr1-001_Mtmr1-005_Mtmr1-201	ENSG00000063601	MTMR1	1.57	0.011	0.736	0.0907
RPGR	10603598	ENSMUSG00000031174	Rpgr-006_Rpgr-004_Rpgr-001_Rpgr-003_Rpgr-005_Rpgr-002_Rpgr-007	ENSG00000156313	RPGR	1.57	0.00647	0.736	0.168
	10338253					1.56	0.253	0.739	0.266
DLG1	10338493	ENSMUSG00000022770	Dlg1-002_Dlg1-001_Dlg1-003_Dlg1-004_Dlg1-201	ENSG00000075711	DLG1	1.56	0.285	0.745	0.157
	10338814					1.56	0.3	0.748	0.211
	10338946					1.56	0.41	0.765	0.324
	10339230					1.56	0.524	0.787	0.308
DQX1_AUP1	10339297	ENSMUSG00000009145_ENSMUSG00000068328	Dqx1-201_Aup1-201	ENSG00000144045_ENSG00000115307	DQX1_AUP1	1.56	0.651	0.81	0.151
	10339790					1.56	0.235	0.737	0.172
	10339797					1.56	0.365	0.758	0.357
	10340525					1.56	0.586	0.798	0.261
	10341007					1.56	0.0487	0.736	0.238
	10341401					1.56	0.145	0.736	0.261
	10341750					1.56	0.176	0.736	0.255
	10342016					1.56	0.286	0.745	0.243
	10343158	ENSMUSG00000102779				1.56	0.294	0.746	0.279
	10343363					1.56	0.514	0.785	0.287
RAB14	10343513	ENSMUSG00000026878	Rab14-004	ENSG00000119396	RAB14	1.56	0.0857	0.736	0.18
	10343654					1.56	0.264	0.74	0.257
	10343748					1.56	0.138	0.736	0.147
	10344189					1.56	0.402	0.764	0.187
CDK10	10345183	ENSMUSG00000033862	Cdk10-201	ENSG00000185324	CDK10	1.56	0.219	0.737	0.104
STAT4	10346168	ENSMUSG00000062939	Stat4-001_Stat4-002	ENSG00000138378	STAT4	1.56	0.355	0.758	0.083
HIBCH	10346235	ENSMUSG00000041426	Hibch-003_Hibch-001	ENSG00000198130	HIBCH	1.56	0.0196	0.736	0.0993
GM28551_ASNSD1	10354555	ENSMUSG00000099913_ENSMUSG00000026095	Gm28551-001_Asnsd1-001_Asnsd1-005_Asnsd1-002	ENSG00000138381	ASNSD1	1.56	0.0713	0.736	0.068
OLIG3	10361895	ENSMUSG00000045591	Olig3-201	ENSG00000177468	OLIG3	1.56	0.287	0.745	0.234
IFT20	10379215	ENSMUSG00000001105	Ift20-001_Ift20-003_Ift20-002_Ift20-004_Ift20-005	ENSG00000109083	IFT20	1.56	0.549	0.79	0.127
DDX52	10379779	ENSMUSG00000020677	Ddx52-001	ENSG00000278053	DDX52	1.56	0.0525	0.736	0.0784
METTL2	10381860	ENSMUSG00000020691	Mettl2-001_Mettl2-002	ENSG00000165055_ENSG00000087995	METTL2B_METTL2A	1.56	0.159	0.736	0.143
GPR65	10397645	ENSMUSG00000021886	Gpr65-201	ENSG00000140030	GPR65	1.56	0.0883	0.736	0.0624
KLHL28	10400572	ENSMUSG00000020948	Klhl28-201	ENSG00000179454	KLHL28	1.56	0.0434	0.736	0.0822
ZFP322A	10408162	ENSMUSG00000046351	Zfp322a-003_Zfp322a-002_Zfp322a-001_Zfp322a-004	ENSG00000181315	ZNF322	1.56	0.247	0.738	0.207
POLR3G	10410877	ENSMUSG00000035834	Polr3g-001	ENSG00000113356	POLR3G	1.56	0.105	0.736	0.16
CENPH	10411728	ENSMUSG00000045273	Cenph-001	ENSG00000153044	CENPH	1.56	0.196	0.737	0.187
SKIV2L2	10412177	ENSMUSG00000016018	Skiv2l2-201	ENSG00000039123	SKIV2L2	1.56	0.00531	0.736	0.0571
DNAJC21	10427704	ENSMUSG00000044224	Dnajc21-001_Dnajc21-004_Dnajc21-003	ENSG00000168724	DNAJC21	1.56	0.214	0.737	0.0987
LY6C2_LY6C1	10429568	ENSMUSG00000022584_ENSMUSG00000079018	Ly6c2-002_Ly6c2-001_Ly6c2-004_Ly6c2-003_Ly6c1-007_Ly6c1-001_Ly6c1-002_Ly6c1-003_Ly6c1-004_Ly6c1-006_Ly6c1-005			1.56	0.181	0.737	0.0879
TXN2	10430247	ENSMUSG00000005354	Txn2-007_Txn2-008_Txn2-001_Txn2-006_Txn2-004	ENSG00000100348	TXN2	1.56	0.0515	0.736	0.099
SNAP29	10433996	ENSMUSG00000022765	Snap29-001	ENSG00000099940	SNAP29	1.56	0.1	0.736	0.128
RPL35A	10437627	ENSMUSG00000060636	Rpl35a-001_Rpl35a-004_Rpl35a-003_Rpl35a-002_Rpl35a-005_Rpl35a-006	ENSG00000182899	RPL35A	1.56	0.132	0.736	0.0712
ALG3	10438517	ENSMUSG00000033809	Alg3-001_Alg3-004_Alg3-002	ENSG00000214160	ALG3	1.56	0.131	0.736	0.135
SEH1L	10456423	ENSMUSG00000079614	Seh1l-201	ENSG00000085415	SEH1L	1.56	0.0308	0.736	0.11
UQCC3	10465826	ENSMUSG00000071654	Uqcc3-201	ENSG00000204922	UQCC3	1.56	0.193	0.737	0.166
OLFR1418	10466268	ENSMUSG00000060556	Olfr1418-201			1.56	0.343	0.754	0.276
MRPL51	10475360	ENSMUSG00000030335	Mrpl51-002_Mrpl51-001_Mrpl51-003	ENSG00000111639	MRPL51	1.56	0.182	0.737	0.112
EID1	10475625	ENSMUSG00000091337	Eid1-001	ENSG00000255302	EID1	1.56	0.047	0.736	0.0902
GM9696	10492291	ENSMUSG00000070465	Gm9696-002_Gm9696-001			1.56	0.324	0.752	0.288
SLC35A3	10501690	ENSMUSG00000027957	Slc35a3-001_Slc35a3-002_Slc35a3-004	ENSG00000117620	SLC35A3	1.56	0.102	0.736	0.0997
ABCD3	10501832	ENSMUSG00000028127	Abcd3-201	ENSG00000117528	ABCD3	1.56	0.0315	0.736	0.105
SPACA1	10511939	ENSMUSG00000028264	Spaca1-001_Spaca1-002_Spaca1-003	ENSG00000118434	SPACA1	1.56	0.389	0.761	0.261
GM5417_VKORC1L1	10526106	ENSMUSG00000049414_ENSMUSG00000066735	Gm5417-201_Vkorc1l1-201_Vkorc1l1-202			1.56	0.0893	0.736	0.0879
RPS25	10542722	ENSMUSG00000009927	Rps25-201	ENSG00000118181	RPS25	1.56	0.181	0.737	0.094
BTBD10	10567022	ENSMUSG00000038187	Btbd10-001_Btbd10-002_Btbd10-003_Btbd10-005	ENSG00000148925	BTBD10	1.56	0.0415	0.736	0.142
TOMM20	10582814	ENSMUSG00000093904	Tomm20-201	ENSG00000173726	TOMM20	1.56	0.0271	0.736	0.0695
TMED2	10584162	ENSMUSG00000029390	Tmed2-001_Tmed2-003_Tmed2-002	ENSG00000086598	TMED2	1.56	0.248	0.738	0.0947
GM23730	10594798	ENSMUSG00000094366	Gm23730-201			1.56	0.643	0.808	0.369
	10338478					1.55	0.447	0.774	0.317
	10338813					1.55	0.115	0.736	0.305
COX18	10339307	ENSMUSG00000035505	Cox18-001_Cox18-002_Cox18-003	ENSG00000163626	COX18	1.55	0.342	0.754	0.263
CANX	10339545	ENSMUSG00000020368	Canx-001_Canx-003_Canx-002_Canx-201	ENSG00000127022	CANX	1.55	0.26	0.74	0.064
	10339663					1.55	0.333	0.753	0.32
	10339732					1.55	0.371	0.758	0.239
	10340768					1.55	0.283	0.745	0.257
SMIM7	10340983	ENSMUSG00000044600	Smim7-001	ENSG00000268790		1.55	0.197	0.737	0.25
	10341118					1.55	0.212	0.737	0.238
UBE2G1	10341369	ENSMUSG00000020794	Ube2g1-001_Ube2g1-002_Ube2g1-003	ENSG00000132388	UBE2G1	1.55	0.0758	0.736	0.0529
PSMA1	10341761	ENSMUSG00000030751	Psma1-001_Psma1-004	ENSG00000256206_ENSG00000129084	PSMA1	1.55	0.0598	0.736	0.0541
	10341927					1.55	0.502	0.782	0.364
COPG1	10342164	ENSMUSG00000030058	Copg1-006	ENSG00000181789	COPG1	1.55	0.18	0.736	0.234
	10342434					1.55	0.133	0.736	0.165
	10342526					1.55	0.102	0.736	0.2
DLG1	10343062	ENSMUSG00000022770	Dlg1-002_Dlg1-007_Dlg1-001_Dlg1-003_Dlg1-004_Dlg1-006_Dlg1-010_Dlg1-011_Dlg1-013_Dlg1-201	ENSG00000075711	DLG1	1.55	0.432	0.77	0.362
	10344237					1.55	0.282	0.745	0.278
SGK3	10344750	ENSMUSG00000025915	Sgk3-004_Sgk3-002_Sgk3-001_Sgk3-006_Sgk3-007_Sgk3-008_Sgk3-009	ENSG00000104205_ENSG00000270024	SGK3_C8orf44-SGK3	1.55	0.138	0.736	0.167
PPP1R15B	10349868	ENSMUSG00000046062	Ppp1r15b-001_Ppp1r15b-002	ENSG00000158615	PPP1R15B	1.55	0.127	0.736	0.0913
SLC30A1	10352777	ENSMUSG00000037434	Slc30a1-001	ENSG00000170385	SLC30A1	1.55	0.0916	0.736	0.145
GM24674	10353048	ENSMUSG00000095780	Gm24674-201			1.55	0.283	0.745	0.246
GM5696	10353477	ENSMUSG00000099692	Gm5696-001			1.55	0.266	0.742	0.202
GM7846	10353674	ENSMUSG00000086240	Gm7846-001			1.55	0.372	0.758	0.284
TBPL1	10368229	ENSMUSG00000071359	Tbpl1-001_Tbpl1-002	ENSG00000028839	TBPL1	1.55	0.13	0.736	0.128
NHP2	10375880	ENSMUSG00000001056	Nhp2-001_Nhp2-002	ENSG00000145912	NHP2	1.55	0.0412	0.736	0.128
OLFR322	10376402	ENSMUSG00000063549	Olfr322-001	ENSG00000238243	OR2W3	1.55	0.0822	0.736	0.184
ARRB2	10377804	ENSMUSG00000060216	Arrb2-006_Arrb2-013_Arrb2-005_Arrb2-007_Arrb2-009_Arrb2-011_Arrb2-001_Arrb2-012_Arrb2-002	ENSG00000141480	ARRB2	1.55	0.0173	0.736	0.0836
2410018L13RIK	10394833	ENSMUSG00000073164	2410018L13Rik-002			1.55	0.0293	0.736	0.202
CLPB_RPL31	10400334	ENSMUSG00000001829_ENSMUSG00000073702	Clpb-001_Rpl31-001_Rpl31-002_Rpl31-003_Rpl31-005_Rpl31-006_Rpl31-004	ENSG00000162129_ENSG00000071082	CLPB_RPL31	1.55	0.487	0.78	0.0792
AK6	10406898	ENSMUSG00000078941	Ak6-001	ENSG00000273841	TAF9	1.55	0.149	0.736	0.122
AP5M1	10414449	ENSMUSG00000036291	Ap5m1-201	ENSG00000053770	AP5M1	1.55	0.11	0.736	0.119
KCNRG	10415787	ENSMUSG00000046168	Kcnrg-201	ENSG00000198553	KCNRG	1.55	0.268	0.742	0.175
GSPT1	10437748	ENSMUSG00000062203	Gspt1-001_Gspt1-002	ENSG00000103342	GSPT1	1.55	0.0491	0.736	0.0508
ZFP54	10442199	ENSMUSG00000023882	Zfp54-002_Zfp54-001_Zfp54-003	ENSG00000196214_ENSG00000167554_ENSG00000198464_ENSG00000198633_ENSG00000197385_ENSG00000213020_ENSG00000258405_ENSG00000167562_ENSG00000221923_ENSG00000197928_ENSG00000198346_ENSG00000182986_ENSG00000204604_ENSG00000198538_ENSG00000167766_ENSG00000221874_ENSG00000180257_ENSG00000170954_ENSG00000203326_ENSG00000196417	ZNF766_ZNF610_ZNF480_ZNF534_ZNF860_ZNF611_ZNF578_ZNF701_ZNF880_ZNF677_ZNF813_ZNF320_ZNF468_ZNF28_ZNF83_ZNF816-ZNF321P_ZNF816_ZNF415__ZNF765	1.55	0.115	0.736	0.146
GM23202_GM25091_RPL21	10445376	ENSMUSG00000077564_ENSMUSG00000077185_ENSMUSG00000041453	Gm23202-201_Gm25091-201_Rpl21-001_Rpl21-002_Rpl21-003_Rpl21-005_Rpl21-006	ENSG00000207051_ENSG00000207500_ENSG00000122026	SNORA27_SNORD102_RPL21	1.55	0.104	0.736	0.246
SNRPD1	10453825	ENSMUSG00000002477	Snrpd1-201	ENSG00000167088	SNRPD1	1.55	0.0359	0.736	0.0651
AP3S1	10455542	ENSMUSG00000024480	Ap3s1-201	ENSG00000177879	AP3S1	1.55	0.179	0.736	0.135
	10457938					1.55	0.148	0.736	0.134
GM25855_GM24452_GM25894	10461152	ENSMUSG00000064721_ENSMUSG00000065281_ENSMUSG00000065392	Gm25855-201_Gm24452-201_Gm25894-201	ENSG00000275043_ENSG00000275996_ENSG00000276788	SNORD25_SNORD27_SNORD26	1.55	0.688	0.814	0.0862
PLP2_GM6169	10473022	ENSMUSG00000031146_ENSMUSG00000057762	Plp2-001_Plp2-002_Plp2-003_Gm6169-201	ENSG00000102007	PLP2	1.55	0.544	0.789	0.15
KNSTRN	10474825	ENSMUSG00000027331	Knstrn-001_Knstrn-008_Knstrn-003_Knstrn-004_Knstrn-002_Knstrn-005_Knstrn-006	ENSG00000128944	KNSTRN	1.55	0.0275	0.736	0.151
DPH5	10495530	ENSMUSG00000033554	Dph5-004_Dph5-003_Dph5-001	ENSG00000117543	DPH5	1.55	0.27	0.742	0.101
ZNHIT6	10496715	ENSMUSG00000074182	Znhit6-201	ENSG00000117174	ZNHIT6	1.55	0.0161	0.736	0.0682
SLC25A5	10523479	ENSMUSG00000016319	Slc25a5-001_Slc25a5-002_Slc25a5-003	ENSG00000005022	SLC25A5	1.55	0.0743	0.736	0.0408
USPL1	10527624	ENSMUSG00000041264	Uspl1-001_Uspl1-002_Uspl1-003_Uspl1-004_Uspl1-005_Uspl1-006_Uspl1-007_Uspl1-008	ENSG00000132952	USPL1	1.55	0.116	0.736	0.117
TYMS	10528915	ENSMUSG00000025747	Tyms-001_Tyms-002_Tyms-004_Tyms-006	ENSG00000176890	TYMS	1.55	0.151	0.736	0.109
TARSL2	10553935	ENSMUSG00000030515	Tarsl2-001_Tarsl2-002	ENSG00000185418	TARSL2	1.55	0.229	0.737	0.177
CCNE1	10562563	ENSMUSG00000002068	Ccne1-001_Ccne1-003	ENSG00000105173	CCNE1	1.55	0.0866	0.736	0.127
MPHOSPH10	10564313	ENSMUSG00000030521	Mphosph10-001_Mphosph10-003	ENSG00000124383	MPHOSPH10	1.55	0.148	0.736	0.0793
GM21974_VKORC1	10568328	ENSMUSG00000030804_ENSMUSG00000096145	Gm21974-001_Vkorc1-001_Vkorc1-002	ENSG00000167397_ENSG00000255439	VKORC1_	1.55	0.0379	0.736	0.0991
LSM1	10571048	ENSMUSG00000037296	Lsm1-201	ENSG00000175324	LSM1	1.55	0.254	0.739	0.182
ZFP617	10572730	ENSMUSG00000066880	Zfp617-002_Zfp617-001			1.55	0.32	0.752	0.228
MTATP6_MTND3_MTCO3	10598053	ENSMUSG00000064357_ENSMUSG00000064360_ENSMUSG00000064358	mt-Atp6-201_mt-Nd3-201_mt-Co3-201	ENSG00000198899_ENSG00000198840_ENSG00000198938	ATP6_ND3_COX3	1.55	0.111	0.736	0.247
JADE3	10598848	ENSMUSG00000037315	Jade3-001_Jade3-002_Jade3-201	ENSG00000102221	JADE3	1.55	0.184	0.737	0.138
GM20939	10608695	ENSMUSG00000095193	Gm20939-201			1.55	0.0733	0.736	0.091
PSPH	10338072	ENSMUSG00000029446	Psph-002	ENSG00000146733	PSPH	1.54	0.154	0.736	0.265
	10338172					1.54	0.205	0.737	0.209
	10338229					1.54	0.335	0.753	0.356
DLG1	10338556	ENSMUSG00000022770	Dlg1-002_Dlg1-007_Dlg1-001_Dlg1-003_Dlg1-004_Dlg1-006_Dlg1-014_Dlg1-201	ENSG00000075711	DLG1	1.54	0.445	0.774	0.153
	10338897					1.54	0.124	0.736	0.27
MIR6942	10338922	ENSMUSG00000098790	Mir6942-201			1.54	0.31	0.751	0.138
PSMA1	10339471	ENSMUSG00000030751	Psma1-001_Psma1-004_Psma1-002_Psma1-003	ENSG00000256206_ENSG00000129084	PSMA1	1.54	0.321	0.752	0.162
	10339875					1.54	0.147	0.736	0.203
HP1BP3	10340128	ENSMUSG00000028759	Hp1bp3-004_Hp1bp3-011	ENSG00000127483	HP1BP3	1.54	0.174	0.736	0.147
	10340199					1.54	0.145	0.736	0.243
	10340933					1.54	0.391	0.762	0.259
	10340941					1.54	0.0267	0.736	0.196
	10341328					1.54	0.209	0.737	0.174
ANAPC1	10341526	ENSMUSG00000014355	Anapc1-001_Anapc1-008_Anapc1-009	ENSG00000153107	ANAPC1_LOC730268_LOC100996909_LOC102723467_LOC102724642_LOC102724762	1.54	0.156	0.736	0.114
ANAPC1	10341746	ENSMUSG00000014355	Anapc1-005	ENSG00000153107	ANAPC1_LOC730268_LOC100996909_LOC102723467_LOC102724642_LOC102724762	1.54	0.72	0.819	0.424
	10341957					1.54	0.545	0.789	0.242
	10342176					1.54	0.152	0.736	0.198
	10342994					1.54	0.127	0.736	0.286
	10343037					1.54	0.342	0.754	0.183
	10343673					1.54	0.299	0.747	0.284
GOLGA7	10344342	ENSMUSG00000015341	Golga7-004	ENSG00000147533	GOLGA7	1.54	0.809	0.837	0.377
ASPM	10350392	ENSMUSG00000033952	Aspm-201	ENSG00000066279	ASPM	1.54	0.113	0.736	0.147
WDR92	10374430	ENSMUSG00000078970	Wdr92-001_Wdr92-002			1.54	0.0562	0.736	0.176
SNORD49B	10376885	ENSMUSG00000064437	Snord49b-201			1.54	0.309	0.751	0.0553
CDC34PS	10380415	ENSMUSG00000020870	Cdc34-ps-001_Cdc34-ps-201			1.54	0.348	0.756	0.22
HS3ST3B1	10386951	ENSMUSG00000070407	Hs3st3b1-001	ENSG00000125430	HS3ST3B1	1.54	0.052	0.736	0.146
SF3B6	10394353	ENSMUSG00000037361	Sf3b6-201	ENSG00000115128	SF3B6	1.54	0.206	0.737	0.137
ZFP935	10409970	ENSMUSG00000055228	Zfp935-201	ENSG00000196418	ZNF124	1.54	0.072	0.736	0.134
SAP18	10415642	ENSMUSG00000021963	Sap18-001	ENSG00000150459	SAP18	1.54	0.0216	0.736	0.0842
DIS3	10421981	ENSMUSG00000033166	Dis3-201	ENSG00000083520	DIS3	1.54	0.0497	0.736	0.088
GM9974	10438069	ENSMUSG00000055497	Gm9974-001			1.54	0.0148	0.736	0.131
FBXO45	10439063	ENSMUSG00000035764	Fbxo45-001	ENSG00000174013	FBXO45	1.54	0.0814	0.736	0.0986
GM5963	10439237	ENSMUSG00000052192	Gm5963-001			1.54	0.106	0.736	0.0698
2310061J03RIK	10439976	ENSMUSG00000102101	2310061J03Rik-001			1.54	0.221	0.737	0.214
SLC39A7	10450116	ENSMUSG00000024327	Slc39a7-001_Slc39a7-003_Slc39a7-005_Slc39a7-004_Slc39a7-007_Slc39a7-201	ENSG00000112473	SLC39A7	1.54	0.445	0.774	0.185
METTL4	10453544	ENSMUSG00000055660	Mettl4-201	ENSG00000101574	METTL4	1.54	0.0485	0.736	0.0925
FAM13B	10458098	ENSMUSG00000036501	Fam13b-201	ENSG00000031003	FAM13B	1.54	0.0356	0.736	0.0634
ADH5	10496475	ENSMUSG00000028138	Adh5-001	ENSG00000197894	ADH5	1.54	0.0315	0.736	0.0584
ATG4A	10500802	ENSMUSG00000079418	Atg4a-001	ENSG00000101844	ATG4A	1.54	0.814	0.838	0.428
CHD7	10503212	ENSMUSG00000041235	Chd7-001_Chd7-201	ENSG00000171316	CHD7_LOC102724260	1.54	0.0914	0.736	0.0696
SEC61B_GM10320	10504831	ENSMUSG00000053317_ENSMUSG00000092116	Sec61b-001_Sec61b-003_Sec61b-002_Gm10320-001	ENSG00000106803	SEC61B	1.54	0.349	0.756	0.111
TRIM32	10505512	ENSMUSG00000051675	Trim32-001_Trim32-002	ENSG00000119401	TRIM32	1.54	0.0755	0.736	0.12
NDC1	10506680	ENSMUSG00000028614	Ndc1-001_Ndc1-003_Ndc1-002	ENSG00000058804	NDC1	1.54	0.0132	0.736	0.158
GNL2	10508019	ENSMUSG00000028869	Gnl2-001	ENSG00000134697	GNL2	1.54	0.0456	0.736	0.0845
FAM185A	10519988	ENSMUSG00000047221	Fam185a-001_Fam185a-003	ENSG00000222011	FAM185A	1.54	0.0473	0.736	0.139
RPL35A	10521036	ENSMUSG00000060636	Rpl35a-001_Rpl35a-004_Rpl35a-003_Rpl35a-002_Rpl35a-005_Rpl35a-006	ENSG00000182899	RPL35A	1.54	0.231	0.737	0.118
BRCA2	10527801	ENSMUSG00000041147	Brca2-201	ENSG00000139618	BRCA2	1.54	0.106	0.736	0.144
ZFP418	10549899	ENSMUSG00000034538	Zfp418-001			1.54	0.137	0.736	0.21
FBL	10551464	ENSMUSG00000046865	Fbl-201	ENSG00000105202	FBL	1.54	0.0984	0.736	0.13
KIF15	10590494	ENSMUSG00000036768	Kif15-201	ENSG00000163808	KIF15	1.54	0.213	0.737	0.142
MANF	10596575	ENSMUSG00000032575	Manf-007_Manf-001_Manf-002_Manf-005_Manf-004_Manf-003	ENSG00000145050	MANF	1.54	0.76	0.828	0.149
PDK3	10605711	ENSMUSG00000035232	Pdk3-001	ENSG00000067992	PDK3	1.54	0.125	0.736	0.121
HDAC5	10338202	ENSMUSG00000008855	Hdac5-020_Hdac5-009_Hdac5-008_Hdac5-004	ENSG00000108840	HDAC5	1.53	0.33	0.752	0.197
TMEM165	10340174	ENSMUSG00000029234	Tmem165-001_Tmem165-003	ENSG00000134851	TMEM165	1.53	0.254	0.739	0.21
COPA	10340236	ENSMUSG00000026553	Copa-003_Copa-005	ENSG00000122218	COPA	1.53	0.255	0.739	0.147
	10340635					1.53	0.564	0.792	0.243
RFK	10341443	ENSMUSG00000024712	Rfk-001	ENSG00000135002	RFK	1.53	0.0782	0.736	0.153
	10341614					1.53	0.215	0.737	0.115
	10343166					1.53	0.27	0.742	0.126
	10343549					1.53	0.329	0.752	0.297
BC031181	10343744	ENSMUSG00000036299	BC031181-201			1.53	0.293	0.746	0.187
	10343783					1.53	0.0794	0.736	0.168
	10344193					1.53	0.00484	0.736	0.183
MIF	10370021	ENSMUSG00000033307	Mif-201	ENSG00000240972	MIF	1.53	0.0387	0.736	0.0723
GM24208_SNORD118_TMEM107	10399428	ENSMUSG00000064717_ENSMUSG00000064899_ENSMUSG00000020895	Gm24208-201_Snord118-201_Tmem107-002_Tmem107-003_Tmem107-006_Tmem107-007_Tmem107-008_Tmem107-005	ENSG00000239148_ENSG00000238840_ENSG00000239142_ENSG00000179029	_TMEM107	1.53	0.587	0.798	0.216
	10400553					1.53	0.293	0.746	0.172
DUSP22	10404380	ENSMUSG00000069255	Dusp22-001_Dusp22-002	ENSG00000112679	DUSP22_LOC100653247	1.53	0.494	0.781	0.168
RMI1	10405628	ENSMUSG00000035367	Rmi1-201	ENSG00000178966	RMI1	1.53	0.0248	0.736	0.118
ZFP72	10410644	ENSMUSG00000069184	Zfp72-201	ENSG00000196653	ZNF502	1.53	0.0995	0.736	0.187
CAPN7	10413771	ENSMUSG00000021893	Capn7-001_Capn7-003_Capn7-002	ENSG00000131375	CAPN7	1.53	0.162	0.736	0.0771
LGALS1	10425161	ENSMUSG00000068220	Lgals1-201	ENSG00000100097	LGALS1	1.53	0.481	0.78	0.1
CRELD2	10426098	ENSMUSG00000023272	Creld2-201	ENSG00000184164	CRELD2	1.53	0.848	0.844	0.22
NUDCD1	10428412	ENSMUSG00000038736	Nudcd1-201	ENSG00000120526	NUDCD1	1.53	0.243	0.737	0.174
BC002059	10442032	ENSMUSG00000060149	BC002059-001_BC002059-201			1.53	0.192	0.737	0.158
ZFP677	10442194	ENSMUSG00000062743	Zfp677-002_Zfp677-001	ENSG00000196214_ENSG00000167554_ENSG00000198464_ENSG00000198633_ENSG00000197385_ENSG00000213020_ENSG00000258405_ENSG00000167562_ENSG00000221923_ENSG00000197928_ENSG00000198346_ENSG00000182986_ENSG00000204604_ENSG00000198538_ENSG00000167766_ENSG00000221874_ENSG00000180257_ENSG00000170954_ENSG00000203326_ENSG00000196417	ZNF766_ZNF610_ZNF480_ZNF534_ZNF860_ZNF611_ZNF578_ZNF701_ZNF880_ZNF677_ZNF813_ZNF320_ZNF468_ZNF28_ZNF83_ZNF816-ZNF321P_ZNF816_ZNF415__ZNF765	1.53	0.0187	0.736	0.139
IGF2R	10447799	ENSMUSG00000023830	Igf2r-001	ENSG00000197081	IGF2R	1.53	0.0458	0.736	0.0857
HMGB1	10453252	ENSMUSG00000066551	Hmgb1-001_Hmgb1-003_Hmgb1-002_Hmgb1-009_Hmgb1-006_Hmgb1-007_Hmgb1-004_Hmgb1-008_Hmgb1-005	ENSG00000189403	HMGB1	1.53	0.0886	0.736	0.194
GM23639	10454651	ENSMUSG00000092819	Gm23639-201	ENSG00000238363	SNORA13	1.53	0.531	0.787	0.131
TXNL1	10459375	ENSMUSG00000024583	Txnl1-201	ENSG00000091164	TXNL1	1.53	0.328	0.752	0.13
INCENP	10465861	ENSMUSG00000024660	Incenp-201	ENSG00000149503	INCENP	1.53	0.0604	0.736	0.138
SH3PXD2A	10468309	ENSMUSG00000053617	Sh3pxd2a-201_Sh3pxd2a-202	ENSG00000107957	SH3PXD2A	1.53	0.192	0.737	0.2
PSMD14	10472300	ENSMUSG00000026914	Psmd14-001_Psmd14-004	ENSG00000115233	PSMD14	1.53	0.0829	0.736	0.0614
SNRPB2	10476620	ENSMUSG00000008333	Snrpb2-001_Snrpb2-003_Snrpb2-004_Snrpb2-005	ENSG00000125870	SNRPB2	1.53	0.0519	0.736	0.0585
SPC25	10483401	ENSMUSG00000005233	Spc25-003_Spc25-002_Spc25-001_Spc25-008_Spc25-005_Spc25-004_Spc25-201	ENSG00000152253	SPC25	1.53	0.276	0.744	0.211
TRIM59	10498620	ENSMUSG00000034317	Trim59-001_Trim59-002	ENSG00000213186_ENSG00000248710	TRIM59_	1.53	0.0996	0.736	0.0784
CKS1B	10499639	ENSMUSG00000028044	Cks1b-001_Cks1b-003_Cks1b-002	ENSG00000173207	CKS1B	1.53	0.25	0.738	0.108
RPL13PS3_RPL13	10501179	ENSMUSG00000059835_ENSMUSG00000000740	Rpl13-ps3-201_Rpl13-001_Rpl13-004_Rpl13-002	ENSG00000167526	RPL13_SNORD68	1.53	0.191	0.737	0.187
SNORA62_RPSA_RPSAPS10	10502787	ENSMUSG00000064925_ENSMUSG00000032518_ENSMUSG00000047676	Snora62-201_Rpsa-201_Rpsa-ps10-201	ENSG00000201157_ENSG00000205246_ENSG00000168028	_SNORA62_RPSA_SNORA6	1.53	0.13	0.736	0.0875
EFCAB7	10506170	ENSMUSG00000073791	Efcab7-201	ENSG00000203965	EFCAB7	1.53	0.0619	0.736	0.162
MAGOH	10506736	ENSMUSG00000028609	Magoh-001_Magoh-002	ENSG00000162385	MAGOH	1.53	0.245	0.737	0.108
SDHB	10509858	ENSMUSG00000009863	Sdhb-001_Sdhb-003_Sdhb-002	ENSG00000117118	SDHB	1.53	0.116	0.736	0.12
GM13146_GM13238_GM13241	10510219	ENSMUSG00000095054_ENSMUSG00000096233_ENSMUSG00000073716	Gm13146-001_Gm13238-001_Gm13241-001			1.53	0.361	0.758	0.0635
ZCCHC17	10516778	ENSMUSG00000028772	Zcchc17-001_Zcchc17-004	ENSG00000121766	ZCCHC17	1.53	0.242	0.737	0.198
	10523275					1.53	0.0816	0.736	0.198
PPM1G	10529142	ENSMUSG00000029147	Ppm1g-201	ENSG00000115241	PPM1G	1.53	0.0397	0.736	0.0702
5430403G16RIK	10532310	ENSMUSG00000072763	5430403G16Rik-001	ENSG00000196437	ZNF569	1.53	0.0345	0.736	0.0615
E2F8	10563780	ENSMUSG00000046179	E2f8-002_E2f8-001	ENSG00000129173	E2F8	1.53	0.241	0.737	0.17
NETO2	10580382	ENSMUSG00000036902	Neto2-201	ENSG00000171208	NETO2	1.53	0.0686	0.736	0.166
NR5S136	10582580	ENSMUSG00000096037	n-R5s136-201			1.53	0.607	0.801	0.163
TOPBP1	10588294	ENSMUSG00000032555	Topbp1-001	ENSG00000163781	TOPBP1	1.53	0.0254	0.736	0.0677
MYD88	10597648	ENSMUSG00000032508	Myd88-001_Myd88-002	ENSG00000172936	MYD88	1.53	0.0407	0.736	0.125
SMT3H2PS	10598407	ENSMUSG00000082617	Smt3h2-ps-001			1.53	0.0193	0.736	0.194
TRAPPC4	10338075	ENSMUSG00000032112	Trappc4-201	ENSG00000196655	TRAPPC4_MIR3656	1.52	0.689	0.814	0.258
	10338632					1.52	0.271	0.742	0.202
	10338976					1.52	0.409	0.765	0.256
COPA	10339059	ENSMUSG00000026553	Copa-009	ENSG00000122218	COPA	1.52	0.202	0.737	0.326
	10339677					1.52	0.287	0.745	0.283
	10339773					1.52	0.289	0.746	0.22
	10340076					1.52	0.167	0.736	0.249
	10340313					1.52	0.426	0.769	0.235
ITCH	10340598	ENSMUSG00000027598	Itch-005	ENSG00000078747	ITCH	1.52	0.511	0.784	0.321
	10340745					1.52	0.579	0.795	0.354
SSR3	10340969	ENSMUSG00000027828	Ssr3-001_Ssr3-003_Ssr3-002	ENSG00000114850	SSR3	1.52	0.579	0.795	0.0869
	10340974					1.52	0.182	0.737	0.262
	10341748					1.52	0.295	0.746	0.282
	10341905					1.52	0.259	0.74	0.24
	10342713					1.52	0.236	0.737	0.245
	10342790					1.52	0.689	0.814	0.37
	10342958					1.52	0.378	0.76	0.298
	10343366					1.52	0.224	0.737	0.306
	10343751					1.52	0.344	0.755	0.272
	10344081	ENSMUSG00000102779				1.52	0.418	0.767	0.273
	10344507					1.52	0.302	0.749	0.153
WDR75	10346074	ENSMUSG00000025995	Wdr75-001_Wdr75-002_Wdr75-003	ENSG00000115368	WDR75	1.52	0.149	0.736	0.0651
WDR12	10355037	ENSMUSG00000026019	Wdr12-001_Wdr12-003_Wdr12-002	ENSG00000138442	WDR12	1.52	0.0519	0.736	0.0751
ZFP825	10358432	ENSMUSG00000069208	Zfp825-201	ENSG00000196418	ZNF124	1.52	0.097	0.736	0.0744
NUP37	10365578	ENSMUSG00000035351	Nup37-201_Nup37-202	ENSG00000075188	NUP37	1.52	0.0155	0.736	0.0902
GM28046_RDH9	10367041	ENSMUSG00000099009_ENSMUSG00000056148	Gm28046-001_Rdh9-001	ENSG00000139547	RDH16	1.52	0.0849	0.736	0.202
LYRM9	10379223	ENSMUSG00000072640	Lyrm9-001	ENSG00000232859_ENSG00000266202	LYRM9_	1.52	0.0659	0.736	0.18
ZFP652	10380560	ENSMUSG00000075595	Zfp652-001_Zfp652-003_Zfp652-002_Zfp652-201	ENSG00000198740	ZNF652	1.52	0.0558	0.736	0.0845
HSPA4	10385790	ENSMUSG00000020361	Hspa4-001_Hspa4-002	ENSG00000170606	HSPA4	1.52	0.0388	0.736	0.0539
GM12247	10386123	ENSMUSG00000081223	Gm12247-001			1.52	0.0474	0.736	0.157
PRPSAP2	10386775	ENSMUSG00000020528	Prpsap2-002_Prpsap2-001_Prpsap2-201	ENSG00000141127	PRPSAP2	1.52	0.054	0.736	0.111
SMEK1	10402179	ENSMUSG00000041846	Smek1-202_Smek1-201	ENSG00000100796	SMEK1	1.52	0.0946	0.736	0.0622
F2RL2	10406736	ENSMUSG00000021675	F2rl2-001	ENSG00000164220	F2RL2	1.52	0.124	0.736	0.124
HIST1H3H_HIST1H3G_HIST1H3A_HIST1H3F_HIST1H3B_HIST1H3I	10408246	ENSMUSG00000101355_ENSMUSG00000099517_ENSMUSG00000069265_ENSMUSG00000100210_ENSMUSG00000069267_ENSMUSG00000101972	Hist1h3h-001_Hist1h3g-001_Hist1h3a-001_Hist1h3f-001_Hist1h3b-001_Hist1h3i-001	ENSG00000197409_ENSG00000277775_ENSG00000203852_ENSG00000274267_ENSG00000278272_ENSG00000203818	HIST1H3D_HIST1H3F_HIST2H3C_HIST2H3A_HIST1H3B_HIST1H3C_	1.52	0.278	0.744	0.12
AGGF1	10411199	ENSMUSG00000021681	Aggf1-001_Aggf1-002	ENSG00000164252	AGGF1	1.52	0.00195	0.736	0.0754
IPO11	10411974	ENSMUSG00000042590	Ipo11-003_Ipo11-001_Ipo11-002	ENSG00000086200	IPO11	1.52	0.0957	0.736	0.0991
PINX1	10415875	ENSMUSG00000021958	Pinx1-201	ENSG00000254093	PINX1	1.52	0.0663	0.736	0.074
TAF2	10428648	ENSMUSG00000037343	Taf2-201	ENSG00000064313	TAF2	1.52	0.167	0.736	0.0903
LTN1	10440562	ENSMUSG00000052299	Ltn1-201	ENSG00000198862	LTN1	1.52	0.105	0.736	0.136
ZFP51	10442206	ENSMUSG00000023892	Zfp51-201	ENSG00000198482_ENSG00000213799	ZNF808_ZNF845	1.52	0.17	0.736	0.107
GM4831	10445107	ENSMUSG00000092339	Gm4831-001			1.52	0.0946	0.736	0.142
SATB1	10451763	ENSMUSG00000023927	Satb1-001_Satb1-005_Satb1-012_Satb1-003_Satb1-002_Satb1-004_Satb1-201	ENSG00000182568	SATB1	1.52	0.165	0.736	0.0722
TMX3	10457183	ENSMUSG00000024614	Tmx3-201	ENSG00000166479	TMX3	1.52	0.04	0.736	0.0639
UXT	10458428	ENSMUSG00000001134	Uxt-001_Uxt-005_Uxt-003	ENSG00000126756	UXT	1.52	0.0266	0.736	0.0828
GM13697_GM13695_CWC22_GM13694_GM13691_GM13693_GM13696_GM13698	10473340	ENSMUSG00000095824_ENSMUSG00000096729_ENSMUSG00000027014_ENSMUSG00000096337_ENSMUSG00000079247_ENSMUSG00000094336_ENSMUSG00000096484_ENSMUSG00000094125	Gm13697-001_Gm13697-201_Gm13695-001_Gm13695-201_Cwc22-012_Cwc22-001_Cwc22-011_Cwc22-007_Cwc22-005_Cwc22-003_Cwc22-201_Gm13694-001_Gm13694-201_Gm13691-001_Gm13693-001_Gm13693-201_Gm13696-001_Gm13696-201_Gm13698-001_Gm13698-201	ENSG00000163510	CWC22	1.52	0.0356	0.736	0.067
MAPRE1	10477353	ENSMUSG00000027479	Mapre1-001	ENSG00000101367	MAPRE1	1.52	0.0584	0.736	0.0593
PPP6C	10482323	ENSMUSG00000026753	Ppp6c-001_Ppp6c-002	ENSG00000119414	PPP6C	1.52	0.0669	0.736	0.0636
GM5449	10498595	ENSMUSG00000063166	Gm5449-201	ENSG00000125743	SNRPD2	1.52	0.284	0.745	0.144
SLC31A1	10505276	ENSMUSG00000066150	Slc31a1-001_Slc31a1-002	ENSG00000136868	SLC31A1	1.52	0.0936	0.736	0.135
GM13242_REX2_ZFP600	10510201	ENSMUSG00000058186_ENSMUSG00000067919_ENSMUSG00000066007	Gm13242-001_Gm13242-201_Rex2-001_Zfp600-001_Zfp600-003_Zfp600-201	ENSG00000196214_ENSG00000167554_ENSG00000198464_ENSG00000198633_ENSG00000197385_ENSG00000213020_ENSG00000258405_ENSG00000167562_ENSG00000221923_ENSG00000197928_ENSG00000198346_ENSG00000182986_ENSG00000204604_ENSG00000198538_ENSG00000167766_ENSG00000221874_ENSG00000180257_ENSG00000170954_ENSG00000203326_ENSG00000196417	ZNF766_ZNF610_ZNF480_ZNF534_ZNF860_ZNF611_ZNF578_ZNF701_ZNF880_ZNF677_ZNF813_ZNF320_ZNF468_ZNF28_ZNF83_ZNF816-ZNF321P_ZNF816_ZNF415__ZNF765	1.52	0.292	0.746	0.242
CCNB1	10515836	ENSMUSG00000041431	Ccnb1-001_Ccnb1-002_Ccnb1-006_Ccnb1-007	ENSG00000134057	CCNB1	1.52	0.486	0.78	0.299
	10517463					1.52	0.107	0.736	0.111
MYO18B	10532628	ENSMUSG00000072720	Myo18b-002	ENSG00000133454	MYO18B	1.52	0.19	0.737	0.206
ERP29	10533316	ENSMUSG00000029616	Erp29-001_Erp29-002_Erp29-004	ENSG00000089248	ERP29	1.52	0.336	0.753	0.187
IMMT	10539026	ENSMUSG00000052337	Immt-005_Immt-006_Immt-003_Immt-004_Immt-001_Immt-002	ENSG00000132305	IMMT	1.52	0.0207	0.736	0.062
STRAP	10542445	ENSMUSG00000030224	Strap-001	ENSG00000023734	STRAP	1.52	0.0191	0.736	0.056
USP31	10567589	ENSMUSG00000063317	Usp31-201	ENSG00000103404	USP31	1.52	0.593	0.799	0.185
ERI1	10578193	ENSMUSG00000031527	Eri1-201	ENSG00000104626	ERI1	1.52	0.167	0.736	0.0899
SLC25A4	10578539	ENSMUSG00000031633	Slc25a4-001_Slc25a4-002	ENSG00000151729	SLC25A4	1.52	0.1	0.736	0.0613
CMC1	10597564	ENSMUSG00000039163	Cmc1-201	ENSG00000187118	CMC1	1.52	0.215	0.737	0.076
	10338208					1.51	0.294	0.746	0.114
	10338447					1.51	0.262	0.74	0.215
	10338490					1.51	0.112	0.736	0.198
	10338517					1.51	0.417	0.767	0.314
	10338586					1.51	0.358	0.758	0.3
	10338608					1.51	0.15	0.736	0.209
	10339168					1.51	0.265	0.741	0.278
	10340043					1.51	0.449	0.774	0.302
	10340353					1.51	0.0602	0.736	0.211
TRAPPC4	10340870	ENSMUSG00000032112	Trappc4-201	ENSG00000196655	TRAPPC4_MIR3656	1.51	0.361	0.758	0.222
ILF2	10340932	ENSMUSG00000001016	Ilf2-201	ENSG00000143621	ILF2	1.51	0.185	0.737	0.0764
	10340940					1.51	0.1	0.736	0.191
CTBP1	10341253	ENSMUSG00000037373	Ctbp1-201	ENSG00000159692	CTBP1	1.51	0.143	0.736	0.147
	10342682					1.51	0.34	0.753	0.314
	10343049					1.51	0.428	0.77	0.106
	10344567					1.51	0.0887	0.736	0.221
UQCRB	10360026	ENSMUSG00000021520	Uqcrb-001_Uqcrb-002	ENSG00000156467	UQCRB_LOC102725189	1.51	0.335	0.753	0.148
PMCH	10365574	ENSMUSG00000035383	Pmch-001	ENSG00000183395	PMCH	1.51	0.25	0.738	0.17
	10369929					1.51	0.139	0.736	0.151
SMEK2	10374821	ENSMUSG00000020463	Smek2-001_Smek2-003	ENSG00000275052	SMEK2	1.51	0.0712	0.736	0.0604
	10386756					1.51	0.371	0.758	0.202
CDCA7L	10399178	ENSMUSG00000021175	Cdca7l-001_Cdca7l-004_Cdca7l-003	ENSG00000164649	CDCA7L	1.51	0.145	0.736	0.119
DTD2	10400293	ENSMUSG00000020956	Dtd2-001	ENSG00000203546_ENSG00000129480	_DTD2	1.51	0.0559	0.736	0.148
TTC37	10406287	ENSMUSG00000033991	Ttc37-201	ENSG00000198677	TTC37	1.51	0.00544	0.736	0.0726
RCBTB1	10415662	ENSMUSG00000035469	Rcbtb1-001_Rcbtb1-002_Rcbtb1-003	ENSG00000136144	RCBTB1	1.51	0.122	0.736	0.0858
NDUFB9	10424340	ENSMUSG00000022354	Ndufb9-201	ENSG00000147684	NDUFB9	1.51	0.144	0.736	0.078
RPL3	10430669	ENSMUSG00000060036	Rpl3-007_Rpl3-002_Rpl3-001	ENSG00000100316	SNORD83B_RNU86_RPL3	1.51	0.173	0.736	0.0395
NDUFS5	10435784	ENSMUSG00000028648	Ndufs5-004_Ndufs5-003_Ndufs5-001_Ndufs5-002	ENSG00000168653	NDUFS5	1.51	0.601	0.8	0.175
2610015P09RIK	10435802	ENSMUSG00000022701	2610015P09Rik-006_2610015P09Rik-001_2610015P09Rik-201	ENSG00000163617	KIAA1407	1.51	0.152	0.736	0.132
RFC4	10438690	ENSMUSG00000022881	Rfc4-001_Rfc4-003_Rfc4-004	ENSG00000163918	RFC4	1.51	0.0217	0.736	0.0734
TCTE3_GM3448	10448016	ENSMUSG00000079707_ENSMUSG00000079710	Tcte3-202_Tcte3-201_Gm3448-202_Gm3448-203_Gm3448-201	ENSG00000184786	TCTE3	1.51	0.649	0.809	0.416
EIF3J2_EIF3J1	10475405	ENSMUSG00000043424_ENSMUSG00000027236	Eif3j2-001_Eif3j1-001	ENSG00000104131	EIF3J	1.51	0.148	0.736	0.0653
RRBP1	10488195	ENSMUSG00000027422	Rrbp1-002	ENSG00000125844	RRBP1	1.51	0.742	0.824	0.144
ALG5	10492078	ENSMUSG00000036632	Alg5-001_Alg5-002_Alg5-003	ENSG00000120697	ALG5	1.51	0.306	0.75	0.101
GOLIM4	10498775	ENSMUSG00000034109	Golim4-001_Golim4-002_Golim4-201	ENSG00000173905	GOLIM4	1.51	0.0805	0.736	0.0975
SEMA4A	10499378	ENSMUSG00000028064	Sema4a-001_Sema4a-014_Sema4a-002_Sema4a-008_Sema4a-004_Sema4a-005_Sema4a-202_Sema4a-201_Sema4a-203	ENSG00000196189	SEMA4A	1.51	0.139	0.736	0.139
MIER1	10506397	ENSMUSG00000028522	Mier1-001_Mier1-013_Mier1-009_Mier1-201	ENSG00000198160	MIER1	1.51	0.13	0.736	0.0836
	10519713					1.51	0.349	0.756	0.23
RAN	10525983	ENSMUSG00000029430	Ran-001_Ran-002	ENSG00000132341	RAN	1.51	0.144	0.736	0.0635
LMBR1	10528880	ENSMUSG00000010721	Lmbr1-201_Lmbr1-202	ENSG00000105983	LMBR1	1.51	0.108	0.736	0.167
GM10401	10532921	ENSMUSG00000072693	Gm10401-201			1.51	0.0153	0.736	0.0545
STX2	10534041	ENSMUSG00000029428	Stx2-001_Stx2-002_Stx2-003_Stx2-004	ENSG00000111450	STX2	1.51	0.0812	0.736	0.166
RPN1	10539861	ENSMUSG00000030062	Rpn1-201	ENSG00000163902	RPN1	1.51	0.382	0.76	0.134
GM6134	10540542	ENSMUSG00000094189	Gm6134-001			1.51	0.315	0.752	0.155
	10551529					1.51	0.0049	0.736	0.122
KLK8	10552500	ENSMUSG00000064023	Klk8-201	ENSG00000129455	KLK8	1.51	0.208	0.737	0.135
RBM34	10582823	ENSMUSG00000033931	Rbm34-201	ENSG00000188739	RBM34	1.51	0.0695	0.736	0.0637
DENND4A	10586246	ENSMUSG00000053641	Dennd4a-201	ENSG00000174485	DENND4A	1.51	0.287	0.745	0.0737
ST3GAL4	10592084	ENSMUSG00000032038	St3gal4-201	ENSG00000110080	ST3GAL4	1.51	0.118	0.736	0.151
GAB3	10605357	ENSMUSG00000032750	Gab3-002_Gab3-001_Gab3-004_Gab3-006	ENSG00000160219	GAB3	1.51	0.173	0.736	0.107
	10339025					1.5	0.536	0.789	0.274
HDAC5	10339241	ENSMUSG00000008855	Hdac5-003_Hdac5-002_Hdac5-020_Hdac5-007_Hdac5-019_Hdac5-001_Hdac5-012_Hdac5-011_Hdac5-010	ENSG00000108840	HDAC5	1.5	0.706	0.817	0.409
TMEM165	10340038	ENSMUSG00000029234	Tmem165-001_Tmem165-004_Tmem165-005_Tmem165-006	ENSG00000134851	TMEM165	1.5	0.339	0.753	0.159
	10340394					1.5	0.0652	0.736	0.176
	10340907					1.5	0.446	0.774	0.27
COPG1	10341098	ENSMUSG00000030058	Copg1-008	ENSG00000181789	COPG1	1.5	0.26	0.74	0.198
	10341104					1.5	0.242	0.737	0.216
	10341386					1.5	0.0122	0.736	0.184
COPG1	10341505	ENSMUSG00000030058	Copg1-008	ENSG00000181789	COPG1	1.5	0.567	0.793	0.262
AUP1	10341787	ENSMUSG00000068328	Aup1-201	ENSG00000115307	AUP1	1.5	0.172	0.736	0.148
RFK	10342294	ENSMUSG00000024712	Rfk-001_Rfk-002	ENSG00000135002	RFK	1.5	0.065	0.736	0.0826
	10342508					1.5	0.398	0.763	0.334
	10342843					1.5	0.105	0.736	0.178
TXNDC12	10343375	ENSMUSG00000028567	Txndc12-003	ENSG00000117862	TXNDC12	1.5	0.292	0.746	0.269
GOLM1	10343496	ENSMUSG00000021556	Golm1-202_Golm1-201	ENSG00000135052	GOLM1	1.5	0.0459	0.736	0.127
	10343557					1.5	0.0868	0.736	0.223
CANX	10343572	ENSMUSG00000020368	Canx-001_Canx-003_Canx-002_Canx-004_Canx-201	ENSG00000127022	CANX	1.5	0.348	0.756	0.065
	10344056					1.5	0.0788	0.736	0.239
	10344606					1.5	0.0699	0.736	0.186
BIVM	10345967	ENSMUSG00000041684	Bivm-002_Bivm-001	ENSG00000134897	BIVM	1.5	0.00592	0.736	0.117
GIN1	10348932	ENSMUSG00000026333	Gin1-001_Gin1-002_Gin1-003	ENSG00000145723	GIN1	1.5	0.0227	0.736	0.0953
RPL23APS3	10350990	ENSMUSG00000078126	Rpl23a-ps3-201	ENSG00000198242	SNORD42A_RPL23A	1.5	0.12	0.736	0.173
	10351504					1.5	0.344	0.755	0.0972
MRPL15	10352947	ENSMUSG00000033845	Mrpl15-002_Mrpl15-001_Mrpl15-003_Mrpl15-006_Mrpl15-004_Mrpl15-005	ENSG00000137547	MRPL15	1.5	0.0556	0.736	0.133
	10361133	ENSMUSG00000102596				1.5	0.422	0.767	0.202
TRMT5	10400975	ENSMUSG00000034442	Trmt5-201	ENSG00000126814	TRMT5	1.5	0.501	0.782	0.161
SCARNA13	10402512	ENSMUSG00000088789	Scarna13-201	ENSG00000252481	SCARNA13	1.5	0.493	0.78	0.171
ME1	10405753	ENSMUSG00000032418	Me1-001_Me1-002_Me1-003	ENSG00000065833	ME1	1.5	0.473	0.778	0.321
GM5451_RPL9PS6_RPL9PS4_GM7206_RPL9PS7_RPL9	10405890	ENSMUSG00000095847_ENSMUSG00000062456_ENSMUSG00000094989_ENSMUSG00000082475_ENSMUSG00000047965_ENSMUSG00000047215	Gm5451-201_Rpl9-ps6-201_Rpl9-ps4-201_Gm7206-001_Rpl9-ps7-001_Rpl9-001_Rpl9-002_Rpl9-003_Rpl9-004_Rpl9-005_Rpl9-006_Rpl9-007_Rpl9-010			1.5	0.0408	0.736	0.0475
FAM35A	10418905	ENSMUSG00000041471	Fam35a-201	ENSG00000122376	FAM35A	1.5	0.0417	0.736	0.149
TOMM22	10425299	ENSMUSG00000022427	Tomm22-001_Tomm22-002	ENSG00000100216	TOMM22	1.5	0.277	0.744	0.208
ALG10B	10426292	ENSMUSG00000075470	Alg10b-201	ENSG00000175548_ENSG00000139133	ALG10B_ALG10	1.5	0.0112	0.736	0.0948
BRIX1	10427718	ENSMUSG00000022247	Brix1-001_Brix1-004_Brix1-003	ENSG00000113460	BRIX1	1.5	0.0695	0.736	0.0606
	10448192					1.5	0.0949	0.736	0.069
NDUFB10	10448737	ENSMUSG00000040048	Ndufb10-006_Ndufb10-004_Ndufb10-005_Ndufb10-001_Ndufb10-003_Ndufb10-002	ENSG00000140990	NDUFB10	1.5	0.104	0.736	0.0979
SLC35A4	10454950	ENSMUSG00000033272	Slc35a4-002_Slc35a4-001_Slc35a4-201	ENSG00000176087	SLC35A4	1.5	0.136	0.736	0.137
USP14	10457409	ENSMUSG00000047879	Usp14-001_Usp14-002	ENSG00000101557	USP14	1.5	0.209	0.737	0.106
	10461709					1.5	0.00705	0.736	0.154
NSA2	10462081	ENSMUSG00000060739	Nsa2-201	ENSG00000164346	NSA2	1.5	0.0085	0.736	0.0393
PIK3AP1	10467578	ENSMUSG00000025017	Pik3ap1-201	ENSG00000155629	PIK3AP1	1.5	0.122	0.736	0.0995
ANP32E	10494322	ENSMUSG00000015749	Anp32e-001_Anp32e-002_Anp32e-003_Anp32e-004_Anp32e-010	ENSG00000143401	ANP32E	1.5	0.329	0.752	0.12
	10501046					1.5	0.798	0.835	0.161
TMEM56	10501802	ENSMUSG00000028132	Tmem56-003_Tmem56-002_Tmem56-001_Tmem56-007_Tmem56-004	ENSG00000271092_ENSG00000152078	TMEM56-RWDD3_TMEM56	1.5	0.958	0.858	0.411
RARS2	10503926	ENSMUSG00000028292	Rars2-001_Rars2-002	ENSG00000146282	RARS2	1.5	0.0155	0.736	0.0726
ORC5_RPL22L1	10528474	ENSMUSG00000029012_ENSMUSG00000039221	Orc5-004_Rpl22l1-001_Rpl22l1-002_Rpl22l1-008_Rpl22l1-006_Rpl22l1-007_Rpl22l1-005_Rpl22l1-009_Rpl22l1-003_Rpl22l1-004	ENSG00000164815_ENSG00000163584	ORC5_RPL22L1	1.5	0.297	0.746	0.107
PUS7	10528507	ENSMUSG00000057541	Pus7-001_Pus7-003_Pus7-002	ENSG00000091127	PUS7	1.5	0.0518	0.736	0.135
GLMN	10532103	ENSMUSG00000029276	Glmn-001_Glmn-005_Glmn-002_Glmn-006	ENSG00000174842	GLMN	1.5	0.0768	0.736	0.141
MAPKAPK5	10533327	ENSMUSG00000029454	Mapkapk5-003_Mapkapk5-001_Mapkapk5-002_Mapkapk5-007_Mapkapk5-004_Mapkapk5-005_Mapkapk5-006	ENSG00000089022	MAPKAPK5	1.5	0.211	0.737	0.0986
THUMPD3	10540544	ENSMUSG00000030264	Thumpd3-001	ENSG00000134077	THUMPD3	1.5	0.0385	0.736	0.0693
ASUN	10549341	ENSMUSG00000040250	Asun-001_Asun-003	ENSG00000064102	ASUN	1.5	0.0844	0.736	0.0622
NR5S151	10550320	ENSMUSG00000065893	n-R5s151-201			1.5	0.462	0.777	0.188
L7RN6	10565479	ENSMUSG00000062797	l7Rn6-001_l7Rn6-002_l7Rn6-003_l7Rn6-005_l7Rn6-006	ENSG00000149196	C11orf73	1.5	0.0733	0.736	0.0704
CFDP1	10581902	ENSMUSG00000031954	Cfdp1-201	ENSG00000153774	CFDP1	1.5	0.276	0.744	0.0889
TAF1D	10583297	ENSMUSG00000031939	Taf1d-202_Taf1d-201	ENSG00000166012	TAF1D_SNORA8_SNORA1_SNORA18_SNORA40_SNORA32_SNORD5_MIR1304	1.5	0.391	0.762	0.0947
	10583343					1.5	0.297	0.746	0.27
	10585284					1.5	0.0341	0.736	0.0535
BNIP2	10586759	ENSMUSG00000011958	Bnip2-001_Bnip2-002_Bnip2-003_Bnip2-201	ENSG00000140299	BNIP2	1.5	0.167	0.736	0.0672
GM10684	10593032	ENSMUSG00000074385	Gm10684-201			1.5	0.101	0.736	0.112
RNF7	10595803	ENSMUSG00000051234	Rnf7-001	ENSG00000114125	RNF7	1.5	0.243	0.737	0.0748
PPP4R2	10608685	ENSMUSG00000052144	Ppp4r2-201	ENSG00000163605	PPP4R2	1.5	0.0393	0.736	0.0639
	10338159					1.49	0.0404	0.736	0.194
CANX	10338920	ENSMUSG00000020368	Canx-001_Canx-201	ENSG00000127022	CANX	1.49	0.264	0.74	0.0746
	10340437					1.49	0.132	0.736	0.19
ANAPC1	10340490	ENSMUSG00000014355	Anapc1-001	ENSG00000153107	ANAPC1_LOC730268_LOC100996909_LOC102723467_LOC102724642_LOC102724762	1.49	0.0344	0.736	0.0546
RAB7	10340602	ENSMUSG00000079477	Rab7-001_Rab7-002_Rab7-003_Rab7-004_Rab7-005	ENSG00000075785	RAB7A	1.49	0.119	0.736	0.0618
	10341036					1.49	0.206	0.737	0.211
	10341086					1.49	0.076	0.736	0.0601
	10341627					1.49	0.171	0.736	0.232
HUWE1	10341958	ENSMUSG00000025261	Huwe1-022	ENSG00000086758	HUWE1	1.49	0.557	0.791	0.206
GPS1	10342131	ENSMUSG00000025156	Gps1-003_Gps1-006_Gps1-001_Gps1-007_Gps1-002_Gps1-004	ENSG00000169727	GPS1	1.49	0.454	0.775	0.372
	10342679					1.49	0.445	0.774	0.23
	10343128					1.49	0.239	0.737	0.218
	10343466					1.49	0.462	0.777	0.225
	10344403					1.49	0.206	0.737	0.16
TADA1	10351390	ENSMUSG00000026563	Tada1-001_Tada1-003	ENSG00000152382	TADA1	1.49	0.114	0.736	0.103
UBE2G1	10378114	ENSMUSG00000020794	Ube2g1-001_Ube2g1-002_Ube2g1-003	ENSG00000132388	UBE2G1	1.49	0.0415	0.736	0.0718
CCDC71L	10395252	ENSMUSG00000090946	Ccdc71l-001	ENSG00000253276	CCDC71L	1.49	0.122	0.736	0.165
ZFP125	10399588	ENSMUSG00000069755	Zfp125-201			1.49	0.109	0.736	0.175
TRAPPC6B	10400538	ENSMUSG00000020993	Trappc6b-201	ENSG00000182400	TRAPPC6B	1.49	0.137	0.736	0.0615
CKS2	10405185	ENSMUSG00000062248	Cks2-001	ENSG00000123975	CKS2	1.49	0.395	0.763	0.2
LYSMD3	10406419	ENSMUSG00000035840	Lysmd3-201	ENSG00000176018	LYSMD3	1.49	0.397	0.763	0.153
MRPL32	10407870	ENSMUSG00000015672	Mrpl32-201	ENSG00000106591	MRPL32	1.49	0.204	0.737	0.119
2700060E02RIK	10417778	ENSMUSG00000021807	2700060E02Rik-201	ENSG00000087302	C14orf166	1.49	0.0103	0.736	0.0635
PRMT5	10419759	ENSMUSG00000023110	Prmt5-001_Prmt5-003	ENSG00000100462	PRMT5	1.49	0.113	0.736	0.0996
RPAP3	10431948	ENSMUSG00000022466	Rpap3-201	ENSG00000005175	RPAP3	1.49	0.116	0.736	0.122
LTN1	10440566	ENSMUSG00000052299	Ltn1-201	ENSG00000198862	LTN1	1.49	0.178	0.736	0.137
GTF2H5	10441489	ENSMUSG00000034345	Gtf2h5-001_Gtf2h5-002	ENSG00000272047	GTF2H5	1.49	0.0771	0.736	0.0718
RRP1B	10443836	ENSMUSG00000058392	Rrp1b-001_Rrp1b-002	ENSG00000160208	RRP1B	1.49	0.0529	0.736	0.0879
RHOQ	10447341	ENSMUSG00000024143	Rhoq-001_Rhoq-002	ENSG00000119729	RHOQ	1.49	0.029	0.736	0.142
PHF10	10448004	ENSMUSG00000023883	Phf10-001_Phf10-002	ENSG00000130024	PHF10	1.49	0.368	0.758	0.108
ZFP101	10449999	ENSMUSG00000055240	Zfp101-001_Zfp101-005_Zfp101-002			1.49	0.175	0.736	0.156
TTC9C	10465812	ENSMUSG00000071660	Ttc9c-001_Ttc9c-003_Ttc9c-002	ENSG00000162222	TTC9C	1.49	0.0163	0.736	0.0932
RBM45	10473045	ENSMUSG00000042369	Rbm45-001	ENSG00000155636	RBM45	1.49	0.134	0.736	0.0737
EMC7	10474588	ENSMUSG00000055943	Emc7-001	ENSG00000134153	EMC7	1.49	0.109	0.736	0.0642
RPL11	10502745	ENSMUSG00000059291	Rpl11-001_Rpl11-003_Rpl11-002_Rpl11-004_Rpl11-007_Rpl11-006_Rpl11-005	ENSG00000142676	RPL11	1.49	0.0375	0.736	0.0422
IPP	10507286	ENSMUSG00000028696	Ipp-001_Ipp-201	ENSG00000197429	IPP	1.49	0.00689	0.736	0.122
SMARCA5	10510176	ENSMUSG00000031715	Smarca5-001_Smarca5-002	ENSG00000153147	SMARCA5	1.49	0.171	0.736	0.138
SMNDC1	10532275	ENSMUSG00000025024	Smndc1-201	ENSG00000119953	SMNDC1	1.49	0.146	0.736	0.0899
USP42	10535477	ENSMUSG00000051306	Usp42-001_Usp42-002	ENSG00000106346	USP42	1.49	0.133	0.736	0.14
RPS19	10551021	ENSMUSG00000040952	Rps19-001_Rps19-004_Rps19-003_Rps19-005_Rps19-006_Rps19-007_Rps19-008	ENSG00000105372	RPS19	1.49	0.214	0.737	0.0735
PGAM1	10561302	ENSMUSG00000011752	Pgam1-201	ENSG00000226784	PGAM4	1.49	0.12	0.736	0.103
[truncated: 32,762 more rows]

## Sheet: c) exp phase (n=5) vs. wt
Supplementary Dataset 3: Gene expression profiling: Differentially expressed genes comparing murine T-PLL like T-cell expansions to healthy wild-type control derived splenic T-cells and overlap of significantly expressed genes to human T-PLL.
MGI gene name	MoGeneSt ID	murine ensembl gene id	mgi transcript name	human ensembl gene id	wikigene name	fold change	p value	q value	variation coefficient
	10342027					134	0.346	0.78	1.01
GM24134_GM22879_GM4978_RPL7APS3_RPL7APS5_RPL7A	10594752	ENSMUSG00000065295_ENSMUSG00000064829_ENSMUSG00000062874_ENSMUSG00000068579_ENSMUSG00000071052_ENSMUSG00000062647	Gm24134-201_Gm22879-201_Gm4978-201_Rpl7a-ps3-201_Rpl7a-ps5-201_Rpl7a-001_Rpl7a-002_Rpl7a-004_Rpl7a-003_Rpl7a-005	ENSG00000199744_ENSG00000253094_ENSG00000200831_ENSG00000148303	SNORD36A__SNORD24_SNORD36B_RPL7A	33.4	0.301	0.765	0.937
S100A9	10499861	ENSMUSG00000056071	S100a9-001_S100a9-002	ENSG00000163220	S100A9	18.7	0.00856	0.513	0.438
GM5641_HNRNPA3_GM9242	10528200	ENSMUSG00000069014_ENSMUSG00000059005_ENSMUSG00000096156	Gm5641-201_Hnrnpa3-002_Hnrnpa3-001_Hnrnpa3-005_Hnrnpa3-003_Hnrnpa3-202_Hnrnpa3-201_Gm9242-201	ENSG00000170144	HNRNPA3	18.3	0.622	0.839	0.692
CHIL3	10501020	ENSMUSG00000040809	Chil3-001_Chil3-003	ENSG00000134216	CHIA	15.9	0.017	0.547	0.537
	10608373					15	0.277	0.756	0.344
S100A8	10493831	ENSMUSG00000056054	S100a8-201	ENSG00000143546	S100A8	14.7	0.0302	0.603	0.533
APOL7E_APOL7B	10425040	ENSMUSG00000071716_ENSMUSG00000068252	Apol7e-201_Apol7b-001_Apol7b-002	ENSG00000100342_ENSG00000128284_ENSG00000100336_ENSG00000128335	APOL1_APOL3_APOL4_APOL2	13.4	0.393	0.792	0.446
TRAV19	10414981	ENSMUSG00000076862	Trav19-001	ENSG00000211810		12.9	0.646	0.842	0.744
KLRA8	10548504	ENSMUSG00000089727	Klra8-001			12.9	0.505	0.814	0.727
	10417458					9.57	0.169	0.727	0.798
RNU3A	10362674	ENSMUSG00000065870	Rnu3a-201	ENSG00000277492		9.23	0.00585	0.454	0.261
LYZ2	10372648	ENSMUSG00000069516	Lyz2-201	ENSG00000090382	LYZ	7.69	0.000582	0.322	0.34
KLRA6	10548497	ENSMUSG00000061769	Klra6-001			7.61	0.722	0.852	0.775
EPHA3	10440258	ENSMUSG00000052504	Epha3-201	ENSG00000044524	EPHA3	7.15	0.429	0.798	0.7
KLRA9	10548513	ENSMUSG00000033024	Klra9-001_Klra9-002			7.07	0.508	0.814	0.611
SNORA52_RPLP2	10558919	ENSMUSG00000064666_ENSMUSG00000025508	Snora52-201_Rplp2-002_Rplp2-003	ENSG00000199785_ENSG00000177600	SNORA52_RPLP2	6.99	0.0121	0.525	0.28
CTHRC1	10423836	ENSMUSG00000054196	Cthrc1-001	ENSG00000164932	CTHRC1	6.95	0.283	0.76	0.523
KLRI2	10548422	ENSMUSG00000043932	Klri2-001			6.86	0.661	0.843	0.784
ANAPC1	10343148	ENSMUSG00000014355	Anapc1-008	ENSG00000153107	ANAPC1_LOC730268_LOC100996909_LOC102723467_LOC102724642_LOC102724762	5.82	0.496	0.812	0.564
MTCO2_MTATP6_MTCO1	10598041	ENSMUSG00000064354_ENSMUSG00000064357_ENSMUSG00000064351	mt-Co2-201_mt-Atp6-201_mt-Co1-201	ENSG00000198712_ENSG00000198899_ENSG00000198804	COX2_ATP6_COX1	5.73	0.0451	0.633	0.288
	10340215					5.67	0.0593	0.645	0.437
FABP7	10363224	ENSMUSG00000019874	Fabp7-001_Fabp7-002	ENSG00000164434	FABP7	5.61	0.367	0.787	0.609
KLRA9_KLRA3_KLRA10	10548525	ENSMUSG00000033024_ENSMUSG00000067591_ENSMUSG00000072718	Klra9-001_Klra9-002_Klra3-001_Klra3-201_Klra10-001			5.55	0.824	0.865	0.473
1700025G04RIK	10358717	ENSMUSG00000032666	1700025G04Rik-004_1700025G04Rik-001_1700025G04Rik-003	ENSG00000116667	C1orf21	5.46	0.00073	0.329	0.188
GM22154	10507872	ENSMUSG00000065778	Gm22154-201	ENSG00000201457	SNORA55	5.15	0.00769	0.495	0.266
KLRA5_KLRA6	10608686	ENSMUSG00000030173_ENSMUSG00000061769	Klra5-001_Klra5-002_Klra5-003_Klra5-201_Klra6-001			5.12	0.846	0.867	0.507
ITM2A	10606369	ENSMUSG00000031239	Itm2a-001	ENSG00000078596	ITM2A	5.11	0.175	0.731	0.333
CR2	10361292	ENSMUSG00000026616	Cr2-002_Cr2-006_Cr2-202	ENSG00000117322	CR2	5	0.0796	0.667	0.431
GZMB	10420308	ENSMUSG00000015437	Gzmb-201	ENSG00000100453	GZMB	4.82	0.298	0.764	0.334
TRIM13	10415784	ENSMUSG00000035235	Trim13-202_Trim13-201	ENSG00000204977	TRIM13	4.79	0.0406	0.631	0.377
HECTD2	10462702	ENSMUSG00000041180	Hectd2-002_Hectd2-009_Hectd2-001_Hectd2-005_Hectd2-008	ENSG00000165338	HECTD2	4.79	0.381	0.789	0.465
PLAC8	10531724	ENSMUSG00000029322	Plac8-001_Plac8-003_Plac8-004	ENSG00000145287	PLAC8	4.76	0.0917	0.688	0.28
ELOVL7	10407072	ENSMUSG00000021696	Elovl7-201	ENSG00000164181	ELOVL7	4.74	0.0428	0.631	0.367
TRDN	10362422	ENSMUSG00000019787	Trdn-201	ENSG00000186439	TRDN	4.68	0.383	0.789	0.582
GM24148_SNORA75_NCL	10356329	ENSMUSG00000064696_ENSMUSG00000064837_ENSMUSG00000026234	Gm24148-201_Snora75-201_Ncl-006_Ncl-004	ENSG00000207280_ENSG00000206885_ENSG00000115053	SNORD20_SNORA75_NCL	4.62	0.0209	0.572	0.172
MTTF_MTRNR1_MTTV_MTRNR2	10598023	ENSMUSG00000064336_ENSMUSG00000064337_ENSMUSG00000064338_ENSMUSG00000064339	mt-Tf-201_mt-Rnr1-201_mt-Tv-201_mt-Rnr2-201			4.41	0.00182	0.367	0.159
MTTQ	10598073	ENSMUSG00000064343	mt-Tq-201			4.4	0.00715	0.485	0.243
MIR3068	10401803	ENSMUSG00000064938	Mir3068-201	ENSG00000201003_ENSG00000249020	_SNORA58	4.39	0.00307	0.385	0.373
ATP8B4	10487208	ENSMUSG00000060131	Atp8b4-001_Atp8b4-004_Atp8b4-003_Atp8b4-002	ENSG00000104043	ATP8B4	4.38	0.0294	0.6	0.218
GM23969_GM22879_RPL7A	10470316	ENSMUSG00000065258_ENSMUSG00000064829_ENSMUSG00000062647	Gm23969-201_Gm22879-201_Rpl7a-005	ENSG00000206611_ENSG00000200831_ENSG00000148303	SNORD24__SNORD36A_SNORD36B_RPL7A	4.37	0.0147	0.532	0.187
SNORD50A_GM23017_SNORD50B_GM26135_GM24463	10595620	ENSMUSG00000094263_ENSMUSG00000095772_ENSMUSG00000094179_ENSMUSG00000096191_ENSMUSG00000096473	Snord50a-201_Gm23017-201_Snord50b-201_Gm26135-201_Gm24463-201	ENSG00000199857		4.32	0.0896	0.687	0.293
	10343308					4.26	0.000799	0.329	0.328
TRAV7	10414917	ENSMUSG00000096417	Trav7-2-001	ENSG00000211785_ENSG00000211794_ENSG00000211789		4.23	0.886	0.872	0.661
MOXD1	10362186	ENSMUSG00000020000	Moxd1-001	ENSG00000079931	MOXD1	4.17	0.433	0.8	0.551
NGP	10589535	ENSMUSG00000032484	Ngp-201			4.16	0.0607	0.649	0.366
TRAV9D_TRAV9N_TRAV9	10414955	ENSMUSG00000094914_ENSMUSG00000096541_ENSMUSG00000090868_ENSMUSG00000094966_ENSMUSG00000095495_ENSMUSG00000094231_ENSMUSG00000093813_ENSMUSG00000096678	Trav9d-2-201_Trav9n-3-201_Trav9d-4-201_Trav9-2-201_Trav9d-3-201_Trav9n-4-201_Trav9n-2-201_Trav9-4-001			4.1	0.712	0.85	0.48
CEP162	10595529	ENSMUSG00000056919	Cep162-001_Cep162-002	ENSG00000135315	CEP162	4.03	0.496	0.812	0.325
SNORA62_GM26448	10590267	ENSMUSG00000064925_ENSMUSG00000064380	Snora62-201_Gm26448-201	ENSG00000201157_ENSG00000201348	_RNU105B	4.01	0.000644	0.322	0.235
HMGB1	10462361	ENSMUSG00000066551	Hmgb1-001_Hmgb1-003_Hmgb1-002_Hmgb1-009_Hmgb1-006_Hmgb1-007_Hmgb1-004_Hmgb1-008_Hmgb1-005	ENSG00000189403	HMGB1	3.86	0.0906	0.688	0.281
KLRA9_KLRA5	10548532	ENSMUSG00000033024_ENSMUSG00000030173	Klra9-001_Klra9-002_Klra5-002_Klra5-003_Klra5-201			3.86	0.996	0.885	0.551
TRBV1	10537558	ENSMUSG00000076461	Trbv1-001			3.77	0.993	0.884	0.43
COX7C	10388461	ENSMUSG00000017778	Cox7c-002_Cox7c-001_Cox7c-004_Cox7c-003	ENSG00000127184	COX7C	3.76	0.134	0.712	0.481
SNORD52_GM25744	10450363	ENSMUSG00000093009_ENSMUSG00000092687	Snord52-201_Gm25744-201	ENSG00000201754_ENSG00000201823	SNORD52_	3.73	0.00498	0.433	0.214
UBLCP1	10385361	ENSMUSG00000041231	Ublcp1-004_Ublcp1-005_Ublcp1-001	ENSG00000164332	UBLCP1	3.71	0.00145	0.363	0.26
RMRP	10512487	ENSMUSG00000088088	Rmrp-201			3.7	0.00491	0.433	0.189
MTTN_MTTC_MTTY	10598081	ENSMUSG00000064348_ENSMUSG00000064349_ENSMUSG00000064350	mt-Tn-201_mt-Tc-201_mt-Ty-201			3.69	0.0295	0.6	0.355
	10338153					3.67	0.104	0.696	0.483
ADAMTS3	10531177	ENSMUSG00000043635	Adamts3-202_Adamts3-201	ENSG00000156140	ADAMTS3	3.6	0.582	0.829	0.512
	10341002					3.56	0.0129	0.525	0.308
USP18	10541307	ENSMUSG00000030107	Usp18-201	ENSG00000161133_ENSG00000184979	USP41_USP18	3.56	0.0855	0.677	0.322
	10339393					3.55	0.354	0.782	0.445
	10343463					3.54	0.0015	0.364	0.227
	10340422					3.53	0.205	0.736	0.541
MTTA_MTTN_MTTC_MTTY	10598075	ENSMUSG00000064347_ENSMUSG00000064348_ENSMUSG00000064349_ENSMUSG00000064350	mt-Ta-201_mt-Tn-201_mt-Tc-201_mt-Ty-201			3.52	0.172	0.73	0.451
TRAV8D	10414736	ENSMUSG00000076770	Trav8d-1-001	ENSG00000211797		3.51	0.568	0.825	0.413
	10339596					3.38	0.306	0.766	0.598
MTND1	10598027	ENSMUSG00000064341	mt-Nd1-201	ENSG00000198888	ND1	3.37	0.0655	0.655	0.124
SNORD42A_SNORD4A	10388782	ENSMUSG00000064540_ENSMUSG00000077625	Snord42a-201_Snord4a-201	ENSG00000238649_ENSG00000238578	SNORD42A_SNORD4A	3.35	0.0193	0.567	0.231
BST1	10521667	ENSMUSG00000029082	Bst1-003_Bst1-001_Bst1-002	ENSG00000109743	BST1	3.34	0.101	0.696	0.421
MTTF_MTRNR1	10598018	ENSMUSG00000064336_ENSMUSG00000064337	mt-Tf-201_mt-Rnr1-201			3.32	0.112	0.7	0.197
PIK3AP1	10467578	ENSMUSG00000025017	Pik3ap1-201	ENSG00000155629	PIK3AP1	3.3	0.00946	0.518	0.193
D330045A20RIK	10601993	ENSMUSG00000042498	D330045A20Rik-001_D330045A20Rik-002	ENSG00000147231	CXorf57	3.3	0.399	0.793	0.526
	10339979					3.27	0.00168	0.367	0.369
SNORA23	10556244	ENSMUSG00000064451	Snora23-201	ENSG00000201998	SNORA23	3.27	0.0398	0.631	0.185
GM11710_CD300LH_GM11711	10392825	ENSMUSG00000069609_ENSMUSG00000069607_ENSMUSG00000089722	Gm11710-001_Cd300lh-001_Gm11711-001	ENSG00000186074_ENSG00000204345	CD300LF_CD300LD	3.23	0.149	0.721	0.363
	10344228					3.22	0.15	0.721	0.42
	10344204					3.21	0.0986	0.696	0.34
TCRGC4	10403825	ENSMUSG00000076757	Tcrg-C4-202_Tcrg-C4-201	ENSG00000227191_ENSG00000211689	_TARP	3.19	0.307	0.766	0.594
PLBD1	10548817	ENSMUSG00000030214	Plbd1-001_Plbd1-002	ENSG00000121316	PLBD1	3.17	0.0302	0.603	0.171
	10338239					3.13	0.133	0.712	0.387
PRELID1	10405427	ENSMUSG00000021486	Prelid1-201	ENSG00000169230	PRELID1	3.12	0.0663	0.655	0.201
CCR2	10590631	ENSMUSG00000049103	Ccr2-002_Ccr2-001_Ccr2-003_Ccr2-201	ENSG00000121807	CCR2	3.12	0.113	0.7	0.187
SGOL2	10346365	ENSMUSG00000026039	Sgol2-001	ENSG00000163535	SGOL2	3.11	0.163	0.726	0.412
CHN2	10538356	ENSMUSG00000004633	Chn2-001_Chn2-004_Chn2-006_Chn2-005_Chn2-003	ENSG00000106069	CHN2_LOC101928168_644086	3.1	0.937	0.878	0.448
GM10020	10428576	ENSMUSG00000057262	Gm10020-201	ENSG00000174748	RPL15	3.08	0.179	0.731	0.359
RTP4	10434778	ENSMUSG00000033355	Rtp4-201	ENSG00000136514	RTP4	3.07	0.0401	0.631	0.187
BANK1	10502335	ENSMUSG00000037922	Bank1-201	ENSG00000153064	BANK1	3.07	0.191	0.734	0.302
	10341422					3.06	0.147	0.721	0.219
MYC	10424400	ENSMUSG00000022346	Myc-001_Myc-005_Myc-004_Myc-006_Myc-002_Myc-201_Myc-202			3.06	0.00992	0.518	0.121
KLRE1	10542205	ENSMUSG00000050241	Klre1-201			3.06	0.846	0.867	0.513
GM26397	10582821	ENSMUSG00000065637	Gm26397-201	ENSG00000251922_ENSG00000207181_ENSG00000201643	_SNORA14B_SNORA14A	3.06	0.00092	0.33	0.0978
RPL36	10394609	ENSMUSG00000057863	Rpl36-201	ENSG00000130255	RPL36	3.05	0.0458	0.636	0.22
RBPMS	10578123	ENSMUSG00000031586	Rbpms-002_Rbpms-001_Rbpms-004_Rbpms-005_Rbpms-003_Rbpms-201	ENSG00000157110	RBPMS	3.04	0.468	0.807	0.433
SNHG12_SNORA16A	10508719	ENSMUSG00000086290_ENSMUSG00000065097	Snhg12-003_Snora16a-201			3.02	0.0431	0.631	0.281
SPA17	10592336	ENSMUSG00000001948	Spa17-201	ENSG00000064199	SPA17	3.02	0.24	0.743	0.442
GM25128	10444778	ENSMUSG00000065273	Gm25128-201	ENSG00000201785	SNORD117	3.01	0.00975	0.518	0.198
SH3BGRL	10601456	ENSMUSG00000031246	Sh3bgrl-003	ENSG00000131171	SH3BGRL	3.01	0.0552	0.639	0.271
AS3MT	10463704	ENSMUSG00000003559	As3mt-201	ENSG00000214435	AS3MT	2.98	0.327	0.772	0.332
TCRGV4	10403816	ENSMUSG00000076745	Tcrg-V4-201			2.97	0.993	0.884	0.642
PPP2R5A	10510197	ENSMUSG00000026626	Ppp2r5a-001_Ppp2r5a-005	ENSG00000066027	PPP2R5A	2.97	0.0426	0.631	0.261
BC094916	10360370	ENSMUSG00000070501	BC094916-001_BC094916-003_BC094916-002			2.96	0.253	0.747	0.26
GM26130_TCP1	10441811	ENSMUSG00000065105_ENSMUSG00000068039	Gm26130-201_Tcp1-002_Tcp1-006_Tcp1-008	ENSG00000206910_ENSG00000120438	SNORA29_TCP1	2.95	0.00842	0.511	0.156
	10342239					2.89	0.0813	0.67	0.398
GM6768_NCOA4	10399198	ENSMUSG00000021908_ENSMUSG00000056234	Gm6768-201_Ncoa4-001_Ncoa4-004_Ncoa4-002_Ncoa4-003	ENSG00000266412	NCOA4	2.87	0.121	0.705	0.201
	10342165					2.86	0.0421	0.631	0.413
AKAP6	10395702	ENSMUSG00000061603	Akap6-201	ENSG00000151320	AKAP6	2.86	0.39	0.791	0.527
HIST1H2BM_HIST1H2BC_HIST1H2BQ_HIST1H2BR_HIST1H2BH_HIST1H2BB_HIST1H2BE	10403978	ENSMUSG00000096807_ENSMUSG00000018102_ENSMUSG00000069307_ENSMUSG00000069303_ENSMUSG00000064168_ENSMUSG00000075031_ENSMUSG00000047246	Hist1h2bm-001_Hist1h2bc-001_Hist1h2bq-001_Hist1h2bq-201_Hist1h2br-001_Hist1h2br-201_Hist1h2bh-001_Hist1h2bb-001_Hist1h2be-002_Hist1h2be-001	ENSG00000158373_ENSG00000274290_ENSG00000277224_ENSG00000273703_ENSG00000276410_ENSG00000180596	HIST1H2BD_HIST1H2BE_HIST1H2BF_HIST1H2BM_HIST1H2BB_HIST1H2BC	2.84	0.29	0.763	0.491
CRTAM	10592503	ENSMUSG00000032021	Crtam-002_Crtam-003_Crtam-001_Crtam-201	ENSG00000109943	CRTAM	2.83	0.174	0.73	0.276
SNORA73B_SNORA73A	10516906	ENSMUSG00000065353_ENSMUSG00000064387	Snora73b-201_Snora73a-201	ENSG00000201348	RNU105B	2.79	0.00557	0.441	0.17
	10339651					2.78	0.0847	0.675	0.214
OTULIN	10427910	ENSMUSG00000046034	Otulin-201	ENSG00000154124	OTULIN	2.78	0.0286	0.598	0.179
KITL	10366052	ENSMUSG00000019966	Kitl-001_Kitl-002	ENSG00000049130	KITLG	2.74	0.486	0.81	0.558
LPIN1	10399478	ENSMUSG00000020593	Lpin1-202_Lpin1-201	ENSG00000134324	LPIN1	2.74	0.0612	0.65	0.262
KLRA3	10548535	ENSMUSG00000067591	Klra3-001_Klra3-201			2.73	0.343	0.778	0.321
5830411N06RIK	10558631	ENSMUSG00000054672	5830411N06Rik-201_5830411N06Rik-203_5830411N06Rik-202			2.73	0.326	0.772	0.384
SNORA69_RPL39	10604076	ENSMUSG00000065642_ENSMUSG00000079641	Snora69-201_Rpl39-002	ENSG00000206622_ENSG00000198918_ENSG00000212206	SNORA69_RPL39_	2.73	0.0222	0.573	0.266
	10344013					2.72	0.0493	0.636	0.294
MTND1_MTND2	10598032	ENSMUSG00000064341_ENSMUSG00000064345	mt-Nd1-201_mt-Nd2-201	ENSG00000198888_ENSG00000198763	ND1_ND2	2.72	0.0215	0.573	0.118
	10340632					2.69	0.184	0.732	0.345
	10342909					2.69	0.0872	0.682	0.29
SPP1	10523717	ENSMUSG00000029304	Spp1-002_Spp1-001_Spp1-003_Spp1-005_Spp1-006_Spp1-007_Spp1-004	ENSG00000118785	SPP1	2.69	0.888	0.872	0.501
	10338959					2.68	0.0631	0.654	0.359
	10342637					2.68	0.608	0.835	0.558
	10343196					2.68	0.00143	0.363	0.179
MS4A1	10466172	ENSMUSG00000024673	Ms4a1-001_Ms4a1-003_Ms4a1-002	ENSG00000156738	MS4A1	2.68	0.212	0.736	0.237
YES1	10520965	ENSMUSG00000014932	Yes1-201_Yes1-202	ENSG00000176105	YES1	2.68	0.054	0.638	0.326
GM25647_GM25077_GM23471_GM23449_GM25988_GM24418_GM24220_GM25221_GM25823_GM26488_GM24639_GM23076	10564043	ENSMUSG00000094093_ENSMUSG00000095476_ENSMUSG00000094059_ENSMUSG00000094213_ENSMUSG00000096683_ENSMUSG00000095428_ENSMUSG00000094631_ENSMUSG00000094548_ENSMUSG00000094099_ENSMUSG00000096387_ENSMUSG00000096161_ENSMUSG00000094610	Gm25647-201_Gm25077-201_Gm23471-201_Gm23449-201_Gm25988-201_Gm24418-201_Gm24220-201_Gm25221-201_Gm25823-201_Gm26488-201_Gm24639-201_Gm23076-201	ENSG00000199960	SNORD115-14	2.68	0.193	0.734	0.535
MS4A4C	10461594	ENSMUSG00000024675	Ms4a4c-001_Ms4a4c-005	ENSG00000214787_ENSG00000110079	MS4A4E_MS4A4A	2.66	0.227	0.74	0.19
DENND4A	10586250	ENSMUSG00000053641	Dennd4a-201	ENSG00000174485	DENND4A	2.66	0.0452	0.633	0.186
	10343790					2.64	0.0743	0.665	0.271
RNF130	10375667	ENSMUSG00000020376	Rnf130-002_Rnf130-001	ENSG00000113269	RNF130	2.63	0.000783	0.329	0.143
TOP2A	10390707	ENSMUSG00000020914	Top2a-001	ENSG00000131747	TOP2A	2.63	0.281	0.759	0.189
	10340745					2.62	0.0644	0.655	0.342
	10342073					2.62	0.0136	0.528	0.17
RPL28PS1_RPL28_RPL28PS3_GM13226_GM10051	10518329	ENSMUSG00000058603_ENSMUSG00000030432_ENSMUSG00000079942_ENSMUSG00000083454_ENSMUSG00000058905	Rpl28-ps1-001_Rpl28-001_Rpl28-002_Rpl28-003_Rpl28-ps3-001_Gm13226-001_Gm10051-001			2.61	0.1	0.696	0.151
XPO7	10338674	ENSMUSG00000022100	Xpo7-202_Xpo7-201	ENSG00000130227	XPO7	2.6	0.193	0.734	0.264
AIM1	10368947	ENSMUSG00000019866	Aim1-201	ENSG00000112297	AIM1	2.59	0.396	0.792	0.249
KIF11	10462796	ENSMUSG00000012443	Kif11-201	ENSG00000138160	KIF11	2.59	0.37	0.787	0.269
DNAJC15	10421723	ENSMUSG00000022013	Dnajc15-201	ENSG00000120675	DNAJC15	2.58	0.0624	0.654	0.158
SAMD3	10362275	ENSMUSG00000051354	Samd3-202_Samd3-201	ENSG00000164483	SAMD3	2.57	0.295	0.763	0.215
A530099J19RIK	10407982	ENSMUSG00000047462	A530099J19Rik-001			2.57	0.0457	0.635	0.204
IFIT3	10462618	ENSMUSG00000074896	Ifit3-001	ENSG00000119917	IFIT3	2.57	0.158	0.725	0.26
RRAS2	10567043	ENSMUSG00000055723	Rras2-201	ENSG00000133818	RRAS2	2.57	0.556	0.823	0.27
IFI205	10360406	ENSMUSG00000054203	Ifi205-001_Ifi205-002	ENSG00000163563	MNDA	2.55	0.0705	0.658	0.333
LYST	10403604	ENSMUSG00000019726	Lyst-201	ENSG00000143669	LYST	2.55	0.0782	0.666	0.149
CTLA2A	10409876	ENSMUSG00000044258	Ctla2a-201			2.53	0.518	0.817	0.274
	10343178					2.52	0.0833	0.672	0.222
LRRK2	10426315	ENSMUSG00000036273	Lrrk2-001	ENSG00000188906	LRRK2	2.52	0.0211	0.572	0.306
DAPL1	10472235	ENSMUSG00000026989	Dapl1-001_Dapl1-002	ENSG00000163331	DAPL1	2.52	0.984	0.884	0.44
SNORD21_RPL5	10523901	ENSMUSG00000064453_ENSMUSG00000058558	Snord21-201_Rpl5-003_Rpl5-004_Rpl5-005	ENSG00000206680_ENSG00000122406	SNORD21_RPL5	2.5	0.00412	0.403	0.0997
ALS2	10354979	ENSMUSG00000026024	Als2-001_Als2-002	ENSG00000003393	ALS2	2.49	0.308	0.767	0.324
RNU73B	10499130	ENSMUSG00000064390	Rnu73b-201	ENSG00000201264		2.49	0.0081	0.506	0.135
CDKN2C	10515090	ENSMUSG00000028551	Cdkn2c-001_Cdkn2c-002	ENSG00000123080	CDKN2C	2.48	0.525	0.818	0.393
ESCO2	10420877	ENSMUSG00000022034	Esco2-001	ENSG00000171320	ESCO2	2.47	0.0885	0.685	0.316
RPL17PS9_RPL17_GM10268_RPL17PS5__RPL17PS8_RPL17PS4_GM11531_RPL17PS10_GM26202	10456709	ENSMUSG00000066543_ENSMUSG00000062328_ENSMUSG00000066475_ENSMUSG00000081855_ENSMUSG00000102193_ENSMUSG00000082035_ENSMUSG00000084345_ENSMUSG00000075587_ENSMUSG00000081895_ENSMUSG00000064844	Rpl17-ps9-001_Rpl17-201_Gm10268-201_Rpl17-ps5-001__Rpl17-ps8-001_Rpl17-ps4-001_Gm11531-001_Rpl17-ps10-001_Gm26202-201			2.47	0.107	0.699	0.193
CIC	10339862	ENSMUSG00000005442	Cic-001_Cic-002_Cic-015_Cic-004_Cic-201	ENSG00000079432	CIC	2.46	0.0434	0.631	0.294
SNORD60	10442493	ENSMUSG00000064768	Snord60-201	ENSG00000206630	SNORD60	2.46	0.0148	0.532	0.206
TOMM20	10477370	ENSMUSG00000093904	Tomm20-201	ENSG00000173726	TOMM20	2.46	0.0121	0.525	0.126
ADAMTS3	10531197	ENSMUSG00000043635	Adamts3-202_Adamts3-201	ENSG00000156140	ADAMTS3	2.46	0.364	0.785	0.481
USP17LD	10566205	ENSMUSG00000057321	Usp17ld-001	ENSG00000250913_ENSG00000223569_ENSG00000227140_ENSG00000235780_ENSG00000231637_ENSG00000232264_ENSG00000249104_ENSG00000229579_ENSG00000228856_ENSG00000248920_ENSG00000250745_ENSG00000248933_ENSG00000249811_ENSG00000250844_ENSG00000230430_ENSG00000231051_ENSG00000223443_ENSG00000226430_ENSG00000236125_ENSG00000230549_ENSG00000231396_ENSG00000233136_ENSG00000227551_ENSG00000232399_ENSG00000225327…	_USP17L15_USP17L5_USP17L24_USP17L25_USP17L26_USP17L27_USP17L28_USP17L29_USP17L30_USP17L17_USP17L19_USP17L20_LOC101930650_USP17L22_USP17L21_USP17L18_USP17L2_USP17L7_USP17L4_USP17L1_USP17L10_USP17L11_USP17L12_USP17L13_USP17L3_USP17L8	2.45	0.159	0.726	0.318
RNU3B1_RNU3B3_RNU3B2_RNU3B4	10380065	ENSMUSG00000098943_ENSMUSG00000099291_ENSMUSG00000098925_ENSMUSG00000098641	Rnu3b1-201_Rnu3b3-201_Rnu3b2-201_Rnu3b4-201	ENSG00000274088_ENSG00000276271_ENSG00000275303_ENSG00000199927_ENSG00000277813_ENSG00000221400_ENSG00000277947	SNORD3B-1_SNORD3B-2_SNORD3C__SNORD3A_SNORD3D	2.44	0.0348	0.609	0.148
RPL13A	10563114	ENSMUSG00000074129	Rpl13a-003	ENSG00000142541	SNORD32A_SNORD33_SNORD34_SNORD35A_RPL13A	2.44	0.014	0.528	0.0794
	10340258					2.43	0.128	0.708	0.289
CPHX1_CPHX3_CPHX2	10413250	ENSMUSG00000095975_ENSMUSG00000094817_ENSMUSG00000098463	Cphx1-002_Cphx1-001_Cphx1-003_Cphx1-004_Cphx3-001_Cphx3-002_Cphx3-201_Cphx2-002_Cphx2-001_Cphx2-003			2.43	0.158	0.726	0.484
HIST1H2AN_HIST2H2AC_HIST1H2AC_HIST1H2AO_H2AFX	10408072	ENSMUSG00000069309_ENSMUSG00000068855_ENSMUSG00000069270_ENSMUSG00000094248_ENSMUSG00000049932	Hist1h2an-001_Hist2h2ac-001_Hist1h2ac-001_Hist1h2ao-001_H2afx-001	ENSG00000277075_ENSG00000278463_ENSG00000184260_ENSG00000188486	HIST1H2AE_HIST1H2AB_HIST2H2AC_H2AFX	2.42	0.196	0.736	0.241
GOLM1	10342764	ENSMUSG00000021556	Golm1-202_Golm1-201	ENSG00000135052	GOLM1	2.41	0.066	0.655	0.176
ZKSCAN3	10343024	ENSMUSG00000021327	Zkscan3-006_Zkscan3-001_Zkscan3-003_Zkscan3-004	ENSG00000189298	ZKSCAN3	2.41	0.0969	0.696	0.251
B4GALT5	10489891	ENSMUSG00000017929	B4galt5-001	ENSG00000158470	B4GALT5	2.41	0.00202	0.367	0.211
SNORD100_RPS12	10606579	ENSMUSG00000080486_ENSMUSG00000061983	Snord100-201_Rps12-201	ENSG00000221500_ENSG00000112306	SNORD100_RPS12	2.41	0.102	0.696	0.135
	10339357					2.4	0.0773	0.666	0.314
ACSF2	10390032	ENSMUSG00000076435	Acsf2-001_Acsf2-004	ENSG00000167107	ACSF2	2.4	0.00333	0.388	0.249
ADAMTS3	10531193	ENSMUSG00000043635	Adamts3-202_Adamts3-201	ENSG00000156140	ADAMTS3	2.4	0.713	0.85	0.399
	10340663					2.39	0.323	0.771	0.298
PLEK	10384458	ENSMUSG00000020120	Plek-001_Plek-002	ENSG00000115956	PLEK	2.39	0.383	0.789	0.193
BCAP29	10399874	ENSMUSG00000020650	Bcap29-202_Bcap29-201	ENSG00000075790	BCAP29	2.39	0.056	0.64	0.129
GM24201_GM26447_SNORA81_EIF4A2	10434743	ENSMUSG00000064880_ENSMUSG00000064382_ENSMUSG00000087935_ENSMUSG00000022884	Gm24201-201_Gm26447-201_Snora81-201_Eif4a2-004_Eif4a2-008_Eif4a2-009_Eif4a2-011_Eif4a2-017_Eif4a2-019_Eif4a2-021_Eif4a2-022	ENSG00000202449_ENSG00000201791_ENSG00000200320_ENSG00000253092_ENSG00000200130_ENSG00000156976	_SNORA63_EIF4A2_SNORD2_SNORA4_SNORA81_MIR1248	2.39	0.00117	0.363	0.0707
BUB1	10487480	ENSMUSG00000027379	Bub1-001	ENSG00000169679	BUB1	2.39	0.56	0.824	0.324
TMEM243	10519607	ENSMUSG00000079659	Tmem243-201	ENSG00000135185	TMEM243	2.39	0.00512	0.436	0.113
	10338816					2.38	0.0179	0.554	0.282
CIC	10340790	ENSMUSG00000005442	Cic-001_Cic-002_Cic-004_Cic-012_Cic-011_Cic-013_Cic-201	ENSG00000079432	CIC	2.38	0.0288	0.598	0.238
	10342394					2.38	0.00699	0.483	0.268
SNORA20_TCP1	10441813	ENSMUSG00000064637_ENSMUSG00000068039	Snora20-201_Tcp1-010	ENSG00000207392_ENSG00000206947_ENSG00000120438	SNORA20__TCP1_SNORA29	2.38	0.00895	0.514	0.234
GM23344	10586166	ENSMUSG00000065752	Gm23344-201	ENSG00000200623	SNORD18A	2.38	0.0146	0.53	0.105
GM23344_SNORD16A	10586168	ENSMUSG00000065752_ENSMUSG00000094411	Gm23344-201_Snord16a-201	ENSG00000200623_ENSG00000199673	SNORD18A_	2.38	0.00182	0.367	0.135
GM22728	10338682	ENSMUSG00000088712	Gm22728-201	ENSG00000249784	SCARNA22	2.37	0.132	0.712	0.31
CBX3	10421573	ENSMUSG00000029836	Cbx3-001_Cbx3-002_Cbx3-004_Cbx3-005	ENSG00000122565	CBX3	2.37	0.0258	0.586	0.162
TRAV15DV6	10414963	ENSMUSG00000076848	Trav15-2-dv6-2-001	ENSG00000211804		2.36	0.519	0.817	0.533
H2AB1	10444291	ENSMUSG00000073421	H2-Ab1-001	ENSG00000232629_ENSG00000179344	HLA-DQB2_HLA-DQB1_LOC101060835	2.36	0.177	0.731	0.217
TOMM5	10341364	ENSMUSG00000078713	Tomm5-001_Tomm5-002_Tomm5-003_Tomm5-004	ENSG00000175768	TOMM5	2.35	0.0166	0.543	0.111
MIS18BP1	10400589	ENSMUSG00000047534	Mis18bp1-001_Mis18bp1-002	ENSG00000129534	MIS18BP1	2.35	0.132	0.711	0.289
SNORA74A	10454807	ENSMUSG00000065649	Snora74a-201	ENSG00000200959	SNORA74A	2.35	0.00922	0.518	0.214
AMICA1	10584841	ENSMUSG00000048534	Amica1-001	ENSG00000160593	AMICA1	2.35	0.117	0.702	0.264
MTTA_MTTN_MTTC_MTTY	10598077	ENSMUSG00000064347_ENSMUSG00000064348_ENSMUSG00000064349_ENSMUSG00000064350	mt-Ta-201_mt-Tn-201_mt-Tc-201_mt-Ty-201			2.35	0.0672	0.655	0.231
GM22728_G3BP2	10342246	ENSMUSG00000088712_ENSMUSG00000029405	Gm22728-201_G3bp2-204_G3bp2-203_G3bp2-202_G3bp2-201	ENSG00000249784_ENSG00000138757	SCARNA22_G3BP2	2.34	0.139	0.718	0.269
GM13151_GM13225_GM13051_ZFP534_GM13150	10510167	ENSMUSG00000078498_ENSMUSG00000078503_ENSMUSG00000066009_ENSMUSG00000062518_ENSMUSG00000086147	Gm13151-001_Gm13225-003_Gm13225-002_Gm13051-002_Zfp534-001_Gm13150-001	ENSG00000196214_ENSG00000167554_ENSG00000198464_ENSG00000198633_ENSG00000197385_ENSG00000213020_ENSG00000258405_ENSG00000167562_ENSG00000221923_ENSG00000197928_ENSG00000198346_ENSG00000182986_ENSG00000204604_ENSG00000198538_ENSG00000167766_ENSG00000221874_ENSG00000180257_ENSG00000170954_ENSG00000203326_ENSG00000196417	ZNF766_ZNF610_ZNF480_ZNF534_ZNF860_ZNF611_ZNF578_ZNF701_ZNF880_ZNF677_ZNF813_ZNF320_ZNF468_ZNF28_ZNF83_ZNF816-ZNF321P_ZNF816_ZNF415__ZNF765	2.34	0.694	0.847	0.497
	10342410					2.33	0.0665	0.655	0.399
CANX	10342821	ENSMUSG00000020368	Canx-004	ENSG00000127022	CANX	2.33	0.0985	0.696	0.393
PBK	10416037	ENSMUSG00000022033	Pbk-001	ENSG00000168078	PBK	2.33	0.285	0.761	0.362
DCTN5	10339161	ENSMUSG00000030868	Dctn5-001_Dctn5-002_Dctn5-004	ENSG00000166847	DCTN5	2.32	0.0936	0.689	0.216
	10339840					2.32	0.0118	0.525	0.273
TOMM5	10343844	ENSMUSG00000078713	Tomm5-001_Tomm5-002_Tomm5-003_Tomm5-004	ENSG00000175768	TOMM5	2.32	0.237	0.742	0.268
IL18R1	10345807	ENSMUSG00000026070	Il18r1-001_Il18r1-002_Il18r1-003_Il18r1-004_Il18r1-201_Il18r1-202	ENSG00000115604	IL18R1	2.32	0.703	0.848	0.277
F2R	10411229	ENSMUSG00000048376	F2r-201	ENSG00000181104	F2R	2.32	0.127	0.708	0.178
ATG4A	10500802	ENSMUSG00000079418	Atg4a-001	ENSG00000101844	ATG4A	2.32	0.341	0.778	0.322
ZKSCAN3	10338399	ENSMUSG00000021327	Zkscan3-006_Zkscan3-001_Zkscan3-002_Zkscan3-003_Zkscan3-004	ENSG00000189298	ZKSCAN3	2.31	0.217	0.738	0.364
	10338894					2.31	0.212	0.736	0.239
	10343755					2.31	0.175	0.731	0.359
GM2075_GM21936_GM5039_GM2035_GM21319_BB287469_GM4027_GM8332_GM2016_GM2056	10397541	ENSMUSG00000096049_ENSMUSG00000097581_ENSMUSG00000093847_ENSMUSG00000096619_ENSMUSG00000095724_ENSMUSG00000079031_ENSMUSG00000092019_ENSMUSG00000095799_ENSMUSG00000072905_ENSMUSG00000095717	Gm2075-201_Gm21936-001_Gm5039-201_Gm2035-201_Gm21319-001_BB287469-001_Gm4027-001_Gm8332-201_Gm2016-001_Gm2056-201	ENSG00000279898		2.31	0.114	0.7	0.161
GM22685	10504912	ENSMUSG00000064782	Gm22685-201			2.31	0.0274	0.598	0.297
RRAGC	10339348	ENSMUSG00000028646	Rragc-001_Rragc-002_Rragc-005_Rragc-004	ENSG00000273637_ENSG00000116954	_RRAGC	2.3	0.436	0.8	0.374
BCL2	10357043	ENSMUSG00000057329	Bcl2-001_Bcl2-002	ENSG00000171791	BCL2	2.3	0.0521	0.637	0.136
GM24134_GM22879_RPL7A	10470320	ENSMUSG00000065295_ENSMUSG00000064829_ENSMUSG00000062647	Gm24134-201_Gm22879-201_Rpl7a-004_Rpl7a-007	ENSG00000199744_ENSG00000253094_ENSG00000200831_ENSG00000148303	SNORD36A__SNORD24_SNORD36B_RPL7A	2.3	0.0101	0.518	0.1
N4BP1	10580457	ENSMUSG00000031652	N4bp1-201	ENSG00000102921	N4BP1	2.3	0.201	0.736	0.187
	10339203					2.29	0.0507	0.636	0.172
	10339687					2.29	0.037	0.618	0.343
	10340864					2.29	0.162	0.726	0.23
GM23202_GM25091_RPL21_RPL21PS4	10473006	ENSMUSG00000077564_ENSMUSG00000077185_ENSMUSG00000041453_ENSMUSG00000072714	Gm23202-201_Gm25091-201_Rpl21-001_Rpl21-004_Rpl21-002_Rpl21-003_Rpl21-005_Rpl21-006_Rpl21-ps4-201	ENSG00000207051_ENSG00000207500_ENSG00000122026	SNORA27_SNORD102_RPL21	2.29	0.187	0.734	0.155
NUSAP1	10474984	ENSMUSG00000027306	Nusap1-001_Nusap1-002	ENSG00000137804	NUSAP1	2.29	0.279	0.757	0.259
GM13277_GM13278_GM13275_GM13279_GM13285_GM13287_GM13271_GM13286_GM13283_GM13288_GM13284_GM13290_GM13289_GM13272_IFNZ_GM13276	10505858	ENSMUSG00000100234_ENSMUSG00000101163_ENSMUSG00000099518_ENSMUSG00000099420_ENSMUSG00000095101_ENSMUSG00000094648_ENSMUSG00000094618_ENSMUSG00000081501_ENSMUSG00000100505_ENSMUSG00000070908_ENSMUSG00000082789_ENSMUSG00000094271_ENSMUSG00000096582_ENSMUSG00000096591_ENSMUSG00000096854_ENSMUSG00000099545	Gm13277-001_Gm13278-001_Gm13275-001_Gm13279-001_Gm13285-001_Gm13287-001_Gm13271-001_Gm13286-001_Gm13283-001_Gm13288-001_Gm13284-001_Gm13290-001_Gm13289-001_Gm13272-001_Ifnz-001_Gm13276-001			2.29	0.0396	0.631	0.313
LAIR1	10559486	ENSMUSG00000055541	Lair1-001_Lair1-002_Lair1-003_Lair1-004_Lair1-005_Lair1-201_Lair1-202	ENSG00000167613_ENSG00000167618	LAIR1_LAIR2	2.29	0.0355	0.612	0.173
PABPN1_GM20521	10344352	ENSMUSG00000022194_ENSMUSG00000092232	Pabpn1-004_Pabpn1-003_Pabpn1-001_Pabpn1-002_Pabpn1-008_Pabpn1-005_Pabpn1-006_Pabpn1-009_Pabpn1-007_Gm20521-001	ENSG00000100836_ENSG00000258643	PABPN1_BCL2L2-PABPN1	2.28	0.0793	0.667	0.158
SNORA62_RPSA_RPSAPS10	10502787	ENSMUSG00000064925_ENSMUSG00000032518_ENSMUSG00000047676	Snora62-201_Rpsa-201_Rpsa-ps10-201	ENSG00000201157_ENSG00000205246_ENSG00000168028	_SNORA62_RPSA_SNORA6	2.28	0.017	0.547	0.113
GM25360	10347218	ENSMUSG00000094655	Gm25360-201			2.27	0.171	0.727	0.311
ME2	10459730	ENSMUSG00000024556	Me2-201	ENSG00000082212	ME2	2.27	0.0232	0.581	0.132
2810417H13RIK	10586448	ENSMUSG00000040204	2810417H13Rik-001_2810417H13Rik-002_2810417H13Rik-003	ENSG00000166803	KIAA0101	2.27	0.405	0.794	0.341
SNORA21_RPL23	10338188	ENSMUSG00000064901_ENSMUSG00000071415	Snora21-201_Rpl23-003_Rpl23-004	ENSG00000199293_ENSG00000125691	_RPL23_SNORA21	2.26	0.0203	0.572	0.239
BMPR1A	10418927	ENSMUSG00000021796	Bmpr1a-001_Bmpr1a-003	ENSG00000107779	BMPR1A	2.26	0.0134	0.526	0.221
GM22912_GM22252_GM23560_GM26334_GM24866_GM23356_GM24702_GM22632_GM24983_GM24027_GM25462_GM22524_GM25710_GM25741_GM25209_GM25146_GM25230_GM22255_GM22630_GM22449_GM24872_GM24219_GM25098_GM26434_GM22834_GM26392_GM24528_GM24862_GM25463_GM24759_GM25461_GM26059_GM22627_GM24926_GM23254_GM24100_GM23575_GM25742_GM24137_GM22909_GM24799_GM25523_GM22511_GM24206_GM22391_GM23310_GM24585	10564135	ENSMUSG00000094522_ENSMUSG00000096287_ENSMUSG00000095220_ENSMUSG00000096090_ENSMUSG00000096913_ENSMUSG00000094723_ENSMUSG00000095997_ENSMUSG00000093860_ENSMUSG00000077645_ENSMUSG00000096648_ENSMUSG00000095314_ENSMUSG00000094625_ENSMUSG00000096359_ENSMUSG00000094538_ENSMUSG00000096306_ENSMUSG00000096136_ENSMUSG00000094567_ENSMUSG00000096281_ENSMUSG00000095581_ENSMUSG00000095501_ENSMUSG00000094667_…	Gm22912-201_Gm22252-201_Gm23560-201_Gm26334-201_Gm24866-201_Gm23356-201_Gm24702-201_Gm22632-201_Gm24983-201_Gm24027-201_Gm25462-201_Gm22524-201_Gm25710-201_Gm25741-201_Gm25209-201_Gm25146-201_Gm25230-201_Gm22255-201_Gm22630-201_Gm22449-201_Gm24872-201_Gm24219-201_Gm25098-201_Gm26434-201_Gm22834-201_Gm26392-201_Gm24528-201_Gm24862-201_Gm25463-201_Gm24759-201_Gm25461-201_Gm26059-201_Gm22627-201_Gm2…	ENSG00000199960	SNORD115-14	2.25	0.00155	0.364	0.233
	10338970					2.24	0.119	0.703	0.38
	10342102					2.24	0.0138	0.528	0.271
SLC25A5	10355996	ENSMUSG00000016319	Slc25a5-001_Slc25a5-002	ENSG00000005022	SLC25A5	2.24	0.0703	0.658	0.179
ARHGAP11A	10485963	ENSMUSG00000041219	Arhgap11a-001_Arhgap11a-002_Arhgap11a-003_Arhgap11a-201	ENSG00000198826	ARHGAP11A	2.24	0.238	0.742	0.244
SNORA73A	10516908	ENSMUSG00000064387	Snora73a-201	ENSG00000201348	RNU105B	2.24	0.000847	0.329	0.171
	10341451					2.23	0.207	0.736	0.266
NEIL3	10578690	ENSMUSG00000039396	Neil3-001_Neil3-006	ENSG00000109674	NEIL3	2.23	0.188	0.734	0.327
4930453N24RIK	10440284	ENSMUSG00000059920	4930453N24Rik-002_4930453N24Rik-001	ENSG00000179021	C3orf38	2.22	0.076	0.666	0.164
RNASET2B_RNASET2A	10441539	ENSMUSG00000094724_ENSMUSG00000095687	Rnaset2b-202_Rnaset2b-201_Rnaset2a-201	ENSG00000249141_ENSG00000026297	_RNASET2	2.22	0.115	0.701	0.157
SELL	10351197	ENSMUSG00000026581	Sell-001_Sell-002_Sell-003	ENSG00000188404	SELL	2.21	0.314	0.768	0.171
CKS2	10353004	ENSMUSG00000062248	Cks2-001	ENSG00000123975	CKS2	2.21	0.0311	0.606	0.224
CHD7	10503186	ENSMUSG00000041235	Chd7-001_Chd7-201	ENSG00000171316	CHD7_LOC102724260	2.21	0.0419	0.631	0.13
PDE3B	10556528	ENSMUSG00000030671	Pde3b-001	ENSG00000152270	PDE3B	2.21	0.0325	0.606	0.0993
DEPDC1A	10563883	ENSMUSG00000028175	Depdc1a-001_Depdc1a-002_Depdc1a-003	ENSG00000024526	DEPDC1	2.21	0.271	0.753	0.334
KIF4	10601011	ENSMUSG00000034311	Kif4-001	ENSG00000226650_ENSG00000090889	KIF4B_KIF4A	2.21	0.395	0.792	0.359
	10608652					2.21	0.498	0.812	0.475
	10338820					2.2	0.0578	0.643	0.199
HIST1H4J_HIST1H4I_HIST1H4M_HIST1H4C	10408074	ENSMUSG00000067455_ENSMUSG00000060639_ENSMUSG00000069306_ENSMUSG00000060678	Hist1h4j-001_Hist1h4i-001_Hist1h4m-001_Hist1h4c-001	ENSG00000277157_ENSG00000278637_ENSG00000158406	HIST1H4D_HIST1H4A_HIST1H4H	2.2	0.073	0.663	0.21
GM24134_GM22879_RPL7A	10470318	ENSMUSG00000065295_ENSMUSG00000064829_ENSMUSG00000062647	Gm24134-201_Gm22879-201_Rpl7a-005_Rpl7a-007_Rpl7a-006	ENSG00000199744_ENSG00000253094_ENSG00000200831_ENSG00000148303	SNORD36A__SNORD24_SNORD36B_RPL7A	2.2	0.00215	0.371	0.103
IFITM6	10569020	ENSMUSG00000059108	Ifitm6-201			2.2	0.0768	0.666	0.311
MMP8	10583100	ENSMUSG00000005800	Mmp8-201	ENSG00000118113	MMP8	2.2	0.161	0.726	0.381
	10338365					2.19	0.335	0.775	0.423
UCK2	10359851	ENSMUSG00000026558	Uck2-001_Uck2-002_Uck2-009_Uck2-008_Uck2-007_Uck2-005	ENSG00000143179	UCK2_MIR3658	2.19	0.0243	0.581	0.119
UCHL3	10416793	ENSMUSG00000022111	Uchl3-201	ENSG00000118939	UCHL3	2.19	0.0329	0.608	0.118
RPL11_TTBK1	10451301	ENSMUSG00000059291_ENSMUSG00000015599	Rpl11-001_Rpl11-003_Rpl11-002_Rpl11-004_Rpl11-007_Rpl11-006_Rpl11-005_Ttbk1-201	ENSG00000142676_ENSG00000146216	RPL11_TTBK1	2.19	0.24	0.743	0.289
ADAMTS3	10531203	ENSMUSG00000043635	Adamts3-202_Adamts3-201	ENSG00000156140	ADAMTS3	2.19	0.67	0.844	0.496
KLRC1	10548409	ENSMUSG00000030167	Klrc1-002_Klrc1-001_Klrc1-201_Klrc1-202	ENSG00000255641_ENSG00000205810_ENSG00000134545_ENSG00000205809_ENSG00000183542	_KLRC3_KLRC1_KLRC2_KLRC4	2.19	0.667	0.843	0.423
COPA	10340120	ENSMUSG00000026553	Copa-007	ENSG00000122218	COPA	2.18	0.0563	0.64	0.242
TMEM165	10344523	ENSMUSG00000029234	Tmem165-003	ENSG00000134851	TMEM165	2.18	0.584	0.829	0.61
FBXO5	10361375	ENSMUSG00000019773	Fbxo5-001	ENSG00000112029	FBXO5	2.18	0.1	0.696	0.161
RIOK1	10404630	ENSMUSG00000021428	Riok1-201	ENSG00000124784	RIOK1	2.18	0.0439	0.632	0.149
DSTN	10476648	ENSMUSG00000015932	Dstn-001	ENSG00000125868	DSTN	2.18	0.0752	0.666	0.146
NOD1	10544891	ENSMUSG00000038058	Nod1-201_Nod1-202	ENSG00000106100	NOD1	2.18	0.264	0.749	0.275
VMN1R139_VMN1R112_VMN1R125_VMN1R137_VMN1RPS79_VMN1R100_VMN1R126_VMN1RPS75_VMN1R130_VMN1R155_VMN1RPS70_VMN1R93_VMN1R148_GM4207_VMN1R95_VMN1R114_GM4214_VMN1R132_GM10665_GM4175_VMN1R165_VMN1R116_VMN1RPS73_GM10666_VMN1R142_VMN1R121_VMN1R143_GM10670_VMN1R104_VMN1R107	10560785	ENSMUSG00000074311_ENSMUSG00000094284_ENSMUSG00000095309_ENSMUSG00000095962_ENSMUSG00000094160_ENSMUSG00000096386_ENSMUSG00000096813_ENSMUSG00000095185_ENSMUSG00000094208_ENSMUSG00000094905_ENSMUSG00000095816_ENSMUSG00000096164_ENSMUSG00000095543_ENSMUSG00000100654_ENSMUSG00000094735_ENSMUSG00000094085_ENSMUSG00000092297_ENSMUSG00000074322_ENSMUSG00000096871_ENSMUSG00000096513_ENSMUSG00000095358_…	Vmn1r139-001_Vmn1r112-001_Vmn1r125-001_Vmn1r137-001_Vmn1r-ps79-001_Vmn1r100-001_Vmn1r126-001_Vmn1r-ps75-001_Vmn1r130-001_Vmn1r155-001_Vmn1r-ps70-001_Vmn1r93-001_Vmn1r148-001_Gm4207-001_Vmn1r95-001_Vmn1r114-001_Gm4214-001_Vmn1r132-001_Gm10665-001_Gm4175-001_Vmn1r165-001_Vmn1r116-001_Vmn1r-ps73-001_Gm10666-001_Vmn1r142-001_Vmn1r121-001_Vmn1r143-001_Gm10670-001_Vmn1r104-001_Vmn1r107-001			2.18	0.0462	0.636	0.405
DENND4A	10586252	ENSMUSG00000053641	Dennd4a-201	ENSG00000174485	DENND4A	2.18	0.155	0.723	0.185
	10338372					2.17	0.296	0.764	0.37
	10338659					2.17	0.0582	0.643	0.293
	10339151					2.17	0.0164	0.541	0.121
CLOCK	10343616	ENSMUSG00000029238	Clock-201	ENSG00000134852	CLOCK	2.17	0.0124	0.525	0.148
	10344613					2.17	0.0956	0.694	0.303
DNAH8	10443598	ENSMUSG00000033826	Dnah8-201	ENSG00000124721	DNAH8	2.17	0.4	0.793	0.236
4930506M07RIK	10468762	ENSMUSG00000041362	4930506M07Rik-201_4930506M07Rik-202	ENSG00000187164	KIAA1598	2.17	0.412	0.796	0.362
TRBV29	10537624	ENSMUSG00000076480	Trbv29-001			2.17	0.817	0.864	0.556
	10338162					2.16	0.00564	0.445	0.161
PFDN6	10341962	ENSMUSG00000024309	Pfdn6-001_Pfdn6-005_Pfdn6-002_Pfdn6-004_Pfdn6-006_Pfdn6-201	ENSG00000204220	PFDN6_MIR6834	2.16	0.333	0.774	0.336
BRIP1	10389395	ENSMUSG00000034329	Brip1-001	ENSG00000136492	BRIP1	2.16	0.268	0.751	0.323
RPL13PS3_RPL13	10503249	ENSMUSG00000059835_ENSMUSG00000000740	Rpl13-ps3-201_Rpl13-001_Rpl13-003_Rpl13-004_Rpl13-002	ENSG00000167526	RPL13_SNORD68	2.16	0.299	0.764	0.293
GM8677_GM4133_GM5725_VMN1R180_VMN1R125_VMN1R137__VMN1RPS78_VMN1RPS79_GM5728_VMN1R100_VMN1R126_VMN1R129_VMN1R130_GM4187_VMN1R155_VMN1RPS80_VMN1R127_VMN1RPS76_VMN1R91_GM16442_VMN1RPS70_GM8660_VMN1R93_VMN1R148_VMN1R158_VMN1R183_GM4216_VMN1R94_GM4207_VMN1R95_VMN1R159_VMN1R113_VMN1R114_VMN1R115_GM6164_GM4214_GM8720_VMN1R179_VMN1R149_VMN1R151_GM4175_GM4177_VMN1R165_VMN1RPS83_VMN1R116_VMN1R117_VMN1R119_…	10560780	ENSMUSG00000094748_ENSMUSG00000095745_ENSMUSG00000095191_ENSMUSG00000092473_ENSMUSG00000095309_ENSMUSG00000095962_ENSMUSG00000104019_ENSMUSG00000095287_ENSMUSG00000094160_ENSMUSG00000095806_ENSMUSG00000096386_ENSMUSG00000096813_ENSMUSG00000094879_ENSMUSG00000094208_ENSMUSG00000093871_ENSMUSG00000094905_ENSMUSG00000092547_ENSMUSG00000093890_ENSMUSG00000096741_ENSMUSG00000095201_ENSMUSG00000096152_…	Gm8677-001_Gm4133-001_Gm5725-001_Vmn1r180-001_Vmn1r125-001_Vmn1r137-001__Vmn1r-ps78-001_Vmn1r-ps79-001_Gm5728-001_Vmn1r100-001_Vmn1r126-001_Vmn1r129-001_Vmn1r130-001_Gm4187-001_Vmn1r155-001_Vmn1r-ps80-001_Vmn1r127-001_Vmn1r-ps76-001_Vmn1r91-001_Gm16442-001_Vmn1r-ps70-001_Gm8660-001_Vmn1r93-001_Vmn1r148-001_Vmn1r158-001_Vmn1r183-001_Gm4216-001_Vmn1r94-001_Gm4207-001_Vmn1r95-001_Vmn1r159-001_Vmn1r1…			2.16	0.143	0.719	0.293
VTA1	10340956	ENSMUSG00000019868	Vta1-001_Vta1-002_Vta1-006_Vta1-004_Vta1-003	ENSG00000009844	VTA1	2.15	0.0556	0.64	0.158
	10344215					2.15	0.103	0.696	0.127
RPL21	10406939	ENSMUSG00000041453	Rpl21-001_Rpl21-004_Rpl21-002_Rpl21-003_Rpl21-005	ENSG00000122026	SNORD102_RPL21_SNORA27	2.15	0.00261	0.374	0.128
PLP2_GM6169	10411359	ENSMUSG00000031146_ENSMUSG00000057762	Plp2-001_Plp2-002_Plp2-003_Gm6169-201	ENSG00000102007	PLP2	2.15	0.212	0.736	0.26
EAR2	10414262	ENSMUSG00000072596	Ear2-001	ENSG00000169385_ENSG00000169397	RNASE2_RNASE3	2.15	0.103	0.696	0.36
PPP3CC	10421293	ENSMUSG00000022092	Ppp3cc-201	ENSG00000120910	PPP3CC	2.15	0.0119	0.525	0.0796
GM24494_SNORD45C	10502949	ENSMUSG00000065738_ENSMUSG00000065463	Gm24494-201_Snord45c-201	ENSG00000207241_ENSG00000206620_ENSG00000252438	SNORD45A_SNORD45C_	2.15	0.0183	0.558	0.153
	10339007					2.14	0.103	0.696	0.278
	10339138					2.14	0.279	0.757	0.38
	10339625					2.14	0.0765	0.666	0.182
	10340108					2.14	0.126	0.707	0.188
	10340407					2.14	0.0983	0.696	0.336
MRPL52	10341601	ENSMUSG00000010406	Mrpl52-201	ENSG00000172590	MRPL52	2.14	0.0334	0.608	0.158
	10342317					2.14	0.721	0.851	0.488
PPM1A	10344023	ENSMUSG00000021096	Ppm1a-201	ENSG00000100614	PPM1A	2.14	0.023	0.581	0.184
CHD7	10503214	ENSMUSG00000041235	Chd7-001_Chd7-201	ENSG00000171316	CHD7_LOC102724260	2.14	0.104	0.696	0.186
DENND4A	10586254	ENSMUSG00000053641	Dennd4a-201	ENSG00000174485	DENND4A	2.14	0.183	0.732	0.164
	10339299					2.13	0.0104	0.518	0.144
GOLM1	10339649	ENSMUSG00000021556	Golm1-202_Golm1-201	ENSG00000135052	GOLM1	2.13	0.0809	0.669	0.155
HPGD	10571840	ENSMUSG00000031613	Hpgd-201	ENSG00000164120	HPGD	2.12	0.0163	0.541	0.235
	10340277					2.11	0.00838	0.511	0.262
PRG4	10358476	ENSMUSG00000006014	Prg4-001_Prg4-002_Prg4-201_Prg4-204_Prg4-202_Prg4-203	ENSG00000116690	PRG4	2.11	0.627	0.839	0.392
PRKD3	10453026	ENSMUSG00000024070	Prkd3-001_Prkd3-002_Prkd3-004_Prkd3-201	ENSG00000115825	PRKD3	2.11	0.052	0.637	0.163
RPL5	10459669	ENSMUSG00000058558	Rpl5-001_Rpl5-003_Rpl5-002_Rpl5-004	ENSG00000122406	RPL5_SNORD21	2.11	0.064	0.655	0.0928
NDUFAF4	10503643	ENSMUSG00000028261	Ndufaf4-001_Ndufaf4-002_Ndufaf4-003	ENSG00000123545	NDUFAF4	2.11	0.0127	0.525	0.12
PTPN12	10528268	ENSMUSG00000028771	Ptpn12-001_Ptpn12-002	ENSG00000127947	PTPN12	2.11	0.00888	0.514	0.0933
FAM174B	10554156	ENSMUSG00000078670	Fam174b-201	ENSG00000185442	FAM174B	2.11	0.0142	0.528	0.163
SNORD87	10353034	ENSMUSG00000093178	Snord87-201	ENSG00000254341	SNORD87	2.1	0.0889	0.685	0.13
SNORD35A_SNORD33_RPL13A_SNORD34	10563110	ENSMUSG00000065818_ENSMUSG00000065628_ENSMUSG00000074129_ENSMUSG00000065878	Snord35a-201_Snord33-201_Rpl13a-003_Rpl13a-005_Snord34-201	ENSG00000200259_ENSG00000199631_ENSG00000142541_ENSG00000202503	SNORD35A_SNORD33_SNORD32A_SNORD34_RPL13A	2.1	0.00671	0.481	0.0888
HDAC5	10343803	ENSMUSG00000008855	Hdac5-003_Hdac5-002_Hdac5-020_Hdac5-007_Hdac5-019_Hdac5-001_Hdac5-013_Hdac5-012_Hdac5-011_Hdac5-010	ENSG00000108840	HDAC5	2.09	0.0284	0.598	0.231
	10344403					2.09	0.0409	0.631	0.236
	10338666					2.08	0.0713	0.66	0.325
	10341134					2.08	0.0649	0.655	0.326
	10342739					2.08	0.0178	0.554	0.204
	10342793					2.08	0.255	0.747	0.336
	10343004					2.08	0.00378	0.403	0.223
ITGB3	10381809	ENSMUSG00000020689	Itgb3-001_Itgb3-002	ENSG00000259753_ENSG00000259207	_ITGB3	2.08	0.127	0.708	0.291
NCAPG	10521731	ENSMUSG00000015880	Ncapg-001_Ncapg-002	ENSG00000109805	NCAPG	2.08	0.398	0.793	0.222
	10608442					2.08	0.0483	0.636	0.214
	10342535					2.07	0.287	0.762	0.305
D630008O14RIK	10349102	ENSMUSG00000054006	D630008O14Rik-001			2.07	0.142	0.719	0.187
NIFK	10349239	ENSMUSG00000026377	Nifk-001_Nifk-002	ENSG00000155438	NIFK	2.07	0.0437	0.631	0.134
GZMM	10364460	ENSMUSG00000054206	Gzmm-001_Gzmm-002	ENSG00000197540	GZMM	2.07	0.0682	0.655	0.246
ZFP512	10520782	ENSMUSG00000062761	Zfp512-201	ENSG00000243943	ZNF512	2.07	0.0789	0.667	0.196
RASGEF1B	10531610	ENSMUSG00000029333	Rasgef1b-001_Rasgef1b-002_Rasgef1b-003	ENSG00000138670	RASGEF1B	2.07	0.0424	0.631	0.257
RPS12PS6_RPS12PS3_RPS12PS11_RPS12L1_RPS12PS12_RPS12PS10_RPS12PS5_RPS12PS18_RPS12PS15_RPS12PS17_RPS12L2_RPS12PS13_RPS12PS14_RPS12PS16_RPS12PS21_RPS12PS22_RPS12PS23_RPS12PS20_RPS12PS9	10601593	ENSMUSG00000096831_ENSMUSG00000067038_ENSMUSG00000094238_ENSMUSG00000078087_ENSMUSG00000093990_ENSMUSG00000070692_ENSMUSG00000081565_ENSMUSG00000096135_ENSMUSG00000095017_ENSMUSG00000095137_ENSMUSG00000098181_ENSMUSG00000096763_ENSMUSG00000095499_ENSMUSG00000096437_ENSMUSG00000096362_ENSMUSG00000095277_ENSMUSG00000093796_ENSMUSG00000094015_ENSMUSG00000069862	Rps12-ps6-001_Rps12-ps3-201_Rps12-ps11-001_Rps12l1-001_Rps12-ps12-001_Rps12-ps10-001_Rps12-ps5-001_Rps12-ps18-001_Rps12-ps15-001_Rps12-ps17-001_Rps12l2-001_Rps12-ps13-001_Rps12-ps14-001_Rps12-ps16-001_Rps12-ps21-001_Rps12-ps22-001_Rps12-ps23-001_Rps12-ps20-001_Rps12-ps9-001			2.07	0.142	0.719	0.164
	10338277					2.06	0.0351	0.61	0.236
MRPL43	10341465	ENSMUSG00000025208	Mrpl43-201	ENSG00000055950	MRPL43	2.06	0.0116	0.525	0.166
ACP1	10355401	ENSMUSG00000044573	Acp1-201_Acp1-202	ENSG00000143727	ACP1	2.06	0.221	0.738	0.283
TIMM8A1_GM9797	10361760	ENSMUSG00000048007_ENSMUSG00000045455	Timm8a1-001_Gm9797-201	ENSG00000126953	TIMM8A	2.06	0.15	0.721	0.285
ADAMTS3	10531191	ENSMUSG00000043635	Adamts3-202_Adamts3-201	ENSG00000156140	ADAMTS3	2.06	0.341	0.778	0.426
SNORD33_RPL13A	10563112	ENSMUSG00000065628_ENSMUSG00000074129	Snord33-201_Rpl13a-008_Rpl13a-005	ENSG00000199631_ENSG00000142541	SNORD33_SNORD32A_SNORD34_SNORD35A_RPL13A	2.06	0.00318	0.388	0.0819
TTK	10587508	ENSMUSG00000038379	Ttk-002_Ttk-004_Ttk-001	ENSG00000112742	TTK	2.06	0.482	0.809	0.344
CHEK1	10592201	ENSMUSG00000032113	Chek1-002_Chek1-004_Chek1-005_Chek1-006_Chek1-010_Chek1-201	ENSG00000149554	CHEK1	2.06	0.128	0.708	0.199
	10339310					2.05	0.106	0.698	0.411
	10341352					2.05	0.293	0.763	0.326
RPS8	10369206	ENSMUSG00000047675	Rps8-001_Rps8-004_Rps8-002_Rps8-007_Rps8-006	ENSG00000142937	SNORD38B_SNORD55_RPS8_LOC102724737	2.05	0.179	0.731	0.166
SNORD49B	10376885	ENSMUSG00000064437	Snord49b-201			2.05	0.0115	0.525	0.0643
CHD7	10503206	ENSMUSG00000041235	Chd7-001_Chd7-201	ENSG00000171316	CHD7_LOC102724260	2.05	0.105	0.696	0.227
RRAGC	10338085	ENSMUSG00000028646	Rragc-001_Rragc-002_Rragc-005_Rragc-004	ENSG00000273637_ENSG00000116954	_RRAGC	2.04	0.32	0.77	0.337
	10338449					2.04	0.0624	0.654	0.171
	10340404					2.04	0.0979	0.696	0.126
TXNDC12	10340580	ENSMUSG00000028567	Txndc12-001_Txndc12-002	ENSG00000117862	TXNDC12	2.04	0.403	0.793	0.378
	10340892					2.04	0.107	0.699	0.245
	10340922					2.04	0.0682	0.655	0.304
	10344038					2.04	0.0987	0.696	0.193
FCGR2B	10360028	ENSMUSG00000026656	Fcgr2b-001_Fcgr2b-003_Fcgr2b-002_Fcgr2b-005_Fcgr2b-004	ENSG00000072694_ENSG00000143226_ENSG00000244682	FCGR2B_FCGR2C_FCGR2A_	2.04	0.144	0.719	0.243
GM23971_GM24950_GM25202_GM25813_RNU2_GM26316_GM23849	10603736	ENSMUSG00000065251_ENSMUSG00000064702_ENSMUSG00000064772_ENSMUSG00000064682_ENSMUSG00000065944_ENSMUSG00000065820_ENSMUSG00000065767	Gm23971-201_Gm24950-201_Gm25202-201_Gm25813-201_Rnu2-10-201_Gm26316-201_Gm23849-201			2.04	0.0633	0.654	0.166
	10338187					2.03	0.206	0.736	0.423
GM4955	10360367	ENSMUSG00000037849	Gm4955-002_Gm4955-201			2.03	0.175	0.731	0.127
CRIP1	10399005	ENSMUSG00000006360	Crip1-201	ENSG00000257341_ENSG00000213145	_CRIP1	2.03	0.169	0.727	0.152
GM23187_GM23650_SNORD57_NOP56	10476106	ENSMUSG00000093645_ENSMUSG00000065289_ENSMUSG00000065272_ENSMUSG00000027405	Gm23187-201_Gm23650-201_Snord57-201_Nop56-002_Nop56-009_Nop56-011_Nop56-012_Nop56-019	ENSG00000212498_ENSG00000229686_ENSG00000226572_ENSG00000101361	SNORD86_SNORD56_SNORD57_NOP56_SNORD110_MIR1292	2.03	0.0345	0.609	0.0734
CHD7	10503188	ENSMUSG00000041235	Chd7-001_Chd7-201	ENSG00000171316	CHD7_LOC102724260	2.03	0.0198	0.57	0.0973
PDLIM1	10520950	ENSMUSG00000055044	Pdlim1-001_Pdlim1-003	ENSG00000107438	PDLIM1	2.03	0.00708	0.483	0.115
SAMD9L	10542911	ENSMUSG00000047735	Samd9l-001	ENSG00000177409	SAMD9L	2.03	0.0394	0.63	0.0859
	10339046					2.02	0.0938	0.689	0.166
	10342696					2.02	0.0252	0.582	0.135
	10344588					2.02	0.203	0.736	0.254
SNORD104	10382104	ENSMUSG00000065126	Snord104-201	ENSG00000199753	SNORD104	2.02	0.0241	0.581	0.0972
NDC80	10452709	ENSMUSG00000024056	Ndc80-201	ENSG00000080986	NDC80	2.02	0.327	0.772	0.209
GM24698_SNORA3_RPL27A	10556206	ENSMUSG00000065817_ENSMUSG00000065016_ENSMUSG00000046364	Gm24698-201_Snora3-201_Rpl27a-002_Rpl27a-004_Rpl27a-006	ENSG00000200983_ENSG00000166441	SNORA45A_RPL27A	2.02	0.0437	0.631	0.094
HDAC5	10342964	ENSMUSG00000008855	Hdac5-003_Hdac5-002_Hdac5-020_Hdac5-007_Hdac5-019_Hdac5-001	ENSG00000108840	HDAC5	2.01	0.163	0.726	0.38
SNORA62_RPSA	10385034	ENSMUSG00000064925_ENSMUSG00000032518	Snora62-201_Rpsa-201	ENSG00000201157_ENSG00000205246_ENSG00000168028	_SNORA62_RPSA_SNORA6	2.01	0.0198	0.57	0.0759
CAP2	10404913	ENSMUSG00000021373	Cap2-001_Cap2-002	ENSG00000112186	CAP2	2.01	0.336	0.776	0.429
GLIPR2	10504450	ENSMUSG00000028480	Glipr2-001_Glipr2-002	ENSG00000122694	GLIPR2	2.01	0.0185	0.558	0.156
GM24455	10583310	ENSMUSG00000065282	Gm24455-201	ENSG00000207145	SNORA18	2.01	0.167	0.727	0.192
PSPH	10340917	ENSMUSG00000029446	Psph-004_Psph-001	ENSG00000146733	PSPH	2	0.257	0.748	0.196
PPM1A	10342532	ENSMUSG00000021096	Ppm1a-201	ENSG00000100614	PPM1A	2	0.0262	0.589	0.124
ZFP706	10349049	ENSMUSG00000062397	Zfp706-201	ENSG00000120963	ZNF706	2	0.0927	0.689	0.117
GNPTAB	10365601	ENSMUSG00000035311	Gnptab-002_Gnptab-001	ENSG00000111670	GNPTAB	2	0.00676	0.482	0.119
MS4A4B	10461605	ENSMUSG00000056290	Ms4a4b-004_Ms4a4b-003_Ms4a4b-002_Ms4a4b-001	ENSG00000214787_ENSG00000110079	MS4A4E_MS4A4A	2	0.0694	0.656	0.106
SNORA7A	10547073	ENSMUSG00000064563	Snora7a-201	ENSG00000207088_ENSG00000207496	SNORA7B_SNORA7A	2	0.0205	0.572	0.12
CTBP1	10338138	ENSMUSG00000037373	Ctbp1-201	ENSG00000159692	CTBP1	1.99	0.0466	0.636	0.167
COPG1	10338339	ENSMUSG00000030058	Copg1-001_Copg1-002	ENSG00000181789	COPG1	1.99	0.635	0.841	0.439
PSMC5	10338486	ENSMUSG00000020708	Psmc5-001_Psmc5-002	ENSG00000087191	PSMC5	1.99	0.0504	0.636	0.104
	10340964					1.99	0.215	0.737	0.276
	10342347					1.99	0.2	0.736	0.365
	10343118					1.99	0.251	0.747	0.243
RPS19	10398599	ENSMUSG00000040952	Rps19-001_Rps19-004_Rps19-002_Rps19-003_Rps19-005_Rps19-006_Rps19-007_Rps19-008	ENSG00000105372	RPS19	1.99	0.0022	0.371	0.0701
ETOHI1	10479228	ENSMUSG00000074519	Etohi1-002_Etohi1-001			1.99	0.0348	0.609	0.196
CHD7	10503202	ENSMUSG00000041235	Chd7-001_Chd7-201	ENSG00000171316	CHD7_LOC102724260	1.99	0.115	0.701	0.234
CPNE3	10511739	ENSMUSG00000028228	Cpne3-001	ENSG00000085719	CPNE3	1.99	0.00241	0.374	0.102
PLEKHA8	10538394	ENSMUSG00000005225	Plekha8-001_Plekha8-002	ENSG00000106086	PLEKHA8	1.99	0.201	0.736	0.323
PPIH_CD38	10381526	ENSMUSG00000060288_ENSMUSG00000029084	Ppih-002_Ppih-001_Ppih-003_Ppih-004_Ppih-006_Cd38-001	ENSG00000171960_ENSG00000004468	PPIH_CD38	1.98	0.0998	0.696	0.224
EPSTI1	10416566	ENSMUSG00000022014	Epsti1-201_Epsti1-202	ENSG00000133106	EPSTI1	1.98	0.141	0.719	0.126
RPL19	10417664	ENSMUSG00000017404	Rpl19-002_Rpl19-001	ENSG00000108298	RPL19	1.98	0.172	0.73	0.2
PRC1	10554445	ENSMUSG00000038943	Prc1-002_Prc1-001_Prc1-003_Prc1-005_Prc1-006_Prc1-007	ENSG00000198901	PRC1	1.98	0.307	0.767	0.302
GM20946_4930467E23RIK_GM21119_GM15319	10579054	ENSMUSG00000094421_ENSMUSG00000096265_ENSMUSG00000095294_ENSMUSG00000074449	Gm20946-001_4930467E23Rik-201_Gm21119-201_Gm15319-001			1.98	0.161	0.726	0.449
FGF13	10604751	ENSMUSG00000031137	Fgf13-001_Fgf13-002_Fgf13-006_Fgf13-008	ENSG00000129682	FGF13	1.98	0.0602	0.647	0.178
	10340117					1.97	0.0464	0.636	0.139
	10340514					1.97	0.11	0.7	0.21
	10341624					1.97	0.229	0.74	0.243
	10341740					1.97	0.00614	0.461	0.282
RRAGC	10343942	ENSMUSG00000028646	Rragc-001_Rragc-002_Rragc-003	ENSG00000273637_ENSG00000116954	_RRAGC	1.97	0.337	0.777	0.316
GM24253_SNORD1B_SNORD1C	10386093	ENSMUSG00000065635_ENSMUSG00000077604_ENSMUSG00000065640	Gm24253-201_Snord1b-201_Snord1c-201	ENSG00000274091		1.97	0.00273	0.378	0.227
TBCA	10406710	ENSMUSG00000042043	Tbca-201	ENSG00000171530	TBCA	1.97	0.051	0.636	0.0737
GM25987	10424555	ENSMUSG00000096689	Gm25987-201			1.97	0.323	0.771	0.259
RPL34	10538963	ENSMUSG00000062006	Rpl34-001_Rpl34-002_Rpl34-004_Rpl34-003	ENSG00000109475	RPL34	1.97	0.0107	0.518	0.0685
YTHDF1	10339580	ENSMUSG00000038848	Ythdf1-001_Ythdf1-002	ENSG00000149658	YTHDF1	1.96	0.155	0.723	0.161
COPG1_COPG2	10340039	ENSMUSG00000030058_ENSMUSG00000025607	Copg1-001_Copg1-003_Copg1-002_Copg2-006_Copg2-002_Copg2-001_Copg2-003_Copg2-201_Copg2-202	ENSG00000181789_ENSG00000158623	COPG1_COPG2	1.96	0.268	0.75	0.168
FRYL	10342293	ENSMUSG00000070733	Fryl-011	ENSG00000075539	FRYL	1.96	0.0537	0.637	0.311
SNRPD2	10367073	ENSMUSG00000040824	Snrpd2-001			1.96	0.246	0.745	0.247
PNPT1	10374793	ENSMUSG00000020464	Pnpt1-002_Pnpt1-001	ENSG00000138035	PNPT1_LOC102723404	1.96	0.0736	0.665	0.118
GZMA	10412211	ENSMUSG00000023132	Gzma-201	ENSG00000145649	GZMA	1.96	0.667	0.843	0.337
SNHG12_SNORA44_SNORA16A	10508721	ENSMUSG00000086290_ENSMUSG00000064604_ENSMUSG00000065097	Snhg12-006_Snhg12-004_Snhg12-007_Snora44-201_Snora16a-201			1.96	0.0326	0.606	0.13
CD8B1	10538979	ENSMUSG00000053044	Cd8b1-201	ENSG00000172116	CD8B_LOC100996919	1.96	0.691	0.847	0.208
MRPS33	10563829	ENSMUSG00000029918	Mrps33-001_Mrps33-002	ENSG00000090263	MRPS33	1.96	0.0815	0.67	0.104
RAB14	10339888	ENSMUSG00000026878	Rab14-005	ENSG00000119396	RAB14	1.95	0.219	0.738	0.34
PRR11	10389606	ENSMUSG00000020493	Prr11-001	ENSG00000068489	PRR11	1.95	0.251	0.747	0.273
SPC25	10483401	ENSMUSG00000005233	Spc25-003_Spc25-002_Spc25-001_Spc25-008_Spc25-005_Spc25-004_Spc25-201	ENSG00000152253	SPC25	1.95	0.411	0.796	0.362
DENND4A	10586244	ENSMUSG00000053641	Dennd4a-201	ENSG00000174485	DENND4A	1.95	0.369	0.787	0.169
KIF23	10594251	ENSMUSG00000032254	Kif23-201	ENSG00000137807	KIF23	1.95	0.0333	0.608	0.151
	10338859					1.94	0.0942	0.689	0.237
ITCH	10340607	ENSMUSG00000027598	Itch-001_Itch-002_Itch-004	ENSG00000078747	ITCH	1.94	0.0624	0.654	0.179
	10340742					1.94	0.0595	0.645	0.128
	10343807					1.94	0.145	0.72	0.281
HINT1	10376196	ENSMUSG00000020267	Hint1-001_Hint1-002	ENSG00000169567	HINT1	1.94	0.0802	0.668	0.107
RPL34	10407319	ENSMUSG00000062006	Rpl34-001_Rpl34-002_Rpl34-004	ENSG00000109475	RPL34	1.94	0.153	0.723	0.126
RPPH1	10419469	ENSMUSG00000092837	Rpph1-201			1.94	0.0412	0.631	0.0753
VIM	10469322	ENSMUSG00000026728	Vim-001_Vim-006_Vim-002_Vim-004	ENSG00000026025	VIM	1.94	0.0331	0.608	0.0686
RPL38	10509560	ENSMUSG00000057322	Rpl38-001_Rpl38-002_Rpl38-003_Rpl38-004	ENSG00000172809	RPL38	1.94	0.204	0.736	0.123
CD36	10528207	ENSMUSG00000002944	Cd36-201_Cd36-204_Cd36-202_Cd36-203	ENSG00000135218	CD36	1.94	0.0824	0.672	0.26
RAB14	10343506	ENSMUSG00000026878	Rab14-008	ENSG00000119396	RAB14	1.93	0.344	0.779	0.222
NMT1	10344322	ENSMUSG00000020936	Nmt1-003	ENSG00000136448	NMT1	1.93	0.155	0.723	0.158
2810417H13RIK	10350838	ENSMUSG00000040204	2810417H13Rik-001_2810417H13Rik-002_2810417H13Rik-003	ENSG00000166803	KIAA0101	1.93	0.241	0.743	0.16
GEN1	10399391	ENSMUSG00000051235	Gen1-201	ENSG00000178295	GEN1	1.93	0.316	0.768	0.262
GM10184_KPNA2	10497503	ENSMUSG00000066878_ENSMUSG00000018362	Gm10184-201_Kpna2-007_Kpna2-001_Kpna2-006_Kpna2-003_Kpna2-002_Kpna2-004	ENSG00000182481	KPNA2	1.93	0.426	0.797	0.206
GM23202_GM25091_RPL21_RPL21PS4	10543317	ENSMUSG00000077564_ENSMUSG00000077185_ENSMUSG00000041453_ENSMUSG00000072714	Gm23202-201_Gm25091-201_Rpl21-001_Rpl21-002_Rpl21-003_Rpl21-005_Rpl21-006_Rpl21-ps4-201	ENSG00000207051_ENSG00000207500_ENSG00000122026	SNORA27_SNORD102_RPL21	1.93	0.000528	0.312	0.0624
ATOX1	10340537	ENSMUSG00000018585	Atox1-001	ENSG00000177556	ATOX1	1.92	0.294	0.763	0.281
	10340702					1.92	0.291	0.763	0.228
ABHD17A	10344308	ENSMUSG00000003346	Abhd17a-001_Abhd17a-002_Abhd17a-003	ENSG00000129968	ABHD17A_LOC101930551	1.92	0.282	0.759	0.26
	10344513					1.92	0.0325	0.606	0.268
SGK3	10344750	ENSMUSG00000025915	Sgk3-004_Sgk3-002_Sgk3-001_Sgk3-006_Sgk3-007_Sgk3-008_Sgk3-009	ENSG00000104205_ENSG00000270024	SGK3_C8orf44-SGK3	1.92	0.0714	0.66	0.179
CENPF	10360985	ENSMUSG00000026605	Cenpf-001_Cenpf-002	ENSG00000117724	CENPF	1.92	0.416	0.796	0.271
EBF1	10375360	ENSMUSG00000057098	Ebf1-001_Ebf1-002_Ebf1-003	ENSG00000164330	EBF1	1.92	0.178	0.731	0.283
H2DMB2	10444236	ENSMUSG00000037548	H2-DMb2-002_H2-DMb2-001	ENSG00000248993_ENSG00000242574	_HLA-DMB	1.92	0.0776	0.666	0.182
ECT2	10497520	ENSMUSG00000027699	Ect2-002_Ect2-001_Ect2-003_Ect2-004_Ect2-201	ENSG00000114346	ECT2	1.92	0.514	0.815	0.29
OCIAD2	10530615	ENSMUSG00000029153	Ociad2-001	ENSG00000145247	OCIAD2	1.92	0.14	0.718	0.288
YTHDF1	10343698	ENSMUSG00000038848	Ythdf1-001_Ythdf1-002	ENSG00000149658	YTHDF1	1.91	0.0803	0.668	0.0836
XAF1	10378068	ENSMUSG00000040483	Xaf1-002_Xaf1-001_Xaf1-003_Xaf1-004	ENSG00000132530	XAF1	1.91	0.159	0.726	0.19
SNX4	10435226	ENSMUSG00000022808	Snx4-201	ENSG00000114520	SNX4	1.91	0.0493	0.636	0.0946
GM14306_GM14410	10490273	ENSMUSG00000078879_ENSMUSG00000078870	Gm14306-002_Gm14410-001_Gm14410-002_Gm14410-003	ENSG00000196418	ZNF124	1.91	0.0642	0.655	0.263
TMOD3	10595000	ENSMUSG00000058587	Tmod3-201	ENSG00000138594	TMOD3	1.91	0.00463	0.419	0.0734
	10338897					1.9	0.0384	0.627	0.33
	10339213					1.9	0.203	0.736	0.335
	10339230					1.9	0.261	0.749	0.376
HP1BP3	10339305	ENSMUSG00000028759	Hp1bp3-007	ENSG00000127483	HP1BP3	1.9	0.35	0.781	0.423
	10340836					1.9	0.19	0.734	0.146
	10341305					1.9	0.239	0.743	0.454
LYZ1	10372652	ENSMUSG00000069515	Lyz1-201	ENSG00000090382	LYZ	1.9	0.0178	0.554	0.217
SYNE2	10396608	ENSMUSG00000063450	Syne2-001_Syne2-201	ENSG00000054654	SYNE2_LOC102725415	1.9	0.513	0.815	0.348
EIF2S1	10396795	ENSMUSG00000021116	Eif2s1-001	ENSG00000134001	EIF2S1	1.9	0.0806	0.668	0.0832
NIN	10400805	ENSMUSG00000021068	Nin-001_Nin-002_Nin-201_Nin-202	ENSG00000100503	NIN	1.9	0.00706	0.483	0.105
RPS19	10414874	ENSMUSG00000040952	Rps19-001_Rps19-004_Rps19-002_Rps19-003_Rps19-005_Rps19-006_Rps19-007_Rps19-008	ENSG00000105372	RPS19	1.9	0.00266	0.374	0.0704
	10424347					1.9	0.0349	0.609	0.163
LGALS1	10425161	ENSMUSG00000068220	Lgals1-201	ENSG00000100097	LGALS1	1.9	0.123	0.705	0.11
GM3839_GAPDH	10455780	ENSMUSG00000097148_ENSMUSG00000057666	Gm3839-001_Gapdh-009_Gapdh-003_Gapdh-001_Gapdh-017_Gapdh-013_Gapdh-005_Gapdh-016_Gapdh-011_Gapdh-010_Gapdh-012_Gapdh-201	ENSG00000111640	GAPDH	1.9	0.0869	0.682	0.263
UTP3	10522973	ENSMUSG00000070697	Utp3-201	ENSG00000132467	UTP3	1.9	0.0508	0.636	0.114
ADAMTSL3	10554599	ENSMUSG00000070469	Adamtsl3-001	ENSG00000156218	ADAMTSL3	1.9	0.419	0.796	0.398
PUS3	10584231	ENSMUSG00000032103	Pus3-002_Pus3-001_Pus3-003	ENSG00000110060	PUS3	1.9	0.0019	0.367	0.0993
1600029O15RIK	10585823	ENSMUSG00000057818	1600029O15Rik-002_1600029O15Rik-001			1.9	0.00482	0.43	0.122
RPL14	10590320	ENSMUSG00000025794	Rpl14-201	ENSG00000188846	RPL14	1.9	0.021	0.572	0.117
	10341067					1.89	0.0852	0.676	0.273
CDV3	10341103	ENSMUSG00000032803	Cdv3-006	ENSG00000091527	CDV3	1.89	0.0189	0.562	0.167
	10341222					1.89	0.292	0.763	0.243
CTBP1	10341253	ENSMUSG00000037373	Ctbp1-201	ENSG00000159692	CTBP1	1.89	0.105	0.696	0.214
HDAC5	10343907	ENSMUSG00000008855	Hdac5-003_Hdac5-002_Hdac5-015_Hdac5-017_Hdac5-018_Hdac5-021_Hdac5-020_Hdac5-007_Hdac5-019_Hdac5-001_Hdac5-014_Hdac5-013	ENSG00000108840	HDAC5	1.89	0.167	0.727	0.371
GM12261	10386418	ENSMUSG00000081262	Gm12261-001			1.89	0.208	0.736	0.258
SCARNA13	10402512	ENSMUSG00000088789	Scarna13-201	ENSG00000252481	SCARNA13	1.89	0.0059	0.454	0.127
GM23442	10450482	ENSMUSG00000064853	Gm23442-201	ENSG00000200816	SNORA38	1.89	0.0936	0.689	0.16
RNF138	10454202	ENSMUSG00000024317	Rnf138-202_Rnf138-201	ENSG00000134758	RNF138	1.89	0.149	0.721	0.138
BC028528	10500276	ENSMUSG00000038543	BC028528-001_BC028528-002_BC028528-004_BC028528-003_BC028528-201	ENSG00000118292	C1orf54	1.89	0.0298	0.602	0.191
TOMM20	10582814	ENSMUSG00000093904	Tomm20-201	ENSG00000173726	TOMM20	1.89	0.00647	0.471	0.087
	10340096					1.88	0.0462	0.636	0.149
	10340844					1.88	0.34	0.778	0.358
PSAP	10341115	ENSMUSG00000004207	Psap-001_Psap-202_Psap-204_Psap-203_Psap-201	ENSG00000197746	PSAP	1.88	0.249	0.746	0.202
GM23645	10341711	ENSMUSG00000065162	Gm23645-201			1.88	0.128	0.708	0.263
	10343910					1.88	0.0788	0.666	0.209
	10350337	ENSMUSG00000102277				1.88	0.414	0.796	0.436
SH3BP5	10418702	ENSMUSG00000021892	Sh3bp5-002_Sh3bp5-003_Sh3bp5-001	ENSG00000131370	SH3BP5	1.88	0.0372	0.618	0.12
ST3GAL6	10440099	ENSMUSG00000022747	St3gal6-001_St3gal6-003_St3gal6-002	ENSG00000064225	ST3GAL6	1.88	0.51	0.815	0.215
SRFBP1	10455695	ENSMUSG00000024528	Srfbp1-201	ENSG00000151304	SRFBP1	1.88	0.0508	0.636	0.174
GNG5	10496822	ENSMUSG00000068523	Gng5-002	ENSG00000174021	GNG5	1.88	0.0677	0.655	0.1
SNHG12_SNORA61_SNORA44_SNORA16A	10508723	ENSMUSG00000086290_ENSMUSG00000064949_ENSMUSG00000064604_ENSMUSG00000065097	Snhg12-006_Snhg12-005_Snhg12-007_Snora61-201_Snora44-201_Snora16a-201			1.88	0.0338	0.608	0.105
RPS19	10551021	ENSMUSG00000040952	Rps19-001_Rps19-004_Rps19-003_Rps19-005_Rps19-006_Rps19-007_Rps19-008	ENSG00000105372	RPS19	1.88	0.103	0.696	0.0797
UTP14A	10599498	ENSMUSG00000063785	Utp14a-001_Utp14a-003	ENSG00000253797_ENSG00000156697	UTP14C_UTP14A	1.88	0.0346	0.609	0.146
	10340905					1.87	0.0649	0.655	0.355
	10341950					1.87	0.063	0.654	0.357
	10342554					1.87	0.86	0.869	0.193
	10342687					1.87	0.0973	0.696	0.332
	10342994					1.87	0.076	0.666	0.391
MIR6942	10344441	ENSMUSG00000098790	Mir6942-201			1.87	0.324	0.772	0.336
RNF213	10383192	ENSMUSG00000070327	Rnf213-001_Rnf213-201	ENSG00000173821	RNF213	1.87	0.041	0.631	0.152
EEF1E1	10408762	ENSMUSG00000001707	Eef1e1-201	ENSG00000265818_ENSG00000124802	_EEF1E1	1.87	0.0475	0.636	0.0981
CHD7	10503194	ENSMUSG00000041235	Chd7-001_Chd7-004_Chd7-201	ENSG00000171316	CHD7_LOC102724260	1.87	0.0628	0.654	0.137
NIPAL1	10522368	ENSMUSG00000067219	Nipal1-201	ENSG00000163293	NIPAL1_LOC101927157	1.87	0.368	0.787	0.302
GM7324_RBMXL1	10579830	ENSMUSG00000049235_ENSMUSG00000037070	Gm7324-001_Rbmxl1-201			1.87	0.0159	0.536	0.13
SLC16A2	10606186	ENSMUSG00000033965	Slc16a2-001	ENSG00000147100	SLC16A2	1.87	0.0497	0.636	0.217
	10338734					1.86	0.0471	0.636	0.235
	10341187					1.86	0.000624	0.322	0.227
	10341214					1.86	0.389	0.791	0.413
ANAPC1	10342314	ENSMUSG00000014355	Anapc1-001	ENSG00000153107	ANAPC1_LOC730268_LOC100996909_LOC102723467_LOC102724642_LOC102724762	1.86	0.061	0.65	0.148
	10344540					1.86	0.117	0.702	0.325
GM17669_GM10709_RPL29_GM3550	10350044	ENSMUSG00000091695_ENSMUSG00000074516_ENSMUSG00000048758_ENSMUSG00000078240	Gm17669-201_Gm10709-201_Rpl29-001_Rpl29-002_Gm3550-201	ENSG00000162244	RPL29	1.86	0.105	0.696	0.106
LY6C2_LY6C1	10429573	ENSMUSG00000022584_ENSMUSG00000079018	Ly6c2-002_Ly6c2-001_Ly6c2-004_Ly6c2-003_Ly6c1-001_Ly6c1-002_Ly6c1-004_Ly6c1-006_Ly6c1-005			1.86	0.469	0.807	0.186
CASC5	10474875	ENSMUSG00000027326	Casc5-004_Casc5-201	ENSG00000137812	CASC5	1.86	0.821	0.864	0.268
DKC1	10600485	ENSMUSG00000031403	Dkc1-001_Dkc1-006_Dkc1-007_Dkc1-012	ENSG00000130826	DKC1_SNORA56_MIR664B	1.86	0.0175	0.552	0.109
GOLGA7	10338215	ENSMUSG00000015341	Golga7-002_Golga7-001_Golga7-004	ENSG00000147533	GOLGA7	1.85	0.124	0.706	0.253
	10339026					1.85	0.17	0.727	0.384
	10339582					1.85	0.236	0.742	0.342
KIF14	10350297	ENSMUSG00000041498	Kif14-002_Kif14-001_Kif14-201	ENSG00000118193	KIF14	1.85	0.304	0.765	0.27
DSE	10368647	ENSMUSG00000039497	Dse-201	ENSG00000111817	DSE	1.85	0.0101	0.518	0.19
ENC1	10406817	ENSMUSG00000041773	Enc1-201	ENSG00000171617	ENC1	1.85	0.0397	0.631	0.204
HMGB2	10518350	ENSMUSG00000054717	Hmgb2-201	ENSG00000164104	HMGB2	1.85	0.219	0.738	0.349
GM22728_G3BP2	10339630	ENSMUSG00000088712_ENSMUSG00000029405	Gm22728-201_G3bp2-204_G3bp2-203_G3bp2-202_G3bp2-201	ENSG00000249784_ENSG00000138757	SCARNA22_G3BP2	1.84	0.135	0.712	0.15
	10343043					1.84	0.0517	0.637	0.235
	10343879					1.84	0.148	0.721	0.231
GM5611_NPM1	10362593	ENSMUSG00000090602_ENSMUSG00000057113	Gm5611-201_Npm1-001_Npm1-006_Npm1-002_Npm1-003	ENSG00000181163	NPM1	1.84	0.248	0.746	0.129
WFIKKN2	10389877	ENSMUSG00000044177	Wfikkn2-001	ENSG00000173714	WFIKKN2	1.84	0.0337	0.608	0.219
TIMP2	10393559	ENSMUSG00000017466	Timp2-001_Timp2-002	ENSG00000035862	TIMP2	1.84	0.984	0.884	0.393
MORC3	10437023	ENSMUSG00000039456	Morc3-201	ENSG00000159256	MORC3_LOC102724932	1.84	0.0814	0.67	0.102
GM26330_SNORD55_RPS8	10515427	ENSMUSG00000064751_ENSMUSG00000092680_ENSMUSG00000047675	Gm26330-201_Snord55-201_Rps8-004_Rps8-002	ENSG00000200913_ENSG00000264294_ENSG00000142937	SNORD46_SNORD55_SNORD38B_RPS8_LOC102724737	1.84	0.00508	0.436	0.1
PARK7	10518774	ENSMUSG00000028964	Park7-001_Park7-009_Park7-003_Park7-004_Park7-002_Park7-005_Park7-007	ENSG00000116288	PARK7_LOC102724203	1.84	0.017	0.547	0.11
GM23202_GM25091_RPL21	10569996	ENSMUSG00000077564_ENSMUSG00000077185_ENSMUSG00000041453	Gm23202-201_Gm25091-201_Rpl21-001_Rpl21-004_Rpl21-002_Rpl21-003_Rpl21-005_Rpl21-006	ENSG00000207051_ENSG00000207500_ENSG00000122026	SNORA27_SNORD102_RPL21	1.84	0.0308	0.604	0.0854
	10339997					1.83	0.364	0.785	0.423
	10340526					1.83	0.19	0.734	0.185
WARS	10341395	ENSMUSG00000021266	Wars-001_Wars-002_Wars-003_Wars-004_Wars-007	ENSG00000140105	WARS	1.83	0.00185	0.367	0.192
	10344045					1.83	0.237	0.742	0.212
	10344065					1.83	0.0776	0.666	0.253
SLFN1	10379633	ENSMUSG00000078763	Slfn1-001	ENSG00000172123_ENSG00000205045	SLFN12_SLFN12L	1.83	0.126	0.707	0.099
LY86	10404606	ENSMUSG00000021423	Ly86-201	ENSG00000112799	LY86	1.83	0.289	0.763	0.198
HIST1H2AN_HIST2H2AC_HIST1H2AC_HIST1H2AO_H2AFX	10408085	ENSMUSG00000069309_ENSMUSG00000068855_ENSMUSG00000069270_ENSMUSG00000094248_ENSMUSG00000049932	Hist1h2an-001_Hist2h2ac-001_Hist1h2ac-001_Hist1h2ao-001_H2afx-001	ENSG00000277075_ENSG00000278463_ENSG00000184260_ENSG00000188486	HIST1H2AE_HIST1H2AB_HIST2H2AC_H2AFX	1.83	0.473	0.808	0.17
IL2RB	10430344	ENSMUSG00000068227	Il2rb-201_Il2rb-202	ENSG00000100385	IL2RB	1.83	0.153	0.723	0.128
TRMT10C	10439985	ENSMUSG00000044763	Trmt10c-001	ENSG00000174173	TRMT10C	1.83	0.00534	0.437	0.103
SNRPD1	10453825	ENSMUSG00000002477	Snrpd1-201	ENSG00000167088	SNRPD1	1.83	0.0116	0.525	0.0824
RPS25	10542722	ENSMUSG00000009927	Rps25-201	ENSG00000118181	RPS25	1.83	0.112	0.7	0.108
DENND4A	10586246	ENSMUSG00000053641	Dennd4a-201	ENSG00000174485	DENND4A	1.83	0.327	0.772	0.134
PSAP	10338673	ENSMUSG00000004207	Psap-001_Psap-202_Psap-204_Psap-203_Psap-201	ENSG00000197746	PSAP	1.82	0.0261	0.588	0.0867
	10339489					1.82	0.118	0.703	0.27
HP1BP3	10339657	ENSMUSG00000028759	Hp1bp3-001_Hp1bp3-002_Hp1bp3-003_Hp1bp3-006_Hp1bp3-007_Hp1bp3-010_Hp1bp3-202_Hp1bp3-201	ENSG00000127483	HP1BP3	1.82	0.0121	0.525	0.162
	10340900					1.82	0.22	0.738	0.269
	10341666					1.82	0.292	0.763	0.288
	10342356					1.82	0.0553	0.639	0.289
	10343693					1.82	0.208	0.736	0.284
GOLGA7	10344342	ENSMUSG00000015341	Golga7-004	ENSG00000147533	GOLGA7	1.82	0.153	0.723	0.281
	10357133					1.82	0.00238	0.374	0.0861
GM24613	10399823	ENSMUSG00000065200	Gm24613-201	ENSG00000201302	SNORA65	1.82	0.137	0.716	0.129
FAM60A	10436442	ENSMUSG00000039985	Fam60a-001_Fam60a-002_Fam60a-007_Fam60a-006	ENSG00000139146	FAM60A	1.82	0.0233	0.581	0.127
2010012O05RIK	10463695	ENSMUSG00000062376	2010012O05Rik-201	ENSG00000270316_ENSG00000166275	_C10orf32	1.82	0.071	0.659	0.243
GM20390	10535927	ENSMUSG00000091228	Gm20390-001	ENSG00000011052	NME1-NME2	1.82	0.00728	0.489	0.0663
MED21	10542750	ENSMUSG00000030291	Med21-001_Med21-002_Med21-003_Med21-004	ENSG00000152944	MED21	1.82	0.0812	0.67	0.102
SIAE	10584334	ENSMUSG00000001942	Siae-001	ENSG00000110013	SIAE	1.82	0.124	0.706	0.215
	10338884					1.81	0.211	0.736	0.329
	10341482					1.81	0.0756	0.666	0.205
	10341628					1.81	0.0322	0.606	0.257
DSCR3	10343295	ENSMUSG00000022898	Dscr3-004	ENSG00000157538	DSCR3	1.81	0.0204	0.572	0.215
	10344075					1.81	0.114	0.7	0.233
	10344077					1.81	0.0455	0.634	0.225
RPL13PS3_RPL13	10415660	ENSMUSG00000059835_ENSMUSG00000000740	Rpl13-ps3-201_Rpl13-001_Rpl13-004_Rpl13-002	ENSG00000167526	RPL13_SNORD68	1.81	0.188	0.734	0.216
ZFP318	10445531	ENSMUSG00000015597	Zfp318-001_Zfp318-002	ENSG00000171467	ZNF318_LOC102724664_LOC102725475	1.81	0.13	0.71	0.159
ANXA1	10466606	ENSMUSG00000024659	Anxa1-001_Anxa1-007	ENSG00000135046	ANXA1	1.81	0.155	0.723	0.153
GPR171	10498345	ENSMUSG00000050075	Gpr171-201	ENSG00000174946	GPR171	1.81	0.00536	0.437	0.0646
RBM42	10340084	ENSMUSG00000036733	Rbm42-001_Rbm42-002	ENSG00000126254	RBM42	1.8	0.223	0.739	0.258
GOLGA7	10340231	ENSMUSG00000015341	Golga7-002_Golga7-001_Golga7-004	ENSG00000147533	GOLGA7	1.8	0.324	0.771	0.235
SAP30L	10340717	ENSMUSG00000020519	Sap30l-001	ENSG00000164576	SAP30L	1.8	0.0209	0.572	0.202
	10342801					1.8	0.00381	0.403	0.185
NOP58	10346634	ENSMUSG00000026020	Nop58-002_Nop58-001_Nop58-011_Nop58-013	ENSG00000055044	NOP58	1.8	0.139	0.718	0.093
TCRGC2_TCRGC3_TCRGC1	10407940	ENSMUSG00000076752_ENSMUSG00000091682_ENSMUSG00000076749	Tcrg-C2-201_Tcrg-C3-201_Tcrg-C1-201	ENSG00000227191_ENSG00000211689	_TARP	1.8	0.136	0.714	0.569
CHD7	10503172	ENSMUSG00000041235	Chd7-001_Chd7-201	ENSG00000171316	CHD7_LOC102724260	1.8	0.0337	0.608	0.211
RPL34	10524018	ENSMUSG00000062006	Rpl34-001_Rpl34-002_Rpl34-004_Rpl34-003	ENSG00000109475	RPL34	1.8	0.0191	0.564	0.0588
HMGB1	10531579	ENSMUSG00000066551	Hmgb1-001_Hmgb1-003_Hmgb1-002_Hmgb1-009_Hmgb1-006_Hmgb1-007	ENSG00000189403	HMGB1	1.8	0.0173	0.551	0.142
IL4RA	10557326	ENSMUSG00000030748	Il4ra-201	ENSG00000077238	IL4R	1.8	0.128	0.708	0.127
HUWE1	10338679	ENSMUSG00000025261	Huwe1-022	ENSG00000086758	HUWE1	1.79	0.762	0.859	0.372
TMEM165	10338708	ENSMUSG00000029234	Tmem165-001	ENSG00000134851	TMEM165	1.79	0.181	0.731	0.132
	10338785					1.79	0.0926	0.689	0.245
	10339320					1.79	0.145	0.72	0.262
	10339615					1.79	0.00777	0.497	0.237
SNAPIN	10339708	ENSMUSG00000001018	Snapin-005	ENSG00000143553	SNAPIN	1.79	0.17	0.727	0.251
GM22079	10340044	ENSMUSG00000088217	Gm22079-201			1.79	0.143	0.719	0.207
	10340316					1.79	0.232	0.741	0.266
HP1BP3	10341726	ENSMUSG00000028759	Hp1bp3-007	ENSG00000127483	HP1BP3	1.79	0.0747	0.666	0.315
	10341810					1.79	0.291	0.763	0.323
ANAPC2	10341861	ENSMUSG00000026965	Anapc2-001	ENSG00000176248	ANAPC2	1.79	0.211	0.736	0.159
C1QBP	10388010	ENSMUSG00000018446	C1qbp-001_C1qbp-002	ENSG00000108561	C1QBP	1.79	0.000377	0.305	0.0721
GM22154	10409014	ENSMUSG00000065778	Gm22154-201	ENSG00000201457	SNORA55	1.79	0.0552	0.639	0.228
XRCC6	10425632	ENSMUSG00000022471	Xrcc6-002_Xrcc6-001	ENSG00000196419	XRCC6	1.79	0.00388	0.403	0.13
GM17669_GM10709_RPL29_GM3550_GM5218	10451549	ENSMUSG00000091695_ENSMUSG00000074516_ENSMUSG00000048758_ENSMUSG00000078240_ENSMUSG00000091198	Gm17669-201_Gm10709-201_Rpl29-001_Rpl29-002_Gm3550-201_Gm5218-201	ENSG00000162244	RPL29	1.79	0.229	0.74	0.215
CD72	10512470	ENSMUSG00000028459	Cd72-005_Cd72-002_Cd72-003_Cd72-001_Cd72-006	ENSG00000137101	CD72	1.79	0.227	0.74	0.205
	10339042					1.78	0.106	0.697	0.0896
	10339910					1.78	0.0904	0.688	0.266
	10342598					1.78	0.0719	0.661	0.238
	10343772					1.78	0.0347	0.609	0.297
YEATS4	10372629	ENSMUSG00000020171	Yeats4-201	ENSG00000127337	YEATS4	1.78	0.0119	0.525	0.0878
TAF4B	10454077	ENSMUSG00000054321	Taf4b-201	ENSG00000141384	TAF4B	1.78	0.266	0.749	0.185
DYNLL1	10532984	ENSMUSG00000009013	Dynll1-001_Dynll1-003_Dynll1-004	ENSG00000088986	DYNLL1	1.78	0.0538	0.638	0.2
TRIM12C	10566346	ENSMUSG00000057143	Trim12c-001	ENSG00000132256	TRIM5	1.78	0.201	0.736	0.192
GM15210	10574427	ENSMUSG00000071041	Gm15210-001			1.78	0.257	0.749	0.251
GM23202_GM25091_RPL21	10584122	ENSMUSG00000077564_ENSMUSG00000077185_ENSMUSG00000041453	Gm23202-201_Gm25091-201_Rpl21-001_Rpl21-002_Rpl21-003_Rpl21-005_Rpl21-006	ENSG00000207051_ENSG00000207500_ENSG00000122026	SNORA27_SNORD102_RPL21	1.78	0.00218	0.371	0.0717
	10338378					1.77	0.129	0.709	0.326
	10338584					1.77	0.792	0.861	0.381
	10340861					1.77	0.0914	0.688	0.215
ZKSCAN3	10343016	ENSMUSG00000021327	Zkscan3-006_Zkscan3-001_Zkscan3-002_Zkscan3-003_Zkscan3-004	ENSG00000189298	ZKSCAN3	1.77	0.0277	0.598	0.17
	10344057					1.77	0.194	0.734	0.307
	10344067					1.77	0.397	0.792	0.186
	10344391					1.77	0.0199	0.571	0.242
	10344464					1.77	0.0715	0.66	0.297
DDX21	10369630	ENSMUSG00000020075	Ddx21-201	ENSG00000165732	DDX21	1.77	0.000589	0.322	0.0733
SPRY2	10422227	ENSMUSG00000022114	Spry2-201	ENSG00000136158	SPRY2	1.77	0.774	0.859	0.408
FZD6	10423825	ENSMUSG00000022297	Fzd6-201_Fzd6-202	ENSG00000164930	FZD6	1.77	0.287	0.761	0.29
CEP55	10462866	ENSMUSG00000024989	Cep55-201_Cep55-202_Cep55-203	ENSG00000138180	CEP55	1.77	0.361	0.784	0.325
E230008N13RIK	10504668	ENSMUSG00000035539	E230008N13Rik-002_E230008N13Rik-201	ENSG00000197816	CCDC180	1.77	0.00975	0.518	0.132
GM26330_SNORD38A_RPS8	10515425	ENSMUSG00000064751_ENSMUSG00000065680_ENSMUSG00000047675	Gm26330-201_Snord38a-201_Rps8-005_Rps8-002_Rps8-007_Rps8-006	ENSG00000200913_ENSG00000202031_ENSG00000142937	SNORD46_SNORD38A_SNORD38B_SNORD55_RPS8_LOC102724737	1.77	0.0196	0.569	0.177
FAM60A	10549497	ENSMUSG00000039985	Fam60a-001_Fam60a-002_Fam60a-007_Fam60a-006_Fam60a-005	ENSG00000139146	FAM60A	1.77	0.000239	0.263	0.0686
GM26493	10580953	ENSMUSG00000065089	Gm26493-201	ENSG00000207493	SNORA46	1.77	0.166	0.727	0.143
EIF2S3Y	10608001	ENSMUSG00000069049	Eif2s3y-001_Eif2s3y-003_Eif2s3y-007			1.77	0.591	0.83	0.509
	10339434					1.76	0.156	0.724	0.232
ANGEL2	10340067	ENSMUSG00000026634	Angel2-002_Angel2-001_Angel2-003_Angel2-004_Angel2-007	ENSG00000174606	ANGEL2	1.76	0.208	0.736	0.395
	10340806					1.76	0.0679	0.655	0.311
	10341006					1.76	0.389	0.791	0.455
	10342094					1.76	0.107	0.699	0.235
RNF220	10342138	ENSMUSG00000028677	Rnf220-005	ENSG00000187147	RNF220	1.76	0.189	0.734	0.154
HP1BP3	10342705	ENSMUSG00000028759	Hp1bp3-007	ENSG00000127483	HP1BP3	1.76	0.376	0.788	0.299
	10344346					1.76	0.0833	0.672	0.301
PMCH	10365574	ENSMUSG00000035383	Pmch-001	ENSG00000183395	PMCH	1.76	0.464	0.806	0.285
EMB	10407327	ENSMUSG00000021728	Emb-001	ENSG00000170571	EMB	1.76	0.104	0.696	0.0694
GM26447_SNORA81_GM24616_EIF4A2	10434745	ENSMUSG00000064382_ENSMUSG00000087935_ENSMUSG00000065208_ENSMUSG00000022884	Gm26447-201_Snora81-201_Gm24616-201_Eif4a2-008_Eif4a2-009_Eif4a2-017_Eif4a2-021_Eif4a2-022	ENSG00000200320_ENSG00000253092_ENSG00000263776_ENSG00000200130_ENSG00000156976	_SNORA4_SNORA63_EIF4A2_SNORD2_SNORA81_MIR1248	1.76	0.0413	0.631	0.12
MPEG1	10461721	ENSMUSG00000046805	Mpeg1-201	ENSG00000197629	MPEG1	1.76	0.0122	0.525	0.12
GYG	10497441	ENSMUSG00000019528	Gyg-001_Gyg-002_Gyg-201	ENSG00000163754	GYG1	1.76	0.00383	0.403	0.104
GM22154	10507870	ENSMUSG00000065778	Gm22154-201	ENSG00000201457	SNORA55	1.76	0.156	0.724	0.126
GM13139	10510215	ENSMUSG00000067916	Gm13139-001			1.76	0.248	0.746	0.195
GM23344_SNORD16A	10586170	ENSMUSG00000065752_ENSMUSG00000094411	Gm23344-201_Snord16a-201	ENSG00000200623_ENSG00000199673	SNORD18A_	1.76	0.00449	0.413	0.151
CDV3	10338477	ENSMUSG00000032803	Cdv3-001_Cdv3-003_Cdv3-004_Cdv3-005_Cdv3-007_Cdv3-002_Cdv3-006	ENSG00000091527	CDV3	1.75	0.42	0.796	0.256
SAP30L	10338763	ENSMUSG00000020519	Sap30l-001	ENSG00000164576	SAP30L	1.75	0.323	0.771	0.284
MTIF2	10339704	ENSMUSG00000020459	Mtif2-002_Mtif2-003_Mtif2-004_Mtif2-005_Mtif2-007_Mtif2-201	ENSG00000085760	MTIF2	1.75	0.178	0.731	0.212
	10340209					1.75	0.423	0.797	0.27
	10341207					1.75	0.379	0.789	0.285
	10341684					1.75	0.152	0.723	0.249
	10341762					1.75	0.0164	0.541	0.239
	10342726					1.75	0.128	0.708	0.304
	10350592					1.75	0.0705	0.658	0.16
RALA	10407907	ENSMUSG00000008859	Rala-001	ENSG00000006451	RALA	1.75	0.242	0.743	0.168
DLGAP5	10419323	ENSMUSG00000037544	Dlgap5-001_Dlgap5-002_Dlgap5-003	ENSG00000126787	DLGAP5	1.75	0.266	0.749	0.238
SNORD110_GM24451_NOP56	10476102	ENSMUSG00000080610_ENSMUSG00000065287_ENSMUSG00000027405	Snord110-201_Gm24451-201_Nop56-007_Nop56-008_Nop56-015_Nop56-009_Nop56-011	ENSG00000221116_ENSG00000271798_ENSG00000101361	SNORD110_SNORA51_SNORD56_SNORD57_NOP56_SNORD86_MIR1292	1.75	0.0248	0.581	0.116
OAS2	10533198	ENSMUSG00000032690	Oas2-001_Oas2-002	ENSG00000111335	OAS2	1.75	0.134	0.712	0.228
SNORD15A	10565813	ENSMUSG00000065822	Snord15a-201	ENSG00000206941	SNORD15A	1.75	0.000437	0.306	0.172
	10338490					1.74	0.00243	0.374	0.211
	10339041					1.74	0.0786	0.666	0.241
HDAC5	10339192	ENSMUSG00000008855	Hdac5-003_Hdac5-002_Hdac5-020_Hdac5-007_Hdac5-019_Hdac5-001_Hdac5-005	ENSG00000108840	HDAC5	1.74	0.234	0.741	0.309
	10340297					1.74	0.077	0.666	0.274
	10340548					1.74	0.153	0.723	0.19
NDUFA12	10365887	ENSMUSG00000020022	Ndufa12-001_Ndufa12-003_Ndufa12-002_Ndufa12-201	ENSG00000184752	NDUFA12	1.74	0.0889	0.685	0.138
LARP4	10426827	ENSMUSG00000023025	Larp4-201_Larp4-202	ENSG00000161813	LARP4	1.74	0.169	0.727	0.136
D16ERTD472E	10440427	ENSMUSG00000022864	D16Ertd472e-001_D16Ertd472e-002_D16Ertd472e-003	ENSG00000154642	C21orf91	1.74	0.0127	0.525	0.0732
TTC27	10446907	ENSMUSG00000024078	Ttc27-201	ENSG00000018699	TTC27	1.74	0.0595	0.645	0.145
RPS7_GM9493	10461389	ENSMUSG00000061477_ENSMUSG00000044424	Rps7-201_Gm9493-201	ENSG00000171863	RPS7_LOC102724038	1.74	0.0333	0.608	0.085
CTSW	10465059	ENSMUSG00000024910	Ctsw-201	ENSG00000172543	CTSW	1.74	0.0749	0.666	0.112
CCNA2	10497831	ENSMUSG00000027715	Ccna2-001_Ccna2-004	ENSG00000145386	CCNA2	1.74	0.623	0.839	0.208
PPP2R5A	10510162	ENSMUSG00000026626	Ppp2r5a-001	ENSG00000066027	PPP2R5A	1.74	0.0152	0.534	0.0584
MYO18B	10532628	ENSMUSG00000072720	Myo18b-002	ENSG00000133454	MYO18B	1.74	0.167	0.727	0.254
	10549979					1.74	0.00279	0.379	0.171
MKI67	10568714	ENSMUSG00000031004	Mki67-201	ENSG00000148773	MKI67	1.74	0.745	0.856	0.178
	10579142					1.74	0.0238	0.581	0.0869
CTSH	10587733	ENSMUSG00000032359	Ctsh-004_Ctsh-001_Ctsh-002_Ctsh-003_Ctsh-010_Ctsh-011_Ctsh-006	ENSG00000103811	CTSH	1.74	0.0765	0.666	0.242
	10608482					1.74	0.305	0.766	0.198
RAB14	10338498	ENSMUSG00000026878	Rab14-001_Rab14-002_Rab14-006_Rab14-007	ENSG00000119396	RAB14	1.73	0.302	0.765	0.304
	10338858					1.73	0.253	0.747	0.249
	10340909					1.73	0.399	0.793	0.335
	10341036					1.73	0.106	0.698	0.199
WARS	10341579	ENSMUSG00000021266	Wars-001_Wars-002_Wars-003_Wars-004_Wars-005_Wars-006	ENSG00000140105	WARS	1.73	0.0774	0.666	0.186
GOLM1	10342889	ENSMUSG00000021556	Golm1-202_Golm1-201	ENSG00000135052	GOLM1	1.73	0.39	0.791	0.227
ATOX1	10343439	ENSMUSG00000018585	Atox1-001_Atox1-002	ENSG00000177556	ATOX1	1.73	0.0641	0.655	0.126
DLG1	10343472	ENSMUSG00000022770	Dlg1-010_Dlg1-011	ENSG00000075711	DLG1	1.73	0.153	0.723	0.247
RAB14	10343513	ENSMUSG00000026878	Rab14-004	ENSG00000119396	RAB14	1.73	0.139	0.717	0.267
	10343557					1.73	0.0293	0.6	0.27
GM2075_GM5662_GM21936_GM5039_GM8300_GM2035_GM21319_BB287469_GM4027_GM8332_GM2016_GM2056_GM6803	10401829	ENSMUSG00000096049_ENSMUSG00000079029_ENSMUSG00000097581_ENSMUSG00000093847_ENSMUSG00000079034_ENSMUSG00000096619_ENSMUSG00000095724_ENSMUSG00000079031_ENSMUSG00000092019_ENSMUSG00000095799_ENSMUSG00000072905_ENSMUSG00000095717_ENSMUSG00000096803	Gm2075-201_Gm5662-001_Gm21936-001_Gm5039-201_Gm8300-001_Gm2035-201_Gm21319-001_BB287469-001_Gm4027-001_Gm8332-201_Gm2016-001_Gm2056-201_Gm6803-201	ENSG00000279898		1.73	0.00529	0.437	0.114
GM23639	10454651	ENSMUSG00000092819	Gm23639-201	ENSG00000238363	SNORA13	1.73	0.125	0.707	0.112
GM23969	10470314	ENSMUSG00000065258	Gm23969-201	ENSG00000206611	SNORD24	1.73	0.0307	0.604	0.149
UGCG	10505187	ENSMUSG00000028381	Ugcg-001	ENSG00000148154	UGCG	1.73	0.0165	0.542	0.0691
LUZP1	10509246	ENSMUSG00000001089	Luzp1-002_Luzp1-001_Luzp1-004_Luzp1-201	ENSG00000169641	LUZP1	1.73	0.0412	0.631	0.176
	10526654					1.73	0.122	0.705	0.155
CLEC9A	10542181	ENSMUSG00000046080	Clec9a-001_Clec9a-002_Clec9a-201	ENSG00000197992	CLEC9A	1.73	0.357	0.782	0.332
MTATP6_MTND3_MTCO3	10598055	ENSMUSG00000064357_ENSMUSG00000064360_ENSMUSG00000064358	mt-Atp6-201_mt-Nd3-201_mt-Co3-201	ENSG00000198899_ENSG00000198840_ENSG00000198938	ATP6_ND3_COX3	1.73	0.123	0.706	0.0624
PSMA1	10338120	ENSMUSG00000030751	Psma1-001_Psma1-004_Psma1-002_Psma1-003	ENSG00000256206_ENSG00000129084	PSMA1	1.72	0.163	0.726	0.108
	10338351					1.72	0.325	0.772	0.36
	10340296					1.72	0.0312	0.606	0.286
ITCH	10340709	ENSMUSG00000027598	Itch-006_Itch-005	ENSG00000078747	ITCH	1.72	0.342	0.778	0.278
HP1BP3	10340996	ENSMUSG00000028759	Hp1bp3-009	ENSG00000127483	HP1BP3	1.72	0.279	0.757	0.295
	10341968					1.72	0.485	0.81	0.406
	10342367					1.72	0.0984	0.696	0.287
HP1BP3	10342747	ENSMUSG00000028759	Hp1bp3-001_Hp1bp3-002_Hp1bp3-004_Hp1bp3-007_Hp1bp3-008_Hp1bp3-009_Hp1bp3-010_Hp1bp3-011_Hp1bp3-203_Hp1bp3-202_Hp1bp3-201	ENSG00000127483	HP1BP3	1.72	0.25	0.747	0.119
	10343329					1.72	0.434	0.8	0.27
	10343526					1.72	0.307	0.767	0.309
	10344501					1.72	0.615	0.837	0.505
CTLA2B	10409866	ENSMUSG00000074874	Ctla2b-202_Ctla2b-201			1.72	0.26	0.749	0.224
SRSF3	10443459	ENSMUSG00000071172	Srsf3-003_Srsf3-002_Srsf3-001_Srsf3-005			1.72	0.22	0.738	0.176
GM21994	10488449	ENSMUSG00000074735	Gm21994-201			1.72	0.127	0.708	0.144
CENPE	10496204	ENSMUSG00000045328	Cenpe-201	ENSG00000138778	CENPE	1.72	0.669	0.844	0.309
VCAM1	10501608	ENSMUSG00000027962	Vcam1-201	ENSG00000162692	VCAM1	1.72	0.00206	0.367	0.152
RPS12	10561956	ENSMUSG00000061983	Rps12-201	ENSG00000112306	RPS12	1.72	0.0155	0.535	0.0949
CKAP2	10577508	ENSMUSG00000037725	Ckap2-201	ENSG00000136108	CKAP2	1.72	0.22	0.738	0.258
SIAH1A	10580452	ENSMUSG00000036840	Siah1a-201	ENSG00000196470	SIAH1	1.72	0.122	0.705	0.118
TAF1D	10583297	ENSMUSG00000031939	Taf1d-202_Taf1d-201	ENSG00000166012	TAF1D_SNORA8_SNORA1_SNORA18_SNORA40_SNORA32_SNORD5_MIR1304	1.72	0.0642	0.655	0.0766
DLG1	10339994	ENSMUSG00000022770	Dlg1-002_Dlg1-007_Dlg1-001_Dlg1-003_Dlg1-004_Dlg1-006_Dlg1-005_Dlg1-201	ENSG00000075711	DLG1	1.71	0.287	0.762	0.345
	10341191					1.71	0.163	0.726	0.27
CHPT1	10371616	ENSMUSG00000060002	Chpt1-001_Chpt1-002_Chpt1-003_Chpt1-004_Chpt1-005_Chpt1-007	ENSG00000111666	CHPT1	1.71	0.148	0.721	0.204
CLPB_RPL31	10400334	ENSMUSG00000001829_ENSMUSG00000073702	Clpb-001_Rpl31-001_Rpl31-002_Rpl31-003_Rpl31-005_Rpl31-006_Rpl31-004	ENSG00000162129_ENSG00000071082	CLPB_RPL31	1.71	0.0856	0.678	0.0611
RPS8	10404262	ENSMUSG00000047675	Rps8-001_Rps8-004_Rps8-002_Rps8-007_Rps8-006	ENSG00000142937	SNORD38B_SNORD55_RPS8_LOC102724737	1.71	0.0592	0.645	0.074
NOL8	10405074	ENSMUSG00000021392	Nol8-201	ENSG00000198000	NOL8	1.71	0.0489	0.636	0.0781
RPS18	10411393	ENSMUSG00000008668	Rps18-008_Rps18-011_Rps18-006_Rps18-001_Rps18-002_Rps18-005_Rps18-013_Rps18-012	ENSG00000231500	RPS18	1.71	0.00106	0.355	0.0436
	10423383					1.71	0.0867	0.682	0.0995
H2AA	10450154	ENSMUSG00000036594	H2-Aa-001_H2-Aa-004_H2-Aa-003	ENSG00000196735	HLA-DQA1_LOC100509457_LOC102723931_LOC102724794	1.71	0.284	0.76	0.164
SATB1	10451763	ENSMUSG00000023927	Satb1-001_Satb1-005_Satb1-012_Satb1-003_Satb1-002_Satb1-004_Satb1-201	ENSG00000182568	SATB1	1.71	0.0781	0.666	0.0722
BCL2L11	10475866	ENSMUSG00000027381	Bcl2l11-001_Bcl2l11-005_Bcl2l11-201	ENSG00000153094	BCL2L11	1.71	0.0346	0.609	0.147
GM14214	10488804	ENSMUSG00000098640	Gm14214-002_Gm14214-001	ENSG00000148303	SNORD24_SNORD36A_SNORD36B_RPL7A	1.71	0.167	0.727	0.194
ORC5_RPL22L1	10491191	ENSMUSG00000029012_ENSMUSG00000039221	Orc5-004_Rpl22l1-001_Rpl22l1-002_Rpl22l1-008_Rpl22l1-006_Rpl22l1-007_Rpl22l1-005_Rpl22l1-009_Rpl22l1-003_Rpl22l1-004	ENSG00000164815_ENSG00000163584	ORC5_RPL22L1	1.71	0.026	0.588	0.0746
RPS23	10491730	ENSMUSG00000049517	Rps23-201	ENSG00000186468	RPS23	1.71	0.421	0.796	0.263
GM22192_PRRC2B	10500089	ENSMUSG00000094382_ENSMUSG00000039262	Gm22192-201_Prrc2b-008_Prrc2b-010	ENSG00000235284_ENSG00000130723	SNORD62A_SNORD62B_PRRC2B	1.71	0.14	0.718	0.198
GSTM1	10501229	ENSMUSG00000058135	Gstm1-001_Gstm1-003			1.71	0.531	0.819	0.322
RBM12B2	10503359	ENSMUSG00000052137	Rbm12b2-002_Rbm12b2-001	ENSG00000183808	RBM12B	1.71	0.0753	0.666	0.108
LSM8	10536595	ENSMUSG00000044155	Lsm8-001_Lsm8-002	ENSG00000128534	LSM8	1.71	0.0853	0.676	0.0885
	10537347					1.71	0.00928	0.518	0.0994
RPL14PS1	10552917	ENSMUSG00000046721	Rpl14-ps1-201			1.71	0.103	0.696	0.201
TM6SF1	10554574	ENSMUSG00000038623	Tm6sf1-001_Tm6sf1-002_Tm6sf1-003_Tm6sf1-005	ENSG00000136404	TM6SF1	1.71	0.034	0.609	0.0717
SHCBP1	10576883	ENSMUSG00000022322	Shcbp1-201	ENSG00000171241	SHCBP1	1.71	0.888	0.872	0.284
GM25791_GM24357_GM22620	10583314	ENSMUSG00000065226_ENSMUSG00000064797_ENSMUSG00000064634	Gm25791-201_Gm24357-201_Gm22620-201	ENSG00000207410_ENSG00000201410_ENSG00000207304_ENSG00000202314_ENSG00000202059_ENSG00000207100_ENSG00000212586_ENSG00000206834_ENSG00000206977_ENSG00000199405_ENSG00000207407	_SNORA8_SNORD6_SNORA1	1.71	0.0101	0.518	0.043
KLRA1_KLRA4	10608638	ENSMUSG00000079853_ENSMUSG00000079852	Klra1-001_Klra1-002_Klra4-001			1.71	0.713	0.85	0.288
	10343547					1.7	0.314	0.768	0.301
ABHD16A	10343670	ENSMUSG00000007036	Abhd16a-004_Abhd16a-001_Abhd16a-002_Abhd16a-003	ENSG00000204427	ABHD16A	1.7	0.0472	0.636	0.203
PYDC4	10360373	ENSMUSG00000073491	Pydc4-002			1.7	0.312	0.768	0.233
STC2	10384961	ENSMUSG00000020303	Stc2-001_Stc2-004	ENSG00000113739	STC2	1.7	0.171	0.728	0.235
	10401937					1.7	0.788	0.861	0.262
RPS18	10404354	ENSMUSG00000008668	Rps18-008_Rps18-011_Rps18-006_Rps18-001_Rps18-002_Rps18-005_Rps18-013_Rps18-012	ENSG00000231500	RPS18	1.7	0.00112	0.362	0.0492
FAM105A	10427918	ENSMUSG00000056069	Fam105a-201	ENSG00000145569	FAM105A	1.7	0.0129	0.525	0.108
SNRPB2	10476620	ENSMUSG00000008333	Snrpb2-001_Snrpb2-003_Snrpb2-004_Snrpb2-005	ENSG00000125870	SNRPB2	1.7	0.0402	0.631	0.0626
SNX5	10488237	ENSMUSG00000027423	Snx5-004_Snx5-001_Snx5-003	ENSG00000089006	SNX5	1.7	0.0101	0.518	0.0554
9430008C03RIK_GM24411	10489235	ENSMUSG00000085385_ENSMUSG00000065362	9430008C03Rik-009_Gm24411-201			1.7	0.0568	0.64	0.162
GM7682_GM7647__GM6502_GM7942_GM6509_GM6468_GM6351_GM7982	10536103	ENSMUSG00000074011_ENSMUSG00000073510_ENSMUSG00000095570_ENSMUSG00000094303_ENSMUSG00000095076_ENSMUSG00000095718_ENSMUSG00000092166_ENSMUSG00000094195_ENSMUSG00000095219_ENSMUSG00000072821_ENSMUSG00000096680_ENSMUSG00000094855_ENSMUSG00000091585_ENSMUSG00000094172_ENSMUSG00000094383_ENSMUSG00000072814	Gm7682-201_Gm7647-201__Gm6502-201_Gm7942-201_Gm6509-201_Gm6468-201_Gm6351-001_Gm6351-002_Gm6351-201_Gm7982-002_Gm7982-001_Gm7982-201			1.7	0.168	0.727	0.238
	10578320					1.7	0.228	0.74	0.213
ATP1B3	10598994	ENSMUSG00000032412	Atp1b3-001	ENSG00000069849	ATP1B3	1.7	0.00405	0.403	0.0645
	10338445					1.69	0.105	0.696	0.263
	10339783					1.69	0.00753	0.495	0.119
	10339858					1.69	0.176	0.731	0.282
PSAP	10340025	ENSMUSG00000004207	Psap-001_Psap-202_Psap-204_Psap-203_Psap-201	ENSG00000197746	PSAP	1.69	0.23	0.741	0.101
	10342176					1.69	0.164	0.726	0.285
PPM1A	10343252	ENSMUSG00000021096	Ppm1a-201	ENSG00000100614	PPM1A	1.69	0.23	0.741	0.104
	10343783					1.69	0.0364	0.616	0.195
RPSA_RPSAPS10	10373569	ENSMUSG00000032518_ENSMUSG00000047676	Rpsa-201_Rpsa-ps10-201	ENSG00000205246_ENSG00000168028	_SNORA62_RPSA_SNORA6	1.69	0.0595	0.645	0.102
CENPJ	10420320	ENSMUSG00000064128	Cenpj-001	ENSG00000151849	CENPJ	1.69	0.0127	0.525	0.112
ZFP7	10425012	ENSMUSG00000033669	Zfp7-201	ENSG00000147789	ZNF7	1.69	0.0615	0.652	0.178
PDCD10	10489041	ENSMUSG00000027835	Pdcd10-001_Pdcd10-004_Pdcd10-006_Pdcd10-003	ENSG00000114209	PDCD10	1.69	0.0469	0.636	0.0657
CHD7	10503184	ENSMUSG00000041235	Chd7-001_Chd7-201	ENSG00000171316	CHD7_LOC102724260	1.69	0.0221	0.573	0.075
RAVER2	10506254	ENSMUSG00000035275	Raver2-001_Raver2-002	ENSG00000162437	RAVER2	1.69	0.112	0.7	0.186
ABCB1B	10519555	ENSMUSG00000028970	Abcb1b-201	ENSG00000085563	ABCB1	1.69	0.031	0.606	0.116
TMSB10_GM9844	10545479	ENSMUSG00000079523_ENSMUSG00000050347	Tmsb10-001_Tmsb10-002_Tmsb10-003_Tmsb10-004_Gm9844-001	ENSG00000034510	TMSB10	1.69	0.00308	0.385	0.0441
GM9001	10545528	ENSMUSG00000080824	Gm9001-001			1.69	0.244	0.745	0.211
IPO7	10556216	ENSMUSG00000066232	Ipo7-201	ENSG00000205339	IPO7	1.69	0.108	0.699	0.0767
	10565528					1.69	0.00448	0.413	0.216
GM10644	10580056	ENSMUSG00000074219	Gm10644-201			1.69	0.338	0.777	0.178
ACP5	10591739	ENSMUSG00000001348	Acp5-203_Acp5-201_Acp5-202	ENSG00000102575	ACP5	1.69	0.00854	0.513	0.143
MTND3_MTCO3_MTND4L	10598057	ENSMUSG00000064360_ENSMUSG00000064358_ENSMUSG00000065947	mt-Nd3-201_mt-Co3-201_mt-Nd4l-201	ENSG00000198840_ENSG00000198938_ENSG00000212907	ND3_COX3_ND4L	1.69	0.442	0.801	0.263
	10340987					1.68	0.0334	0.608	0.266
	10340998					1.68	0.155	0.723	0.219
	10341763					1.68	0.0773	0.666	0.277
ARFGEF1	10342012	ENSMUSG00000067851	Arfgef1-002	ENSG00000066777	ARFGEF1	1.68	0.269	0.752	0.199
	10342097					1.68	0.153	0.723	0.206
RRAGC	10343338	ENSMUSG00000028646	Rragc-003_Rragc-004	ENSG00000273637_ENSG00000116954	_RRAGC	1.68	0.289	0.763	0.294
	10343552					1.68	0.521	0.817	0.322
	10343666					1.68	0.0847	0.675	0.271
NUF2	10359890	ENSMUSG00000026683	Nuf2-002_Nuf2-001_Nuf2-003	ENSG00000143228	NUF2	1.68	0.591	0.831	0.252
SPIC	10371662	ENSMUSG00000004359	Spic-001_Spic-002_Spic-004_Spic-003	ENSG00000166211	SPIC	1.68	0.0451	0.633	0.231
GM5929_GM8005_GM3141_GM16506_GM3015_GM8122_GM8180_GM10376_GM17026_GM10377_GM7929_GM21977_GM7970_GM8082_GM9611_GM8220_GM3543_GM8020_GM8094_GM6401_GM2951_GM8024_GM8229_GM8127_GM17654_GM10375_1700001F09RIK_GM8165_GM3072_GM8232_GM3676_GM2930_GM17175_GM17079_GM4181_GM7951_GM17093_GM17078_GM17174_GM17027_GM8138_GM3573_GM3327_GM7945_GM6482_GM7954_GM17124_GM3633_GM8068_GM7980	10419119	ENSMUSG00000091627_ENSMUSG00000092148_ENSMUSG00000090796_ENSMUSG00000091718_ENSMUSG00000095466_ENSMUSG00000094784_ENSMUSG00000091584_ENSMUSG00000072605_ENSMUSG00000092152_ENSMUSG00000095226_ENSMUSG00000091740_ENSMUSG00000094804_ENSMUSG00000093833_ENSMUSG00000094349_ENSMUSG00000095371_ENSMUSG00000091725_ENSMUSG00000093945_ENSMUSG00000090690_ENSMUSG00000091733_ENSMUSG00000095044_ENSMUSG00000090635_…	Gm5929-001_Gm8005-001_Gm3141-001_Gm16506-001_Gm3015-001_Gm3015-201_Gm8122-001_Gm8180-001_Gm10376-001_Gm10376-201_Gm17026-001_Gm10377-001_Gm7929-201_Gm21977-001_Gm7970-001_Gm8082-001_Gm9611-001_Gm9611-201_Gm8220-001_Gm8220-201_Gm8220-202_Gm3543-001_Gm3543-201_Gm8020-001_Gm8094-001_Gm6401-001_Gm6401-201_Gm2951-001_Gm8024-001_Gm8229-001_Gm8127-001_Gm17654-001_Gm10375-001_Gm10375-201_1700001F09Rik-00…			1.68	0.052	0.637	0.17
PROS1	10436456	ENSMUSG00000022912	Pros1-001	ENSG00000184500	PROS1	1.68	0.0466	0.636	0.209
GM10269_GM2000_RPL35_GM8444_B4GALT6	10457731	ENSMUSG00000091449_ENSMUSG00000078193_ENSMUSG00000062997_ENSMUSG00000069439_ENSMUSG00000056124	Gm10269-201_Gm2000-001_Rpl35-001_Rpl35-003_Rpl35-002_Gm8444-201_B4galt6-201	ENSG00000136942_ENSG00000118276	RPL35_B4GALT6	1.68	0.169	0.727	0.153
SOCS6	10460118	ENSMUSG00000056153	Socs6-001_Socs6-002_Socs6-003	ENSG00000170677	SOCS6	1.68	0.22	0.738	0.211
KIF18A	10474381	ENSMUSG00000027115	Kif18a-001_Kif18a-003_Kif18a-004	ENSG00000121621	KIF18A	1.68	0.243	0.744	0.18
ZFAND1	10488029	ENSMUSG00000039795	Zfand1-001_Zfand1-002_Zfand1-004_Zfand1-007_Zfand1-006	ENSG00000104231	ZFAND1	1.68	0.758	0.858	0.539
PDCD10	10498771	ENSMUSG00000027835	Pdcd10-001_Pdcd10-004_Pdcd10-003	ENSG00000114209	PDCD10	1.68	0.00279	0.379	0.0694
CLEC4A3	10541564	ENSMUSG00000043832	Clec4a3-001_Clec4a3-002	ENSG00000111729	CLEC4A	1.68	0.0221	0.573	0.234
CHCHD3	10543835	ENSMUSG00000053768	Chchd3-001_Chchd3-003_Chchd3-005_Chchd3-006_Chchd3-007_Chchd3-004_Chchd3-002	ENSG00000106554	CHCHD3	1.68	0.0127	0.525	0.0832
GM23456	10549445	ENSMUSG00000065269	Gm23456-201	ENSG00000206760	SNORA6	1.68	0.045	0.633	0.178
DENND4A	10586248	ENSMUSG00000053641	Dennd4a-201	ENSG00000174485	DENND4A	1.68	0.277	0.756	0.132
CETN2	10604974	ENSMUSG00000031347	Cetn2-001_Cetn2-002_Cetn2-004_Cetn2-003	ENSG00000147400	CETN2	1.68	0.134	0.712	0.145
UBE2R2	10339101	ENSMUSG00000036241	Ube2r2-001_Ube2r2-002_Ube2r2-003	ENSG00000107341	UBE2R2	1.67	0.0976	0.696	0.0843
	10339240					1.67	0.44	0.801	0.302
	10339638					1.67	0.0379	0.622	0.191
	10340479					1.67	0.0767	0.666	0.172
RBM42	10340935	ENSMUSG00000036733	Rbm42-001_Rbm42-002	ENSG00000126254	RBM42	1.67	0.575	0.827	0.345
	10341974					1.67	0.0504	0.636	0.264
AUP1	10343686	ENSMUSG00000068328	Aup1-201	ENSG00000115307	AUP1	1.67	0.384	0.789	0.289
	10343806					1.67	0.0634	0.654	0.253
RAB14	10344174	ENSMUSG00000026878	Rab14-003	ENSG00000119396	RAB14	1.67	0.231	0.741	0.213
PPP2R5A	10361104	ENSMUSG00000026626	Ppp2r5a-001_Ppp2r5a-008	ENSG00000066027	PPP2R5A	1.67	0.0127	0.525	0.0723
C330027C09RIK	10436106	ENSMUSG00000033031	C330027C09Rik-001_C330027C09Rik-201	ENSG00000163507	KIAA1524	1.67	0.348	0.781	0.225
	10449652					1.67	0.257	0.749	0.252
TRIM36	10458767	ENSMUSG00000033949	Trim36-202_Trim36-201	ENSG00000152503	TRIM36	1.67	0.305	0.766	0.325
1110059E24RIK	10466676	ENSMUSG00000035171	1110059E24Rik-001_1110059E24Rik-002_1110059E24Rik-004	ENSG00000155621	C9orf85	1.67	0.118	0.703	0.107
NOC3L	10467344	ENSMUSG00000024999	Noc3l-201	ENSG00000173145	NOC3L	1.67	0.00133	0.363	0.108
SCD1	10467979	ENSMUSG00000037071	Scd1-201	ENSG00000099194	SCD	1.67	0.128	0.708	0.231
GM4852_GM6395_GM13414_GM15785_DNAJB6	10481868	ENSMUSG00000081185_ENSMUSG00000091905_ENSMUSG00000087635_ENSMUSG00000082072_ENSMUSG00000029131	Gm4852-001_Gm6395-201_Gm13414-001_Gm15785-001_Dnajb6-001_Dnajb6-002_Dnajb6-003			1.67	0.211	0.736	0.0972
	10510150					1.67	0.487	0.811	0.25
SNORD38A_RPS8	10515416	ENSMUSG00000065680_ENSMUSG00000047675	Snord38a-201_Rps8-001_Rps8-005_Rps8-004_Rps8-002_Rps8-007_Rps8-006	ENSG00000202031_ENSG00000142937	SNORD38A_SNORD38B_SNORD55_RPS8_LOC102724737	1.67	0.103	0.696	0.156
ORC5_RPL22L1	10528474	ENSMUSG00000029012_ENSMUSG00000039221	Orc5-004_Rpl22l1-001_Rpl22l1-002_Rpl22l1-008_Rpl22l1-006_Rpl22l1-007_Rpl22l1-005_Rpl22l1-009_Rpl22l1-003_Rpl22l1-004	ENSG00000164815_ENSG00000163584	ORC5_RPL22L1	1.67	0.161	0.726	0.0978
ADAMTS3	10531187	ENSMUSG00000043635	Adamts3-202_Adamts3-201	ENSG00000156140	ADAMTS3	1.67	0.302	0.765	0.254
ARL6IP5	10540241	ENSMUSG00000035199	Arl6ip5-001	ENSG00000144746	ARL6IP5	1.67	0.00419	0.403	0.104
MRPS33	10544243	ENSMUSG00000029918	Mrps33-001_Mrps33-002_Mrps33-003	ENSG00000090263	MRPS33	1.67	0.00628	0.465	0.175
EIF3F	10556169	ENSMUSG00000031029	Eif3f-001_Eif3f-002_Eif3f-003	ENSG00000175390	EIF3F	1.67	0.0317	0.606	0.0642
BOLA2	10557450	ENSMUSG00000047721	Bola2-004_Bola2-001_Bola2-003_Bola2-002	ENSG00000169627_ENSG00000183336	BOLA2_BOLA2B_LOC102725214	1.67	0.0151	0.534	0.1
GM9156_GM5058_GM5329	10562287	ENSMUSG00000100324_ENSMUSG00000100613_ENSMUSG00000100926	Gm9156-001_Gm5058-001_Gm5329-001			1.67	0.0138	0.528	0.0851
ASF1B	10573261	ENSMUSG00000005470	Asf1b-001_Asf1b-003	ENSG00000105011	ASF1B	1.67	0.147	0.721	0.221
EOMES	10589994	ENSMUSG00000032446	Eomes-003_Eomes-001_Eomes-002	ENSG00000163508	EOMES	1.67	0.721	0.852	0.241
IL20RB	10596027	ENSMUSG00000044244	Il20rb-001_Il20rb-003_Il20rb-005_Il20rb-002	ENSG00000174564	IL20RB	1.67	0.21	0.736	0.284
RNF128	10602009	ENSMUSG00000031438	Rnf128-003_Rnf128-001_Rnf128-002	ENSG00000133135	RNF128	1.67	0.805	0.862	0.423
SAMT1_4921511M17RIK_GM10057_GM15143_GM5947_GM15140_GM5645_GM16445_GM5646	10607412	ENSMUSG00000094802_ENSMUSG00000094577_ENSMUSG00000096867_ENSMUSG00000094427_ENSMUSG00000095065_ENSMUSG00000094592_ENSMUSG00000093899_ENSMUSG00000094118_ENSMUSG00000081502	Samt1-001_Samt1-201_4921511M17Rik-001_4921511M17Rik-201_Gm10057-001_Gm15143-001_Gm5947-001_Gm15140-001_Gm5645-001_Gm16445-001_Gm5646-001			1.67	0.269	0.752	0.376
	10338525					1.66	0.242	0.743	0.217
	10338533					1.66	0.0878	0.684	0.15
GOLM1	10339134	ENSMUSG00000021556	Golm1-202_Golm1-201	ENSG00000135052	GOLM1	1.66	0.0824	0.672	0.0689
HDAC5	10339877	ENSMUSG00000008855	Hdac5-003_Hdac5-002_Hdac5-015_Hdac5-017_Hdac5-018_Hdac5-021_Hdac5-020_Hdac5-007_Hdac5-019_Hdac5-001_Hdac5-014_Hdac5-013	ENSG00000108840	HDAC5	1.66	0.0367	0.616	0.158
	10340945					1.66	0.0561	0.64	0.256
RRAGC	10340993	ENSMUSG00000028646	Rragc-001_Rragc-002_Rragc-005_Rragc-004	ENSG00000273637_ENSG00000116954	_RRAGC	1.66	0.31	0.768	0.263
	10341328					1.66	0.146	0.721	0.161
	10342106					1.66	0.204	0.736	0.229
	10342232					1.66	0.176	0.731	0.273
ABHD16A	10342290	ENSMUSG00000007036	Abhd16a-001_Abhd16a-002_Abhd16a-008_Abhd16a-005	ENSG00000204427	ABHD16A	1.66	0.388	0.791	0.181
	10342597					1.66	0.014	0.528	0.247
PSPH	10342915	ENSMUSG00000029446	Psph-001_Psph-003	ENSG00000146733	PSPH	1.66	0.216	0.737	0.265
	10343112					1.66	0.154	0.723	0.172
	10343335					1.66	0.414	0.796	0.166
	10344406					1.66	0.222	0.739	0.227
TSN	10357124	ENSMUSG00000026374	Tsn-001_Tsn-003_Tsn-006_Tsn-002	ENSG00000211460	TSN	1.66	0.0151	0.534	0.124
TANC2	10381934	ENSMUSG00000053580	Tanc2-006_Tanc2-001_Tanc2-005	ENSG00000170921	TANC2	1.66	0.12	0.703	0.228
PNO1	10384474	ENSMUSG00000020116	Pno1-001_Pno1-002	ENSG00000115946	PNO1	1.66	0.141	0.719	0.123
3110053B16RIK	10394843	ENSMUSG00000085642	3110053B16Rik-001			1.66	0.107	0.699	0.178
TRAV6DV9	10414900	ENSMUSG00000095126	Trav6-7-dv9-001	ENSG00000211793		1.66	0.981	0.883	0.323
INCENP	10465861	ENSMUSG00000024660	Incenp-201	ENSG00000149503	INCENP	1.66	0.224	0.739	0.23
ACVR2A	10471953	ENSMUSG00000052155	Acvr2a-001_Acvr2a-002	ENSG00000121989	ACVR2A	1.66	0.336	0.776	0.154
TPX2	10477187	ENSMUSG00000027469	Tpx2-002_Tpx2-001_Tpx2-201_Tpx2-202	ENSG00000088325	TPX2	1.66	0.617	0.837	0.291
OLA1	10483648	ENSMUSG00000027108	Ola1-001_Ola1-002_Ola1-004_Ola1-005	ENSG00000138430	OLA1	1.66	0.0321	0.606	0.0991
TFPI	10484389	ENSMUSG00000027082	Tfpi-001_Tfpi-002_Tfpi-003_Tfpi-004_Tfpi-006_Tfpi-007_Tfpi-202_Tfpi-201	ENSG00000003436	TFPI	1.66	0.53	0.819	0.334
DBF4	10528077	ENSMUSG00000002297	Dbf4-002_Dbf4-001_Dbf4-005_Dbf4-003	ENSG00000006634	DBF4	1.66	0.0025	0.374	0.0893
TEC	10530536	ENSMUSG00000029217	Tec-001_Tec-002_Tec-006_Tec-007_Tec-005_Tec-003_Tec-004	ENSG00000135605	TEC	1.66	0.0922	0.688	0.147
MEF2A	10564451	ENSMUSG00000030557	Mef2a-002_Mef2a-004_Mef2a-007_Mef2a-003_Mef2a-001_Mef2a-005_Mef2a-006	ENSG00000068305	MEF2A	1.66	0.115	0.7	0.0949
MAK16	10578027	ENSMUSG00000031578	Mak16-201	ENSG00000198042	MAK16	1.66	0.00433	0.409	0.0816
RPL23APS3	10579657	ENSMUSG00000078126	Rpl23a-ps3-201	ENSG00000198242	SNORD42A_RPL23A	1.66	0.00693	0.483	0.067
SET	10587486	ENSMUSG00000054766	Set-004_Set-003_Set-001_Set-005_Set-002_Set-006	ENSG00000230667_ENSG00000119335	SETSIP_SET	1.66	0.0358	0.612	0.072
GM21657_GM21364_GM21447_GM2964_GM14351_GM2784_GM2933_GM21699_GM21608_GMCL1L_GM2913_GM2777_GM21645_GM3701_GM10922_GM3706_GM14346_GM5925_GM14347_GM14345_GM2927_GM3750_GM21951_GM3763_GM14367_GM10921_GM21950_GM14374_GM21681_GM2799_GM2825_GM2863	10598220	ENSMUSG00000094361_ENSMUSG00000096426_ENSMUSG00000094391_ENSMUSG00000096915_ENSMUSG00000095716_ENSMUSG00000095229_ENSMUSG00000078324_ENSMUSG00000094155_ENSMUSG00000095637_ENSMUSG00000094309_ENSMUSG00000101294_ENSMUSG00000094352_ENSMUSG00000093857_ENSMUSG00000101381_ENSMUSG00000094273_ENSMUSG00000078218_ENSMUSG00000094558_ENSMUSG00000078214_ENSMUSG00000094307_ENSMUSG00000094876_ENSMUSG00000095934_…	Gm21657-201_Gm21364-001_Gm21447-201_Gm2964-201_Gm14351-001_Gm2784-201_Gm2933-201_Gm21699-201_Gm21608-201_Gmcl1l-201_Gm2913-001_Gm2777-201_Gm21645-201_Gm3701-001_Gm10922-001_Gm3706-001_Gm14346-001_Gm5925-001_Gm14347-001_Gm14345-001_Gm2927-001_Gm3750-001_Gm21951-001_Gm3763-001_Gm14367-001_Gm10921-001_Gm21950-001_Gm14374-001_Gm21681-201_Gm2799-201_Gm2825-201_Gm2863-001			1.66	0.546	0.822	0.385
GAB3	10605357	ENSMUSG00000032750	Gab3-002_Gab3-001_Gab3-004_Gab3-006	ENSG00000160219	GAB3	1.66	0.406	0.795	0.191
	10338375					1.65	0.0267	0.591	0.204
	10338742					1.65	0.287	0.762	0.243
CIC	10339037	ENSMUSG00000005442	Cic-001_Cic-002_Cic-004_Cic-014_Cic-013_Cic-201	ENSG00000079432	CIC	1.65	0.211	0.736	0.152
	10339857					1.65	0.00966	0.518	0.163
	10340434					1.65	0.311	0.768	0.258
	10341093					1.65	0.124	0.706	0.197
	10341493					1.65	0.492	0.812	0.31
	10341667					1.65	0.0981	0.696	0.27
	10343740					1.65	0.33	0.773	0.285
	10343825					1.65	0.285	0.761	0.405
	10343994					1.65	0.209	0.736	0.25
	10344178					1.65	0.179	0.731	0.277
NEDD1	10371907	ENSMUSG00000019988	Nedd1-201	ENSG00000139350	NEDD1	1.65	0.0337	0.608	0.113
DUS4L	10399882	ENSMUSG00000020648	Dus4l-201	ENSG00000105865	DUS4L	1.65	0.000663	0.322	0.131
HIST1H1B	10408081	ENSMUSG00000058773	Hist1h1b-001	ENSG00000184357	HIST1H1B	1.65	0.366	0.786	0.202
CDKN3	10414315	ENSMUSG00000037628	Cdkn3-201	ENSG00000100526	CDKN3	1.65	0.25	0.746	0.265
TRAV14DDV8	10414807	ENSMUSG00000094619	Trav14d-3-dv8-201			1.65	0.559	0.823	0.51
CCT5	10428052	ENSMUSG00000022234	Cct5-001_Cct5-003	ENSG00000150753	CCT5	1.65	0.0999	0.696	0.0744
REEP5	10458090	ENSMUSG00000005873	Reep5-201	ENSG00000129625	REEP5	1.65	0.0534	0.637	0.138
IL1B	10487597	ENSMUSG00000027398	Il1b-001	ENSG00000125538	IL1B	1.65	0.0781	0.666	0.176
SMC2	10504957	ENSMUSG00000028312	Smc2-001_Smc2-002	ENSG00000136824	SMC2	1.65	0.413	0.796	0.177
SCARNA8	10514219	ENSMUSG00000088958	Scarna8-201	ENSG00000251733	SCARNA8	1.65	0.068	0.655	0.148
SMPDL3B	10516956	ENSMUSG00000028885	Smpdl3b-001	ENSG00000130768	SMPDL3B	1.65	0.0363	0.615	0.183
TICRR	10554325	ENSMUSG00000046591	Ticrr-201	ENSG00000140534	TICRR	1.65	0.225	0.74	0.221
CYB5R4	10587627	ENSMUSG00000032872	Cyb5r4-001_Cyb5r4-002	ENSG00000065615	CYB5R4	1.65	0.0369	0.618	0.0689
1110012L19RIK	10599951	ENSMUSG00000045237	1110012L19Rik-001	ENSG00000197021_ENSG00000197620	CXorf40B_CXorf40A	1.65	0.197	0.736	0.253
GM15023_PRAMEL3_GM5128_GM7903_AV320801	10601790	ENSMUSG00000079432_ENSMUSG00000067360_ENSMUSG00000094004_ENSMUSG00000096508_ENSMUSG00000054994	Gm15023-001_Pramel3-001_Pramel3-201_Gm5128-001_Gm5128-201_Gm7903-001_Gm7903-201_AV320801-001			1.65	0.126	0.708	0.327
TLR7	10607870	ENSMUSG00000044583	Tlr7-002_Tlr7-001_Tlr7-006	ENSG00000196664	TLR7	1.65	0.0796	0.667	0.245
UBE2G1	10338111	ENSMUSG00000020794	Ube2g1-001_Ube2g1-002_Ube2g1-003	ENSG00000132388	UBE2G1	1.64	0.357	0.783	0.256
RPS27RT	10338232	ENSMUSG00000050621	Rps27rt-001	ENSG00000177954	RPS27	1.64	0.0218	0.573	0.0631
	10339066					1.64	0.0322	0.606	0.232
	10339678					1.64	0.0701	0.658	0.249
	10339976					1.64	0.00145	0.363	0.188
PPM1A	10341714	ENSMUSG00000021096	Ppm1a-201	ENSG00000100614	PPM1A	1.64	0.12	0.704	0.0783
MAD2L1BP	10342129	ENSMUSG00000034509	Mad2l1bp-201	ENSG00000124688	MAD2L1BP	1.64	0.141	0.719	0.158
	10342172					1.64	0.277	0.756	0.35
	10344186					1.64	0.118	0.703	0.293
SNORA21	10344404	ENSMUSG00000064901	Snora21-201	ENSG00000199293		1.64	0.182	0.732	0.163
CCR7	10390763	ENSMUSG00000037944	Ccr7-001	ENSG00000126353	CCR7	1.64	0.347	0.78	0.133
GM10476	10394936	ENSMUSG00000094697	Gm10476-001			1.64	0.049	0.636	0.119
POLE2	10400649	ENSMUSG00000020974	Pole2-201	ENSG00000100479	POLE2	1.64	0.221	0.738	0.208
GLUD1	10414093	ENSMUSG00000021794	Glud1-001	ENSG00000182890_ENSG00000148672	GLUD2_GLUD1	1.64	0.135	0.712	0.0917
WDR43	10446693	ENSMUSG00000041057	Wdr43-201	ENSG00000163811	WDR43	1.64	0.00442	0.411	0.0541
GM10108_GM10053_CYCS	10462136	ENSMUSG00000062038_ENSMUSG00000058927_ENSMUSG00000063694	Gm10108-201_Gm10053-201_Cycs-001_Cycs-002	ENSG00000172115	CYCS	1.64	0.153	0.723	0.102
HELLS	10462973	ENSMUSG00000025001	Hells-001	ENSG00000119969	HELLS	1.64	0.432	0.8	0.195
GM5453_GM5908_GM6378_GM14044_GM7536_GM15727_GM13981_GM12218	10474669	ENSMUSG00000062461_ENSMUSG00000065950_ENSMUSG00000062962_ENSMUSG00000083483_ENSMUSG00000057036_ENSMUSG00000081274_ENSMUSG00000074930_ENSMUSG00000082380	Gm5453-201_Gm5908-201_Gm6378-201_Gm14044-001_Gm7536-001_Gm15727-001_Gm13981-001_Gm12218-001			1.64	0.152	0.723	0.116
RAD51	10474902	ENSMUSG00000027323	Rad51-001_Rad51-004_Rad51-003	ENSG00000051180	RAD51	1.64	0.362	0.785	0.247
HIST1H3H_HIST1H3G_HIST1H3A_HIST1H3F_HIST1H3B_HIST2H3B_HIST1H3I	10494405	ENSMUSG00000101355_ENSMUSG00000099517_ENSMUSG00000069265_ENSMUSG00000100210_ENSMUSG00000069267_ENSMUSG00000074403_ENSMUSG00000101972	Hist1h3h-001_Hist1h3g-001_Hist1h3a-001_Hist1h3f-001_Hist1h3b-001_Hist2h3b-001_Hist1h3i-001	ENSG00000197409_ENSG00000277775_ENSG00000203852_ENSG00000274267_ENSG00000278272_ENSG00000203818	HIST1H3D_HIST1H3F_HIST2H3C_HIST2H3A_HIST1H3B_HIST1H3C_	1.64	0.246	0.745	0.212
CHD7	10503212	ENSMUSG00000041235	Chd7-001_Chd7-201	ENSG00000171316	CHD7_LOC102724260	1.64	0.227	0.74	0.115
RPL35A	10521036	ENSMUSG00000060636	Rpl35a-001_Rpl35a-004_Rpl35a-003_Rpl35a-002_Rpl35a-005_Rpl35a-006	ENSG00000182899	RPL35A	1.64	0.169	0.727	0.109
PPP1R14B_GM7332_GM8503	10528143	ENSMUSG00000056612_ENSMUSG00000080875_ENSMUSG00000082244	Ppp1r14b-201_Gm7332-001_Gm8503-001			1.64	0.0189	0.562	0.0951
UBE2G1	10338540	ENSMUSG00000020794	Ube2g1-001_Ube2g1-002_Ube2g1-003	ENSG00000132388	UBE2G1	1.63	0.325	0.772	0.193
CDV3	10338835	ENSMUSG00000032803	Cdv3-001_Cdv3-003_Cdv3-004_Cdv3-005_Cdv3-007_Cdv3-002	ENSG00000091527	CDV3	1.63	0.367	0.787	0.244
	10340076					1.63	0.0934	0.689	0.305
GOLM1	10340202	ENSMUSG00000021556	Golm1-202_Golm1-201	ENSG00000135052	GOLM1	1.63	0.261	0.749	0.13
	10340359					1.63	0.0474	0.636	0.213
	10340695					1.63	0.481	0.808	0.248
	10341111					1.63	0.0283	0.598	0.25
DSCR3	10341997	ENSMUSG00000022898	Dscr3-001_Dscr3-002_Dscr3-003_Dscr3-004	ENSG00000157538	DSCR3	1.63	0.249	0.746	0.213
G3BP2	10342193	ENSMUSG00000029405	G3bp2-204_G3bp2-203_G3bp2-202_G3bp2-201	ENSG00000138757	G3BP2	1.63	0.172	0.73	0.127
GPS1	10342522	ENSMUSG00000025156	Gps1-006_Gps1-001_Gps1-007_Gps1-002_Gps1-004_Gps1-005	ENSG00000169727	GPS1	1.63	0.138	0.717	0.18
KLHDC1	10396079	ENSMUSG00000051890	Klhdc1-001_Klhdc1-004	ENSG00000197776	KLHDC1	1.63	0.113	0.7	0.168
DSCC1	10428672	ENSMUSG00000022422	Dscc1-001_Dscc1-002	ENSG00000136982	DSCC1	1.63	0.188	0.734	0.229
SNAP29	10433996	ENSMUSG00000022765	Snap29-001	ENSG00000099940	SNAP29	1.63	0.0961	0.695	0.118
GNG5	10434672	ENSMUSG00000068523	Gng5-001_Gng5-002_Gng5-003	ENSG00000174021	GNG5	1.63	0.157	0.724	0.0985
GM25791_GM26236_GM24455_GM24299	10471503	ENSMUSG00000065226_ENSMUSG00000093277_ENSMUSG00000065282_ENSMUSG00000088929	Gm25791-201_Gm26236-201_Gm24455-201_Gm24299-201	ENSG00000207410_ENSG00000207304_ENSG00000207100_ENSG00000212586_ENSG00000207145_ENSG00000239195_ENSG00000206977	_SNORA8_SNORA18_SNORD5	1.63	0.0795	0.667	0.0788
GM14115	10488372	ENSMUSG00000081971	Gm14115-001			1.63	0.0501	0.636	0.169
ATP11B	10491486	ENSMUSG00000037400	Atp11b-201	ENSG00000058063	ATP11B	1.63	0.0662	0.655	0.0709
RPL11	10502745	ENSMUSG00000059291	Rpl11-001_Rpl11-003_Rpl11-002_Rpl11-004_Rpl11-007_Rpl11-006_Rpl11-005	ENSG00000142676	RPL11	1.63	0.0187	0.559	0.0504
RAD54B	10503315	ENSMUSG00000078773	Rad54b-001	ENSG00000197275	RAD54B	1.63	0.161	0.726	0.276
WWP1	10511755	ENSMUSG00000041058	Wwp1-001_Wwp1-201	ENSG00000123124	WWP1	1.63	0.0643	0.655	0.0823
CHSY1	10554013	ENSMUSG00000032640	Chsy1-001	ENSG00000131873	CHSY1	1.63	0.0246	0.581	0.0748
BC030336	10556957	ENSMUSG00000046096	BC030336-201	ENSG00000185716	C16orf52_LOC102725138	1.63	0.0151	0.534	0.114
DCTD	10571752	ENSMUSG00000031562	Dctd-005_Dctd-001_Dctd-003_Dctd-002_Dctd-006_Dctd-004	ENSG00000129187	DCTD	1.63	0.0468	0.636	0.11
DPEP2	10581448	ENSMUSG00000053687	Dpep2-005_Dpep2-004	ENSG00000167261	DPEP2	1.63	0.0323	0.606	0.109
WDR70	10581575	ENSMUSG00000039828	Wdr70-201	ENSG00000082068	WDR70	1.63	0.0495	0.636	0.113
RP9	10591806	ENSMUSG00000032239	Rp9-201	ENSG00000164610	RP9	1.63	0.000346	0.289	0.0944
NKRF	10604053	ENSMUSG00000044149	Nkrf-001	ENSG00000186416	NKRF	1.63	0.0385	0.627	0.0884
	10338765					1.62	0.219	0.738	0.0911
	10339627					1.62	0.0287	0.598	0.0847
PABPN1_GM20521	10340539	ENSMUSG00000022194_ENSMUSG00000092232	Pabpn1-004_Pabpn1-003_Pabpn1-001_Pabpn1-002_Pabpn1-008_Pabpn1-005_Pabpn1-006_Pabpn1-009_Pabpn1-007_Gm20521-001	ENSG00000100836_ENSG00000258643	PABPN1_BCL2L2-PABPN1	1.62	0.138	0.717	0.075
	10340876					1.62	0.0535	0.637	0.241
	10341537					1.62	0.37	0.787	0.26
	10342260					1.62	0.132	0.711	0.233
	10342574					1.62	0.151	0.723	0.138
TBL3	10344206	ENSMUSG00000040688	Tbl3-004	ENSG00000183751	TBL3	1.62	0.207	0.736	0.278
	10344334					1.62	0.5	0.812	0.259
MIR5117	10351043	ENSMUSG00000065160	Mir5117-201	ENSG00000251878		1.62	0.00792	0.503	0.0516
D1ERTD622E	10356932	ENSMUSG00000044768	D1Ertd622e-001_D1Ertd622e-003_D1Ertd622e-002	ENSG00000181751	C5orf30	1.62	0.0543	0.639	0.108
CD55	10357488	ENSMUSG00000026399	Cd55-001_Cd55-002	ENSG00000196352	CD55	1.62	0.806	0.862	0.203
RPL9PS1	10389229	ENSMUSG00000081906	Rpl9-ps1-001_Rpl9-ps1-002	ENSG00000163682	RPL9	1.62	0.0765	0.666	0.232
EMR4	10445953	ENSMUSG00000032915	Emr4-201	ENSG00000127507_ENSG00000131355	EMR2_EMR3	1.62	0.000632	0.322	0.175
EIF1A	10455533	ENSMUSG00000057561	Eif1a-202_Eif1a-201	ENSG00000279898		1.62	0.0136	0.528	0.0952
XRN2	10476834	ENSMUSG00000027433	Xrn2-001	ENSG00000088930	XRN2	1.62	0.0154	0.535	0.0541
AIMP1	10502232	ENSMUSG00000028029	Aimp1-201	ENSG00000164022	AIMP1	1.62	0.015	0.534	0.0855
	10517463					1.62	0.0362	0.614	0.127
SHFM1	10543054	ENSMUSG00000042541	Shfm1-001			1.62	0.0726	0.662	0.0854
ST3GAL4	10592084	ENSMUSG00000032038	St3gal4-201	ENSG00000110080	ST3GAL4	1.62	0.0514	0.636	0.173
	10339121					1.61	0.162	0.726	0.197
FRYL	10339493	ENSMUSG00000070733	Fryl-008	ENSG00000075539	FRYL	1.61	0.112	0.7	0.303
	10339546					1.61	0.0582	0.643	0.184
	10341621					1.61	0.147	0.721	0.312
	10341903					1.61	0.232	0.741	0.175
	10342299					1.61	0.172	0.73	0.255
	10343491					1.61	0.214	0.737	0.269
FGD5	10343536	ENSMUSG00000034037	Fgd5-001_Fgd5-002_Fgd5-201	ENSG00000154783	FGD5	1.61	0.0147	0.532	0.228
	10343543					1.61	0.258	0.749	0.296
	10344210					1.61	0.252	0.747	0.27
XPO7	10344422	ENSMUSG00000022100	Xpo7-202_Xpo7-201	ENSG00000130227	XPO7	1.61	0.186	0.734	0.209
	10344511					1.61	0.283	0.76	0.323
ZFP281	10350331	ENSMUSG00000041483	Zfp281-001_Zfp281-002	ENSG00000162702	ZNF281	1.61	0.111	0.7	0.0996
RPL7	10353265	ENSMUSG00000043716	Rpl7-001_Rpl7-002_Rpl7-005_Rpl7-003_Rpl7-004	ENSG00000147604	RPL7	1.61	0.23	0.741	0.0756
HDDC2	10362394	ENSMUSG00000000295	Hddc2-001_Hddc2-004_Hddc2-005	ENSG00000111906	HDDC2	1.61	0.00359	0.395	0.101
RPL23APS3	10371275	ENSMUSG00000078126	Rpl23a-ps3-201	ENSG00000198242	SNORD42A_RPL23A	1.61	0.107	0.699	0.0737
ACTR6	10371830	ENSMUSG00000019948	Actr6-201	ENSG00000075089	ACTR6	1.61	0.104	0.696	0.0987
GM24143	10388225	ENSMUSG00000064567	Gm24143-201			1.61	0.123	0.706	0.149
RBM25	10397081	ENSMUSG00000010608	Rbm25-003_Rbm25-002_Rbm25-010_Rbm25-020_Rbm25-004_Rbm25-014	ENSG00000119707	RBM25	1.61	0.265	0.749	0.0902
ERAP1	10406205	ENSMUSG00000021583	Erap1-201	ENSG00000164307	ERAP1	1.61	0.0195	0.568	0.0744
SMIM15	10407053	ENSMUSG00000071180	Smim15-201	ENSG00000188725	SMIM15	1.61	0.189	0.734	0.0872
H1F0	10425207	ENSMUSG00000096210	H1f0-201	ENSG00000189060	H1F0	1.61	0.749	0.856	0.342
GM5963	10439237	ENSMUSG00000052192	Gm5963-001			1.61	0.0135	0.527	0.0699
GM20545	10450744	ENSMUSG00000092428	Gm20545-001			1.61	0.053	0.637	0.128
GM10548	10458086	ENSMUSG00000073607	Gm10548-001_Gm10548-002			1.61	0.0106	0.518	0.0582
	10466404					1.61	0.348	0.781	0.21
KYNU	10471912	ENSMUSG00000026866	Kynu-001_Kynu-002_Kynu-003	ENSG00000115919	KYNU	1.61	0.254	0.747	0.203
RPS8	10479215	ENSMUSG00000047675	Rps8-001_Rps8-004_Rps8-002_Rps8-007_Rps8-006	ENSG00000142937	SNORD38B_SNORD55_RPS8_LOC102724737	1.61	0.149	0.721	0.22
LYN	10503098	ENSMUSG00000042228	Lyn-001_Lyn-002	ENSG00000254087	LYN	1.61	0.11	0.7	0.144
CHD7	10503198	ENSMUSG00000041235	Chd7-001_Chd7-004_Chd7-201	ENSG00000171316	CHD7_LOC102724260	1.61	0.377	0.788	0.153
EBNA1BP2	10507557	ENSMUSG00000028729	Ebna1bp2-001_Ebna1bp2-004_Ebna1bp2-005	ENSG00000117395	EBNA1BP2_MIR6733	1.61	0.000423	0.306	0.0676
RUNX3	10509030	ENSMUSG00000070691	Runx3-001_Runx3-002	ENSG00000020633	RUNX3	1.61	0.0438	0.632	0.143
PUS7	10528507	ENSMUSG00000057541	Pus7-001_Pus7-003_Pus7-002	ENSG00000091127	PUS7	1.61	0.0313	0.606	0.141
IFI30	10579347	ENSMUSG00000031838	Ifi30-201	ENSG00000216490	IFI30	1.61	0.132	0.711	0.134
	10338241					1.6	0.245	0.745	0.204
	10338400					1.6	0.325	0.772	0.157
	10339336					1.6	0.18	0.731	0.283
	10339452					1.6	0.421	0.797	0.437
BC031181	10339712	ENSMUSG00000036299	BC031181-201			1.6	0.119	0.703	0.225
XPO7	10339740	ENSMUSG00000022100	Xpo7-202_Xpo7-201	ENSG00000130227	XPO7	1.6	0.255	0.747	0.174
XPO7	10339885	ENSMUSG00000022100	Xpo7-202_Xpo7-201	ENSG00000130227	XPO7	1.6	0.28	0.757	0.134
PSENEN	10340558	ENSMUSG00000036835	Psenen-201	ENSG00000205155_ENSG00000188223	PSENEN_	1.6	0.189	0.734	0.107
PPM1A	10340757	ENSMUSG00000021096	Ppm1a-201	ENSG00000100614	PPM1A	1.6	0.296	0.763	0.148
	10340903					1.6	0.0392	0.628	0.181
	10340970					1.6	0.0586	0.645	0.317
	10341278					1.6	0.239	0.743	0.283
RNF220	10343449	ENSMUSG00000028677	Rnf220-010	ENSG00000187147	RNF220	1.6	0.161	0.726	0.185
	10344005					1.6	0.0691	0.656	0.332
GM26440_GM24613_RPL12_GM9396_RAB5B	10353991	ENSMUSG00000064525_ENSMUSG00000065200_ENSMUSG00000038900_ENSMUSG00000063328_ENSMUSG00000000711	Gm26440-201_Gm24613-201_Rpl12-001_Rpl12-007_Rpl12-003_Rpl12-005_Rpl12-004_Rpl12-002_Rpl12-006_Gm9396-001_Rab5b-201	ENSG00000201302_ENSG00000197958_ENSG00000111540	SNORA65_RPL12_RAB5B_LOC102723609	1.6	0.383	0.789	0.197
SNORA3_RPL27A	10357369	ENSMUSG00000065016_ENSMUSG00000046364	Snora3-201_Rpl27a-001_Rpl27a-002_Rpl27a-004_Rpl27a-005_Rpl27a-003_Rpl27a-006	ENSG00000200983_ENSG00000166441	SNORA45A_RPL27A	1.6	0.0805	0.668	0.0641
GM23444_GM23472_GM25360_GM25939_GM24497	10379650	ENSMUSG00000064856_ENSMUSG00000094050_ENSMUSG00000094655_ENSMUSG00000093843_ENSMUSG00000093956	Gm23444-201_Gm23472-201_Gm25360-201_Gm25939-201_Gm24497-201			1.6	0.282	0.759	0.195
IL4	10385832	ENSMUSG00000000869	Il4-003_Il4-002_Il4-001	ENSG00000113520	IL4	1.6	0.508	0.814	0.341
GNL3	10418480	ENSMUSG00000042354	Gnl3-201	ENSG00000163938	GNL3_SNORD19B	1.6	0.0992	0.696	0.0738
RPL30	10433562	ENSMUSG00000058600	Rpl30-001_Rpl30-002_Rpl30-003_Rpl30-005	ENSG00000156482	RPL30	1.6	0.133	0.712	0.179
RETNLG	10436100	ENSMUSG00000022651	Retnlg-201	ENSG00000163515	RETNLB	1.6	0.0512	0.636	0.201
GM25744	10450365	ENSMUSG00000092687	Gm25744-201	ENSG00000201823		1.6	0.13	0.71	0.0976
SLC35G1	10462918	ENSMUSG00000044026	Slc35g1-201	ENSG00000176273	SLC35G1	1.6	0.0556	0.64	0.101
PLP2_GM6169	10473022	ENSMUSG00000031146_ENSMUSG00000057762	Plp2-001_Plp2-002_Plp2-003_Gm6169-201	ENSG00000102007	PLP2	1.6	0.254	0.747	0.108
ENO1_ENO1B	10473240	ENSMUSG00000063524_ENSMUSG00000059040	Eno1-004_Eno1-001_Eno1-006_Eno1-002_Eno1-010_Eno1b-201	ENSG00000074800	ENO1	1.6	0.0216	0.573	0.0913
REXO4	10481155	ENSMUSG00000052406	Rexo4-001_Rexo4-002_Rexo4-003_Rexo4-201	ENSG00000148300	REXO4	1.6	0.0221	0.573	0.11
PRKCI	10491279	ENSMUSG00000037643	Prkci-001	ENSG00000163558	PRKCI	1.6	0.0133	0.526	0.09
MTAP	10505894	ENSMUSG00000062937	Mtap-001	ENSG00000099810	MTAP	1.6	0.00355	0.395	0.121
SYF2	10509023	ENSMUSG00000028821	Syf2-001_Syf2-002_Syf2-003	ENSG00000117614	SYF2	1.6	0.0282	0.598	0.0623
UBA3	10546606	ENSMUSG00000030061	Uba3-202_Uba3-201	ENSG00000144744	UBA3	1.6	0.176	0.731	0.0916
GM20695_NAA60	10338315	ENSMUSG00000093575_ENSMUSG00000005982	Gm20695-001_Naa60-009_Naa60-003_Naa60-006_Naa60-010_Naa60-004_Naa60-008_Naa60-002_Naa60-007_Naa60-005_Naa60-001_Naa60-201	ENSG00000103351_ENSG00000122390	CLUAP1_NAA60	1.59	0.322	0.771	0.212
	10338891					1.59	0.413	0.796	0.352
	10338976					1.59	0.233	0.741	0.279
	10339171					1.59	0.0787	0.666	0.262
	10339384					1.59	0.287	0.762	0.199
RNF220	10339529	ENSMUSG00000028677	Rnf220-002	ENSG00000187147	RNF220	1.59	0.0207	0.572	0.232
	10339628					1.59	0.381	0.789	0.365
	10339870					1.59	0.316	0.768	0.259
	10340180					1.59	0.436	0.8	0.289
	10340307					1.59	0.0474	0.636	0.272
	10341922					1.59	0.0884	0.685	0.244
	10342335					1.59	0.451	0.803	0.284
	10343185					1.59	0.228	0.74	0.256
	10344177					1.59	0.204	0.736	0.244
HP1BP3	10344316	ENSMUSG00000028759	Hp1bp3-007_Hp1bp3-009	ENSG00000127483	HP1BP3	1.59	0.183	0.732	0.169
	10354205	ENSMUSG00000102471				1.59	0.205	0.736	0.161
PARPBP	10371591	ENSMUSG00000035365	Parpbp-001	ENSG00000185480	PARPBP	1.59	0.405	0.794	0.284
EMC6	10388238	ENSMUSG00000047260	Emc6-001_Emc6-002	ENSG00000127774	EMC6	1.59	0.136	0.714	0.132
RPS23	10394733	ENSMUSG00000049517	Rps23-201	ENSG00000186468	RPS23	1.59	0.0554	0.639	0.0537
SERPINB9F_SERPINB9E_GM11397_SERPINB9G	10404472	ENSMUSG00000038327_ENSMUSG00000062342_ENSMUSG00000071452_ENSMUSG00000057726	Serpinb9f-001_Serpinb9e-001_Gm11397-001_Serpinb9g-001	ENSG00000170542	SERPINB9	1.59	0.427	0.798	0.214
LSM5	10445008	ENSMUSG00000091625	Lsm5-001_Lsm5-004_Lsm5-003_Lsm5-002	ENSG00000106355	LSM5	1.59	0.174	0.73	0.0815
THOC1	10453766	ENSMUSG00000024287	Thoc1-201	ENSG00000079134	THOC1	1.59	0.00824	0.508	0.0772
MS4A4A	10461587	ENSMUSG00000101389	Ms4a4a-001	ENSG00000214787_ENSG00000110079	MS4A4E_MS4A4A	1.59	0.199	0.736	0.244
ITGA6	10472820	ENSMUSG00000027111	Itga6-001_Itga6-002_Itga6-004	ENSG00000091409	ITGA6	1.59	0.108	0.699	0.103
ADH1	10496438	ENSMUSG00000074207	Adh1-002_Adh1-001_Adh1-004	ENSG00000248144_ENSG00000187758_ENSG00000196616	ADH1C_ADH1A_ADH1B	1.59	0.375	0.788	0.317
MAGOH	10506736	ENSMUSG00000028609	Magoh-001_Magoh-002	ENSG00000162385	MAGOH	1.59	0.222	0.739	0.0977
KTI12	10506880	ENSMUSG00000073775	Kti12-001	ENSG00000198841	KTI12	1.59	0.0807	0.668	0.14
GM12988	10517419	ENSMUSG00000082743	Gm12988-001			1.59	0.0235	0.581	0.166
PPP2R5A	10518341	ENSMUSG00000026626	Ppp2r5a-001	ENSG00000066027	PPP2R5A	1.59	0.0163	0.541	0.0679
GM23245	10526085	ENSMUSG00000065304	Gm23245-201	ENSG00000206634_ENSG00000199571_ENSG00000206603_ENSG00000207344	SNORA22_	1.59	0.00391	0.403	0.153
ZYX	10537770	ENSMUSG00000029860	Zyx-201_Zyx-202	ENSG00000159840	ZYX	1.59	0.0373	0.618	0.113
AP1M1	10572786	ENSMUSG00000003033	Ap1m1-001	ENSG00000072958	AP1M1	1.59	0.00854	0.513	0.101
VPS35	10580331	ENSMUSG00000031696	Vps35-201	ENSG00000069329	VPS35	1.59	0.0638	0.654	0.0746
DDX10	10593508	ENSMUSG00000053289	Ddx10-201	ENSG00000178105	DDX10	1.59	0.0274	0.598	0.0592
GM15097_GM10439_LUZP4_OTT_GM15093_GM15128_GM15080_GM15114_GM15109_GM15107_GM15127_GM15091_GM15085	10602341	ENSMUSG00000094378_ENSMUSG00000072923_ENSMUSG00000079387_ENSMUSG00000094885_ENSMUSG00000094941_ENSMUSG00000095872_ENSMUSG00000072931_ENSMUSG00000079395_ENSMUSG00000072929_ENSMUSG00000072930_ENSMUSG00000096834_ENSMUSG00000095082_ENSMUSG00000095621	Gm15097-001_Gm15097-201_Gm10439-001_Luzp4-001_Luzp4-201_Ott-001_Ott-002_Ott-003_Gm15093-001_Gm15128-001_Gm15128-201_Gm15080-001_Gm15114-001_Gm15109-001_Gm15107-001_Gm15127-001_Gm15127-202_Gm15127-201_Gm15091-001_Gm15085-001			1.59	0.168	0.727	0.33
	10338678					1.58	0.0216	0.573	0.228
	10339009					1.58	0.101	0.696	0.277
GPS1	10339346	ENSMUSG00000025156	Gps1-006_Gps1-001_Gps1-007_Gps1-002_Gps1-005	ENSG00000169727	GPS1	1.58	0.393	0.792	0.312
ZKSCAN3	10340034	ENSMUSG00000021327	Zkscan3-001_Zkscan3-003_Zkscan3-004	ENSG00000189298	ZKSCAN3	1.58	0.1	0.696	0.1
	10340286					1.58	0.0519	0.637	0.252
ATG5	10340291	ENSMUSG00000038160	Atg5-201	ENSG00000057663	ATG5	1.58	0.333	0.774	0.243
	10340981					1.58	0.261	0.749	0.157
	10341252					1.58	0.149	0.721	0.353
	10341712					1.58	0.0801	0.668	0.252
RNF220	10342201	ENSMUSG00000028677	Rnf220-001_Rnf220-006_Rnf220-002_Rnf220-010_Rnf220-009_Rnf220-005_Rnf220-004_Rnf220-008	ENSG00000187147	RNF220	1.58	0.173	0.73	0.197
	10342206					1.58	0.071	0.659	0.256
WARS	10342565	ENSMUSG00000021266	Wars-006	ENSG00000140105	WARS	1.58	0.00759	0.495	0.229
COPG1	10343404	ENSMUSG00000030058	Copg1-001_Copg1-006_Copg1-004_Copg1-007	ENSG00000181789	COPG1	1.58	0.295	0.763	0.246
	10344152					1.58	0.0726	0.662	0.254
	10344365					1.58	0.0161	0.539	0.259
GM26457_SNORA41_EEF1B2	10346876	ENSMUSG00000064612_ENSMUSG00000064602_ENSMUSG00000025967	Gm26457-201_Snora41-201_Eef1b2-005_Eef1b2-007_Eef1b2-008_Eef1b2-003	ENSG00000207047_ENSG00000207406_ENSG00000114942	SNORD51_SNORA41_EEF1B2	1.58	0.0377	0.62	0.138
MITD1	10354054	ENSMUSG00000026088	Mitd1-002_Mitd1-001_Mitd1-004_Mitd1-003	ENSG00000158411	MITD1	1.58	0.171	0.729	0.138
MYBBP1A	10378088	ENSMUSG00000040463	Mybbp1a-001_Mybbp1a-002_Mybbp1a-008	ENSG00000132382	MYBBP1A	1.58	0.0781	0.666	0.161
RDH14	10394555	ENSMUSG00000020621	Rdh14-201	ENSG00000240857	RDH14	1.58	0.00251	0.374	0.0925
RPL21PS11_RPL21PS12_GM10155_GM8526_GM11703_GM10240_GM14336_GM13370_GM10163_GM16415_GM14648_GM10045_GM12411_RPL21PS15_GM9104_GM15682_GM3355	10406499	ENSMUSG00000060899_ENSMUSG00000057370_ENSMUSG00000066180_ENSMUSG00000057685_ENSMUSG00000083394_ENSMUSG00000068397_ENSMUSG00000082543_ENSMUSG00000084383_ENSMUSG00000066443_ENSMUSG00000056849_ENSMUSG00000068014_ENSMUSG00000094326_ENSMUSG00000081559_ENSMUSG00000083596_ENSMUSG00000061242_ENSMUSG00000095524_ENSMUSG00000089883	Rpl21-ps11-201_Rpl21-ps12-201_Gm10155-201_Gm8526-201_Gm11703-001_Gm10240-001_Gm14336-001_Gm13370-001_Gm10163-001_Gm16415-001_Gm14648-001_Gm10045-001_Gm12411-001_Rpl21-ps15-001_Gm9104-001_Gm15682-001_Gm3355-001			1.58	0.142	0.719	0.124
HIST1H3H_HIST1H3G_HIST1H3A_HIST1H3F_HIST1H3B_HIST1H3I	10408083	ENSMUSG00000101355_ENSMUSG00000099517_ENSMUSG00000069265_ENSMUSG00000100210_ENSMUSG00000069267_ENSMUSG00000101972	Hist1h3h-001_Hist1h3g-001_Hist1h3a-001_Hist1h3f-001_Hist1h3b-001_Hist1h3i-001	ENSG00000197409_ENSG00000277775_ENSG00000203852_ENSG00000274267_ENSG00000278272_ENSG00000203818	HIST1H3D_HIST1H3F_HIST2H3C_HIST2H3A_HIST1H3B_HIST1H3C_	1.58	0.0405	0.631	0.124
FILIP1L	10436369	ENSMUSG00000043336	Filip1l-001_Filip1l-003	ENSG00000168386	FILIP1L	1.58	0.0449	0.633	0.0901
RPL21PS4	10440467	ENSMUSG00000072714	Rpl21-ps4-201	ENSG00000122026	SNORD102_RPL21_SNORA27	1.58	0.175	0.73	0.34
GM22879_RPL7APS3_RPL7APS5_RPL7A	10452384	ENSMUSG00000064829_ENSMUSG00000068579_ENSMUSG00000071052_ENSMUSG00000062647	Gm22879-201_Rpl7a-ps3-201_Rpl7a-ps5-201_Rpl7a-001_Rpl7a-002_Rpl7a-004_Rpl7a-003_Rpl7a-005	ENSG00000200831_ENSG00000148303	_SNORD24_SNORD36A_SNORD36B_RPL7A	1.58	0.511	0.815	0.248
MS4A6B	10461622	ENSMUSG00000024677	Ms4a6b-001_Ms4a6b-002_Ms4a6b-201	ENSG00000166926_ENSG00000110077	MS4A6E_MS4A6A	1.58	0.147	0.721	0.0655
PCGF6	10468275	ENSMUSG00000025050	Pcgf6-201	ENSG00000156374	PCGF6	1.58	0.0348	0.609	0.121
GM11472	10489870	ENSMUSG00000081946	Gm11472-001			1.58	0.0121	0.525	0.215
TRIM59	10498620	ENSMUSG00000034317	Trim59-001_Trim59-002	ENSG00000213186_ENSG00000248710	TRIM59_	1.58	0.0972	0.696	0.0858
GM13151_GM13051_ZFP534_GM13150	10510178	ENSMUSG00000078498_ENSMUSG00000066009_ENSMUSG00000062518_ENSMUSG00000086147	Gm13151-001_Gm13051-004_Gm13051-002_Zfp534-001_Gm13150-001	ENSG00000196214_ENSG00000167554_ENSG00000198464_ENSG00000198633_ENSG00000197385_ENSG00000213020_ENSG00000258405_ENSG00000167562_ENSG00000221923_ENSG00000197928_ENSG00000198346_ENSG00000182986_ENSG00000204604_ENSG00000198538_ENSG00000167766_ENSG00000221874_ENSG00000180257_ENSG00000170954_ENSG00000203326_ENSG00000196417	ZNF766_ZNF610_ZNF480_ZNF534_ZNF860_ZNF611_ZNF578_ZNF701_ZNF880_ZNF677_ZNF813_ZNF320_ZNF468_ZNF28_ZNF83_ZNF816-ZNF321P_ZNF816_ZNF415__ZNF765	1.58	0.21	0.736	0.184
ENO1	10510546	ENSMUSG00000063524	Eno1-001_Eno1-002_Eno1-007_Eno1-008_Eno1-011	ENSG00000074800	ENO1	1.58	0.149	0.721	0.148
EIF5AL3PS	10523058	ENSMUSG00000043618	Eif5al3-ps-001			1.58	0.265	0.749	0.126
CCT6A	10526069	ENSMUSG00000029447	Cct6a-201	ENSG00000146731	CCT6A	1.58	0.000813	0.329	0.0616
PLEKHA5	10542522	ENSMUSG00000030231	Plekha5-201	ENSG00000052126	PLEKHA5	1.58	0.237	0.742	0.171
ITGAX	10557895	ENSMUSG00000030789	Itgax-201	ENSG00000140678	ITGAX	1.58	0.2	0.736	0.27
GM9457	10576896	ENSMUSG00000095600	Gm9457-201			1.58	0.0258	0.586	0.124
SNORD50A_GM23017_SNORD50B_GM26135_GM24463	10595636	ENSMUSG00000094263_ENSMUSG00000095772_ENSMUSG00000094179_ENSMUSG00000096191_ENSMUSG00000096473	Snord50a-201_Gm23017-201_Snord50b-201_Gm26135-201_Gm24463-201	ENSG00000199857		1.58	0.178	0.731	0.0881
BROX	10598164	ENSMUSG00000046836	Brox-002_Brox-001_Brox-003	ENSG00000162819	BROX	1.58	0.219	0.738	0.13
LLPH	10603702	ENSMUSG00000020224	Llph-001_Llph-002	ENSG00000139233	LLPH	1.58	0.202	0.736	0.0813
RPL30	10606255	ENSMUSG00000058600	Rpl30-001_Rpl30-002_Rpl30-003_Rpl30-005	ENSG00000156482	RPL30	1.58	0.142	0.719	0.0469
PRPS2	10607877	ENSMUSG00000025742	Prps2-001	ENSG00000101911	PRPS2	1.58	0.0494	0.636	0.0795
	10339474					1.57	0.243	0.743	0.248
MRPL52	10339497	ENSMUSG00000010406	Mrpl52-201	ENSG00000172590	MRPL52	1.57	0.145	0.72	0.127
	10339747					1.57	0.331	0.773	0.131
	10339875					1.57	0.0934	0.689	0.19
	10340063					1.57	0.178	0.731	0.309
	10340328					1.57	0.112	0.7	0.289
	10341224					1.57	0.239	0.743	0.125
NMT1	10342577	ENSMUSG00000020936	Nmt1-001_Nmt1-003	ENSG00000136448	NMT1	1.57	0.000789	0.329	0.0822
	10343573					1.57	0.0298	0.602	0.214
	10344539					1.57	0.0633	0.654	0.17
MGAT4A	10354003	ENSMUSG00000026110	Mgat4a-001_Mgat4a-002_Mgat4a-003_Mgat4a-201	ENSG00000071073	MGAT4A	1.57	0.169	0.727	0.121
GM5177	10361710	ENSMUSG00000098065	Gm5177-002_Gm5177-001			1.57	0.3	0.765	0.21
TCP11L2	10365344	ENSMUSG00000020034	Tcp11l2-002_Tcp11l2-001	ENSG00000166046	TCP11L2	1.57	0.148	0.721	0.118
SLC9A3R1	10382462	ENSMUSG00000020733	Slc9a3r1-001	ENSG00000109062	SLC9A3R1	1.57	0.0249	0.581	0.101
TEFM	10389005	ENSMUSG00000046909	Tefm-003_Tefm-001_Tefm-002	ENSG00000172171	TEFM	1.57	0.0661	0.655	0.156
	10394812					1.57	0.0424	0.631	0.163
TTC7B	10402096	ENSMUSG00000033530	Ttc7b-201	ENSG00000165914	TTC7B	1.57	0.0565	0.64	0.123
ARSB	10406672	ENSMUSG00000042082	Arsb-201	ENSG00000113273	ARSB	1.57	0.726	0.852	0.219
PINX1	10415875	ENSMUSG00000021958	Pinx1-201	ENSG00000254093	PINX1	1.57	0.0263	0.589	0.0681
NSA2	10462081	ENSMUSG00000060739	Nsa2-201	ENSG00000164346	NSA2	1.57	0.000882	0.329	0.0421
NDUFB4	10462193	ENSMUSG00000022820	Ndufb4-001	ENSG00000065518	NDUFB4	1.57	0.0654	0.655	0.0839
PCGF5	10462683	ENSMUSG00000024805	Pcgf5-202_Pcgf5-201	ENSG00000180628	PCGF5	1.57	0.0724	0.662	0.0845
YWHAB	10478424	ENSMUSG00000018326	Ywhab-001_Ywhab-002	ENSG00000166913	YWHAB	1.57	0.00516	0.437	0.0539
DPH5	10495530	ENSMUSG00000033554	Dph5-004_Dph5-003_Dph5-001	ENSG00000117543	DPH5	1.57	0.0349	0.609	0.0891
GM12643	10505917	ENSMUSG00000079962	Gm12643-001			1.57	0.114	0.7	0.141
USP1	10506118	ENSMUSG00000028560	Usp1-002_Usp1-001_Usp1-004	ENSG00000162607	USP1	1.57	0.158	0.726	0.12
GM13213	10517081	ENSMUSG00000083885	Gm13213-001			1.57	0.208	0.736	0.11
YWHAH	10521031	ENSMUSG00000018965	Ywhah-001_Ywhah-002_Ywhah-003	ENSG00000128245	YWHAH	1.57	0.032	0.606	0.08
GM15446_ZFP932	10524082	ENSMUSG00000090015_ENSMUSG00000066613	Gm15446-001_Gm15446-002_Zfp932-001_Zfp932-004_Zfp932-005_Zfp932-003_Zfp932-201			1.57	0.0793	0.667	0.098
HERC3	10538658	ENSMUSG00000029804	Herc3-002_Herc3-001	ENSG00000138641	HERC3_LOC101929134	1.57	0.501	0.813	0.153
SNORD35B	10563099	ENSMUSG00000064767	Snord35b-201	ENSG00000200530		1.57	0.0167	0.545	0.145
GPR114	10574246	ENSMUSG00000061577	Gpr114-001_Gpr114-002_Gpr114-201	ENSG00000159618	GPR114	1.57	0.182	0.732	0.149
GCSH	10582020	ENSMUSG00000034424	Gcsh-001	ENSG00000140905	GCSH_LOC101060817	1.57	0.161	0.726	0.172
NR5S102_NR5S127_NR5S129_NR5S101_NR5S131_NR5S119_NR5S114	10582578	ENSMUSG00000096613_ENSMUSG00000093960_ENSMUSG00000094455_ENSMUSG00000095073_ENSMUSG00000096358_ENSMUSG00000096132_ENSMUSG00000096599	n-R5s102-201_n-R5s127-201_n-R5s129-201_n-R5s101-201_n-R5s131-201_n-R5s119-201_n-R5s114-201			1.57	0.423	0.797	0.126
H2AFX	10584710	ENSMUSG00000049932	H2afx-001	ENSG00000188486	H2AFX	1.57	0.229	0.74	0.154
CCR4	10597420	ENSMUSG00000047898	Ccr4-201	ENSG00000183813	CCR4	1.57	0.817	0.864	0.384
GM5943	10601537	ENSMUSG00000083971	Gm5943-001			1.57	0.0313	0.606	0.203
MOSPD1	10604630	ENSMUSG00000023074	Mospd1-002_Mospd1-001_Mospd1-201	ENSG00000101928	MOSPD1	1.57	0.0726	0.662	0.0723
TIMM8A1_GM9797	10606689	ENSMUSG00000048007_ENSMUSG00000045455	Timm8a1-001_Gm9797-201	ENSG00000126953	TIMM8A	1.57	0.184	0.733	0.126
KDM5D	10607972	ENSMUSG00000056673	Kdm5d-001_Kdm5d-003_Kdm5d-002_Kdm5d-008	ENSG00000280101_ENSG00000280358_ENSG00000012817_ENSG00000278871	_KDM5D	1.57	0.858	0.869	0.351
	10338639					1.56	0.106	0.698	0.188
XPO7	10339296	ENSMUSG00000022100	Xpo7-202_Xpo7-201	ENSG00000130227	XPO7	1.56	0.427	0.798	0.209
	10340165					1.56	0.339	0.777	0.239
	10340574					1.56	0.139	0.718	0.254
HP1BP3	10340971	ENSMUSG00000028759	Hp1bp3-001_Hp1bp3-002_Hp1bp3-008_Hp1bp3-010_Hp1bp3-203_Hp1bp3-202_Hp1bp3-201	ENSG00000127483	HP1BP3	1.56	0.0849	0.676	0.0951
MTIF2	10341008	ENSMUSG00000020459	Mtif2-007	ENSG00000085760	MTIF2	1.56	0.167	0.727	0.258
ATP6V0D1	10341233	ENSMUSG00000013160	Atp6v0d1-001	ENSG00000159720	ATP6V0D1	1.56	0.373	0.787	0.205
	10341643					1.56	0.278	0.757	0.296
	10341870					1.56	0.559	0.823	0.354
NMT1	10341918	ENSMUSG00000020936	Nmt1-001	ENSG00000136448	NMT1	1.56	0.0175	0.552	0.241
RRAGC	10341939	ENSMUSG00000028646	Rragc-001_Rragc-002_Rragc-004	ENSG00000273637_ENSG00000116954	_RRAGC	1.56	0.334	0.775	0.174
	10342019					1.56	0.0179	0.554	0.243
	10342973					1.56	0.0152	0.534	0.16
PSMA1	10342997	ENSMUSG00000030751	Psma1-001_Psma1-004	ENSG00000256206_ENSG00000129084	PSMA1	1.56	0.346	0.78	0.161
	10344256					1.56	0.502	0.813	0.47
LYPLA1	10344624	ENSMUSG00000025903	Lypla1-002_Lypla1-001_Lypla1-003_Lypla1-009_Lypla1-007_Lypla1-008_Lypla1-006	ENSG00000120992	LYPLA1	1.56	0.00607	0.461	0.0585
DARS	10357454	ENSMUSG00000026356	Dars-001	ENSG00000115866	DARS	1.56	0.0312	0.606	0.0597
	10360912	ENSMUSG00000102546				1.56	0.125	0.707	0.2
NUP43	10361651	ENSMUSG00000040034	Nup43-001_Nup43-002	ENSG00000120253	NUP43	1.56	0.000189	0.224	0.0734
SNORA28	10398693	ENSMUSG00000064493	Snora28-201	ENSG00000272533	SNORA28	1.56	0.257	0.748	0.133
ERH	10401278	ENSMUSG00000021131	Erh-001_Erh-002	ENSG00000100632	ERH	1.56	0.435	0.8	0.32
GM5451_RPL9PS6_RPL9PS4_GM7206_RPL9PS7_RPL9	10405890	ENSMUSG00000095847_ENSMUSG00000062456_ENSMUSG00000094989_ENSMUSG00000082475_ENSMUSG00000047965_ENSMUSG00000047215	Gm5451-201_Rpl9-ps6-201_Rpl9-ps4-201_Gm7206-001_Rpl9-ps7-001_Rpl9-001_Rpl9-002_Rpl9-003_Rpl9-004_Rpl9-005_Rpl9-006_Rpl9-007_Rpl9-010			1.56	0.026	0.588	0.0492
RPLP0_GM8730	10405935	ENSMUSG00000067274_ENSMUSG00000063696	Rplp0-001_Rplp0-004_Gm8730-201	ENSG00000089157	RPLP0	1.56	0.148	0.721	0.134
HRSP12	10428081	ENSMUSG00000022323	Hrsp12-001_Hrsp12-002_Hrsp12-003_Hrsp12-004	ENSG00000132541	HRSP12	1.56	0.229	0.74	0.16
RPL35A	10437627	ENSMUSG00000060636	Rpl35a-001_Rpl35a-004_Rpl35a-003_Rpl35a-002_Rpl35a-005_Rpl35a-006	ENSG00000182899	RPL35A	1.56	0.13	0.71	0.0624
	10442127					1.56	0.062	0.653	0.214
ADH5	10496475	ENSMUSG00000028138	Adh5-001	ENSG00000197894	ADH5	1.56	0.0234	0.581	0.0569
GTPBP10	10527970	ENSMUSG00000040464	Gtpbp10-001_Gtpbp10-002_Gtpbp10-004_Gtpbp10-006_Gtpbp10-005	ENSG00000105793	GTPBP10_LOC101927446	1.56	0.268	0.751	0.156
FBXL5	10529801	ENSMUSG00000039753	Fbxl5-001_Fbxl5-003_Fbxl5-004_Fbxl5-002_Fbxl5-005_Fbxl5-006_Fbxl5-008	ENSG00000118564	FBXL5	1.56	0.0129	0.525	0.0736
NT5C3	10544982	ENSMUSG00000029780	Nt5c3-003_Nt5c3-001_Nt5c3-002_Nt5c3-006	ENSG00000122643	NT5C3A	1.56	0.054	0.638	0.106
TPI1	10547830	ENSMUSG00000023456	Tpi1-001_Tpi1-004_Tpi1-002_Tpi1-003	ENSG00000111669	TPI1	1.56	0.0778	0.666	0.143
PDE2A	10555510	ENSMUSG00000030653	Pde2a-202_Pde2a-201_Pde2a-203	ENSG00000186642	PDE2A	1.56	0.397	0.792	0.217
ZC3H12C	10593497	ENSMUSG00000035164	Zc3h12c-201	ENSG00000149289	ZC3H12C	1.56	0.194	0.734	0.203
MTATP6_MTND3_MTCO3	10598049	ENSMUSG00000064357_ENSMUSG00000064360_ENSMUSG00000064358	mt-Atp6-201_mt-Nd3-201_mt-Co3-201	ENSG00000198899_ENSG00000198840_ENSG00000198938	ATP6_ND3_COX3	1.56	0.00259	0.374	0.032
	10338214					1.55	0.28	0.757	0.155
	10338385					1.55	0.151	0.723	0.122
COPG1	10338578	ENSMUSG00000030058	Copg1-001_Copg1-002	ENSG00000181789	COPG1	1.55	0.612	0.836	0.312
COPG1	10338681	ENSMUSG00000030058	Copg1-001_Copg1-003	ENSG00000181789	COPG1	1.55	0.319	0.769	0.283
	10338979					1.55	0.131	0.711	0.231
COX18	10339071	ENSMUSG00000035505	Cox18-001_Cox18-002_Cox18-005_Cox18-006	ENSG00000163626	COX18	1.55	0.227	0.74	0.125
	10339506					1.55	0.0292	0.6	0.254
UBE2G1	10340013	ENSMUSG00000020794	Ube2g1-001_Ube2g1-002_Ube2g1-003	ENSG00000132388	UBE2G1	1.55	0.479	0.808	0.293
NAA60	10340488	ENSMUSG00000005982	Naa60-006_Naa60-010_Naa60-002_Naa60-201	ENSG00000122390	NAA60	1.55	0.227	0.74	0.208
	10340694					1.55	0.179	0.731	0.147
ABHD16A	10340951	ENSMUSG00000007036	Abhd16a-001_Abhd16a-002_Abhd16a-008	ENSG00000204427	ABHD16A	1.55	0.125	0.707	0.215
	10341085					1.55	0.0737	0.665	0.285
	10341622					1.55	0.166	0.727	0.235
PPM1A	10341769	ENSMUSG00000021096	Ppm1a-201	ENSG00000100614	PPM1A	1.55	0.228	0.74	0.116
	10342060					1.55	0.191	0.734	0.148
	10343261					1.55	0.234	0.741	0.294
	10343706					1.55	0.138	0.717	0.238
WFDC17	10379727	ENSMUSG00000069792	Wfdc17-001			1.55	0.0239	0.581	0.194
GM24208_SNORD118_TMEM107	10399428	ENSMUSG00000064717_ENSMUSG00000064899_ENSMUSG00000020895	Gm24208-201_Snord118-201_Tmem107-002_Tmem107-003_Tmem107-006_Tmem107-007_Tmem107-008_Tmem107-005	ENSG00000239148_ENSG00000238840_ENSG00000239142_ENSG00000179029	_TMEM107	1.55	0.35	0.781	0.193
GM5929_GM8005_GM3141_GM8122_GM8180_GM10376_GM10377_GM21977_GM9611_GM8220_GM3543_GM8020_GM8094_GM6401_GM2951_GM8024_GM8229_GM8127_GM10375_1700001F09RIK_GM8165_GM3072_GM8232_GM3676_GM17175_GM17079_GM4181_GM7951_GM17093_GM17078_GM17174_GM8138_GM3573_GM3327_GM7945_GM6482_GM3633_GM8068	10419116	ENSMUSG00000091627_ENSMUSG00000092148_ENSMUSG00000090796_ENSMUSG00000094784_ENSMUSG00000091584_ENSMUSG00000072605_ENSMUSG00000095226_ENSMUSG00000094804_ENSMUSG00000095371_ENSMUSG00000091725_ENSMUSG00000093945_ENSMUSG00000090690_ENSMUSG00000091733_ENSMUSG00000095044_ENSMUSG00000090635_ENSMUSG00000095318_ENSMUSG00000090379_ENSMUSG00000090713_ENSMUSG00000095528_ENSMUSG00000095384_ENSMUSG00000093968_…	Gm5929-001_Gm8005-001_Gm3141-001_Gm8122-001_Gm8180-001_Gm10376-001_Gm10376-201_Gm10377-001_Gm21977-001_Gm9611-001_Gm9611-201_Gm8220-001_Gm8220-201_Gm8220-202_Gm3543-001_Gm3543-201_Gm8020-001_Gm8094-001_Gm6401-001_Gm6401-201_Gm2951-001_Gm8024-001_Gm8229-001_Gm8127-001_Gm10375-001_Gm10375-201_1700001F09Rik-001_Gm8165-001_Gm3072-001_Gm8232-001_Gm3676-001_Gm17175-001_Gm17079-001_Gm4181-001_Gm7951-001…			1.55	0.19	0.734	0.296
RPL23APS3	10421707	ENSMUSG00000078126	Rpl23a-ps3-201	ENSG00000198242	SNORD42A_RPL23A	1.55	0.0723	0.662	0.0627
TRIO	10427928	ENSMUSG00000022263	Trio-201	ENSG00000038382	TRIO	1.55	0.00801	0.505	0.106
RPL30	10428074	ENSMUSG00000058600	Rpl30-003	ENSG00000156482	RPL30	1.55	0.105	0.697	0.0703
PTPLB	10429387	ENSMUSG00000035376	Ptplb-201	ENSG00000206527	PTPLB	1.55	0.113	0.7	0.118
VDR	10432032	ENSMUSG00000022479	Vdr-001	ENSG00000111424	VDR	1.55	0.491	0.812	0.314
	10439889					1.55	0.311	0.768	0.199
GEMIN6	10447097	ENSMUSG00000055760	Gemin6-001_Gemin6-002	ENSG00000152147	GEMIN6	1.55	0.0514	0.636	0.128
CRIPT	10447349	ENSMUSG00000024146	Cript-001_Cript-003	ENSG00000119878	CRIPT	1.55	0.198	0.736	0.0844
RPL17PS9_RPL17_GM10268_RPL17PS5__RPL17PS8_RPL17PS4_GM11531_RPL17PS10_GM4986_GM26202	10455210	ENSMUSG00000066543_ENSMUSG00000062328_ENSMUSG00000066475_ENSMUSG00000081855_ENSMUSG00000102193_ENSMUSG00000082035_ENSMUSG00000084345_ENSMUSG00000075587_ENSMUSG00000081895_ENSMUSG00000080996_ENSMUSG00000064844	Rpl17-ps9-001_Rpl17-201_Gm10268-201_Rpl17-ps5-001__Rpl17-ps8-001_Rpl17-ps4-001_Gm11531-001_Rpl17-ps10-001_Gm4986-001_Gm26202-201			1.55	0.0557	0.64	0.0657
GM25855_GM24453_GM22744_GM24452_GM25894	10461156	ENSMUSG00000064721_ENSMUSG00000065280_ENSMUSG00000065378_ENSMUSG00000065281_ENSMUSG00000065392	Gm25855-201_Gm24453-201_Gm22744-201_Gm24452-201_Gm25894-201	ENSG00000275043_ENSG00000252284_ENSG00000223004_ENSG00000275996_ENSG00000276788_ENSG00000274544_ENSG00000212295	SNORD25__SNORD27_SNORD26_SNORD28	1.55	0.0391	0.628	0.0515
GM23246_GM24453_GM22680_GM22744_SNORD22	10461162	ENSMUSG00000065305_ENSMUSG00000065280_ENSMUSG00000065782_ENSMUSG00000065378_ENSMUSG00000065087	Gm23246-201_Gm24453-201_Gm22680-201_Gm22744-201_Snord22-201	ENSG00000201847_ENSG00000252284_ENSG00000277846_ENSG00000223004_ENSG00000212611_ENSG00000277194_ENSG00000274544_ENSG00000212295	_SNORD30_SNORD22_SNORD28	1.55	0.0568	0.64	0.0544
GM22581	10500404	ENSMUSG00000065669	Gm22581-201			1.55	0.0508	0.636	0.139
	10520046					1.55	0.438	0.8	0.292
PRKRIR	10555179	ENSMUSG00000030753	Prkrir-001_Prkrir-002_Prkrir-003_Prkrir-004	ENSG00000137492	PRKRIR	1.55	0.0365	0.616	0.0726
ABCE1	10579874	ENSMUSG00000058355	Abce1-201	ENSG00000164163	ABCE1	1.55	0.135	0.712	0.062
GM23136_GM22571	10586172	ENSMUSG00000095868_ENSMUSG00000064918	Gm23136-201_Gm22571-201			1.55	0.108	0.699	0.158
RSL24D1	10587042	ENSMUSG00000032215	Rsl24d1-003_Rsl24d1-001_Rsl24d1-004	ENSG00000137876	RSL24D1	1.55	0.0134	0.526	0.0914
SNORD100_RPS12	10606575	ENSMUSG00000080486_ENSMUSG00000061983	Snord100-201_Rps12-201	ENSG00000221500_ENSG00000112306	SNORD100_RPS12	1.55	0.393	0.792	0.215
	10338415					1.54	0.607	0.834	0.469
	10338874					1.54	0.436	0.8	0.321
MTIF2	10338945	ENSMUSG00000020459	Mtif2-007	ENSG00000085760	MTIF2	1.54	0.109	0.699	0.338
ANAPC1	10339238	ENSMUSG00000014355	Anapc1-010	ENSG00000153107	ANAPC1_LOC730268_LOC100996909_LOC102723467_LOC102724642_LOC102724762	1.54	0.478	0.808	0.32
	10339733					1.54	0.256	0.748	0.0785
XPO7	10339749	ENSMUSG00000022100	Xpo7-202_Xpo7-201	ENSG00000130227	XPO7	1.54	0.181	0.731	0.0876
	10340103					1.54	0.00891	0.514	0.134
	10341589					1.54	0.139	0.718	0.197
PPM1A	10342324	ENSMUSG00000021096	Ppm1a-201	ENSG00000100614	PPM1A	1.54	0.0365	0.616	0.0614
	10344087					1.54	0.00998	0.518	0.232
	10344343					1.54	0.17	0.727	0.225
FCGR4	10351509	ENSMUSG00000059089	Fcgr4-001	ENSG00000203747_ENSG00000162747	FCGR3A_FCGR3B	1.54	0.065	0.655	0.217
HERC4	10363641	ENSMUSG00000020064	Herc4-201	ENSG00000148634	HERC4	1.54	0.052	0.637	0.0717
CDKN2AIPNL	10375903	ENSMUSG00000020392	Cdkn2aipnl-001_Cdkn2aipnl-002	ENSG00000237190	CDKN2AIPNL	1.54	0.0116	0.525	0.0781
GNGT2	10380571	ENSMUSG00000038811	Gngt2-004_Gngt2-002_Gngt2-003_Gngt2-001_Gngt2-006_Gngt2-005_Gngt2-007	ENSG00000167083	GNGT2	1.54	0.0356	0.612	0.133
TXNDC9	10396064	ENSMUSG00000058407	Txndc9-001_Txndc9-005_Txndc9-002_Txndc9-004_Txndc9-003_Txndc9-006	ENSG00000115514	TXNDC9	1.54	0.0512	0.636	0.0933
CDCA7L	10399178	ENSMUSG00000021175	Cdca7l-001_Cdca7l-004_Cdca7l-003	ENSG00000164649	CDCA7L	1.54	0.0932	0.689	0.121
ARSB	10406663	ENSMUSG00000042082	Arsb-201	ENSG00000113273	ARSB	1.54	0.504	0.814	0.185
CENPK	10406968	ENSMUSG00000021714	Cenpk-202_Cenpk-201	ENSG00000123219	CENPK	1.54	0.498	0.812	0.192
RIOK2	10442057	ENSMUSG00000103104	Riok2-201	ENSG00000058729	RIOK2	1.54	0.0217	0.573	0.0675
DCP2	10455472	ENSMUSG00000024472	Dcp2-201	ENSG00000172795	DCP2	1.54	0.0597	0.645	0.115
RNMT	10456501	ENSMUSG00000009535	Rnmt-001_Rnmt-003_Rnmt-002	ENSG00000101654	RNMT	1.54	0.000932	0.33	0.0795
GM23119_SCARNA17	10459768	ENSMUSG00000089235_ENSMUSG00000088689	Gm23119-201_Scarna17-201	ENSG00000251992_ENSG00000252691		1.54	0.105	0.696	0.117
COBLL1	10483178	ENSMUSG00000034903	Cobll1-001_Cobll1-002_Cobll1-003_Cobll1-004_Cobll1-201	ENSG00000082438	COBLL1	1.54	0.0149	0.532	0.085
HDC	10487238	ENSMUSG00000027360	Hdc-001_Hdc-002	ENSG00000140287	HDC	1.54	0.41	0.796	0.286
GPATCH4	10493120	ENSMUSG00000028069	Gpatch4-001_Gpatch4-002_Gpatch4-004_Gpatch4-005_Gpatch4-201	ENSG00000160818	GPATCH4	1.54	0.00418	0.403	0.11
CHD7	10503166	ENSMUSG00000041235	Chd7-001_Chd7-201	ENSG00000171316	CHD7_LOC102724260	1.54	0.0064	0.469	0.13
GM10263	10524415	ENSMUSG00000066407	Gm10263-201	ENSG00000233927	RPS28	1.54	0.204	0.736	0.0965
GM26205	10525185	ENSMUSG00000064841	Gm26205-201			1.54	0.237	0.742	0.105
CBX3	10538282	ENSMUSG00000029836	Cbx3-001_Cbx3-002_Cbx3-004_Cbx3-005	ENSG00000122565	CBX3	1.54	0.136	0.714	0.0682
KLRA5	10548450	ENSMUSG00000030173	Klra5-001_Klra5-002_Klra5-003_Klra5-201			1.54	0.48	0.808	0.387
MAGOHB	10548565	ENSMUSG00000030188	Magohb-001_Magohb-004_Magohb-005_Magohb-006_Magohb-003_Magohb-002	ENSG00000111196	MAGOHB	1.54	0.202	0.736	0.229
OLFR548PS1	10555718	ENSMUSG00000073978	Olfr548-ps1-001			1.54	0.143	0.719	0.25
PPP1CC	10556764	ENSMUSG00000004455	Ppp1cc-001_Ppp1cc-009_Ppp1cc-002_Ppp1cc-005_Ppp1cc-008	ENSG00000186298	PPP1CC	1.54	0.0738	0.665	0.0673
NPTN	10585842	ENSMUSG00000032336	Nptn-003_Nptn-001_Nptn-002_Nptn-012_Nptn-009_Nptn-007_Nptn-010_Nptn-008_Nptn-005_Nptn-201	ENSG00000156642	NPTN	1.54	0.0425	0.631	0.0512
	10608689					1.54	0.00614	0.461	0.0417
	10338098					1.53	0.416	0.796	0.178
TMEM234	10338841	ENSMUSG00000028797	Tmem234-012_Tmem234-003_Tmem234-010_Tmem234-004_Tmem234-015_Tmem234-016_Tmem234-002_Tmem234-011_Tmem234-005_Tmem234-018_Tmem234-006_Tmem234-019_Tmem234-009	ENSG00000160055	TMEM234	1.53	0.0485	0.636	0.157
	10339392					1.53	0.24	0.743	0.203
PSMA1	10339523	ENSMUSG00000030751	Psma1-001_Psma1-004_Psma1-002_Psma1-003	ENSG00000256206_ENSG00000129084	PSMA1	1.53	0.151	0.723	0.168
	10339911					1.53	0.103	0.696	0.114
	10340974					1.53	0.0526	0.637	0.218
	10341148					1.53	0.133	0.712	0.258
GPS1	10341701	ENSMUSG00000025156	Gps1-006_Gps1-001_Gps1-007_Gps1-002_Gps1-004_Gps1-005	ENSG00000169727	GPS1	1.53	0.453	0.804	0.17
MTIF2	10342578	ENSMUSG00000020459	Mtif2-002_Mtif2-003_Mtif2-004_Mtif2-005_Mtif2-006_Mtif2-201	ENSG00000085760	MTIF2	1.53	0.242	0.743	0.164
PSMC5	10342732	ENSMUSG00000020708	Psmc5-001_Psmc5-002	ENSG00000087191	PSMC5	1.53	0.11	0.7	0.0912
	10343658					1.53	0.233	0.741	0.182
	10344538					1.53	0.0542	0.638	0.207
	10344555					1.53	0.0788	0.666	0.218
GM6086	10348906	ENSMUSG00000073608	Gm6086-001	ENSG00000154252	GAL3ST2	1.53	0.114	0.7	0.198
CENPL	10351047	ENSMUSG00000026708	Cenpl-001_Cenpl-002_Cenpl-004_Cenpl-006_Cenpl-007_Cenpl-003_Cenpl-008_Cenpl-010	ENSG00000120334	CENPL	1.53	0.0588	0.645	0.141
RCSD1	10359762	ENSMUSG00000040723	Rcsd1-001_Rcsd1-002	ENSG00000198771	RCSD1	1.53	0.0291	0.599	0.086
SKA2	10379989	ENSMUSG00000020492	Ska2-001_Ska2-002	ENSG00000182628	SKA2	1.53	0.214	0.737	0.172
ZFP808	10405733	ENSMUSG00000074867	Zfp808-001	ENSG00000198482_ENSG00000213799	ZNF808_ZNF845	1.53	0.133	0.712	0.184
NGDN	10415144	ENSMUSG00000022204	Ngdn-201	ENSG00000129460	NGDN	1.53	0.105	0.696	0.113
SNORA69_RPL39_C330007P06RIK	10427266	ENSMUSG00000065642_ENSMUSG00000079641_ENSMUSG00000006423	Snora69-201_Rpl39-001_Rpl39-002_C330007P06Rik-005	ENSG00000206622_ENSG00000198918_ENSG00000212206_ENSG00000018610	SNORA69_RPL39__CXorf56	1.53	0.313	0.768	0.0686
RACGAP1	10432511	ENSMUSG00000023015	Racgap1-001_Racgap1-002_Racgap1-003_Racgap1-004_Racgap1-007_Racgap1-011	ENSG00000161800	RACGAP1	1.53	0.096	0.695	0.101
GM25855_GM24452_GM25894	10461152	ENSMUSG00000064721_ENSMUSG00000065281_ENSMUSG00000065392	Gm25855-201_Gm24452-201_Gm25894-201	ENSG00000275043_ENSG00000275996_ENSG00000276788	SNORD25_SNORD27_SNORD26	1.53	0.0784	0.666	0.0523
	10464285					1.53	0.0164	0.541	0.183
FAM204A	10468802	ENSMUSG00000057858	Fam204a-201	ENSG00000165669	FAM204A	1.53	0.0991	0.696	0.0731
LCN2	10481627	ENSMUSG00000026822	Lcn2-003_Lcn2-001_Lcn2-005_Lcn2-004_Lcn2-006_Lcn2-002	ENSG00000148346	LCN2	1.53	0.101	0.696	0.219
EIF2S2	10488806	ENSMUSG00000074656	Eif2s2-001_Eif2s2-201	ENSG00000125977	EIF2S2	1.53	0.0179	0.554	0.0653
4632404H12RIK	10499652	ENSMUSG00000042579	4632404H12Rik-201			1.53	0.0178	0.554	0.152
RNF32	10520392	ENSMUSG00000029130	Rnf32-001_Rnf32-002_Rnf32-003_Rnf32-004_Rnf32-005_Rnf32-201	ENSG00000105982	RNF32	1.53	0.0646	0.655	0.172
GM23202_GM25091_RPL21_RPL21PS4	10546292	ENSMUSG00000077564_ENSMUSG00000077185_ENSMUSG00000041453_ENSMUSG00000072714	Gm23202-201_Gm25091-201_Rpl21-001_Rpl21-002_Rpl21-003_Rpl21-005_Rpl21-006_Rpl21-ps4-201	ENSG00000207051_ENSG00000207500_ENSG00000122026	SNORA27_SNORD102_RPL21	1.53	0.0871	0.682	0.078
	10567213					1.53	0.226	0.74	0.0844
TLR3	10578493	ENSMUSG00000031639	Tlr3-201_Tlr3-202	ENSG00000164342	TLR3	1.53	0.037	0.618	0.147
SNORA62_RPSA_RPSAPS10	10590253	ENSMUSG00000064925_ENSMUSG00000032518_ENSMUSG00000047676	Snora62-201_Rpsa-201_Rpsa-ps10-201	ENSG00000201157_ENSG00000205246_ENSG00000168028	_SNORA62_RPSA_SNORA6	1.53	0.0809	0.669	0.048
NRGN	10592330	ENSMUSG00000053310	Nrgn-001_Nrgn-002			1.53	0.176	0.731	0.197
XLR4A_XLR4C_XLR4B_XLR4EPS_XLR4DPS	10600131	ENSMUSG00000079845_ENSMUSG00000031362_ENSMUSG00000067768_ENSMUSG00000081357_ENSMUSG00000084066	Xlr4a-001_Xlr4a-003_Xlr4c-006_Xlr4c-005_Xlr4c-001_Xlr4b-007_Xlr4b-001_Xlr4b-002_Xlr4b-003_Xlr4b-008_Xlr4e-ps-001_Xlr4d-ps-001			1.53	0.192	0.734	0.107
RPL30PS11	10603649	ENSMUSG00000081461	Rpl30-ps11-001			1.53	0.0565	0.64	0.0551
TMEM165	10338099	ENSMUSG00000029234	Tmem165-003	ENSG00000134851	TMEM165	1.52	0.203	0.736	0.289
CIC	10338228	ENSMUSG00000005442	Cic-001_Cic-002_Cic-004_Cic-013_Cic-201	ENSG00000079432	CIC	1.52	0.617	0.838	0.312
DDB1	10338344	ENSMUSG00000024740	Ddb1-201	ENSG00000167986	DDB1	1.52	0.403	0.794	0.267
ITCH	10338994	ENSMUSG00000027598	Itch-006_Itch-005	ENSG00000078747	ITCH	1.52	0.474	0.808	0.33
	10339292					1.52	0.306	0.766	0.201
	10339304					1.52	0.208	0.736	0.239
	10340141					1.52	0.277	0.756	0.343
RRAGC	10340306	ENSMUSG00000028646	Rragc-001_Rragc-002_Rragc-005_Rragc-004	ENSG00000273637_ENSG00000116954	_RRAGC	1.52	0.168	0.727	0.248
	10340504					1.52	0.115	0.701	0.238
GOLGA7	10340924	ENSMUSG00000015341	Golga7-002_Golga7-001	ENSG00000147533	GOLGA7	1.52	0.115	0.701	0.255
	10341017					1.52	0.332	0.774	0.413
RFK	10341155	ENSMUSG00000024712	Rfk-001	ENSG00000135002	RFK	1.52	0.311	0.768	0.223
	10341255					1.52	0.495	0.812	0.365
	10341377					1.52	0.236	0.742	0.177
	10341610					1.52	0.0233	0.581	0.216
	10343782					1.52	0.075	0.666	0.254
PYDC3	10351880	ENSMUSG00000066677	Pydc3-002_Pydc3-001_Pydc3-201			1.52	0.235	0.741	0.143
	10361787					1.52	0.0356	0.612	0.079
TDG	10365230	ENSMUSG00000034674	Tdg-001_Tdg-002_Tdg-010	ENSG00000139372	TDG	1.52	0.159	0.726	0.305
	10374840					1.52	0.365	0.786	0.155
HMMR	10385248	ENSMUSG00000020330	Hmmr-001	ENSG00000072571	HMMR	1.52	0.674	0.845	0.322
HIST1H2BM_HIST1H2BC_HIST1H2BQ_HIST1H2BR_HIST1H2BH_HIST1H2BB_HIST1H2BE	10403980	ENSMUSG00000096807_ENSMUSG00000018102_ENSMUSG00000069307_ENSMUSG00000069303_ENSMUSG00000064168_ENSMUSG00000075031_ENSMUSG00000047246	Hist1h2bm-001_Hist1h2bc-001_Hist1h2bq-001_Hist1h2bq-201_Hist1h2br-001_Hist1h2br-201_Hist1h2bh-001_Hist1h2bb-001_Hist1h2be-002_Hist1h2be-001	ENSG00000158373_ENSG00000274290_ENSG00000277224_ENSG00000273703_ENSG00000276410_ENSG00000180596	HIST1H2BD_HIST1H2BE_HIST1H2BF_HIST1H2BM_HIST1H2BB_HIST1H2BC	1.52	0.511	0.815	0.349
PFKP	10407481	ENSMUSG00000021196	Pfkp-003_Pfkp-004_Pfkp-005_Pfkp-001	ENSG00000067057	PFKP	1.52	0.073	0.663	0.0848
NSA2	10411363	ENSMUSG00000060739	Nsa2-201	ENSG00000164346	NSA2	1.52	0.00986	0.518	0.0392
GM22807_GM26440_SNORA65_GM24613_RPL12	10415640	ENSMUSG00000064671_ENSMUSG00000064525_ENSMUSG00000065124_ENSMUSG00000065200_ENSMUSG00000038900	Gm22807-201_Gm26440-201_Snora65-201_Gm24613-201_Rpl12-007_Rpl12-003_Rpl12-005_Rpl12-004_Rpl12-006	ENSG00000201302_ENSG00000197958	SNORA65_RPL12	1.52	0.126	0.708	0.146
GRAMD4	10426042	ENSMUSG00000035900	Gramd4-001_Gramd4-002_Gramd4-003	ENSG00000075240	GRAMD4	1.52	0.0814	0.67	0.0994
NPC1	10457508	ENSMUSG00000024413	Npc1-001	ENSG00000141458	NPC1	1.52	0.099	0.696	0.126
GM10212	10461636	ENSMUSG00000067555	Gm10212-001			1.52	0.0102	0.518	0.14
MS4A6D	10466210	ENSMUSG00000024679	Ms4a6d-001_Ms4a6d-003_Ms4a6d-004_Ms4a6d-002	ENSG00000166926_ENSG00000110077	MS4A6E_MS4A6A	1.52	0.234	0.741	0.196
KNSTRN	10474825	ENSMUSG00000027331	Knstrn-001_Knstrn-008_Knstrn-003_Knstrn-004_Knstrn-002_Knstrn-005_Knstrn-006	ENSG00000128944	KNSTRN	1.52	0.119	0.703	0.199
GPSM2	10501402	ENSMUSG00000027883	Gpsm2-001	ENSG00000121957	GPSM2	1.52	0.0424	0.631	0.169
CHD7	10503170	ENSMUSG00000041235	Chd7-001_Chd7-201	ENSG00000171316	CHD7_LOC102724260	1.52	0.0712	0.66	0.0595
ZCCHC17	10516778	ENSMUSG00000028772	Zcchc17-001_Zcchc17-004	ENSG00000121766	ZCCHC17	1.52	0.246	0.745	0.177
NAAA	10531370	ENSMUSG00000029413	Naaa-001_Naaa-002_Naaa-005	ENSG00000138744	NAAA	1.52	0.15	0.721	0.162
VPS37B	10533729	ENSMUSG00000066278	Vps37b-201	ENSG00000139722	VPS37B	1.52	0.17	0.727	0.183
RPS16	10534053	ENSMUSG00000037563	Rps16-001_Rps16-002_Rps16-003	ENSG00000105193	RPS16	1.52	0.221	0.738	0.0701
IFNL3	10551526	ENSMUSG00000060747	Ifnl3-201	ENSG00000182393_ENSG00000183709_ENSG00000197110	IFNL1_IFNL2_IFNL3	1.52	0.124	0.706	0.135
HDGFRP3	10565193	ENSMUSG00000025104	Hdgfrp3-001_Hdgfrp3-002	ENSG00000166503	HDGFRP3	1.52	0.0125	0.525	0.0816
XLR3A_XLR3B_XLR3C_XLR3EPS_XLR3DPS	10600122	ENSMUSG00000057836_ENSMUSG00000073125_ENSMUSG00000058147_ENSMUSG00000081940_ENSMUSG00000083847	Xlr3a-001_Xlr3a-005_Xlr3a-002_Xlr3b-002_Xlr3b-003_Xlr3b-001_Xlr3c-001_Xlr3e-ps-001_Xlr3d-ps-001			1.52	0.219	0.738	0.356
UTY	10608107	ENSMUSG00000068457	Uty-008_Uty-007_Uty-001_Uty-004_Uty-005_Uty-002	ENSG00000279545_ENSG00000279896_ENSG00000279823_ENSG00000278906_ENSG00000279596_ENSG00000279449_ENSG00000279052_ENSG00000279938_ENSG00000183878_ENSG00000279053_ENSG00000279947_ENSG00000279383	_UTY	1.52	0.897	0.874	0.418
UBE2G1	10338514	ENSMUSG00000020794	Ube2g1-001_Ube2g1-002_Ube2g1-003	ENSG00000132388	UBE2G1	1.51	0.13	0.71	0.0671
	10338527					1.51	0.122	0.705	0.232
	10338941					1.51	0.0615	0.652	0.293
	10339039					1.51	0.202	0.736	0.175
	10340399					1.51	0.496	0.812	0.344
ZKSCAN3	10341116	ENSMUSG00000021327	Zkscan3-005	ENSG00000189298	ZKSCAN3	1.51	0.587	0.83	0.293
	10341296					1.51	0.0714	0.66	0.305
	10341336					1.51	0.084	0.672	0.164
	10341350					1.51	0.0283	0.598	0.233
ARFGEF1	10341411	ENSMUSG00000067851	Arfgef1-002	ENSG00000066777	ARFGEF1	1.51	0.219	0.738	0.165
	10341425					1.51	0.0143	0.528	0.236
ATG5	10341553	ENSMUSG00000038160	Atg5-201	ENSG00000057663	ATG5	1.51	0.288	0.762	0.183
	10342197					1.51	0.0346	0.609	0.0985
	10342928					1.51	0.15	0.721	0.204
	10343305					1.51	0.234	0.741	0.24
	10343388					1.51	0.818	0.864	0.161
	10343929					1.51	0.46	0.805	0.171
	10343937					1.51	0.146	0.721	0.254
	10344348					1.51	0.991	0.884	0.265
SERPINB10	10349166	ENSMUSG00000092572_ENSMUSG00000102843	Serpinb10-003_Serpinb10-002_Serpinb10-001_	ENSG00000242550	SERPINB10	1.51	0.00475	0.426	0.18
GM26440_SNORA65_GM24613_RPL12_GM9396_RAB5B	10373519	ENSMUSG00000064525_ENSMUSG00000065124_ENSMUSG00000065200_ENSMUSG00000038900_ENSMUSG00000063328_ENSMUSG00000000711	Gm26440-201_Snora65-201_Gm24613-201_Rpl12-001_Rpl12-007_Rpl12-003_Rpl12-005_Rpl12-004_Rpl12-002_Rpl12-006_Gm9396-001_Rab5b-201	ENSG00000201302_ENSG00000197958_ENSG00000111540	SNORA65_RPL12_RAB5B_LOC102723609	1.51	0.223	0.739	0.0751
GM8624	10393406	ENSMUSG00000083705	Gm8624-002_Gm8624-001			1.51	0.124	0.706	0.0581
G2E3	10395612	ENSMUSG00000035293	G2e3-001_G2e3-002_G2e3-003	ENSG00000092140	G2E3	1.51	0.29	0.763	0.163
MED6	10401335	ENSMUSG00000002679	Med6-001_Med6-004_Med6-002_Med6-003_Med6-201	ENSG00000133997	MED6	1.51	0.0136	0.528	0.069
MRPL36	10406026	ENSMUSG00000021607	Mrpl36-201	ENSG00000171421	MRPL36	1.51	0.0696	0.656	0.109
AAED1	10410115	ENSMUSG00000021482	Aaed1-201	ENSG00000158122	AAED1	1.51	0.0625	0.654	0.11
BTF3L4	10411287	ENSMUSG00000028568	Btf3l4-002_Btf3l4-004_Btf3l4-005_Btf3l4-001	ENSG00000134717	BTF3L4	1.51	0.0487	0.636	0.0705
NLN	10411882	ENSMUSG00000021710	Nln-201	ENSG00000123213	NLN	1.51	0.103	0.696	0.152
CKS2	10424779	ENSMUSG00000062248	Cks2-001	ENSG00000123975	CKS2	1.51	0.205	0.736	0.11
UXT	10432509	ENSMUSG00000001134	Uxt-001_Uxt-005_Uxt-003_Uxt-002	ENSG00000126756	UXT	1.51	0.111	0.7	0.237
IL10RB_GM21970	10436841	ENSMUSG00000022969_ENSMUSG00000093701	Il10rb-002_Il10rb-001_Il10rb-003_Il10rb-005_Gm21970-001	ENSG00000243646_ENSG00000249624	IL10RB_	1.51	0.202	0.736	0.14
UBE2V2	10437942	ENSMUSG00000022674	Ube2v2-001	ENSG00000169139	UBE2V2	1.51	0.356	0.782	0.149
GM5451_RPL9PS6_RPL9PS4_GM7206_RPL9PS7_RPL9	10439402	ENSMUSG00000095847_ENSMUSG00000062456_ENSMUSG00000094989_ENSMUSG00000082475_ENSMUSG00000047965_ENSMUSG00000047215	Gm5451-201_Rpl9-ps6-201_Rpl9-ps4-201_Gm7206-001_Rpl9-ps7-001_Rpl9-001_Rpl9-002_Rpl9-003_Rpl9-004_Rpl9-005_Rpl9-006_Rpl9-007_Rpl9-010			1.51	0.0317	0.606	0.0356
TREML2	10445767	ENSMUSG00000071068	Treml2-201	ENSG00000112195	TREML2	1.51	0.164	0.726	0.149
HHEX	10462818	ENSMUSG00000024986	Hhex-001_Hhex-002	ENSG00000152804	HHEX	1.51	0.417	0.796	0.241
PPRC1	10463517	ENSMUSG00000055491	Pprc1-001_Pprc1-003_Pprc1-002_Pprc1-004	ENSG00000148840	PPRC1	1.51	0.0032	0.388	0.133
GM10269_GM2000_RPL35_GM8444_B4GALT6	10482267	ENSMUSG00000091449_ENSMUSG00000078193_ENSMUSG00000062997_ENSMUSG00000069439_ENSMUSG00000056124	Gm10269-201_Gm2000-001_Rpl35-001_Rpl35-003_Rpl35-002_Gm8444-201_B4galt6-201	ENSG00000136942_ENSG00000118276	RPL35_B4GALT6	1.51	4.83e-05	0.141	0.0398
RPL35A	10489186	ENSMUSG00000060636	Rpl35a-001_Rpl35a-004_Rpl35a-003_Rpl35a-002_Rpl35a-005_Rpl35a-006	ENSG00000182899	RPL35A	1.51	0.0859	0.679	0.0496
INTS12	10496159	ENSMUSG00000028016	Ints12-001_Ints12-002	ENSG00000138785	INTS12	1.51	0.0839	0.672	0.0754
1810022K09RIK	10497335	ENSMUSG00000078784	1810022K09Rik-001	ENSG00000176731	C8orf59	1.51	0.0161	0.539	0.0779
CKS1B	10499639	ENSMUSG00000028044	Cks1b-001_Cks1b-003_Cks1b-002	ENSG00000173207	CKS1B	1.51	0.671	0.844	0.16
STMN1	10513818	ENSMUSG00000028832	Stmn1-001_Stmn1-003_Stmn1-005_Stmn1-004	ENSG00000117632	STMN1	1.51	0.658	0.843	0.107
MRPS18C	10523541	ENSMUSG00000016833	Mrps18c-001_Mrps18c-002_Mrps18c-003_Mrps18c-004	ENSG00000163319	MRPS18C	1.51	0.264	0.749	0.11
ZCWPW1	10526693	ENSMUSG00000037108	Zcwpw1-001	ENSG00000078487	ZCWPW1	1.51	0.0461	0.636	0.154
ABCG3	10531952	ENSMUSG00000029299	Abcg3-001_Abcg3-002	ENSG00000118777	ABCG2	1.51	0.243	0.743	0.13
GM5054	10569311	ENSMUSG00000083812	Gm5054-001			1.51	0.0373	0.618	0.165
EIF2S2	10578683	ENSMUSG00000074656	Eif2s2-001_Eif2s2-201	ENSG00000125977	EIF2S2	1.51	0.0992	0.696	0.054
VSIG2	10584325	ENSMUSG00000001943	Vsig2-201	ENSG00000019102	VSIG2	1.51	0.418	0.796	0.273
	10585284					1.51	0.0319	0.606	0.0586
ARPP19	10587104	ENSMUSG00000007656	Arpp19-001_Arpp19-009_Arpp19-007_Arpp19-004_Arpp19-005_Arpp19-201	ENSG00000128989	ARPP19	1.51	0.26	0.749	0.129
	10338197					1.5	0.164	0.726	0.238
PFDN6	10338306	ENSMUSG00000024309	Pfdn6-001_Pfdn6-005_Pfdn6-002_Pfdn6-201	ENSG00000204220	PFDN6_MIR6834	1.5	0.146	0.721	0.128
	10338418					1.5	0.354	0.782	0.272
UBE2G1	10338712	ENSMUSG00000020794	Ube2g1-001_Ube2g1-002_Ube2g1-003	ENSG00000132388	UBE2G1	1.5	0.229	0.74	0.0668
	10339364					1.5	0.445	0.802	0.279
	10339407					1.5	0.107	0.699	0.221
	10339644					1.5	0.51	0.815	0.351
	10339915					1.5	0.0892	0.686	0.22
	10340792					1.5	0.0201	0.572	0.192
	10341052					1.5	0.266	0.749	0.202
ANAPC1	10341526	ENSMUSG00000014355	Anapc1-001_Anapc1-008_Anapc1-009	ENSG00000153107	ANAPC1_LOC730268_LOC100996909_LOC102723467_LOC102724642_LOC102724762	1.5	0.712	0.85	0.246
TXNDC12	10341663	ENSMUSG00000028567	Txndc12-001	ENSG00000117862	TXNDC12	1.5	0.335	0.776	0.243
DSCR3	10342124	ENSMUSG00000022898	Dscr3-003	ENSG00000157538	DSCR3	1.5	0.0423	0.631	0.229
	10342237					1.5	0.0525	0.637	0.144
	10342441					1.5	0.0531	0.637	0.221
ATP6V0D1	10342445	ENSMUSG00000013160	Atp6v0d1-002	ENSG00000159720	ATP6V0D1	1.5	0.396	0.792	0.317
	10342640					1.5	0.104	0.696	0.301
	10342874					1.5	0.365	0.786	0.354
	10342906					1.5	0.169	0.727	0.294
	10343313					1.5	0.034	0.609	0.192
CANX	10343512	ENSMUSG00000020368	Canx-001_Canx-201	ENSG00000127022	CANX	1.5	0.313	0.768	0.14
CANX	10343864	ENSMUSG00000020368	Canx-002	ENSG00000127022	CANX	1.5	0.233	0.741	0.174
TMEM234	10343921	ENSMUSG00000028797	Tmem234-018_Tmem234-020_Tmem234-009	ENSG00000160055	TMEM234	1.5	0.311	0.768	0.254
PSPH	10344003	ENSMUSG00000029446	Psph-001	ENSG00000146733	PSPH	1.5	0.0692	0.656	0.053
DDX50	10369647	ENSMUSG00000020076	Ddx50-201	ENSG00000107625	DDX50	1.5	0.0161	0.539	0.0556
SPAG5	10379127	ENSMUSG00000002055	Spag5-001_Spag5-002_Spag5-003	ENSG00000258472		1.5	0.342	0.778	0.236
TRMT5	10400975	ENSMUSG00000034442	Trmt5-201	ENSG00000126814	TRMT5	1.5	0.193	0.734	0.146
RPL27A	10406854	ENSMUSG00000046364	Rpl27a-001_Rpl27a-002_Rpl27a-005	ENSG00000166441	RPL27A_SNORA45A	1.5	0.361	0.784	0.298
SERPINB1A	10408557	ENSMUSG00000044734	Serpinb1a-001_Serpinb1a-201	ENSG00000021355	SERPINB1	1.5	0.272	0.754	0.211
MIR16_MIR15A	10420668	ENSMUSG00000092995_ENSMUSG00000093007	Mir16-1-201_Mir15a-201	ENSG00000208006_ENSG00000275952	MIR16-1_MIR15A	1.5	0.235	0.742	0.252
GM5471	10428441	ENSMUSG00000058463	Gm5471-201			1.5	0.146	0.721	0.185
RSL1D1	10437737	ENSMUSG00000005846	Rsl1d1-001_Rsl1d1-003	ENSG00000171490	RSL1D1	1.5	0.00132	0.363	0.0416
EMR1	10446282	ENSMUSG00000004730	Emr1-202_Emr1-201	ENSG00000174837	EMR1	1.5	0.0084	0.511	0.162
SEH1L	10456423	ENSMUSG00000079614	Seh1l-201	ENSG00000085415	SEH1L	1.5	0.0362	0.614	0.0999
RPS25	10457920	ENSMUSG00000009927	Rps25-201	ENSG00000118181	RPS25	1.5	0.134	0.712	0.159
ETF1	10458213	ENSMUSG00000024360	Etf1-001	ENSG00000120705	ETF1	1.5	0.109	0.699	0.0683
IFIT2	10462613	ENSMUSG00000045932	Ifit2-001	ENSG00000119922	IFIT2	1.5	0.182	0.732	0.112
EID1	10475625	ENSMUSG00000091337	Eid1-001	ENSG00000255302	EID1	1.5	0.128	0.708	0.112
POLR3K	10479736	ENSMUSG00000038628	Polr3k-001	ENSG00000161980	POLR3K	1.5	0.0835	0.672	0.0939
GM10263	10479809	ENSMUSG00000066407	Gm10263-201	ENSG00000233927	RPS28	1.5	0.365	0.786	0.277
RASGRP1	10486061	ENSMUSG00000027347	Rasgrp1-001_Rasgrp1-003_Rasgrp1-005_Rasgrp1-004_Rasgrp1-006_Rasgrp1-201	ENSG00000172575	RASGRP1	1.5	0.205	0.736	0.09
CLSPN	10508151	ENSMUSG00000042489	Clspn-001	ENSG00000092853	CLSPN	1.5	0.422	0.797	0.231
RPS18	10513878	ENSMUSG00000008668	Rps18-008_Rps18-011_Rps18-006_Rps18-001_Rps18-002_Rps18-005_Rps18-013_Rps18-012	ENSG00000231500	RPS18	1.5	0.00182	0.367	0.0331
KBTBD11	10570516	ENSMUSG00000055675	Kbtbd11-001_Kbtbd11-002	ENSG00000176595		1.5	0.142	0.719	0.0998
SLC25A4	10578539	ENSMUSG00000031633	Slc25a4-001_Slc25a4-002	ENSG00000151729	SLC25A4	1.5	0.101	0.696	0.0566
MIRLET7G	10588464	ENSMUSG00000065440	Mirlet7g-201	ENSG00000199150	MIRLET7G	1.5	0.197	0.736	0.178
PRKAR2A	10589087	ENSMUSG00000032601	Prkar2a-001_Prkar2a-002_Prkar2a-005	ENSG00000114302	PRKAR2A	1.5	0.00215	0.371	0.107
CMC1	10597564	ENSMUSG00000039163	Cmc1-201	ENSG00000187118	CMC1	1.5	0.00675	0.482	0.0597
STK26	10599581	ENSMUSG00000031112	Stk26-001_Stk26-002_Stk26-003	ENSG00000134602	STK26	1.5	0.079	0.667	0.0685
5430427O19RIK	10600698	ENSMUSG00000025058	5430427O19Rik-001	ENSG00000120280	CXorf21	1.5	0.321	0.77	0.227
FAM122B	10604620	ENSMUSG00000036022	Fam122b-001_Fam122b-002_Fam122b-003_Fam122b-201	ENSG00000156504	FAM122B	1.5	0.016	0.537	0.13
SUCLG2	10607497	ENSMUSG00000061838	Suclg2-201	ENSG00000172340	SUCLG2	1.5	0.0857	0.678	0.0734
RNF220	10338128	ENSMUSG00000028677	Rnf220-001_Rnf220-006_Rnf220-002_Rnf220-010_Rnf220-009	ENSG00000187147	RNF220	1.49	0.118	0.703	0.157
	10338482					1.49	0.278	0.756	0.086
	10338534					1.49	0.265	0.749	0.273
	10338539					1.49	0.0679	0.655	0.302
ANKRD17	10338664	ENSMUSG00000055204	Ankrd17-201_Ankrd17-202	ENSG00000132466	ANKRD17	1.49	0.24	0.743	0.146
	10338866					1.49	0.0989	0.696	0.288
	10339563					1.49	0.517	0.816	0.363
	10340863					1.49	0.578	0.827	0.318
	10341082					1.49	0.0651	0.655	0.214
	10341386					1.49	0.0826	0.672	0.244
PSAP	10341637	ENSMUSG00000004207	Psap-001_Psap-202_Psap-204_Psap-203_Psap-201	ENSG00000197746	PSAP	1.49	0.413	0.796	0.262
	10342093					1.49	0.22	0.738	0.211
	10342233					1.49	0.102	0.696	0.201
	10342497					1.49	0.627	0.839	0.368
	10342529					1.49	0.206	0.736	0.262
TRAPPC4	10342918	ENSMUSG00000032112	Trappc4-201	ENSG00000196655	TRAPPC4_MIR3656	1.49	0.113	0.7	0.186
	10342966					1.49	0.0309	0.605	0.179
DLG1	10343062	ENSMUSG00000022770	Dlg1-002_Dlg1-007_Dlg1-001_Dlg1-003_Dlg1-004_Dlg1-006_Dlg1-010_Dlg1-011_Dlg1-013_Dlg1-201	ENSG00000075711	DLG1	1.49	0.319	0.769	0.265
	10343084					1.49	0.0952	0.692	0.166
YTHDF1	10343156	ENSMUSG00000038848	Ythdf1-001_Ythdf1-002	ENSG00000149658	YTHDF1	1.49	0.0978	0.696	0.153
	10343867					1.49	0.146	0.721	0.164
	10344193					1.49	0.335	0.775	0.345
STAT4	10346168	ENSMUSG00000062939	Stat4-001_Stat4-002	ENSG00000138378	STAT4	1.49	0.74	0.855	0.151
HSPE1	10346303	ENSMUSG00000073676	Hspe1-001_Hspe1-002	ENSG00000115541	HSPE1	1.49	0.0502	0.636	0.0574
	10361133	ENSMUSG00000102596				1.49	0.0385	0.627	0.148
PAM16_GM9803	10362892	ENSMUSG00000014301_ENSMUSG00000045886	Pam16-003_Pam16-001_Pam16-002_Gm9803-201	ENSG00000217930	PAM16	1.49	0.272	0.754	0.128
DDX52	10379779	ENSMUSG00000020677	Ddx52-001	ENSG00000278053	DDX52	1.49	0.0602	0.646	0.071
GM12663	10384452	ENSMUSG00000101316	Gm12663-001			1.49	0.11	0.7	0.104
SCIMP	10387985	ENSMUSG00000057135	Scimp-001_Scimp-002	ENSG00000161929	SCIMP	1.49	0.0104	0.518	0.126
TWISTNB	10395312	ENSMUSG00000020561	Twistnb-201	ENSG00000105849	TWISTNB	1.49	0.0657	0.655	0.0748
NCAPG2	10399087	ENSMUSG00000042029	Ncapg2-201	ENSG00000146918	NCAPG2	1.49	0.765	0.859	0.33
[truncated: 33,324 more rows]

## Sheet: d) overlap murine&human
Supplementary Dataset 3: Gene expression profiling: Differentially expressed genes comparing murine T-PLL like T-cell expansions to healthy wild-type control derived splenic T-cells and overlap of significantly expressed genes to human T-PLL.
[truncated: 476 more rows]
