# Supplementary material for: Actionable perturbations of damage responses by TCL1/ATM and epigenetic lesions form the basis of T-PLL
Source: Nat Commun. 2018 Feb 15;9:697. doi: 10.1038/s41467-017-02688-6 (PMC5814445; doi:10.1038/s41467-017-02688-6)
Supplement: Supplementary file 6 — Supplementary Data 4 [file 41467_2017_2688_MOESM6_ESM.xlsx]

## Sheet: index
Sheet	description
a	Differentially expressed genes according to WTS data set
b	Overlaps with GEP-array based analyses

## Sheet: a) p<=0.01; FC>=2
Supplementary Dataset 4: Differentially expressed genes according WTS data set and overlaps with GEP-array based analyses.
Symbol	Description	ProbesetID	EnsemblID	ORF	Strand	RefSeq	control mean	sample mean	fold change	p value	TP001 FPKM	TP001 FPKMStatus	TP002 FPKM	TP002 FPKMStatus	TP003 FPKM	TP003 FPKMStatus	TP007 FPKM	TP007 FPKMStatus	TP010 FPKM	TP010 FPKMStatus	TP012 FPKM	TP012 FPKMStatus	TP025 FPKM	TP025 FPKMStatus	TP034 FPKM	TP034 FPKMStatus	TP035 FPKM	TP035 FPKMStatus	TP036 FPKM	TP036 FPKMStatus	TP037 FPKM	TP037 FPKMStatus	TP038 FPKM	TP038 FPKMStatus	TP040 FPKM	TP040 FPKMStatus	TP042 FPKM	TP042 FPKMStatus	TP051 FPKM	TP051 FPKMStatus	panT_co1 FPKM	panT_co1 FPKMStatus	panT_co2 FPKM	panT_co2 FPKMStatus	panT_co3 FPKM	panT_co3 FPKMStatus	panT_co4 FPKM	panT_co4 FPKMStatus	EnsemblBuild
TCL1A	T-cell leukemia/lymphoma 1A [Source:HGNC Symbol;Acc:11648]	7981183	ENSG00000100721	14:96176304-96180533	-	NM_001098725;NM_021966	16.95	3122.24	66.27	0	16.8337	OK	30.4031	OK	75.688	OK	387.693	OK	147.058	OK	100.415	OK	53.091	OK	40.4936	OK	175.325	OK	82.242	OK	90.1942	OK	38.2907	OK	0.195382	OK	139.737	OK	173.542	OK	0.0349435	OK	0.339245	OK	1.64317	OK	0.231109	OK	75
GRB7	growth factor receptor-bound protein 7 [Source:HGNC Symbol;Acc:4567]	8006940	ENSG00000141738	17:37894180-37903544	+	NM_005310;NM_001030002;NM_001242442;NM_001242443	0.4	71.2	52.82	0	0.402825	OK	0.979404	OK	1.06677	OK	0.407984	OK	1.18538	OK	0.511509	OK	2.46378	OK	0.906386	OK	4.98755	OK	1.76371	OK	0.301052	OK	2.76077	OK	0.108351	OK	0.914839	OK	0.354103	OK	0	OK	0.013815	OK	0	OK	0.0560221	OK	75
MAFB	v-maf avian musculoaponeurotic fibrosarcoma oncogene homolog B [Source:HGNC Symbol;Acc:6408]	8066266	ENSG00000204103	20:39314488-39317880	-	NM_005461	37.17	2570.61	44.93	0	14.2268	OK	13.3182	OK	13.9948	OK	2.42515	OK	4.74659	OK	57.4661	OK	53.7396	OK	61.6002	OK	43.1354	OK	13.4901	OK	5.96083	OK	27.3916	OK	11.2958	OK	2.25971	OK	3.1954	OK	0.322606	OK	0.269977	OK	0.424756	OK	0.403415	OK	75
ADM	adrenomedullin [Source:HGNC Symbol;Acc:259]	7938390	ENSG00000148926	11:10326227-10328944	+	NM_001124	7.31	665.65	40.44	0	8.71555	OK	4.10718	OK	6.19823	OK	0.327292	OK	2.51869	OK	2.22863	OK	20.7833	OK	27.8453	OK	87.9619	OK	6.13525	OK	14.2713	OK	1.46017	OK	13.1682	OK	4.02927	OK	1.27965	OK	0.164318	OK	0.10284	OK	0.0921587	OK	0.293685	OK	75
CYP1B1	cytochrome P450, family 1, subfamily B, polypeptide 1 [Source:HGNC Symbol;Acc:2597]	8051583	ENSG00000138061	2:38294116-38337044	-	NM_000104	7.85	818.74	36.78	0	3.32528	OK	1.56321	OK	1.0113	OK	2.23527	OK	0.123017	OK	1.92089	OK	28.142	OK	14.5211	OK	2.67068	OK	6.02945	OK	6.22243	OK	2.62088	OK	1.25147	OK	0.429076	OK	0.0968971	OK	0.0427424	OK	0.0290521	OK	0.306009	OK	0.152722	OK	75
ANKRD30B	ankyrin repeat domain 30B [Source:HGNC Symbol;Acc:24165]	8069499;8020357	ENSG00000180777	18:14728271-14852737	+	NM_001145029	0.27	48.04	36.43	0	0.013417	OK	1.04123	OK	0.26429	OK	1.07697	OK	1.33636	OK	0.122341	OK	0.178959	OK	0.333459	OK	0.0812548	OK	0.0297743	OK	0.132015	OK	1.67419	OK	0.330212	OK	0.0507826	OK	0.278018	OK	0	OK	0	OK	0.00759534	OK	0	OK	75
STEAP4	STEAP family member 4 [Source:HGNC Symbol;Acc:21923]	8140840	ENSG00000127954	7:87905744-87936206	-	NM_024636;NM_001205315;NM_001205316	2.37	140.71	33.95	0	2.50102	OK	1.03308	OK	4.58919	OK	0.618413	OK	0.426733	OK	0.760955	OK	2.18979	OK	0.769095	OK	3.51719	OK	0.535573	OK	1.64686	OK	0.876066	OK	0.371326	OK	0.0863644	OK	0.272632	OK	0	OK	0.0113973	OK	0.0297693	OK	0.0691006	OK	75
FLNC	filamin C, gamma [Source:HGNC Symbol;Acc:3756]	8135990	ENSG00000128591	7:128470431-128499328	+	NM_001458;NM_001127487	2.08	3409.91	31.86	0	1.85611	OK	0.563389	OK	3.54498	OK	0.0155852	OK	3.01028	OK	0.0142925	OK	41.8999	OK	15.9541	OK	46.4854	OK	31.0314	OK	1.13923	OK	10.7527	OK	0.0207082	OK	1.01628	OK	3.59317	OK	0.0126481	OK	0.00553585	OK	0.00357997	OK	0.00514761	OK	75
HCAR3	hydroxycarboxylic acid receptor 3 [Source:HGNC Symbol;Acc:16824]	7967322	ENSG00000255398	12:123199303-123201439	-	NM_006018	1.47	230.58	31.54	0	7.13499	OK	3.22851	OK	8.86628	OK	0.343808	OK	0.122576	OK	1.44211	OK	8.09547	OK	2.19489	OK	58.7515	OK	6.30012	OK	8.23136	OK	3.6335	OK	10.6101	OK	0.052733	OK	0.589859	OK	0.0429248	OK	0.029242	OK	0.210779	OK	0.104786	OK	75
SLED1		8103975	ENSG00000249138	4:185719450-185720200	-	NR_003542	1.41	96.72	27.78	0	0.773572	OK	0.347062	OK	0.891078	OK	0.0485562	OK	7.66357	OK	1.55999	OK	3.70415	OK	2.64702	OK	11.7551	OK	1.92151	OK	12.0434	OK	0.7379	OK	2.58632	OK	0.416155	OK	5.29312	OK	0	OK	0	OK	0.152254	OK	0.0977474	OK	75
MYL4	myosin, light chain 4, alkali; atrial, embryonic [Source:HGNC Symbol;Acc:7585]	8007921	ENSG00000198336	17:45277812-45301045	+	NM_002476;NM_001002841	0	78.06	27.38	0	3.70878	OK	1.17365	OK	1.94449	OK	2.07495	OK	0	OK	0.148699	OK	4.56517	OK	0.0723527	OK	0.064127	OK	0.273249	OK	0.0715901	OK	5.47006	OK	27.1477	OK	0.217707	OK	0.576965	OK	0	OK	0	OK	0	OK	0	OK	75
MIR6756;MCAM	melanoma cell adhesion molecule [Source:HGNC Symbol;Acc:6934]	7952205	ENSG00000076706	11:119179241-119192231	-	NM_006500;NR_106814	116.54	6652.3	27.24	0	16.9336	OK	19.1311	OK	52.1723	OK	0.660138	OK	114.327	OK	30.7741	OK	231.432	OK	299.394	OK	214.46	OK	67.5738	OK	108.977	OK	60.3223	OK	2.2211	OK	72.853	OK	9.28582	OK	1.9834	OK	0.985158	OK	1.70529	OK	0.566703	OK	75
AQP9	aquaporin 9 [Source:HGNC Symbol;Acc:643]	7983910	ENSG00000103569	15:58430368-58478110	+	NM_020980	17.81	1596.54	26.84	0	15.7686	OK	6.03711	OK	12.7242	OK	1.33653	OK	0.759067	OK	3.70038	OK	20.4209	OK	7.35767	OK	69.8007	OK	8.98344	OK	93.0043	OK	2.92275	OK	7.16123	OK	0.571254	OK	1.27358	OK	0.0106784	OK	0.0343802	OK	0.666771	OK	0.471292	OK	75
RBP7	retinol binding protein 7, cellular [Source:HGNC Symbol;Acc:30316]	7897522	ENSG00000162444	1:10057264-10076078	+	NM_052960	3.28	122.02	25.61	0	6.41938	OK	3.3588	OK	10.8248	OK	2.00839	OK	4.11602	OK	21.7529	OK	5.61195	OK	8.67162	OK	8.31052	OK	0.865599	OK	9.78856	OK	5.90031	OK	1.87924	OK	0.698238	OK	11.8387	OK	0.0611757	OK	0.107361	OK	0.41664	OK	0.24841	OK	75
SIGLEC1	sialic acid binding Ig-like lectin 1, sialoadhesin [Source:HGNC Symbol;Acc:11127]	8064716	ENSG00000088827	20:3667617-3687775	-	NM_023068	9.76	543.89	25.11	0	0.243408	OK	3.47821	OK	0.878188	OK	1.27861	OK	1.74945	OK	11.6043	OK	0.392995	OK	13.5238	OK	1.08544	OK	1.85757	OK	0.273295	OK	0.361173	OK	0.146428	OK	0.0542571	OK	0.135531	OK	0.0357094	OK	0.0416914	OK	0.0392771	OK	0.0496056	OK	75
IL1RN	interleukin 1 receptor antagonist [Source:HGNC Symbol;Acc:6000]	8044574	ENSG00000136689	2:113864791-113891593	+	NM_173843;NM_173841;NM_000577;NM_173842	19.56	790.46	23.93	0	8.43169	OK	14.1987	OK	31.2959	OK	2.77891	OK	1.3261	OK	8.51312	OK	21.7078	OK	6.80705	OK	72.7728	OK	16.8293	OK	36.523	OK	3.49907	OK	18.4513	OK	0.276627	OK	2.95818	OK	0.0714526	OK	0.315238	OK	1.04573	OK	0.593826	OK	75
			ENSG00000224397	20:48884023-48896332	+		8.01	272.82	23.73	0	10.097	OK	4.46403	OK	10.6926	OK	1.66949	OK	2.16791	OK	11.915	OK	5.70661	OK	4.38329	OK	21.9981	OK	3.89401	OK	16.3421	OK	2.85009	OK	2.75627	OK	1.12569	OK	4.27732	OK	0.0318475	OK	0.134019	OK	0.258481	OK	0.291576	OK	75
CLEC4E	C-type lectin domain family 4, member E [Source:HGNC Symbol;Acc:14555]	7960900	ENSG00000166523	12:8685901-8693559	-	NM_014358	11.9	542.1	23.65	0	6.72073	OK	6.20829	OK	10.1367	OK	1.85106	OK	1.6734	OK	27.1265	OK	6.08887	OK	7.82266	OK	29.0291	OK	6.62622	OK	128.515	OK	4.97684	OK	4.97754	OK	0.48552	OK	17.6993	OK	0.110494	OK	0.123173	OK	0.480179	OK	0.790023	OK	75
EPHB2	EPH receptor B2 [Source:HGNC Symbol;Acc:3393]	7898809	ENSG00000133216	1:23037332-23241818	+	NM_004442;NM_017449	0.67	36.27	23.64	0	0.100885	OK	0.326273	OK	0.401993	OK	0.454206	OK	0.0860001	OK	0.453819	OK	0.142482	OK	0.936146	OK	0.231181	OK	0.324642	OK	0.275655	OK	0.176333	OK	0	OK	0.0402758	OK	0.102466	OK	0	OK	0.0160375	OK	0.0207485	OK	0.0148945	OK	75
		7976554	ENSG00000257275	14:96178084-96223993	+		1.02	111.43	23.16	0	0.627873	OK	0.673066	OK	0.333312	OK	13.9302	OK	0.477898	OK	0.0659338	OK	0.476996	OK	0.210889	OK	0.966291	OK	0.569485	OK	0.17692	OK	0.197927	OK	0.0205196	OK	0.216477	OK	1.03249	OK	0	OK	0	OK	0.0372185	OK	0	OK	75
KCNJ2	potassium inwardly-rectifying channel, subfamily J, member 2 [Source:HGNC Symbol;Acc:6263]	8009502	ENSG00000123700	17:68164814-68176189	+	NM_000891	1.22	109.18	23.13	0	0.386087	OK	0.120841	OK	0.341721	OK	0.0365543	OK	0.0137993	OK	0.048639	OK	1.63358	OK	0.0712505	OK	0.705493	OK	0.651132	OK	3.94314	OK	0.0619376	OK	0.0855421	OK	0.0277622	OK	0.067463	OK	0	OK	0.0162932	OK	0.018271	OK	0.00437642	OK	75
FXYD6-FXYD2;FXY	FXYD domain containing ion transport regulator 6 [Source:HGNC Symbol;Acc:4030]	7951977	ENSG00000137726	11:117707693-117748201	-	NM_001164836;NM_001164831;NM_022003;NM_001164832;NM_001164837	0.27	16.03	22.7	0	2.07776	OK	0.715876	OK	1.93139	OK	0.378601	OK	1.00187	OK	2.73931	OK	2.16565	OK	5.27402	OK	0.86365	OK	1.29538	OK	0.59881	OK	1.09017	OK	0.505594	OK	0.234042	OK	0.987637	OK	0.0569364	OK	0.0679344	OK	0.0835207	OK	0.0562718	OK	75
MARCKS	myristoylated alanine-rich protein kinase C substrate [Source:HGNC Symbol;Acc:6759]	8121563	ENSG00000155130	6:114178541-114184648	+	NM_002356	70.74	2825.4	22.6	0	5.95963	OK	11.5555	OK	15.3355	OK	2.6264	OK	1.73979	OK	19.9313	OK	36.7768	OK	24.2659	OK	52.6597	OK	16.9213	OK	35.9605	OK	5.06058	OK	32.8641	OK	0.272245	OK	2.33663	OK	0.150597	OK	0.479514	OK	0.628146	OK	0.752208	OK	75
HR	hair growth associated [Source:HGNC Symbol;Acc:5172]	8149652	ENSG00000168453	8:21971928-21990897	-	NM_005144;NM_018411	0.25	40.58	22.24	2e-06	2.13169	OK	0.465941	OK	0.755251	OK	0	OK	0.529052	OK	0.727816	OK	0.377311	OK	0	OK	0.236159	OK	0	OK	1.60187	OK	0.20407	OK	0.141567	OK	0.0264088	OK	0.315167	OK	0.012649	OK	0	OK	0	OK	0	OK	75
RHOV	ras homolog family member V [Source:HGNC Symbol;Acc:18313]	7987574	ENSG00000104140	15:41164412-41166487	-	NM_133639	0	17	22.1	3e-06	0.788492	OK	0.0434248	OK	0.250253	OK	0	OK	0.53496	OK	0.0139046	OK	0.725452	OK	0.0220707	OK	1.01303	OK	0.224958	OK	0.0949327	OK	0.211681	OK	0.172257	OK	0.094751	OK	0	OK	0	OK	0	OK	0	OK	0	OK	75
LINC00482	long intergenic non-protein coding RNA 482 [Source:HGNC Symbol;Acc:26816]	8019170	ENSG00000185168	17:79277571-79283048	-	NR_038080	0	10.02	21.6	3e-06	0.247048	OK	0.0179709	OK	0.305171	OK	0.0150041	OK	0.0520662	OK	0.195417	OK	0.178269	OK	0.182762	OK	0	OK	0.0286434	OK	0.0393047	OK	0.145962	OK	0.0569911	OK	0.0559963	OK	0.726814	OK	0	OK	0	OK	0	OK	0	OK	75
IFIT1B	interferon-induced protein with tetratricopeptide repeats 1B [Source:HGNC Symbol;Acc:23442]	7929061	ENSG00000204010	10:91137813-91144962	+	NM_001010987	0.25	50.05	20.99	0	0.985976	OK	0.406597	OK	0.525321	OK	1.04935	OK	0	OK	0.0118235	OK	1.53364	OK	0.0563825	OK	0.0663428	OK	0.206204	OK	0.0404193	OK	1.39608	OK	4.35225	OK	0.0345544	OK	0.0196191	OK	0.0156241	OK	0	OK	0	OK	0	OK	75
TREM1	triggering receptor expressed on myeloid cells 1 [Source:HGNC Symbol;Acc:17760]	8126303	ENSG00000124731	6:41235664-41254457	-	NM_018643;NM_001242590;NM_001242589	44.45	1914.78	20.62	0	52.0049	OK	36.7411	OK	44.2785	OK	6.05286	OK	5.62548	OK	34.3736	OK	62.1816	OK	36.8558	OK	278.224	OK	17.2162	OK	176.919	OK	10.9659	OK	30.915	OK	0.75251	OK	8.84165	OK	0.236724	OK	0.528822	OK	2.85663	OK	1.27999	OK	75
STAB1	stabilin 1 [Source:HGNC Symbol;Acc:18628]	8080344	ENSG00000010327	3:52529354-52558511	+	NM_015136	68.77	1797.45	20.45	0	6.05074	OK	3.85561	OK	10.2056	OK	2.95945	OK	25.2802	OK	47.8065	OK	29.7175	OK	17.6806	OK	8.23215	OK	2.60508	OK	9.24703	OK	5.35346	OK	3.22996	OK	1.05802	OK	15.9194	OK	0.347278	OK	0.441432	OK	0.628428	OK	0.362633	OK	75
C19orf45	chromosome 19 open reading frame 45 [Source:HGNC Symbol;Acc:24745]	8025169	ENSG00000198723	19:7557862-7573336	+	NM_198534	4.45	151.34	19.88	0	9.58559	OK	1.75231	OK	4.58866	OK	0.0863422	OK	1.48686	OK	0.66353	OK	6.85327	OK	6.23989	OK	2.51879	OK	3.79745	OK	2.39641	OK	2.12324	OK	5.88232	OK	0.185537	OK	21.7499	OK	0.345188	OK	0.13362	OK	0.156922	OK	0	OK	75
TNFAIP6	tumor necrosis factor, alpha-induced protein 6 [Source:HGNC Symbol;Acc:11898]	8045688	ENSG00000123610	2:152214106-152236560	+	NM_007115	0.67	102.25	19.85	0	0.316132	OK	0.746206	OK	0.833245	OK	0.0668319	OK	0	OK	0.273557	OK	1.3742	OK	0.324935	OK	6.52479	OK	1.83474	OK	18.6132	OK	0.19494	OK	0.865988	OK	0.0166221	OK	0.275408	OK	0	OK	0	OK	0.0255385	OK	0.140691	OK	75
APOBEC3A_B;APOB	apolipoprotein B mRNA editing enzyme, catalytic polypeptide-like 3A [Source:HGNC Symbol;Acc:17343]	8073056	ENSG00000128383	22:39348746-39359188	+	NM_145699;NM_001270406	35.39	958.61	19.55	0	49.136	OK	25.9289	OK	42.9971	OK	7.74938	OK	3.65449	OK	58.8	OK	18.1875	OK	37.8888	OK	74.8162	OK	24.4999	OK	18.6675	OK	12.6109	OK	20.8467	OK	2.11154	OK	5.53513	OK	0.0996172	OK	0.406761	OK	1.41172	OK	3.72265	OK	75
NRP2	neuropilin 2 [Source:HGNC Symbol;Acc:8005]	8047738	ENSG00000118257	2:206546714-206662857	+	NM_003872;NM_201266;NM_201279;NM_201267;NM_018534;NM_201264	7.86	1081.98	19.53	0	8.79144	OK	45.834	OK	0.198286	OK	44.3032	OK	0.138577	OK	0.342332	OK	3.9325	OK	0.76997	OK	18.9271	OK	5.48712	OK	0.143196	OK	0.187938	OK	0.404269	OK	1.24782	OK	21.4936	OK	0.0631161	OK	0.0712705	OK	0.182885	OK	0.0619566	OK	75
TMEM151A	transmembrane protein 151A [Source:HGNC Symbol;Acc:28497]	7941594	ENSG00000179292	11:66059341-66064135	+	NM_153266	1.1	38.47	19.49	0	0.298765	OK	0.375532	OK	0.982679	OK	0.0464234	OK	1.43985	OK	0.0444254	OK	0.425834	OK	0.32549	OK	0.387036	OK	0.520924	OK	0.202898	OK	0.395263	OK	0.683178	OK	0.0259927	OK	0.265685	OK	0.0235155	OK	0.0102973	OK	0	OK	0.0095685	OK	75
			ENSG00000265737	18:14816150-14825248	-		0.25	14.35	19.27	1e-06	0	OK	4.54723	OK	4.32326	OK	6.01867	OK	2.49044	OK	5.19377	OK	0.374646	OK	4.99826	OK	1.2343	OK	4.08113	OK	3.05504	OK	1.9218	OK	2.99527	OK	1.68027	OK	1.21155	OK	0.068669	OK	0	OK	0	OK	0	OK	75
			ENSG00000218809	6:41237613-41237977	-		0.2	37.95	18.9	0	2.6364	OK	0.175967	OK	1.09343	OK	0.449963	OK	0	OK	0.118022	OK	1.6743	OK	0.176064	OK	12.8343	OK	0.140562	OK	7.31018	OK	0.721929	OK	0.42965	OK	0	OK	0	OK	0	OK	0	OK	0	OK	0	OK	75
			ENSG00000227560	10:114747235-114747624	+		0.9	35.6	18.77	0	3.60973	OK	0.622566	OK	1.20719	OK	0	OK	12.8382	OK	1.24622	OK	3.82815	OK	9.19935	OK	1.24716	OK	3.48012	OK	1.11687	OK	0.89314	OK	3.53689	OK	1.57265	OK	8.84156	OK	0.263419	OK	0.115859	OK	0	OK	0.106693	OK	75
TMEM150B	transmembrane protein 150B [Source:HGNC Symbol;Acc:34415]	8039453	ENSG00000180061	19:55824169-55845416	-	NM_001282011;NM_001085488	0.67	26.18	18.62	0	0.703475	OK	0.352227	OK	1.0551	OK	0.430067	OK	0.446194	OK	3.00201	OK	0.639605	OK	0.387168	OK	0.219524	OK	0.0857973	OK	0.621306	OK	0.458379	OK	0.0258599	OK	0.0812058	OK	0.625004	OK	0	OK	0	OK	0.0487485	OK	0.0325372	OK	75
HCAR2	hydroxycarboxylic acid receptor 2 [Source:HGNC Symbol;Acc:24827]	7967318	ENSG00000182782	12:123185840-123187890	-	NM_177551	4.86	355.85	18.32	0	4.02002	OK	2.4739	OK	4.96342	OK	0.278343	OK	0.057697	OK	0.823688	OK	7.23237	OK	1.10721	OK	40.0538	OK	3.47164	OK	7.53075	OK	2.77251	OK	5.91305	OK	0	OK	0.335104	OK	0.0448954	OK	0.0305852	OK	0.152627	OK	0.115682	OK	75
ZNF704	zinc finger protein 704 [Source:HGNC Symbol;Acc:32291]	8151496	ENSG00000164684	8:81540686-81787016	-	NM_001033723	34.1	938.42	18.27	0	3.00568	OK	0.996807	OK	1.82234	OK	1.11373	OK	0.880516	OK	0.12628	OK	8.53092	OK	2.66547	OK	5.59097	OK	3.16086	OK	14.9727	OK	4.3638	OK	1.25191	OK	0.744437	OK	0.654387	OK	0.0514931	OK	0.0881599	OK	0.185726	OK	0.0802386	OK	75
CYP27A1	cytochrome P450, family 27, subfamily A, polypeptide 1 [Source:HGNC Symbol;Acc:2605]	8048432	ENSG00000135929	2:219646472-219680016	+	NM_000784	11.5	281.8	18.26	0	4.68744	OK	3.07289	OK	6.19154	OK	2.90171	OK	2.26111	OK	16.6381	OK	4.11363	OK	5.30432	OK	3.16883	OK	2.02507	OK	3.85988	OK	2.26605	OK	0.495966	OK	0.205805	OK	0.875407	OK	0.0398902	OK	0.147733	OK	0.271213	OK	0.181375	OK	75
FOLR2	folate receptor 2 (fetal) [Source:HGNC Symbol;Acc:3793]	7942372	ENSG00000165457	11:71927645-71932994	+	NM_001113535;NM_001113536;NM_000803;NM_001113534	1.12	38.2	18.16	0	0.727918	OK	0.621561	OK	1.49769	OK	1.40258	OK	0.920973	OK	5.11031	OK	1.42293	OK	2.55793	OK	0.291501	OK	0.281045	OK	0.0935014	OK	2.08507	OK	0.192209	OK	0.0803612	OK	0.770568	OK	0.0362533	OK	0.0317807	OK	0.0330967	OK	0.0294725	OK	75
SERPINA1	serpin peptidase inhibitor, clade A (alpha-1 antiproteinase, antitrypsin), member 1 [Source:HGNC Symbol;Acc:8941]	7981068	ENSG00000197249	14:94843084-94857030	-	NM_000295;NM_001127704;NM_001127701;NM_001127705;NM_001002236;NM_001127703;NM_001127706;NM_001127707;NM_001127702;NM_001002235;NM_001127700	176.9	3745.1	18.06	0	86.7891	OK	52.7385	OK	87.4179	OK	32.524	OK	31.1237	OK	151.893	OK	95.0558	OK	167.121	OK	92.5347	OK	42.5705	OK	43.4691	OK	49.336	OK	45.5808	OK	8.13244	OK	37.3503	OK	1.10413	OK	3.41843	OK	6.11951	OK	3.48094	OK	75
TNFRSF12A	tumor necrosis factor receptor superfamily, member 12A [Source:HGNC Symbol;Acc:18152]	7992789	ENSG00000006327	16:3068446-3072384	+	NM_016639	9.37	241.72	17.98	0	9.69056	OK	2.19882	OK	1.50576	OK	0.468262	OK	3.87193	OK	7.95897	OK	12.7921	OK	17.5666	OK	6.67783	OK	12.018	OK	2.8059	OK	3.28862	OK	2.71776	OK	1.1726	OK	0.93982	OK	0.186861	OK	0.254525	OK	0.0935908	OK	0.26927	OK	75
TMEM176A	transmembrane protein 176A [Source:HGNC Symbol;Acc:24930]	8137264	ENSG00000002933	7:150497491-150502208	+	NM_018487	8.49	269.26	17.73	0	7.78401	OK	5.33866	OK	21.5351	OK	4.26392	OK	0.527754	OK	43.3172	OK	8.08528	OK	9.25374	OK	3.71712	OK	0.511067	OK	7.50861	OK	5.31562	OK	1.5066	OK	0.0908499	OK	5.71771	OK	0.116222	OK	0.126396	OK	0.683565	OK	0.0506406	OK	75
ALAS2	aminolevulinate, delta-, synthase 2 [Source:HGNC Symbol;Acc:397]	8173135	ENSG00000158578	X:55035488-55057497	-	NM_001037968;NM_000032;NM_001037967	12.04	2237	17.68	0	60.4918	OK	12.8585	OK	15.6803	OK	29.0048	OK	0.0794692	OK	0.221761	OK	43.5389	OK	0.324383	OK	0.230794	OK	6.54119	OK	0.243188	OK	124.277	OK	236.103	OK	0.969299	OK	3.763	OK	0.0717664	OK	0.0627712	OK	0.108412	OK	0.373942	OK	75
PRKCG	protein kinase C, gamma [Source:HGNC Symbol;Acc:9402]	8031057	ENSG00000126583	19:54382444-54410906	+	NM_002739	3.6	269.27	17.5	8e-06	3.02048	OK	5.50003	OK	0.554063	OK	1.48266	OK	0	OK	0.017346	OK	2.04353	OK	0.099602	OK	0.34197	OK	1.0288	OK	4.05724	OK	7.69608	OK	9.06247	OK	0.0257857	OK	0.943298	OK	0.011674	OK	0.040479	OK	0.128792	OK	0.0455203	OK	75
HBA2;HBA1	hemoglobin, alpha 2 [Source:HGNC Symbol;Acc:4824]	7991766;7991762	ENSG00000188536	16:222846-223709	+	NM_000517	65.76	4839.88	17.43	0	2415.57	OK	787.006	OK	945.452	OK	1100.27	OK	3.77362	OK	8.22228	OK	1892.73	OK	21.05	OK	100.487	OK	561.597	OK	14.3747	OK	1869.8	OK	5141.8	OK	131.351	OK	748.383	OK	3.04366	OK	1.57842	OK	34.7713	OK	41.9951	OK	75
FFAR1	free fatty acid receptor 1 [Source:HGNC Symbol;Acc:4498]	8027854	ENSG00000126266	19:35842445-35843367	+	NM_005303	0.2	14.93	17.26	6e-06	0.825687	OK	0.533887	OK	0.37665	OK	0.0745654	OK	0	OK	0.0286986	OK	0.9317	OK	0.135293	OK	0.159465	OK	0.0354718	OK	0.452648	OK	0.181044	OK	1.34679	OK	0.055596	OK	0.0946115	OK	0	OK	0.0329774	OK	0	OK	0	OK	75
CD14	CD14 molecule [Source:HGNC Symbol;Acc:1628]	8114612	ENSG00000170458	5:140011313-140013286	-	NM_000591;NM_001174105;NM_001040021;NM_001174104	64.37	1465.44	17.15	0	22.0052	OK	27.6639	OK	41.9782	OK	31.1849	OK	6.32522	OK	141.619	OK	48.281	OK	43.3327	OK	15.3284	OK	9.59879	OK	10.5677	OK	26.1871	OK	6.01312	OK	2.69429	OK	8.6008	OK	0.228707	OK	1.03547	OK	2.38091	OK	1.38054	OK	75
SEMA6B	sema domain, transmembrane domain (TM), and cytoplasmic domain, (semaphorin) 6B [Source:HGNC Symbol;Acc:10739]	8032839	ENSG00000167680	19:4542600-4559820	-	NM_032108	7.36	1591.37	17.15	0	0.918512	OK	2.27823	OK	0.606115	OK	0.92799	OK	1.2001	OK	1.38031	OK	98.2039	OK	6.00381	OK	3.55707	OK	4.79401	OK	56.345	OK	0.65728	OK	4.72726	OK	1.6523	OK	1.405	OK	1.03489	OK	0.880311	OK	0.725182	OK	0.921749	OK	75
PCDHB14	protocadherin beta 14 [Source:HGNC Symbol;Acc:8685]	8108744	ENSG00000120327	5:140602931-140605858	+	NM_018934	1.42	46.71	17.08	0	0.0809821	OK	0.186765	OK	0.162764	OK	0.470284	OK	1.44354	OK	0.587609	OK	2.5327	OK	0.368912	OK	0.0543836	OK	0.0777896	OK	0.466972	OK	0.0323201	OK	0.273749	OK	0.104454	OK	0.635346	OK	0.00160001	OK	0.02243	OK	0.0437218	OK	0	OK	75
HBA2;HBA1	hemoglobin, alpha 1 [Source:HGNC Symbol;Acc:4823]	7991766;7991762	ENSG00000206172	16:226679-227521	+	NM_000558	25.58	1868.6	16.63	0	2019.3	OK	717.634	OK	830.262	OK	926.407	OK	3.30703	OK	6.73446	OK	1589	OK	22.5211	OK	84.6153	OK	543.388	OK	12.2937	OK	1632.63	OK	4763.69	OK	120.759	OK	763.043	OK	2.63124	OK	1.43652	OK	29.8528	OK	40.2364	OK	75
C5AR1	complement component 5a receptor 1 [Source:HGNC Symbol;Acc:1338]	8029907	ENSG00000197405	19:47793280-47825323	+	NM_001736	93.5	2992.21	16.55	0	23.8298	OK	12.4396	OK	28.3172	OK	4.7515	OK	2.5953	OK	19.5174	OK	33.9058	OK	30.7288	OK	150.969	OK	19	OK	168.038	OK	11.2379	OK	26.113	OK	2.24475	OK	6.29839	OK	0.418737	OK	1.20797	OK	2.11891	OK	2.97824	OK	75
			ENSG00000257083	12:67429288-67490186	-		0	10.3	16.53	3.7e-05	0.16497	OK	0.0555125	OK	0.128271	OK	0	OK	0.0404035	OK	0	OK	0.456727	OK	0.112387	OK	0	OK	0.398409	OK	0	OK	0.316519	OK	0.0443101	OK	0	OK	0.059066	OK	0	OK	0	OK	0	OK	0	OK	75
TNNT1	troponin T type 1 (skeletal, slow) [Source:HGNC Symbol;Acc:11948]	8039340	ENSG00000105048	19:55644162-55660722	-	NM_001126133;NM_001126132;NM_003283	4.14	137.93	16.48	0	1.18909	OK	2.19733	OK	5.35953	OK	1.68459	OK	2.77708	OK	9.64607	OK	0.913176	OK	3.42684	OK	0.674034	OK	0.886016	OK	1.20482	OK	40.3239	OK	0.850066	OK	0.120947	OK	1.57859	OK	0.051602	OK	0.466317	OK	0.152718	OK	0.0711292	OK	75
SYN1	synapsin I [Source:HGNC Symbol;Acc:11494]	8172317	ENSG00000008056	X:47431303-47479252	-	NM_006950;NM_133499	12.36	532.29	16.41	0	0.653302	OK	1.89626	OK	4.91598	OK	0.101856	OK	0.0562289	OK	12.7561	OK	0.397638	OK	3.18121	OK	1.63845	OK	4.97125	OK	25.2337	OK	9.68133	OK	0.507148	OK	0.178702	OK	0.244249	OK	0.0750673	OK	0.212825	OK	0.0744256	OK	0.0916533	OK	75
CCR1	chemokine (C-C motif) receptor 1 [Source:HGNC Symbol;Acc:1602]	8086600	ENSG00000163823	3:46243200-46249887	-	NM_001295	22.06	533.1	16.04	0	1.56802	OK	5.2082	OK	4.79735	OK	1.88552	OK	0.441863	OK	16.1579	OK	10.8616	OK	14.0228	OK	13.3499	OK	7.36903	OK	1.39275	OK	3.87003	OK	1.51234	OK	0.339782	OK	0.344565	OK	0.0878359	OK	0.153847	OK	0.373206	OK	0.375289	OK	75
C1QA	complement component 1, q subcomponent, A chain [Source:HGNC Symbol;Acc:1241]	7898793	ENSG00000173372	1:22962999-22966101	+	NM_015991	2.4	87.2	15.74	0	0.312185	OK	1.08026	OK	0.830764	OK	0.468811	OK	1.87018	OK	1.6061	OK	25.6115	OK	2.0629	OK	0.148904	OK	2.16467	OK	0.099983	OK	0.0915095	OK	1.38999	OK	1.37509	OK	0.837408	OK	0.0949892	OK	0.0833056	OK	0.159301	OK	0.0472383	OK	75
	high mobility group box 1 pseudogene 41 [Source:HGNC Symbol;Acc:39188]		ENSG00000253516	8:81724377-81724816	-		0	8.11	15.73	5.1e-05	0	OK	0.378768	OK	0	OK	0	OK	0.185405	OK	0.0835581	OK	1.53853	OK	0.380353	OK	0.675552	OK	0.604726	OK	0.454391	OK	0.206691	OK	0.102017	OK	0	OK	0.27	OK	0	OK	0	OK	0	OK	0	OK	75
CSF3R	colony stimulating factor 3 receptor (granulocyte) [Source:HGNC Symbol;Acc:2439]	7914950	ENSG00000119535	1:36931644-36948879	-	NM_000760;NM_172313;NM_156039	393.65	8457.66	15.59	0	233.058	OK	43.9884	OK	138.195	OK	18.05	OK	34.1149	OK	106.104	OK	99.1901	OK	63.7682	OK	371.743	OK	22.0257	OK	209.72	OK	33.7325	OK	62.908	OK	3.02045	OK	47.9886	OK	1.66893	OK	4.36573	OK	8.25741	OK	6.14312	OK	75
FAM83F	family with sequence similarity 83, member F [Source:HGNC Symbol;Acc:25148]	8073207	ENSG00000133477	22:40390953-40439533	+	NM_138435	6.86	215.02	15.5	1e-06	0.229908	OK	0.132196	OK	0.371337	OK	0.101983	OK	0.0140836	OK	0.0127242	OK	0.240353	OK	4.13669	OK	1.60515	OK	3.86379	OK	0.721899	OK	0.896625	OK	0.31047	OK	0.106618	OK	0.570796	OK	0.0892294	OK	0.0137569	OK	0.0206475	OK	0.0396463	OK	75
IFI30	interferon, gamma-inducible protein 30 [Source:HGNC Symbol;Acc:5398]	8026971	ENSG00000216490	19:18283972-18288927	+	NM_006332	10.64	252.1	15.4	0	107.256	OK	102.593	OK	106.626	OK	65.6807	OK	90.2193	OK	358.109	OK	334.799	OK	318.749	OK	136.164	OK	96.6144	OK	86.0232	OK	78.54	OK	66.658	OK	51.3476	OK	38.2297	OK	8.55865	OK	15.0147	OK	27.35	OK	9.4888	OK	75
CLEC7A	C-type lectin domain family 7, member A [Source:HGNC Symbol;Acc:14558]	7961120	ENSG00000172243	12:10269376-10282857	-	NM_022570;NM_197949;NM_197950;NM_197947;NM_197948;NM_197954	83.83	1567.34	15.36	0	58.0358	OK	27.2673	OK	42.5935	OK	8.73542	OK	14.5628	OK	63.1373	OK	87.2242	OK	39.3901	OK	120.666	OK	13.2716	OK	62.3543	OK	21.9197	OK	17.5202	OK	3.90864	OK	15.0906	OK	1.21612	OK	2.03211	OK	1.61782	OK	1.03237	OK	75
G0S2	G0/G1switch 2 [Source:HGNC Symbol;Acc:30229]	7909441	ENSG00000123689	1:209848765-209849733	+	NM_015714	97.77	3343.14	15.32	0	118.905	OK	45.862	OK	159.079	OK	1.93874	OK	5.955	OK	20.8135	OK	112.791	OK	44.6119	OK	641.329	OK	142.967	OK	81.605	OK	10.4712	OK	259.731	OK	7.70829	OK	15.5753	OK	0.773911	OK	1.03567	OK	5.12823	OK	7.68091	OK	75
LOC284600			ENSG00000230699	1:846815-850328	+		0	7.23	15.19	6.4e-05	0.0857141	OK	0.0115738	OK	0	OK	0.0965452	OK	0.209404	OK	0.00738814	OK	0.177026	OK	0.0235592	OK	0.0103907	OK	0.193675	OK	0.00844432	OK	0.253687	OK	0.0274964	OK	0.0718111	OK	0.0368423	OK	0	OK	0	OK	0	OK	0	OK	75
KREMEN1	kringle containing transmembrane protein 1 [Source:HGNC Symbol;Acc:17550]	8072170	ENSG00000183762	22:29469066-29564321	+	NM_001039570;NM_032045	4.52	154.14	15.13	0	0.955157	OK	0.399776	OK	0.686438	OK	0.0231808	OK	0.0301716	OK	0.0457475	OK	2.87641	OK	0.0906756	OK	0.801535	OK	0.331037	OK	3.27471	OK	0.0432614	OK	0.812071	OK	0.104659	OK	0.0462213	OK	0.00587119	OK	0.00411047	OK	0.021304	OK	0.103824	OK	75
SMPDL3A	sphingomyelin phosphodiesterase, acid-like 3A [Source:HGNC Symbol;Acc:17389]	8121794	ENSG00000172594	6:123110315-123130865	+	NM_006714;NM_001286138	3.58	74.37	15.11	0	0.820495	OK	0.436001	OK	1.12965	OK	0.314463	OK	1.02276	OK	3.19453	OK	2.47851	OK	0.839905	OK	0.829479	OK	0.50907	OK	1.57059	OK	0.364227	OK	2.38781	OK	0.183706	OK	0.735175	OK	0	OK	0.0587217	OK	0.0423208	OK	0.10523	OK	75
TMEM51	transmembrane protein 51 [Source:HGNC Symbol;Acc:25488]	7898115	ENSG00000171729	1:15479028-15546976	+	NM_001136216;NM_018022;NM_001136218;NM_001136217	1.2	44.65	14.75	8e-06	0.0295179	OK	0.259028	OK	0.125805	OK	0.166403	OK	0.129908	OK	0.813012	OK	3.64534	OK	1.93834	OK	0.339713	OK	0.777328	OK	1.596	OK	0.339904	OK	0.218729	OK	0	OK	0.0422738	OK	0.0168228	OK	0.0294967	OK	0.0534588	OK	0	OK	75
ETV5	ets variant 5 [Source:HGNC Symbol;Acc:3494]	8092578	ENSG00000244405	3:185764097-185828107	-	NM_004454	2.08	86.24	14.72	0	6.722	OK	0.212304	OK	0.203318	OK	0.0281575	OK	0.263244	OK	0.123667	OK	2.40748	OK	1.2779	OK	1.67895	OK	0.993254	OK	4.30238	OK	0.583982	OK	1.22212	OK	0.0552578	OK	0.316733	OK	0.00712726	OK	0.0548986	OK	0.0242231	OK	0	OK	75
SELENBP1	selenium binding protein 1 [Source:HGNC Symbol;Acc:10719]	7919984	ENSG00000143416	1:151336778-151345209	-	NM_003944;NM_001258288;NM_001258289	3.32	347.62	14.48	0	14.9633	OK	2.37341	OK	3.53575	OK	4.22826	OK	0.0316028	OK	0.0563475	OK	6.88123	OK	0.0501215	OK	0.0402157	OK	1.03421	OK	0	OK	16.3234	OK	37.124	OK	0.232791	OK	1.37268	OK	0.0591078	OK	0.13051	OK	0.181192	OK	0.207936	OK	75
PI3	peptidase inhibitor 3, skin-derived [Source:HGNC Symbol;Acc:8947]	8062927	ENSG00000124102	20:43803517-43805185	+	NM_002638	1.09	46.65	14.47	1.7e-05	16.3175	OK	1.57756	OK	8.9065	OK	0.349762	OK	0.060646	OK	0.108446	OK	2.30004	OK	0.837661	OK	2.07853	OK	8.14764	OK	1.86189	OK	0.542166	OK	0.732632	OK	0	OK	1.94699	OK	0.140433	OK	0	OK	0	OK	0.171005	OK	75
ESRP1	epithelial splicing regulatory protein 1 [Source:HGNC Symbol;Acc:25966]	8147351	ENSG00000104413	8:95653302-95719694	+	NM_001122826;NM_001034915;NM_017697;NM_001122825;NM_001122827	1.43	932.67	14.42	0	0	OK	14.1075	OK	7.39407	OK	0.0141144	OK	42.8042	OK	0.00732373	OK	25.0122	OK	0.0982267	OK	14.0678	OK	0.0450988	OK	2.02897	OK	34.156	OK	4.66785	OK	0.36708	OK	14.6722	OK	0.0346904	OK	0.0125193	OK	0.0161969	OK	0.0116308	OK	75
PLA2G7	phospholipase A2, group VII (platelet-activating factor acetylhydrolase, plasma) [Source:HGNC Symbol;Acc:9040]	8126784	ENSG00000146070	6:46671938-46703430	-	NM_005084;NM_001168357	2.65	60.57	14.35	0	1.11657	OK	0.64886	OK	1.95971	OK	0.992842	OK	0.612474	OK	5.31181	OK	0.337828	OK	1.52099	OK	0.512691	OK	0.354689	OK	0.140072	OK	1.26972	OK	0.0507052	OK	0.0131714	OK	0.724332	OK	0.0535908	OK	0.0469453	OK	0.0809817	OK	0.0148886	OK	75
FOSL1	FOS-like antigen 1 [Source:HGNC Symbol;Acc:13718]	7949532	ENSG00000175592	11:65659520-65668044	-	NM_005438	12.83	251.19	14.28	0	6.44972	OK	1.33231	OK	5.62871	OK	0.158411	OK	1.47543	OK	2.03119	OK	3.15182	OK	14.9044	OK	12.6719	OK	7.22046	OK	0.866614	OK	1.61036	OK	2.80204	OK	2.3172	OK	4.55415	OK	0.226519	OK	0.139175	OK	0.435404	OK	0.15294	OK	75
CHST15	carbohydrate (N-acetylgalactosamine 4-sulfate 6-O) sulfotransferase 15 [Source:HGNC Symbol;Acc:18137]	7936856	ENSG00000182022	10:125767184-125853206	-	NM_015892;NM_001270764;NM_001270765;NM_014863	29.72	551.32	14.07	0	5.24893	OK	1.41667	OK	5.80455	OK	1.75484	OK	1.44916	OK	4.6266	OK	5.94029	OK	2.00873	OK	6.02956	OK	1.05971	OK	12.6326	OK	1.74589	OK	1.15395	OK	0.504918	OK	0.842539	OK	0.0432671	OK	0.268295	OK	0.458207	OK	0.274043	OK	75
RAB3IL1	RAB3A interacting protein (rabin3)-like 1 [Source:HGNC Symbol;Acc:9780]	7948643	ENSG00000167994	11:61664773-61687741	-	NM_013401;NM_001271686	0.53	17.23	14.04	1e-05	0.428446	OK	0.353454	OK	0.10734	OK	0.0403902	OK	0.156964	OK	0.181465	OK	0.626516	OK	1.35947	OK	0.030566	OK	0.617105	OK	0.146246	OK	1.48551	OK	0.946606	OK	0	OK	0.438791	OK	0.0143946	OK	0	OK	0.0694386	OK	0	OK	75
NPHP3-AS1	NPHP3 antisense RNA 1 [Source:HGNC Symbol;Acc:24129]		ENSG00000248724	3:132440594-132593067	+	NR_002811	1.55	38.14	13.96	1e-06	0.9826	OK	0.539242	OK	0.897879	OK	0.517595	OK	1.80127	OK	0.205675	OK	1.00071	OK	0.913183	OK	0.460613	OK	0.456386	OK	0.670303	OK	0.222797	OK	0.795628	OK	0.417599	OK	0.265882	OK	0.342947	OK	0.370996	OK	0.285706	OK	0.279111	OK	75
C1QC	complement component 1, q subcomponent, C chain [Source:HGNC Symbol;Acc:1245]	7898799	ENSG00000159189	1:22970123-22974603	+	NM_172369;NM_001114101	0	34.5	13.95	0	0	OK	0.134604	OK	0.083962	OK	0.0913696	OK	0.195406	OK	0.151429	OK	12.3033	OK	0.25844	OK	0.0301757	OK	0.160966	OK	0.0734683	OK	0	OK	0.0802729	OK	0.670087	OK	0.14304	OK	0	OK	0	OK	0	OK	0	OK	75
RBM47	RNA binding motif protein 47 [Source:HGNC Symbol;Acc:30358]	8099967	ENSG00000163694	4:40425272-40632892	-	NM_019027;NM_001098634	52.33	1135.3	13.85	0	4.99068	OK	2.47599	OK	7.21137	OK	1.50776	OK	23.262	OK	4.06425	OK	56.7596	OK	3.59399	OK	5.8472	OK	2.08478	OK	4.13049	OK	2.61372	OK	1.27651	OK	15.5994	OK	0.725145	OK	0.327893	OK	0.635062	OK	0.788092	OK	0.454266	OK	75
MYT1	myelin transcription factor 1 [Source:HGNC Symbol;Acc:7622]	8064277	ENSG00000196132	20:62783144-62873604	+	NM_004535	4.09	112.27	13.82	0	0.0857301	OK	0.123851	OK	0.622864	OK	0.0298104	OK	0.150003	OK	0.0311493	OK	0.824011	OK	0.0894832	OK	0.0994036	OK	5.08894	OK	0.101949	OK	0.918048	OK	0.229608	OK	0.355192	OK	0.424422	OK	0.0253674	OK	0.0320806	OK	0.0167455	OK	0.0239789	OK	75
NCCRP1	non-specific cytotoxic cell receptor protein 1 homolog (zebrafish) [Source:HGNC Symbol;Acc:33739]	8028600	ENSG00000188505	19:39687601-39692524	+	NM_001001414	0.98	67.32	13.74	0	0.0272968	OK	1.34467	OK	0.382063	OK	0	OK	5.44381	OK	0.0353517	OK	0.265825	OK	0	OK	0.281018	OK	0.058719	OK	0.0134283	OK	6.50827	OK	0.540387	OK	0.103317	OK	0.410626	OK	0.031144	OK	0.0136398	OK	0.0176466	OK	0	OK	75
			ENSG00000272555	2:219683413-219683867	+		0	4.97	13.68	0.000126	0.356645	OK	0.238928	OK	0.277282	OK	0.10114	OK	0.0876483	OK	1.5781	OK	0.558649	OK	0.120042	OK	0.106577	OK	0.47679	OK	0.0860541	OK	0.0977476	OK	0	OK	0	OK	0	OK	0	OK	0	OK	0	OK	0	OK	75
LAMA3	laminin, alpha 3 [Source:HGNC Symbol;Acc:6483]	8020551	ENSG00000053747	18:21269407-21535030	+	NM_198129;NM_001127717;NM_000227;NM_001127718	1.91	78.96	13.67	0	0.00740481	OK	0.118352	OK	0.194995	OK	0.0905848	OK	0.660699	OK	0.00445408	OK	3.35986	OK	0	OK	0.092625	OK	0.146331	OK	0.059304	OK	1.16713	OK	0.903413	OK	0.674439	OK	0.0106095	OK	0.00590684	OK	0.0147939	OK	0.00669151	OK	0.119706	OK	75
LHX3	LIM homeobox 3 [Source:HGNC Symbol;Acc:6595]	8165083	ENSG00000107187	9:139088096-139096955	-	NM_014564;NM_178138	0.4	15.52	13.63	1.8e-05	0.101073	OK	0.0303136	OK	0.0116371	OK	0	OK	0.0219481	OK	0.0290614	OK	0.355117	OK	0.169654	OK	0.187268	OK	0.0483207	OK	0.331701	OK	0.0123036	OK	0.389688	OK	0.0283317	OK	0.482717	OK	0	OK	0.0112187	OK	0	OK	0.0104237	OK	75
TRIM72	tripartite motif containing 72 [Source:HGNC Symbol;Acc:32671]	7995088	ENSG00000177238	16:31225342-31236510	+	NM_001008274	0	5.4	13.56	0.00014	0.223995	OK	0.0839839	OK	0.0258039	OK	0.0140215	OK	0.048657	OK	0.0322197	OK	0.0302821	OK	0	OK	0.105526	OK	0	OK	0.0612365	OK	0.0545653	OK	0.0532563	OK	0.0104664	OK	0	OK	0	OK	0	OK	0	OK	0	OK	75
LINC00617	long intergenic non-protein coding RNA 617 [Source:HGNC Symbol;Acc:44088]		ENSG00000250366	14:96342729-96391908	+	NR_038861	0	1062.97	13.56	0	0.169656	OK	13.4387	OK	0.413228	OK	32.1519	OK	0.0087198	OK	0.0364311	OK	8.12491	OK	0.0980986	OK	16.6062	OK	14.3459	OK	0.032057	OK	19.549	OK	0.0190842	OK	3.57056	OK	29.6568	OK	0	OK	0	OK	0	OK	0	OK	75
			ENSG00000265043	17:21359825-21363527	-		0	5.61	13.54	0.000143	0.0139313	OK	0.00940706	OK	0.032499	OK	0	OK	0.0952859	OK	0.0180027	OK	0.109945	OK	0.00957687	OK	0.0253394	OK	0.0824533	OK	0	OK	0.0458133	OK	0.00744669	OK	0.128864	OK	0.199606	OK	0	OK	0	OK	0	OK	0.00647254	OK	75
TNF	tumor necrosis factor [Source:HGNC Symbol;Acc:11892]	8179263;8177983;8118142	ENSG00000232810	6:31543344-31546113	+	NM_000594	143.2	3637.63	13.52	0	347.97	OK	23.9696	OK	67.6025	OK	6.78561	OK	13.9223	OK	7.61228	OK	13.8726	OK	7.35641	OK	230.034	OK	15.7697	OK	5.4511	OK	16.3817	OK	92.6485	OK	45.6865	OK	3.68951	OK	2.90018	OK	1.95055	OK	1.65407	OK	3.69906	OK	75
MIOX	myo-inositol oxygenase [Source:HGNC Symbol;Acc:14522]	8074070	ENSG00000100253	22:50925213-50929077	+	NM_017584	8.08	185.47	13.51	1e-06	0.153856	OK	0.819325	OK	1.04394	OK	0.0187149	OK	1.13673	OK	9.5301	OK	2.81609	OK	0.783867	OK	4.69818	OK	6.9179	OK	0.39067	OK	2.90312	OK	0.075734	OK	1.30471	OK	8.52056	OK	0.0588786	OK	0.274228	OK	0.0858563	OK	0.137549	OK	75
TMEM176B	transmembrane protein 176B [Source:HGNC Symbol;Acc:29596]	8143790	ENSG00000106565	7:150488373-150498448	-	NM_014020;NM_001101314;NM_001101311;NM_001101312	17.04	435.34	13.46	4e-06	11.7131	OK	9.90332	OK	31.4536	OK	7.36175	OK	0.936514	OK	81.4682	OK	6.6265	OK	13.7824	OK	3.64787	OK	0.305715	OK	7.55459	OK	7.91605	OK	0.953413	OK	0.0217557	OK	8.47613	OK	0.0338452	OK	0.246619	OK	1.03561	OK	0.0825556	OK	75
HBB	hemoglobin, beta [Source:HGNC Symbol;Acc:4827]	7946033	ENSG00000244734	11:5246694-5250625	-	NM_000518	677.04	35471.7	13.41	0	5587.08	OK	1895.38	OK	2302.17	OK	2615.11	OK	4.61954	OK	8.06856	OK	3468.96	OK	40.0388	OK	81.8498	OK	909.076	OK	13.6134	OK	3999.41	OK	9719.71	OK	213.849	OK	692.121	OK	8.79837	OK	3.16894	OK	57.1774	OK	111.994	OK	75
SMAD6	SMAD family member 6 [Source:HGNC Symbol;Acc:6772]	7984353	ENSG00000137834	15:66994566-67074338	+	NM_005585;NM_001142861	1.98	177.77	13.38	0	0.899494	OK	0.24939	OK	0.103956	OK	0.0489463	OK	16.4523	OK	0.435969	OK	8.3748	OK	0.22891	OK	0.22446	OK	0.0449552	OK	0.698143	OK	0.230676	OK	0.0476743	OK	17.9824	OK	0.0318705	OK	0.00997895	OK	0.0200789	OK	0.0304344	OK	0.122299	OK	75
FPR1	formyl peptide receptor 1 [Source:HGNC Symbol;Acc:3826]	8038899	ENSG00000171051	19:52248425-52307363	-	NM_001193306;NM_002029	79.68	1598.04	13.33	0	18.4058	OK	17.3921	OK	22.0837	OK	6.80331	OK	1.09272	OK	21.2031	OK	22.9198	OK	9.65984	OK	103.313	OK	10.195	OK	108.368	OK	10.4205	OK	14.7743	OK	1.49692	OK	6.90635	OK	0.399977	OK	0.473018	OK	2.53976	OK	2.27494	OK	75
SLC11A1	solute carrier family 11 (proton-coupled divalent metal ion transporter), member 1 [Source:HGNC Symbol;Acc:10907]	8048283	ENSG00000018280	2:219246752-219261617	+	NM_000578	125.49	2064.69	13.28	0	38.6377	OK	10.0903	OK	35.523	OK	7.58123	OK	12.5762	OK	50.9074	OK	26.6698	OK	20.6816	OK	138.986	OK	6.85491	OK	66.2956	OK	12.3965	OK	15.5747	OK	4.58924	OK	27.0787	OK	0.572225	OK	1.20001	OK	2.33848	OK	1.32985	OK	75
TMEM132A	transmembrane protein 132A [Source:HGNC Symbol;Acc:31092]	7940377	ENSG00000006118	11:60691935-60704631	+	NM_178031;NM_017870	1.85	36.91	13.26	0	0.392959	OK	0.240256	OK	0.626533	OK	0.428501	OK	0.0450996	OK	0.526645	OK	0.0802343	OK	0.21145	OK	0.957237	OK	0.894205	OK	1.4458	OK	0.566782	OK	0.228165	OK	0.130443	OK	0.199878	OK	0.0147418	OK	0.0303183	OK	0.0960262	OK	0.00992202	OK	75
CCDC64B	coiled-coil domain containing 64B [Source:HGNC Symbol;Acc:33584]	7998910	ENSG00000162069	16:3077683-3086927	-	NM_001103175	0.45	29.68	13.24	0	0.326159	OK	0.784623	OK	0.0934113	OK	0	OK	0.0147104	OK	0	OK	0.724113	OK	0.020642	OK	0.096145	OK	0.0161811	OK	0.0240029	OK	3.18865	OK	0.432311	OK	0.164372	OK	0.224466	OK	0.0171642	OK	0.0150354	OK	0	OK	0	OK	75
SERPINB2	serpin peptidase inhibitor, clade B (ovalbumin), member 2 [Source:HGNC Symbol;Acc:8584]	8021635	ENSG00000197632	18:61538926-61571124	+	NM_002575;NM_001143818	1.84	298.82	13.16	0	1.20847	OK	0.305759	OK	0.217869	OK	0.0478729	OK	0.0201191	OK	0.0733677	OK	73.0942	OK	10.4832	OK	9.98388	OK	12.5481	OK	7.45005	OK	0.695027	OK	7.16115	OK	0.333493	OK	0.142007	OK	0.000322365	OK	0	OK	0.0183068	OK	0.131438	OK	75
MARCO	macrophage receptor with collagenous structure [Source:HGNC Symbol;Acc:6895]	8044773	ENSG00000019169	2:119699742-119752236	+	NM_006770	5.16	101	12.94	0	0.710441	OK	1.45807	OK	1.97599	OK	1.00436	OK	3.24905	OK	5.78554	OK	7.83832	OK	4.98982	OK	0.610646	OK	0.143202	OK	0.203755	OK	0.327032	OK	0.572664	OK	0.186695	OK	1.18994	OK	0.0843446	OK	0.0599246	OK	0.158917	OK	0.0823679	OK	75
PCDHB9;PCDHB10	protocadherin beta 10 [Source:HGNC Symbol;Acc:8681]	8108724	ENSG00000120324	5:140571942-140575215	+	NM_018930	0.2	9.98	12.92	6.1e-05	0.0356916	OK	0.0556094	OK	0	OK	0.224819	OK	0.0480095	OK	0.111583	OK	0.503157	OK	0.104931	OK	0	OK	0.0500214	OK	0.0801055	OK	0.0184754	OK	0.153539	OK	0.0191758	OK	0.240538	OK	0.0101857	OK	0	OK	0.000854817	OK	0.007369	OK	75
		8047763	ENSG00000180672	2:206642540-206644433	+		0.86	152.27	12.92	0	2.43394	OK	9.10046	OK	0.0296879	OK	8.56757	OK	0.0139973	OK	0.0494566	OK	0.366089	OK	0.275047	OK	4.21328	OK	0.939303	OK	0.0845037	OK	0.0156948	OK	0.0153223	OK	0.0481702	OK	8.36879	OK	0	OK	0	OK	0	OK	0.0398707	OK	75
			ENSG00000261183	15:41128006-41136585	-		2.83	75.67	12.91	0	0.472592	OK	11.4606	OK	6.63698	OK	0.679206	OK	35.9528	OK	0.752571	OK	9.57488	OK	0	OK	11.9155	OK	0.170513	OK	0.288182	OK	15.9387	OK	4.37945	OK	1.2323	OK	17.6099	OK	0.248482	OK	0.592042	OK	0.207306	OK	0.0777631	OK	75
CDC42EP1	CDC42 effector protein (Rho GTPase binding) 1 [Source:HGNC Symbol;Acc:17014]	8072817	ENSG00000128283	22:37956454-37965412	+	NM_152243	2.27	45.33	12.84	0	1.04242	OK	0.215198	OK	1.25997	OK	0.469837	OK	0.287709	OK	1.39704	OK	0.373015	OK	2.39093	OK	0.282286	OK	0.184691	OK	0	OK	0.591527	OK	0.183694	OK	0.26818	OK	0.246006	OK	0.013994	OK	0.0490274	OK	0.0475723	OK	0.0227746	OK	75
MMP19	matrix metallopeptidase 19 [Source:HGNC Symbol;Acc:7165]	7963946	ENSG00000123342	12:56229217-56236750	-	NM_002429;NM_001272101	0.55	13.15	12.82	9e-06	11.4356	OK	4.07401	OK	5.69147	OK	10.8088	OK	11.8382	OK	7.40911	OK	2.636	OK	5.48308	OK	3.35418	OK	4.3799	OK	3.87976	OK	6.61747	OK	1.8442	OK	2.4256	OK	19.0114	OK	2.74557	OK	3.94851	OK	3.19047	OK	3.00135	OK	75
GPR84	G protein-coupled receptor 84 [Source:HGNC Symbol;Acc:4535]	7963770	ENSG00000139572	12:54756229-54758271	-	NM_020370	3.18	72.44	12.8	3e-06	0.488005	OK	0.284908	OK	0.832506	OK	0.0840261	OK	0.200448	OK	0.754546	OK	3.2168	OK	0.795269	OK	4.61168	OK	1.45191	OK	1.89304	OK	0.612789	OK	3.36547	OK	0.0626996	OK	0.133575	OK	0	OK	0.0395445	OK	0.0481706	OK	0.121002	OK	75
			ENSG00000257878	12:96390299-96405267	+		0	5.71	12.7	0.000233	0.287852	OK	0.0969119	OK	0.149213	OK	0	OK	0	OK	0.0625921	OK	0	OK	0	OK	0.564324	OK	0	OK	0.140788	OK	0	OK	0	OK	0	OK	0	OK	0	OK	0.035922	OK	0	OK	0	OK	75
			ENSG00000242951	14:76062148-76062549	-		0	4.85	12.66	0.000224	0.165362	OK	0.147431	OK	0.114285	OK	0	OK	0.108492	OK	0.343549	OK	1.25213	OK	0.295567	OK	0	OK	0.235442	OK	0.317644	OK	0.181219	OK	0.239022	OK	0.0930343	OK	0.157913	OK	0	OK	0	OK	0	OK	0	OK	75
LRG1	leucine-rich alpha-2-glycoprotein 1 [Source:HGNC Symbol;Acc:29480]	8032834	ENSG00000171236	19:4536421-4540486	-	NM_052972	14.63	279.17	12.63	0	3.55841	OK	2.03039	OK	2.42317	OK	0.493063	OK	0.118972	OK	0.851724	OK	9.53039	OK	1.74767	OK	8.22195	OK	2.60225	OK	5.43967	OK	1.32985	OK	4.39596	OK	0.15897	OK	0.196974	OK	0.0588473	OK	0.08589	OK	0.122235	OK	0.27142	OK	75
EPCAM	epithelial cell adhesion molecule [Source:HGNC Symbol;Acc:11529]	8041853;8098439	ENSG00000119888	2:47572297-47614740	+	NM_002354	0.73	482.85	12.63	0	0.0158936	OK	28.7451	OK	4.75911	OK	0	OK	75.2534	OK	0.108312	OK	1.08409	OK	0.0595739	OK	10.6585	OK	0.0512834	OK	0.140657	OK	14.9408	OK	1.49202	OK	0.473345	OK	20.9975	OK	0.01813	OK	0.0428159	OK	0.0593113	OK	0	OK	75
HMOX1	heme oxygenase (decycling) 1 [Source:HGNC Symbol;Acc:5013]	8072678	ENSG00000100292	22:35776354-35790207	+	NM_002133	52.47	825.06	12.61	0	5.80797	OK	7.06776	OK	8.40497	OK	4.76185	OK	9.78632	OK	49.5321	OK	40.6772	OK	24.6608	OK	21.5683	OK	3.97	OK	3.83476	OK	6.28049	OK	14.3675	OK	3.56032	OK	3.20542	OK	0.716108	OK	0.851283	OK	1.37185	OK	0.838166	OK	75
TBX2	T-box 2 [Source:HGNC Symbol;Acc:11597]	8008969	ENSG00000121068	17:59477257-59486827	+	NM_005994	0	5.2	12.55	0.000244	0.0194845	OK	0.0314704	OK	0.0202011	OK	0	OK	0.0379245	OK	0.00419346	OK	0.0848464	OK	0.0960281	OK	0	OK	0.183017	OK	0.00764866	OK	0.0255263	OK	0.0497953	OK	0	OK	0.155741	OK	0	OK	0	OK	0	OK	0	OK	75
FCGR1B;FCGR1A	Fc fragment of IgG, high affinity Ia, receptor (CD64) [Source:HGNC Symbol;Acc:3613]	7905047;7905060;7919133	ENSG00000150337	1:149754227-149764074	+	NM_000566	3.7	62.61	12.5	0	1.16449	OK	1.81642	OK	2.83308	OK	1.34758	OK	4.5323	OK	9.38951	OK	10.1419	OK	5.96169	OK	2.30496	OK	0.828521	OK	1.51351	OK	1.63282	OK	2.01262	OK	0.807938	OK	1.29923	OK	0.028152	OK	0.0976228	OK	0.0487461	OK	0.44168	OK	75
PYGO1	pygopus family PHD finger 1 [Source:HGNC Symbol;Acc:30256]	7989069	ENSG00000171016	15:55831088-55881145	-	NM_015617	0	72.93	12.48	0	0.00992313	OK	0.701141	OK	0.339124	OK	0.0111784	OK	1.72284	OK	0.00855703	OK	0.21709	OK	0.248964	OK	0.144601	OK	0.117304	OK	0.00291425	OK	0	OK	0.0211437	OK	1.8493	OK	0.0142606	OK	0	OK	0	OK	0	OK	0	OK	75
			ENSG00000261026	8:22536526-22541522	-		2.3	68.06	12.46	0	0.545108	OK	0.0550503	OK	0.0845115	OK	0.0286821	OK	0.0149313	OK	0.188605	OK	0.0865328	OK	0.105115	OK	3.2257	OK	0.509913	OK	0.0401878	OK	0.0614279	OK	0.228682	OK	0.0171348	OK	0.0145989	OK	0.0174508	OK	0.0101865	OK	0.0131792	OK	0.0142051	OK	75
TKTL2	transketolase-like 2 [Source:HGNC Symbol;Acc:25313]	8103503	ENSG00000151005	4:164392257-164395047	-	NM_032136	0	4.53	12.42	0.000252	0.112784	OK	0.0634492	OK	0.038978	OK	0	OK	0.0918515	OK	0.113448	OK	0.0456883	OK	0.129137	OK	0.0113918	OK	0.0202242	OK	0.027772	OK	0.0206054	OK	0	OK	0	OK	0.0403977	OK	0	OK	0	OK	0	OK	0	OK	75
TGM3	transglutaminase 3 [Source:HGNC Symbol;Acc:11779]	8060432	ENSG00000125780	20:2276647-2321724	+	NM_003245	0.2	17.95	12.42	0	0.0897073	OK	0.148028	OK	0.423703	OK	0.0822276	OK	0	OK	0	OK	0.012116	OK	0.0547725	OK	0.893925	OK	0.085789	OK	0.078529	OK	0.0655575	OK	0.181227	OK	0	OK	0.0285615	OK	0	OK	0	OK	0	OK	0.00925801	OK	75
HAMP	hepcidin antimicrobial peptide [Source:HGNC Symbol;Acc:15598]	8027819	ENSG00000105697	19:35771619-35776046	+	NM_021175	3.69	71.52	12.36	1e-06	4.78505	OK	0.32029	OK	0.514648	OK	0.0847975	OK	6.44607	OK	0.650682	OK	1.79008	OK	2.00662	OK	1.31266	OK	0.648637	OK	7.29471	OK	0.257554	OK	1.81434	OK	0.94341	OK	4.58006	OK	0.0737207	OK	0.1149	OK	0.166603	OK	0.0093261	OK	75
MIR219-1	microRNA 219-1 [Source:HGNC Symbol;Acc:31597]	8118632	ENSG00000199036	6:33175612-33175721	+	NR_029633	0.45	13.98	12.32	3.6e-05	0	OK	0	OK	0	OK	0	OK	0	OK	0	OK	89.3411	OK	0	OK	0	OK	0	OK	0	OK	0	OK	0	OK	0	OK	70.1715	OK	0	OK	0	OK	0	OK	0	OK	75
LRRC25	leucine rich repeat containing 25 [Source:HGNC Symbol;Acc:29806]	8035456	ENSG00000175489	19:18501954-18508427	-	NM_145256	66.63	987.27	12.3	0	10.0822	OK	9.71676	OK	12.1076	OK	4.66799	OK	6.62936	OK	28.338	OK	19.7462	OK	21.4529	OK	18.7729	OK	5.33426	OK	16.6577	OK	6.80038	OK	7.0236	OK	0.638997	OK	5.00769	OK	0.304731	OK	1.35716	OK	1.57111	OK	0.496164	OK	75
TAS1R1	taste receptor, type 1, member 1 [Source:HGNC Symbol;Acc:14448]	7897295	ENSG00000173662	1:6615241-6639817	+	NM_138697;NM_177540	3.37	134.59	12.18	0	0.455311	OK	0.029499	OK	0.234069	OK	0.0246181	OK	0.580078	OK	0.0259926	OK	14.5376	OK	0.0605609	OK	0.647892	OK	0.0513649	OK	0.221884	OK	0.0318162	OK	0.848979	OK	0.149776	OK	0.0646655	OK	0.0171638	OK	0.0150315	OK	0.0423912	OK	0.0269408	OK	75
RAB25	RAB25, member RAS oncogene family [Source:HGNC Symbol;Acc:18238]	7906079	ENSG00000132698	1:156030951-156040295	+	NM_020387	20.83	700.02	12.17	7.1e-05	0.563737	OK	2.37887	OK	5.75012	OK	0.0773929	OK	64.0912	OK	55.7945	OK	40.3492	OK	0.875585	OK	43.6714	OK	0.321524	OK	3.09732	OK	54.5024	OK	0.385809	OK	20.8039	OK	54.7743	OK	0.835294	OK	0.745948	OK	0.428298	OK	0.519122	OK	75
	RNA, 7SL, cytoplasmic 138, pseudogene [Source:HGNC Symbol;Acc:46154]	8006227	ENSG00000266274	17:29286583-29286867	+		0	4.2	12.17	0.000283	0.89617	OK	0.594175	OK	0.465135	OK	0	OK	0.441834	OK	1.63112	OK	1.45113	OK	1.77753	OK	0	OK	0.237649	OK	0	OK	0.244672	OK	0.489828	OK	0	OK	0	OK	0	OK	0	OK	0	OK	0	OK	75
ATP1A4	ATPase, Na+/K+ transporting, alpha 4 polypeptide [Source:HGNC Symbol;Acc:14073]	7906527	ENSG00000132681	1:160121360-160156767	+	NM_144699;NM_001001734	0	5.42	12.15	0	0	OK	0	OK	0.123582	OK	0.0517805	OK	0	OK	0.415349	OK	0.0158688	OK	0	OK	0.0164327	OK	0.0140251	OK	0.0383256	OK	0.13605	OK	0	OK	0	OK	0	OK	0	OK	0	OK	0	OK	0	OK	75
		8034199	ENSG00000267174	19:11411453-11435117	-		2.91	51.5	12.09	0	4.13289	OK	1.66718	OK	2.83852	OK	0.818224	OK	0.759759	OK	3.79416	OK	3.12756	OK	1.26431	OK	9.8756	OK	0.557887	OK	8.59505	OK	2.46372	OK	3.92419	OK	0.0870181	OK	2.14535	OK	0	OK	0	OK	0.0864541	OK	0.426831	OK	75
NWD1	NACHT and WD repeat domain containing 1 [Source:HGNC Symbol;Acc:27619]	8026587	ENSG00000188039	19:16830787-16928774	+	NM_001007525	0	5.69	12.06	0.000337	0.0089115	OK	0.00601846	OK	0.00461936	OK	0.00740563	OK	0.00435251	OK	0.00383513	OK	0.0162145	OK	0	OK	0.0227485	OK	0	OK	0.00356798	OK	0.137908	OK	0.0285456	OK	0.0276348	OK	0.0188508	OK	0	OK	0	OK	0	OK	0	OK	75
NECAB2	N-terminal EF-hand calcium binding protein 2 [Source:HGNC Symbol;Acc:23746]	7997542	ENSG00000103154	16:84002237-84036381	+	NM_019065	0.25	13.33	11.96	0	0.900904	OK	0.345974	OK	0.661258	OK	0.138769	OK	0.055073	OK	0.20912	OK	0.069499	OK	0.0235625	OK	1.79735	OK	0.198943	OK	0.431806	OK	0.0188378	OK	0.132125	OK	0	OK	0	OK	0	OK	0	OK	0	OK	0	OK	75
CTHRC1	collagen triple helix repeat containing 1 [Source:HGNC Symbol;Acc:18831]	8147777	ENSG00000164932	8:104383743-104395225	+	NM_138455;NM_001256099	4.28	89.25	11.96	0	1.34986	OK	0.171014	OK	1.30253	OK	0.407844	OK	1.53295	OK	0.38083	OK	2.42386	OK	0.96309	OK	1.07315	OK	2.00775	OK	0.132476	OK	2.76598	OK	0.0696077	OK	0.113877	OK	13.3362	OK	0.0689314	OK	0.128763	OK	0.0311472	OK	0.0625914	OK	75
PGBD5	piggyBac transposable element derived 5 [Source:HGNC Symbol;Acc:19405]	7924977	ENSG00000177614	1:230457392-230561475	-	NM_001258311	0.73	54.26	11.96	0	0	OK	1.05815	OK	0.025656	OK	0.0194129	OK	0	OK	0	OK	0.0200391	OK	0.918304	OK	0.00999898	OK	0.0189964	OK	0.398228	OK	1.54415	OK	2.33157	OK	0.0763039	OK	0.366373	OK	0.0201498	OK	0.00824473	OK	0.0106669	OK	0	OK	75
AIF1L	allograft inflammatory factor 1-like [Source:HGNC Symbol;Acc:28904]	8158771	ENSG00000126878	9:133971863-133998539	+	NM_031426;NM_001185096;NM_001185095	6.17	107.98	11.92	0	2.42928	OK	0.954522	OK	0.658776	OK	0.0396801	OK	0.903844	OK	1.07378	OK	0.273507	OK	2.16914	OK	2.2427	OK	0.729814	OK	0.138032	OK	1.06814	OK	0.069406	OK	0.307249	OK	0.76667	OK	0.17332	OK	0.127539	OK	0.0467353	OK	0.0470633	OK	75
S1PR3	sphingosine-1-phosphate receptor 3 [Source:HGNC Symbol;Acc:3167]	8156278	ENSG00000213694	9:91606362-91619925	+	NM_005226	4.24	73.87	11.89	0	0.281902	OK	0.321403	OK	0.787893	OK	0.570698	OK	0.160783	OK	2.29064	OK	0.92875	OK	0.478653	OK	0.34008	OK	0.243015	OK	0.403338	OK	0.469332	OK	0.0521239	OK	0.010251	OK	0.139678	OK	0	OK	0.0121873	OK	0.0630745	OK	0.0396519	OK	75
EPHB3	EPH receptor B3 [Source:HGNC Symbol;Acc:3394]	8084524	ENSG00000182580	3:184279572-184300197	+	NM_004443	5.69	355.98	11.89	0	2.24101	OK	0.0408581	OK	5.05418	OK	0.213965	OK	0.0780904	OK	1.99549	OK	0.0293732	OK	4.40936	OK	3.50242	OK	31.5494	OK	1.93507	OK	0.284356	OK	0.0129345	OK	0.0152627	OK	0.175456	OK	0.089934	OK	0.0907351	OK	0.0156512	OK	0.0224908	OK	75
IL31RA	interleukin 31 receptor A [Source:HGNC Symbol;Acc:18969]	8105411	ENSG00000164509	5:55147207-55218678	+	NM_001242638;NM_001242636;NM_139017;NM_001242637;NM_001242639	1.02	20.75	11.84	8e-06	0.108147	OK	0.11915	OK	0.137544	OK	0.102833	OK	0.0944385	OK	0.181222	OK	0.990948	OK	0.335552	OK	0.0126594	OK	0.0937154	OK	0.309119	OK	0.0292235	OK	0.0458756	OK	0.0609031	OK	0.0157359	OK	0	OK	0	OK	0.0284072	OK	0.0123739	OK	75
CD300E	CD300e molecule [Source:HGNC Symbol;Acc:28874]	8018189	ENSG00000186407	17:72606026-72619897	-	NM_181449	64.97	934.68	11.81	0	5.33239	OK	4.72368	OK	10.891	OK	7.91946	OK	8.78717	OK	24.3444	OK	14.375	OK	15.6539	OK	5.46532	OK	7.05293	OK	1.04133	OK	6.3647	OK	2.06063	OK	1.52239	OK	1.42936	OK	0.160276	OK	0.524463	OK	1.14685	OK	0.485034	OK	75
PTPRR	protein tyrosine phosphatase, receptor type, R [Source:HGNC Symbol;Acc:9680]	7964907	ENSG00000153233	12:71031853-71314623	-	NM_130846;NM_002849;NM_001207015;NM_001207016	0	13.75	11.81	0	0	OK	0.769554	OK	0.0328489	OK	0.0338432	OK	0	OK	0.013687	OK	0.270215	OK	0.0217284	OK	0.61377	OK	1.09035	OK	0	OK	0.0694657	OK	0	OK	0.186563	OK	0.0506195	OK	0	OK	0	OK	0	OK	0	OK	75
FPR2	formyl peptide receptor 2 [Source:HGNC Symbol;Acc:3827]	8030860	ENSG00000171049	19:52255279-52273779	+	NM_001005738;NM_001462	7.36	156.31	11.77	1e-05	1.6126	OK	1.89926	OK	1.75907	OK	1.17309	OK	0.0289378	OK	1.07027	OK	2.64052	OK	0.67955	OK	7.67392	OK	2.61771	OK	10.6143	OK	0.473812	OK	1.40391	OK	0.121042	OK	0.436853	OK	0	OK	0.0179758	OK	0.205771	OK	0.300721	OK	75
CFD	complement factor D (adipsin) [Source:HGNC Symbol;Acc:2771]	8024062	ENSG00000197766	19:859453-863453	+	NM_001928	48.95	697.57	11.75	0	43.2701	OK	42.2526	OK	33.3368	OK	12.7754	OK	9.56412	OK	67.5081	OK	27.5271	OK	38.5436	OK	12.0845	OK	10.3872	OK	3.84199	OK	12.4955	OK	15.3927	OK	2.07566	OK	13.0727	OK	3.51793	OK	1.05468	OK	1.00039	OK	0.880243	OK	75
NRG1	neuregulin 1 [Source:HGNC Symbol;Acc:7997]		ENSG00000157168	8:31496902-32622548	+	NM_001159995;NM_001160001;NM_013962;NM_001160008;NM_013957;NM_001160004;NM_013960;NM_013959;NM_013956;NM_001159999;NM_013964	1.64	34.77	11.68	0	0.5176	OK	0.157526	OK	0.665669	OK	1.15154	OK	0.730347	OK	7.76479	OK	0.19964	OK	1.92046	OK	1.18649	OK	0.0842786	OK	1.11672	OK	0.450856	OK	0.310041	OK	0.0804255	OK	0.163305	OK	0.0182199	OK	0.136915	OK	0.0817433	OK	0.11525	OK	75
			ENSG00000253295	5:172185229-172189559	+		0.51	14.76	11.61	7.3e-05	1.51186	OK	0	OK	0.783622	OK	0.0952372	OK	0.165081	OK	0.296849	OK	0.210115	OK	0.22643	OK	3.81851	OK	0.0898647	OK	2.75966	OK	0.276259	OK	0.816987	OK	0.283267	OK	0.481046	OK	0	OK	0	OK	0	OK	0.077238	OK	75
ULBP1	UL16 binding protein 1 [Source:HGNC Symbol;Acc:14893]	8122724	ENSG00000111981	6:150285143-150294846	+	NM_025218	0.2	11.28	11.53	0	0.0414246	OK	0.0111873	OK	0.0085898	OK	0	OK	0.016192	OK	0.0642648	OK	0.0201284	OK	0.0569337	OK	0.542369	OK	0.138176	OK	0.0163254	OK	0.0363271	OK	0.0620113	OK	0.250818	OK	0	OK	0	OK	0	OK	0	OK	0.00769702	OK	75
PLAU	plasminogen activator, urokinase [Source:HGNC Symbol;Acc:9052]	7928429	ENSG00000122861	10:75668935-75677255	+	NM_002658;NM_001145031	7.81	404.89	11.51	0	0.517567	OK	0.195711	OK	0.714992	OK	0.0680662	OK	0.588733	OK	1.03847	OK	2.44803	OK	0.447806	OK	71.3318	OK	5.2108	OK	7.20205	OK	0.260747	OK	9.81991	OK	0.0304849	OK	0.121172	OK	0.0965102	OK	0.206439	OK	0.215531	OK	0.100972	OK	75
TNFAIP2	tumor necrosis factor, alpha-induced protein 2 [Source:HGNC Symbol;Acc:11895]	7977046	ENSG00000185215	14:103589779-103603776	+	NM_006291	347.49	4758.58	11.5	0	70.6616	OK	22.7587	OK	52.6005	OK	12.7076	OK	69.0279	OK	158.967	OK	108.964	OK	39.2985	OK	96.919	OK	23.7508	OK	91.0233	OK	22.2728	OK	33.1562	OK	4.22289	OK	52.2712	OK	2.52552	OK	6.20415	OK	7.75847	OK	2.82616	OK	75
DUSP6	dual specificity phosphatase 6 [Source:HGNC Symbol;Acc:3072]	7965335	ENSG00000139318	12:89741009-89747048	-	NM_001946;NM_022652	299.69	5389.59	11.48	2e-06	123.113	OK	36.7794	OK	58.2984	OK	12.0664	OK	5.89349	OK	48	OK	68.2663	OK	85.8618	OK	30.6251	OK	21.7288	OK	1.36658	OK	138.302	OK	22.3972	OK	347.737	OK	3.21147	OK	5.50487	OK	2.83409	OK	3.43647	OK	5.47244	OK	75
			ENSG00000240093	7:182935-194180	-		0.27	10.53	11.48	0.000165	0	OK	0	OK	0.258253	OK	0	OK	0.0611097	OK	0.109289	OK	0.540858	OK	1.09712	OK	0.0747922	OK	0.133485	OK	0	OK	0	OK	0.201343	OK	0.0524707	OK	0	OK	0	OK	0	OK	0	OK	0	OK	75
TLR4	toll-like receptor 4 [Source:HGNC Symbol;Acc:11850]	8157524	ENSG00000136869	9:120466610-120479149	+	NM_003266;NM_138557;NM_138554	29.1	425.27	11.46	0	1.85648	OK	1.95602	OK	2.51434	OK	2.16816	OK	0.231319	OK	8.12897	OK	3.78765	OK	2.81211	OK	5.53477	OK	2.23484	OK	3.6803	OK	2.12944	OK	1.40277	OK	0.216619	OK	0.452184	OK	0.0451295	OK	0.135101	OK	0.32882	OK	0.277518	OK	75
PTGES	prostaglandin E synthase [Source:HGNC Symbol;Acc:9599]	8164580	ENSG00000148344	9:132500610-132515326	-	NM_004878	0.86	59.36	11.43	0	0.395555	OK	0.796218	OK	0.702279	OK	1.15916e-06	OK	0.0979928	OK	0.126401	OK	1.23231	OK	2.20301	OK	8.15734	OK	1.76182	OK	41.586	OK	0.272638	OK	1.00693	OK	0.0647427	OK	0.143248	OK	0	OK	0	OK	0.0595895	OK	0.200017	OK	75
RUNDC3A	RUN domain containing 3A [Source:HGNC Symbol;Acc:16984]	8007607	ENSG00000108309	17:42385781-42396039	+	NM_001144825;NM_001144826;NM_006695	6.95	128.68	11.41	0	3.33749	OK	1.19953	OK	0.55912	OK	0.765354	OK	0.552912	OK	0.766591	OK	5.17292	OK	0.163101	OK	0.154566	OK	0.354374	OK	0.682216	OK	4.72327	OK	17.5418	OK	0.530869	OK	0.844214	OK	0.0867804	OK	0.145167	OK	0.0817639	OK	0.0771488	OK	75
IRF6	interferon regulatory factor 6 [Source:HGNC Symbol;Acc:6121]	7924055;7924058	ENSG00000117595	1:209959036-209979465	-	NM_006147;NM_001206696	13.64	429.09	11.4	0	0.0563859	OK	5.46812	OK	11.5339	OK	0.0677863	OK	10.6541	OK	0.272257	OK	3.74268	OK	0.139058	OK	6.91486	OK	0.122781	OK	0.11141	OK	8.90744	OK	1.17661	OK	0.0250062	OK	5.61121	OK	0.261122	OK	0.0951622	OK	0.0762347	OK	0.054101	OK	75
FFAR2	free fatty acid receptor 2 [Source:HGNC Symbol;Acc:4501]	8027862	ENSG00000126262	19:35934809-35942669	+	NM_005306	19.39	390.46	11.3	1.4e-05	8.4848	OK	8.67618	OK	8.36113	OK	0.472934	OK	0.495313	OK	5.57669	OK	8.4308	OK	4.01288	OK	30.5758	OK	6.12594	OK	5.09575	OK	0.719583	OK	5.42939	OK	0.152123	OK	1.11157	OK	0.0149615	OK	0.0262128	OK	0.101747	OK	1.29567	OK	75
TREML4	triggering receptor expressed on myeloid cells-like 4 [Source:HGNC Symbol;Acc:30807]	8119427	ENSG00000188056	6:41196062-41206620	+	NM_198153	0.55	18.98	11.29	0.00017	0.426312	OK	0.0175232	OK	0.484321	OK	0.0146294	OK	0.0253841	OK	0.527675	OK	0.0562112	OK	0.0546201	OK	0.428552	OK	0	OK	0.523181	OK	0.0426985	OK	0.0138917	OK	0.0218404	OK	0	OK	0	OK	0	OK	0.0167869	OK	0	OK	75
NCF1C	neutrophil cytosolic factor 1C pseudogene [Source:HGNC Symbol;Acc:32523]	8133518;8140227;8133314	ENSG00000165178	7:74572445-74587848	-		32.56	515.79	11.28	0	23.7853	OK	10.9389	OK	31.9502	OK	6.06767	OK	5.18965	OK	23.4531	OK	28.4298	OK	13.5783	OK	95.3831	OK	13.2096	OK	89.2033	OK	10.7488	OK	25.7803	OK	2.00892	OK	10.148	OK	1.09577	OK	1.68604	OK	2.96146	OK	2.68206	OK	75
			ENSG00000255801	12:8700957-8720209	-		0	14.76	11.27	0	0.0642345	OK	0	OK	0.13318	OK	0	OK	0	OK	0	OK	0	OK	0	OK	0.077114	OK	0	OK	2.80709	OK	0	OK	0	OK	0	OK	0.0919713	OK	0	OK	0	OK	0	OK	0	OK	75
CMTM2	CKLF-like MARVEL transmembrane domain containing 2 [Source:HGNC Symbol;Acc:19173]	7996313	ENSG00000140932	16:66613351-66622178	+	NM_001199317;NM_144673	7.17	134.28	11.25	7e-06	29.2286	OK	5.50822	OK	16.8728	OK	0.5299	OK	0.358054	OK	1.36247	OK	4.63267	OK	4.25917	OK	39.8361	OK	2.57851	OK	22.556	OK	2.77125	OK	6.21405	OK	0.057081	OK	1.72307	OK	0.447903	OK	0.135364	OK	0.624599	OK	0.429332	OK	75
IL1R2	interleukin 1 receptor, type II [Source:HGNC Symbol;Acc:5994]	8043981	ENSG00000115590	2:102608306-102645006	+	NM_004633;NM_001261419	27.46	680.01	11.21	0	7.43876	OK	1.40082	OK	3.18667	OK	0.283382	OK	0.285851	OK	4.24142	OK	7.32339	OK	2.99016	OK	25.7827	OK	5.30379	OK	108.278	OK	2.90538	OK	3.23758	OK	1.01134	OK	33.5786	OK	0.361255	OK	0.994406	OK	1.26917	OK	0.379812	OK	75
FCN1	ficolin (collagen/fibrinogen domain containing) 1 [Source:HGNC Symbol;Acc:3623]	8165011	ENSG00000085265	9:137801431-137809809	-	NM_002003	487.43	6293.71	11.2	0	153.706	OK	130.751	OK	216.084	OK	63.9813	OK	65.9827	OK	314.556	OK	200.544	OK	448.103	OK	118.427	OK	83.9371	OK	38.4663	OK	147.024	OK	110.339	OK	22.0091	OK	112.31	OK	4.17374	OK	11.3264	OK	15.5707	OK	17.0556	OK	75
WLS	wntless Wnt ligand secretion mediator [Source:HGNC Symbol;Acc:30238]	7916862	ENSG00000116729	1:68564142-68698803	-	NM_001002292;NM_024911;NM_001193334	3.19	53.44	11.17	1e-06	1.48459	OK	0.795618	OK	2.52796	OK	0.647153	OK	0.310655	OK	2.25687	OK	0.521972	OK	0.688448	OK	1.61446	OK	0.268337	OK	0.447311	OK	0.703349	OK	0.229214	OK	0.0937755	OK	0.285349	OK	0	OK	0.0842507	OK	0.168219	OK	0.164375	OK	75
MIR497HG;MIR497	mir-497-195 cluster host gene (non-protein coding) [Source:HGNC Symbol;Acc:39523]	8012004	ENSG00000267532	17:6919137-6922978	-	NR_038310;NR_030178;NR_029712	0	4.57	11.14	0.000547	8.0235	OK	5.93465	OK	3.6149	OK	2.99458	OK	6.57028	OK	6.16077	OK	2.89622	OK	4.77891	OK	7.34937	OK	6.07768	OK	3.17859	OK	3.84068	OK	8.69216	OK	9.52075	OK	7.15817	OK	3.38043	OK	3.15267	OK	2.2943	OK	2.87137	OK	75
IL8	interleukin 8 [Source:HGNC Symbol;Acc:6025]	8095680	ENSG00000169429	4:74606223-74609433	+	NM_000584	269.52	10824.6	11.12	0	102.924	OK	48.7061	OK	254.062	OK	1.3876	OK	0.283214	OK	5.88481	OK	140.265	OK	30.684	OK	1428.28	OK	157.473	OK	217.493	OK	26.3458	OK	484.104	OK	3.60989	OK	5.36351	OK	0.865671	OK	0.996944	OK	10.417	OK	9.6288	OK	75
C17orf99	chromosome 17 open reading frame 99 [Source:HGNC Symbol;Acc:34490]	8010237	ENSG00000187997	17:76142434-76162258	+	NM_001163075	0.47	12.46	11.08	8.7e-05	0.819708	OK	0.255567	OK	0.065559	OK	0.145354	OK	2.58555	OK	0.308681	OK	0.329512	OK	0.170778	OK	0.0133703	OK	0.558291	OK	0.201106	OK	0.145033	OK	2.2979	OK	0.117186	OK	0.89244	OK	0	OK	0	OK	0	OK	0.11241	OK	75
IER3	immediate early response 3 [Source:HGNC Symbol;Acc:5392]	8179704;8178435;8124848	ENSG00000137331	6:30710976-30712331	-	NM_003897	84.91	1196.62	11.02	0	50.8197	OK	14.5035	OK	29.4063	OK	2.26479	OK	28.0811	OK	108.142	OK	97.7059	OK	18.0434	OK	100.786	OK	70.3554	OK	66.0058	OK	11.8231	OK	37.2504	OK	13.8268	OK	4.31833	OK	3.97287	OK	3.46732	OK	3.72135	OK	2.63415	OK	75
DGAT2	diacylglycerol O-acyltransferase 2 [Source:HGNC Symbol;Acc:16940]	7942613	ENSG00000062282	11:75470557-75512579	+	NM_032564;NM_001253891	11.58	197.25	10.99	4e-06	3.64854	OK	1.79037	OK	4.49067	OK	0.885706	OK	0.0834807	OK	1.44804	OK	5.36007	OK	1.68336	OK	10.8031	OK	2.01594	OK	7.00983	OK	0.819482	OK	2.04932	OK	0.441245	OK	0.395285	OK	0	OK	0.0871994	OK	0.690889	OK	0.214316	OK	75
	family with sequence similarity 27, member D1 [Source:HGNC Symbol;Acc:32015]	8155521;8161442	ENSG00000231997	9:46389110-46391556	+		1.49	26.25	10.97	4e-06	0.904556	OK	0.277654	OK	1.75186	OK	0.0975613	OK	2.30792	OK	0.0186748	OK	1.67274	OK	0.163543	OK	2.5613	OK	0.331891	OK	0.712315	OK	0.717901	OK	0.378242	OK	0.488576	OK	0.660684	OK	0.0247072	OK	0.0216388	OK	0.076988	OK	0.0100532	OK	75
RPRM	reprimo, TP53 dependent G2 arrest mediator candidate [Source:HGNC Symbol;Acc:24201]	8055941	ENSG00000177519	2:154333852-154335322	-	NM_019845	2.39	1179.41	10.97	0	74.7217	OK	4.20505	OK	0.0985366	OK	0	OK	103.194	OK	0.147965	OK	29.4241	OK	2.57905	OK	0.0230006	OK	26.6492	OK	0.0186757	OK	6.04294	OK	2.68705	OK	101.158	OK	9.09507	OK	0.0433537	OK	0	OK	0.0737103	OK	0.0705332	OK	75
			ENSG00000231953	1:25534630-25535360	+		0.27	6.99	10.9	0.000112	0.816515	OK	0.136594	OK	0.105805	OK	0	OK	0.502024	OK	0.0906687	OK	0.513863	OK	0.274079	OK	0	OK	0.109053	OK	0.589256	OK	0	OK	0.33164	OK	0	OK	0.877052	OK	0	OK	0	OK	0.131433	OK	0	OK	75
			ENSG00000253408	8:42091193-42128715	-		0	3.16	10.88	0.000564	0.137109	OK	0	OK	0.0604237	OK	0.0676869	OK	0.134394	OK	0	OK	0.164729	OK	0.105379	OK	0.0932016	OK	0	OK	0.0755519	OK	0	OK	0.0830068	OK	0.186892	OK	0.392458	OK	0	OK	0	OK	0	OK	0	OK	75
PLAUR	plasminogen activator, urokinase receptor [Source:HGNC Symbol;Acc:9053]	8037374	ENSG00000011422	19:44150247-44174699	-	NM_001005376;NM_002659;NM_001005377	113.7	1636.51	10.87	0	28.4138	OK	13.7524	OK	30.8959	OK	5.27159	OK	8.43565	OK	40.2297	OK	18.8629	OK	34.0574	OK	195.472	OK	31.7646	OK	56.7689	OK	15.7665	OK	69.702	OK	1.97036	OK	13.2746	OK	2.13205	OK	1.95541	OK	4.05158	OK	3.18532	OK	75
DLX3	distal-less homeobox 3 [Source:HGNC Symbol;Acc:2916]	8016609	ENSG00000064195	17:48067369-48072588	-	NM_005220	0	7.11	10.87	0.00071	0.141711	OK	0.147856	OK	0	OK	0	OK	0.251349	OK	0	OK	0.52569	OK	0	OK	0.0893113	OK	0.0218012	OK	0	OK	0.244367	OK	0.038991	OK	0.0426072	OK	0.0145166	OK	0	OK	0	OK	0	OK	0	OK	75
			ENSG00000248166	19:54820182-54848439	-		2.3	36.08	10.85	1e-06	0.142179	OK	0.187639	OK	0.329945	OK	0.0421607	OK	0.21398	OK	0.838702	OK	0.725019	OK	0.398793	OK	0.448245	OK	0.2027	OK	0.0759427	OK	0.042043	OK	0.734213	OK	0.0584331	OK	0.167659	OK	0.0223466	OK	0.0182328	OK	0.0123579	OK	0.0691623	OK	75
SFTPD	surfactant protein D [Source:HGNC Symbol;Acc:10803]	7934719	ENSG00000133661	10:81697496-81742370	-	NM_003019	0.25	7.39	10.83	0.000151	0.055078	OK	0.270505	OK	0.159945	OK	0	OK	0.0654107	OK	0.342508	OK	0.245006	OK	0.482956	OK	0.179281	OK	0.108138	OK	0.0656398	OK	0.219906	OK	0.501494	OK	0	OK	0.0319285	OK	0	OK	0	OK	0	OK	0	OK	75
MXRA8	matrix-remodelling associated 8 [Source:HGNC Symbol;Acc:7542]	7911529	ENSG00000162576	1:1288069-1297157	-	NM_032348;NM_001282582;NM_001282585;NM_001282583;NM_001282584	235.32	5898.02	10.83	0	7.03585	OK	290.023	OK	233.509	OK	7.99332	OK	14.8381	OK	477.727	OK	6.12728	OK	1.70233	OK	75.2006	OK	169.781	OK	359.408	OK	56.523	OK	2.76783	OK	1.17932	OK	22.1234	OK	4.0744	OK	5.50118	OK	6.64563	OK	4.8484	OK	75
	Y RNA [Source:RFAM;Acc:RF00019]	8064842	ENSG00000252367	20:5094639-5094729	-		2.75	48.54	10.81	9e-06	0	OK	0	OK	0	OK	0	OK	0	OK	0	OK	0	OK	0	OK	0	OK	0	OK	0	OK	0	OK	0	OK	0	OK	0	OK	0	OK	0	OK	0	OK	0	OK	75
MIR1255A	microRNA 1255a [Source:HGNC Symbol;Acc:35320]		ENSG00000221265	4:102251459-102251571	-	NR_031656	0	3.27	10.73	0.000629	0	OK	0	OK	0	OK	0	OK	0	OK	0	OK	0	OK	0	OK	0	OK	0	OK	0	OK	0	OK	0	OK	0	OK	0	OK	0	OK	0	OK	0	OK	0	OK	75
C1QB	complement component 1, q subcomponent, B chain [Source:HGNC Symbol;Acc:1242]	7898805	ENSG00000173369	1:22979255-22988031	+	NM_000491	0.8	42.23	10.71	0	0.0568034	OK	0.344493	OK	0.206121	OK	0.169861	OK	0.555944	OK	0.245905	OK	15.195	OK	1.12605	OK	0	OK	0.671324	OK	0.0278365	OK	0	OK	0.274121	OK	0.812642	OK	0.122048	OK	0	OK	0.10072	OK	0	OK	0.0263123	OK	75
LAMB4	laminin, beta 4 [Source:HGNC Symbol;Acc:6491]	8142232	ENSG00000091128	7:107663993-107770801	-	NM_007356	0.4	12.49	10.7	0.000176	0	OK	1.40608	OK	0.129099	OK	0	OK	0	OK	0.0843741	OK	0.0775738	OK	0.156792	OK	0.0267512	OK	0.0980511	OK	0.370479	OK	0.139235	OK	0	OK	0.148644	OK	0	OK	0	OK	0.012097	OK	0	OK	0.0604744	OK	75
GLT1D1	glycosyltransferase 1 domain containing 1 [Source:HGNC Symbol;Acc:26483]	7959834	ENSG00000151948	12:129337972-129469509	+	NM_144669	42.48	648.28	10.68	1e-06	9.67805	OK	2.57673	OK	8.64135	OK	1.38376	OK	1.1823	OK	5.92081	OK	4.55988	OK	6.05235	OK	13.8158	OK	1.43998	OK	23.82	OK	3.65066	OK	2.53369	OK	0.133611	OK	1.87672	OK	0.0440935	OK	0.111668	OK	0.809587	OK	0.745072	OK	75
MIR4642	microRNA 4642 [Source:HGNC Symbol;Acc:41865]		ENSG00000266619	6:44403378-44403459	+	NR_039785	0	3.36	10.68	0.000661	0	OK	0	OK	0	OK	0	OK	0	OK	0	OK	0	OK	0	OK	0	OK	0	OK	0	OK	0	OK	0	OK	0	OK	0	OK	0	OK	0	OK	0	OK	0	OK	75
			ENSG00000232599	X:124337654-124338187	-		0	6.38	10.66	0.000785	0.207933	OK	1.76777	OK	1.29333	OK	0	OK	0	OK	0	OK	0.0862216	OK	0.750045	OK	0.415671	OK	0.668153	OK	0.20167	OK	0.151993	OK	0.0747644	OK	0	OK	0	OK	0	OK	0	OK	0	OK	0	OK	75
MMP17	matrix metallopeptidase 17 (membrane-inserted) [Source:HGNC Symbol;Acc:7163]	7959946	ENSG00000198598	12:132312938-132336328	+	NM_016155	10.49	158.54	10.58	1e-06	18.6575	OK	5.33548	OK	4.34586	OK	1.04219	OK	0.558212	OK	5.11008	OK	1.28482	OK	2.0381	OK	0.825354	OK	0.456975	OK	3.77832	OK	1.18082	OK	0.370362	OK	0.503581	OK	11.3024	OK	0.173843	OK	0.371511	OK	0.481788	OK	0.278646	OK	75
			ENSG00000270040	1:39672184-39672629	+		0.59	13.04	10.55	4.9e-05	0.460805	OK	0.246899	OK	0.764299	OK	0.313702	OK	5.4368	OK	0.408168	OK	0.462443	OK	1.23999	OK	0.660643	OK	2.06942	OK	0.266657	OK	0.202065	OK	1.39588	OK	0.155452	OK	0.39591	OK	0	OK	0	OK	0	OK	0.254	OK	75
			ENSG00000229672	10:3793259-3805418	+		1	18.69	10.53	3.4e-05	0.635731	OK	0	OK	0.131815	OK	0.0478828	OK	0.290665	OK	0	OK	0.260865	OK	0.057729	OK	0	OK	0.045487	OK	0.082779	OK	0	OK	0.227711	OK	0.107049	OK	0.121395	OK	0	OK	0	OK	0	OK	0	OK	75
PDIA2	protein disulfide isomerase family A, member 2 [Source:HGNC Symbol;Acc:14180]	7991815;7991809	ENSG00000185615	16:333152-337215	+	NM_006849	0.59	12.66	10.47	4.6e-05	0.247595	OK	0.15268	OK	0.159905	OK	0.0155708	OK	1.29049	OK	0.134898	OK	0.0763816	OK	0	OK	0.211466	OK	0.192831	OK	0.117536	OK	0.216656	OK	0.037668	OK	0.143784	OK	0.236022	OK	0	OK	0	OK	0	OK	0.0709939	OK	75
MLXIPL	MLX interacting protein-like [Source:HGNC Symbol;Acc:12744]	8140085	ENSG00000009950	7:73007524-73038873	-	NM_032953;NM_032951;NM_032954;NM_032952	0.27	9.28	10.41	0.000334	0.0174073	OK	0	OK	0	OK	0	OK	0.0636147	OK	0.127065	OK	0.407715	OK	0.267214	OK	0.0105488	OK	0.0343823	OK	0.396854	OK	0	OK	0.0492522	OK	0.0405182	OK	0.0201937	OK	0	OK	0	OK	0	OK	0	OK	75
FOXL1	forkhead box L1 [Source:HGNC Symbol;Acc:3817]	7997735	ENSG00000176678	16:86609974-86615303	+	NM_005250	0.2	9.72	10.4	0.000455	0.016311	OK	0.0110127	OK	0.0338225	OK	0	OK	0.0717253	OK	0	OK	0.0495325	OK	0.347487	OK	0.0197744	OK	0.0614727	OK	0	OK	0.438058	OK	0.0590196	OK	0.095005	OK	0.0786598	OK	0	OK	0.0593969	OK	0	OK	0	OK	75
PALD1	phosphatase domain containing, paladin 1 [Source:HGNC Symbol;Acc:23530]	7928126	ENSG00000107719	10:72238577-72328205	+	NM_014431	25.88	352.23	10.33	0	10.9126	OK	1.44704	OK	1.20964	OK	0.138958	OK	0.548013	OK	0.961192	OK	1.44302	OK	1.22663	OK	1.68039	OK	3.13905	OK	1.90793	OK	3.86744	OK	0.26979	OK	0.716916	OK	0.691171	OK	0.121682	OK	0.246738	OK	0.2104	OK	0.0781956	OK	75
SLC7A7	solute carrier family 7 (amino acid transporter light chain, y+L system), member 7 [Source:HGNC Symbol;Acc:11065]	7977786	ENSG00000155465	14:23242431-23299029	-	NM_001126106;NM_001126105	79.54	929.93	10.3	0	16.6471	OK	10.4091	OK	24.8602	OK	7.87486	OK	10.0243	OK	37.1798	OK	13.6746	OK	16.7504	OK	5.15384	OK	6.01802	OK	21.157	OK	11.4637	OK	3.32347	OK	1.79624	OK	14.4312	OK	0.424092	OK	1.25785	OK	1.72039	OK	0.93199	OK	75
WDR38	WD repeat domain 38 [Source:HGNC Symbol;Acc:23745]	8157818	ENSG00000136918	9:127615755-127620160	+	NM_001045476;NM_001276375;NM_001276374	0	5.58	10.2	0.00101	0.114457	OK	0.0308669	OK	0.0474661	OK	0	OK	0	OK	0	OK	0	OK	0	OK	0.110722	OK	0	OK	0.381961	OK	0.0250951	OK	0	OK	0.115561	OK	0	OK	0	OK	0	OK	0	OK	0	OK	75
PPAP2B	phosphatidic acid phosphatase type 2B [Source:HGNC Symbol;Acc:9229]	7916493	ENSG00000162407	1:56960419-57110974	-	NM_003713	2.63	85.5	10.2	0	0.143323	OK	0.185452	OK	0.172019	OK	0.0537537	OK	0.0154111	OK	0.00679547	OK	1.28689	OK	0.238473	OK	0.191722	OK	0.178189	OK	0.362998	OK	0.28221	OK	6.82859	OK	0.0421116	OK	0.0112983	OK	0.065947	OK	0.0157654	OK	0.129339	OK	0.0439585	OK	75
ZNF695	zinc finger protein 695 [Source:HGNC Symbol;Acc:30954]	7925662	ENSG00000197472	1:247108849-247171395	-	NM_001204221;NM_020394	0	2.85	10.19	0.000851	0.0465949	OK	0.0419474	OK	0.0897823	OK	0	OK	0.0379422	OK	0.0868027	OK	0.0466707	OK	0.0106747	OK	0.100132	OK	0.0416732	OK	0.0382614	OK	0.0531236	OK	0.0978296	OK	0.0385078	OK	0.06676	OK	0.0432367	OK	0	OK	0	OK	0.127412	OK	75
C1orf210	chromosome 1 open reading frame 210 [Source:HGNC Symbol;Acc:28755]	7915500	ENSG00000253313	1:43747554-43751288	-	NM_182517;NM_001164829	0.2	14	10.17	0	0	OK	0.687133	OK	0.137208	OK	0	OK	0.887506	OK	0	OK	0.299793	OK	0.0742036	OK	1.38419	OK	0	OK	0	OK	0.538862	OK	0.0202464	OK	0.0636197	OK	0.352094	OK	0	OK	0	OK	0	OK	0.0175385	OK	75
			ENSG00000233901	9:132094579-132121817	+		1.72	22.86	10.16	0	1.18123	OK	1.12379	OK	1.21004	OK	0.183878	OK	1.05596	OK	2.05659	OK	0.958321	OK	1.43407	OK	0.520291	OK	0.436979	OK	0.557338	OK	0.762568	OK	0.174875	OK	0.228867	OK	0.716767	OK	0.0763327	OK	0.115159	OK	0.0525465	OK	0.037637	OK	75
FAM225A	family with sequence similarity 225, member A (non-protein coding) [Source:HGNC Symbol;Acc:27855]		ENSG00000231528	9:115875353-115882208	+	NR_024366	0	4.51	10.11	0.001023	0.0157741	OK	0.0608792	OK	0.0421049	OK	0.0558559	OK	0.0572367	OK	0.147387	OK	0.42361	OK	0.114707	OK	0.0125727	OK	0.041231	OK	0.0388455	OK	0.0247008	OK	0.00722408	OK	0.0487997	OK	0.0129146	OK	0.00771892	OK	0	OK	0.00582912	OK	0	OK	75
FCGR3B	Fc fragment of IgG, low affinity IIIb, receptor (CD16b) [Source:HGNC Symbol;Acc:3620]	7921873	ENSG00000162747	1:161592986-161601753	-	NM_000570;NM_001271036;NM_001271035;NM_001244753	38.3	1381.02	10.1	0	43.3471	OK	20.1549	OK	119.614	OK	2.30913	OK	0.0733205	OK	0.964347	OK	6.83473	OK	4.66875	OK	139.831	OK	12.1958	OK	6.83097	OK	6.88569	OK	11.5631	OK	0.308471	OK	0.904472	OK	0.287669	OK	0.259735	OK	1.64041	OK	3.50635	OK	75
HBD	hemoglobin, delta [Source:HGNC Symbol;Acc:4829]	7946041	ENSG00000223609	11:5253908-5256600	-	NM_000519	5.2	1021.93	10.1	0	85.3893	OK	15.2063	OK	20.2139	OK	34.4637	OK	0.0787526	OK	0	OK	53.0341	OK	2.43394	OK	0.0479798	OK	6.11155	OK	0.0396295	OK	53.1958	OK	355.593	OK	2.97082	OK	34.6321	OK	0.230832	OK	0.0809705	OK	0.471369	OK	0.329451	OK	75
VGF	VGF nerve growth factor inducible [Source:HGNC Symbol;Acc:12684]	8141664	ENSG00000128564	7:100805790-100808874	-	NM_003378	0.4	10.26	10.06	0.000193	0.199512	OK	0.0288419	OK	0.05538	OK	0.288855	OK	0.020881	OK	0.0184278	OK	0.0129868	OK	0.0293443	OK	0.111757	OK	0.0919438	OK	0.0105169	OK	0.43356	OK	0.0114246	OK	0.386351	OK	0.0153028	OK	0	OK	0.0106759	OK	0	OK	0.00991965	OK	75
	nicotinamide phosphoribosyltransferase-like [Source:HGNC Symbol;Acc:17633]	8142120;7933084	ENSG00000229644	10:36810649-36813162	-		12.48	172.18	10.05	1e-06	8.35896	OK	5.20918	OK	5.74838	OK	0.888357	OK	2.32754	OK	3.76793	OK	11.7554	OK	10.4419	OK	34.0043	OK	9.7303	OK	17.4224	OK	4.78884	OK	10.2563	OK	5.23867	OK	3.93166	OK	1.01394	OK	0.441378	OK	0.768186	OK	0.734036	OK	75
			ENSG00000260394	16:728504-729777	-		2.92	45.68	10.05	1.1e-05	0.235958	OK	0.318145	OK	0.391412	OK	0.0770309	OK	1.94282	OK	0.613179	OK	4.80171	OK	0.202015	OK	1.10258	OK	0.0760799	OK	0.963431	OK	2.37153	OK	0.40893	OK	0.0992676	OK	1.67613	OK	0.0507634	OK	0.136191	OK	0.091479	OK	0.0437687	OK	75
RAP1GAP	RAP1 GTPase activating protein [Source:HGNC Symbol;Acc:9858]	7913385	ENSG00000076864	1:21922708-21995801	-	NM_002885;NM_001145657;NM_001145658	10.85	181.45	10.04	0	2.30367	OK	0.335341	OK	0.424508	OK	0.729421	OK	1.51655	OK	0.0655414	OK	2.47866	OK	0.112863	OK	0.24096	OK	0.147464	OK	0.330931	OK	2.06767	OK	12.0352	OK	0.524061	OK	0.105865	OK	0.0477275	OK	0.131644	OK	0.0990771	OK	0.0780486	OK	75
FFAR4	free fatty acid receptor 4 [Source:HGNC Symbol;Acc:19061]	7929344	ENSG00000186188	10:95326422-95364237	+	NM_001195755;NM_181745	0	2.91	9.99	0.000973	0.0143247	OK	0.0387121	OK	0.0146519	OK	0.0274291	OK	0.021003	OK	0.0493795	OK	0.0521932	OK	0.0590953	OK	0	OK	0.00770483	OK	0	OK	0.00784821	OK	0.0306343	OK	0.00602067	OK	0.0205239	OK	0	OK	0	OK	0	OK	0	OK	75
			ENSG00000272512	1:931346-933431	-		1.56	44.95	9.99	0	0.103	OK	0.0868884	OK	0.373764	OK	0	OK	0.0125859	OK	0.111134	OK	2.61655	OK	0.0353478	OK	1.73115	OK	2.32659	OK	0.0253399	OK	0.550435	OK	0.0826557	OK	0.0324868	OK	0.553376	OK	0.044072	OK	0.0128674	OK	0.0332946	OK	0	OK	75
WNK2	WNK lysine deficient protein kinase 2 [Source:HGNC Symbol;Acc:14542]	8156415	ENSG00000165238	9:95947198-96082854	+	NM_001282394;NM_006648	3.94	191.73	9.98	0	1.32882	OK	1.21072	OK	3.20324	OK	0	OK	23.1034	OK	0.239088	OK	3.55618	OK	0.144269	OK	0.871419	OK	0.0460529	OK	0.109886	OK	0.515433	OK	0.549641	OK	0.584638	OK	0	OK	0	OK	0.246293	OK	0.0411859	OK	0.0708189	OK	75
RNU5A-1	RNA, U5A small nuclear 1 [Source:HGNC Symbol;Acc:10211]	7984257	ENSG00000199568	15:65588389-65588504	+	NR_002756	3.67	56.15	9.95	1.1e-05	54.1706	OK	0	OK	53.7587	OK	0	OK	0	OK	0	OK	145.494	OK	0	OK	28.6681	OK	127.357	OK	0	OK	159.763	OK	27.697	OK	62.0136	OK	0	OK	0	OK	0	OK	0	OK	44.0499	OK	75
	leukocyte immunoglobulin-like receptor pseudogene 1 [Source:HGNC Symbol;Acc:15496]		ENSG00000186152	19:55208383-55212683	+		0.2	6.28	9.95	0.000308	0.408995	OK	0.0463539	OK	0.805664	OK	0.197647	OK	0.0705962	OK	0.246564	OK	0.268486	OK	0.31075	OK	0.725504	OK	0.0949543	OK	0.0411797	OK	0.563277	OK	0.122964	OK	0.0838535	OK	0.0886238	OK	0.0235132	OK	0.0425775	OK	0.0222111	OK	0.0255008	OK	75
	immunoglobulin kappa variable 1D-8 [Source:HGNC Symbol;Acc:5759]	8043478;8043474	ENSG00000239819	2:90259593-90260248	+		0	4.82	9.95	0.00114	1.6729	OK	1.82451	OK	0.633364	OK	0.473652	OK	0	OK	0	OK	0.346896	OK	0.303786	OK	0	OK	0.0746583	OK	0.0675981	OK	0.19107	OK	0.0751927	OK	0	OK	0.1996	OK	0	OK	0	OK	0	OK	0	OK	75
SEPT12	septin 12 [Source:HGNC Symbol;Acc:26348]	7999206	ENSG00000140623	16:4827670-4838522	-	NM_001154458;NM_144605	1.51	42.05	9.95	0	0.756626	OK	0.0925151	OK	0.0592137	OK	0	OK	1.12234	OK	0.162673	OK	0.26641	OK	1.28051	OK	0.0914062	OK	0.632612	OK	10.2648	OK	2.90458	OK	0.0804941	OK	0.0164367	OK	0.307433	OK	0.159088	OK	0.0743165	OK	0.168414	OK	0	OK	75
FCGR1C;FCGR1B;F	Fc fragment of IgG, high affinity Ib, receptor (CD64) [Source:HGNC Symbol;Acc:3614]	7905047;7905060;7919133	ENSG00000198019	1:120926979-120935937	-	NM_001017986;NM_001004340;NR_027484;NR_045213	1.18	16.32	9.93	2e-06	0.903702	OK	0.936495	OK	0.946083	OK	0.54978	OK	0.829151	OK	3.17842	OK	3.5629	OK	1.8444	OK	1.33031	OK	0.480698	OK	0.741423	OK	0.562972	OK	0.497726	OK	0.329093	OK	0.573117	OK	0.0952922	OK	0.0638921	OK	0	OK	0.210558	OK	75
			ENSG00000205716	2:102866317-102866715	-		0.2	10.65	9.88	0	0.223461	OK	0	OK	0.23166	OK	0	OK	0	OK	0	OK	0.705358	OK	0.449215	OK	0	OK	0.238597	OK	0.858211	OK	0.367321	OK	0.605724	OK	3.01748	OK	0.800259	OK	0	OK	0.111187	OK	0	OK	0	OK	75
ABCG4	ATP-binding cassette, sub-family G (WHITE), member 4 [Source:HGNC Symbol;Acc:13884]	7944447	ENSG00000172350	11:119019722-119033360	+	NM_022169;NM_001142505	0.25	8.15	9.87	0.000471	0.0912291	OK	0.0145394	OK	0.445594	OK	0.0150655	OK	0.163906	OK	0.0261791	OK	0	OK	0.0316725	OK	0.0903682	OK	0.0823053	OK	0.0882041	OK	0.298818	OK	0	OK	0.00562433	OK	0.0191664	OK	0.0110313	OK	0	OK	0	OK	0	OK	75
TP53AIP1	tumor protein p53 regulated apoptosis inducing protein 1 [Source:HGNC Symbol;Acc:29984]	7952631	ENSG00000120471	11:128804626-128813040	-	NM_001195195;NM_022112;NM_001195194;NM_001251964	0.98	20.52	9.81	0.00017	0.161333	OK	0.0929807	OK	0.153551	OK	0.0111817	OK	0.82961	OK	0.297077	OK	0.138978	OK	0.229141	OK	0.0879028	OK	0.164604	OK	0.00977544	OK	0.0652912	OK	0.165656	OK	0	OK	1.51459	OK	0.0206089	OK	0.00992151	OK	0.0233588	OK	0	OK	75
	RNA, 7SL, cytoplasmic 121, pseudogene [Source:HGNC Symbol;Acc:46137]		ENSG00000263974	19:4545207-4545463	+		0	3.69	9.81	0.001173	0	OK	0	OK	0	OK	0	OK	0	OK	0.266973	OK	0.380949	OK	0	OK	0	OK	0	OK	0.545003	OK	0.317421	OK	0	OK	0	OK	0.417954	OK	0	OK	0	OK	0	OK	0	OK	75
SLC2A14	solute carrier family 2 (facilitated glucose transporter), member 14 [Source:HGNC Symbol;Acc:18301]	7960850	ENSG00000173262	12:7965108-8043744	-	NM_001286235;NM_001286233;NM_001286234;NM_153449;NM_001286237	4.81	84.93	9.81	0	1.69177	OK	1.28005	OK	21.9659	OK	1.37943	OK	0.991323	OK	0.593982	OK	4.17461	OK	7.41808	OK	7.82031	OK	1.95937	OK	1.59226	OK	1.67941	OK	1.30832	OK	1.71151	OK	0.606027	OK	2.38459	OK	1.0739	OK	0.948858	OK	1.55173	OK	75
	long intergenic non-protein coding RNA 677 [Source:HGNC Symbol;Acc:20121]		ENSG00000259717	14:103587184-103589344	-		0	4.03	9.79	0.001218	0.24049	OK	0	OK	0.249302	OK	0	OK	0	OK	0.289746	OK	0.210578	OK	0	OK	0.383871	OK	0.174992	OK	0.0775375	OK	0	OK	0.259781	OK	0	OK	0	OK	0	OK	0	OK	0	OK	0	OK	75
RP11-46C24.3			ENSG00000205015	16:89232791-89235555	+	NR_046200	0	4.93	9.79	0.001263	0	OK	0	OK	0.0222007	OK	0	OK	0.125676	OK	0.0185354	OK	0.235305	OK	0.0293285	OK	0.0258998	OK	0.0230181	OK	0.210256	OK	0	OK	0.32116	OK	0	OK	0.0920255	OK	0	OK	0	OK	0	OK	0	OK	75
KRT23	keratin 23 (histone deacetylase inducible) [Source:HGNC Symbol;Acc:6438]	8015133	ENSG00000108244	17:39078948-39093886	-	NM_015515;NM_001282433	1.82	38.15	9.78	0.000173	1.71801	OK	0.937609	OK	1.62737	OK	0.0516247	OK	0	OK	0.308297	OK	0.0697976	OK	0.102541	OK	4.7748	OK	0.341892	OK	0.690759	OK	1.38386	OK	0.484211	OK	0	OK	0.175119	OK	0.054442	OK	0.0176779	OK	0.0624718	OK	0.052609	OK	75
TCL6	T-cell leukemia/lymphoma 6 (non-protein coding) [Source:HGNC Symbol;Acc:13463]	7976523	ENSG00000187621	14:96116835-96146170	+	NR_028288	27.88	1366.88	9.78	0	28.002	OK	0.753072	OK	0.918411	OK	3.93936	OK	1.35653	OK	7.79662	OK	1.43189	OK	354.818	OK	1.29151	OK	1.10522	OK	0.563036	OK	10.5029	OK	0.117617	OK	0.129545	OK	2.03997	OK	0.513945	OK	0.502851	OK	0.770464	OK	0.450213	OK	75
DARC	Duffy blood group, atypical chemokine receptor [Source:HGNC Symbol;Acc:4035]	7906435	ENSG00000213088	1:159173097-159176290	+	NM_002036;NM_001122951	0	10.17	9.78	0	0.199714	OK	0.0424499	OK	0.0662201	OK	0.297893	OK	0	OK	0	OK	0.731756	OK	0.0369605	OK	0	OK	0	OK	0.0264978	OK	0.295992	OK	1.94742	OK	0	OK	0.181609	OK	0	OK	0	OK	0	OK	0	OK	75
			ENSG00000260078	16:53398894-53406995	-		6.08	85.41	9.75	4e-06	1.54095	OK	0.654795	OK	2.56334	OK	0.254863	OK	0.102926	OK	1.078	OK	0.509249	OK	0.897296	OK	1.98015	OK	0.262059	OK	0.499179	OK	0.841317	OK	0.887946	OK	0.0114262	OK	0.169329	OK	0	OK	0.047231	OK	0.122207	OK	0.108897	OK	75
		7950140	ENSG00000228286	11:71960900-71962332	-		0	3.72	9.75	0.001224	0.156678	OK	0	OK	0.0203049	OK	0	OK	0.195886	OK	0.0169424	OK	0.552511	OK	0.214696	OK	0	OK	0.0421107	OK	0.0384785	OK	0.0429394	OK	0.0629266	OK	0.0164761	OK	0.0280564	OK	0	OK	0	OK	0	OK	0	OK	75
RP11-290F20.1		8063389	ENSG00000203999	20:48909257-48931459	+	NR_034124	0.2	7.63	9.74	0.00057	0.165329	OK	0.0590947	OK	0.0242196	OK	0.0131597	OK	0.0228335	OK	0.0806237	OK	0.175129	OK	0.147925	OK	0.288096	OK	0.0377317	OK	0.399762	OK	0.0256074	OK	0.0844894	OK	0	OK	0.0167341	OK	0	OK	0	OK	0	OK	0	OK	75
LRRK2	leucine-rich repeat kinase 2 [Source:HGNC Symbol;Acc:18618]	7954810	ENSG00000188906	12:40590546-40763087	+	NM_198578	164.77	1950	9.72	0	6.89381	OK	8.96931	OK	17.4157	OK	6.03013	OK	1.86326	OK	6.09131	OK	3.53258	OK	3.66707	OK	10.0586	OK	1.39702	OK	6.45873	OK	15.9886	OK	2.33206	OK	0.41869	OK	2.10423	OK	0.226455	OK	0.429256	OK	1.07471	OK	0.538075	OK	75
			ENSG00000256248	12:67285656-67462942	-		0.85	18.83	9.72	0.000205	14.2061	OK	0	OK	3.88935	OK	0	OK	0	OK	0	OK	12.0329	OK	6.74729	OK	4.27421	OK	9.33027	OK	0.679854	OK	16.8727	OK	0	OK	0	OK	4.21884	OK	1.65573	OK	2.19835	OK	0	OK	0	OK	75
NEDD4L	neural precursor cell expressed, developmentally down-regulated 4-like, E3 ubiquitin protein ligase [Source:HGNC Symbol;Acc:7728]	8021376	ENSG00000049759	18:55711599-56068772	+	NM_001243960;NM_001144967;NM_015277;NM_001144971;NM_001144968;NM_001144965;NM_001144969;NM_001144970;NM_001144966;NM_001144964	202.04	3378.55	9.72	0	20.1102	OK	22.3908	OK	18.7884	OK	10.5634	OK	7.10736	OK	6.42967	OK	32.469	OK	19.0312	OK	42.7551	OK	20.8518	OK	339.997	OK	20.0218	OK	9.81373	OK	0.74683	OK	28.4122	OK	4.16875	OK	2.12049	OK	1.56378	OK	1.56187	OK	75
RNU1-1;RNU1-2;R	RNA, variant U1 small nuclear 18 [Source:HGNC Symbol;Acc:37496]	7898411;7919576;7919349;7919269;7978568;7912800;79	ENSG00000206737	1:149224058-149224221	-	NR_004400;NR_004421;NR_004402;NR_004424;NR_004427;NR_004408;NR_004430	0	3	9.7	0.001188	25.4627	OK	40.9434	OK	9.64848	OK	2.91721	OK	14.5466	OK	10.275	OK	12.9767	OK	12.3302	OK	35.3288	OK	9.69231	OK	11.7575	OK	13.7647	OK	16.7359	OK	12.8908	OK	24.8676	OK	12.2609	OK	4.77892	OK	13.1698	OK	8.16087	OK	75
F3	coagulation factor III (thromboplastin, tissue factor) [Source:HGNC Symbol;Acc:3541]	7917875	ENSG00000117525	1:94994781-95007356	-	NM_001993;NM_001178096	0.64	12.07	9.69	8.1e-05	0.18105	OK	0.0389831	OK	0.089854	OK	0	OK	0.0378215	OK	0.116733	OK	0.13479	OK	0.539988	OK	0.106546	OK	0.506832	OK	0.111561	OK	0.273997	OK	0.382096	OK	0.0497698	OK	0.0206919	OK	0.0952379	OK	0	OK	0	OK	0.0268141	OK	75
SERINC2	serine incorporator 2 [Source:HGNC Symbol;Acc:23231]	7899615	ENSG00000168528	1:31882412-31907525	+	NM_001199038;NM_178865;NM_001199037;NM_001199039;NM_018565	2.16	30.51	9.64	3e-06	0.193548	OK	0.583289	OK	0.67212	OK	0.171374	OK	0.162183	OK	1.74902	OK	1.7919	OK	0.541091	OK	0.310807	OK	0.174318	OK	0.212544	OK	0.621814	OK	0.419132	OK	0.0581375	OK	0.928761	OK	0	OK	0.0414431	OK	0.0357424	OK	0.0877677	OK	75
MYBPC3	myosin binding protein C, cardiac [Source:HGNC Symbol;Acc:7551]	7947828	ENSG00000134571	11:47352957-47374253	-	NM_000256	3.97	53.92	9.64	3e-06	0.590064	OK	0.11497	OK	0.2521	OK	0.0212825	OK	0.160398	OK	0.513062	OK	0.32463	OK	0.208987	OK	1.38229	OK	0.0523476	OK	0.221724	OK	0.0733153	OK	0.123488	OK	0.0357898	OK	0.069695	OK	0.00694195	OK	0.0182358	OK	0.0157294	OK	0.039554	OK	75
ALOX15B	arachidonate 15-lipoxygenase, type B [Source:HGNC Symbol;Acc:434]	8004784	ENSG00000179593	17:7942335-7952452	+	NM_001141;NM_001039131;NM_001039130	1.12	28.34	9.64	0	0.030489	OK	0.142383	OK	0.125901	OK	0.0249514	OK	0.097483	OK	0.471249	OK	0.0134654	OK	0.0695049	OK	0.0489498	OK	0	OK	0.208228	OK	0.138938	OK	0.0118445	OK	0.00931249	OK	3.00799	OK	0.0126363	OK	0.0110672	OK	0.0194756	OK	0.0279641	OK	75
S100P	S100 calcium binding protein P [Source:HGNC Symbol;Acc:10504]	8093950	ENSG00000163993	4:6694796-6698897	+	NM_005980	65.79	907.67	9.61	5e-06	68.4684	OK	18.8496	OK	57.9556	OK	0.888313	OK	4.52714	OK	4.72616	OK	20.6936	OK	75.362	OK	106.973	OK	14.4609	OK	78.7322	OK	131.178	OK	78.6029	OK	57.5166	OK	20.8228	OK	0.97525	OK	2.13165	OK	4.76983	OK	10.4797	OK	75
			ENSG00000225342	12:40579811-40617605	-		0.4	8.46	9.6	0.000141	0	OK	0.1628	OK	0.125621	OK	0	OK	0	OK	0.0531311	OK	0.0751185	OK	0.0821378	OK	0.509482	OK	0	OK	0	OK	0.465028	OK	0	OK	0	OK	0	OK	0	OK	0	OK	0	OK	0	OK	75
USP2	ubiquitin specific peptidase 2 [Source:HGNC Symbol;Acc:12618]	7952249	ENSG00000036672	11:119225925-119252436	-	NM_001243759;NM_004205;NM_171997	28.46	458.28	9.59	4.6e-05	0.30705	OK	5.24925	OK	1.97888	OK	0.00778064	OK	0.814228	OK	4.2344	OK	5.19472	OK	8.20839	OK	7.54118	OK	4.00461	OK	0.580646	OK	3.90015	OK	0.504466	OK	24.8294	OK	1.63897	OK	0.820572	OK	0.0720708	OK	0.174821	OK	0.145441	OK	75
			ENSG00000224467	2:161952742-162016735	-		0.2	6.35	9.51	0.000506	0	OK	0	OK	0	OK	0	OK	0	OK	0	OK	0	OK	0	OK	0	OK	0	OK	0	OK	0	OK	0	OK	0	OK	0	OK	0	OK	0	OK	0	OK	0	OK	75
			ENSG00000261574	16:89458783-89478972	-		1.58	25.89	9.5	5.6e-05	0.510322	OK	0.409781	OK	0.211611	OK	0	OK	1.00405	OK	0.362675	OK	2.31238	OK	5.48157	OK	0.365217	OK	0.436213	OK	0.392837	OK	0.559352	OK	2.98476	OK	0.947193	OK	2.19263	OK	0.115566	OK	0	OK	0	OK	0.187318	OK	75
ALPL	alkaline phosphatase, liver/bone/kidney [Source:HGNC Symbol;Acc:438]	7898693	ENSG00000162551	1:21835858-21904905	+	NM_000478;NM_001177520;NM_001127501	9.63	322.9	9.5	0.000751	10.3773	OK	2.05827	OK	5.58593	OK	0.135174	OK	0	OK	0.0377128	OK	6.034	OK	0.809398	OK	12.4875	OK	1.70411	OK	8.1504	OK	0.261857	OK	4.80854	OK	0.0102516	OK	0.919265	OK	0	OK	0.0173284	OK	0.0945754	OK	0.359205	OK	75
HSPA1B;HSPA1A	heat shock 70kDa protein 1B [Source:HGNC Symbol;Acc:5233]	8118310;8179324;8178086;8179322;8118314	ENSG00000204388	6:31795512-31798031	+	NM_005346	59.83	1999.05	9.49	0	21.1594	OK	3.02402	OK	8.84443	OK	7.15876	OK	22.0905	OK	4.5891	OK	9.17378	OK	4.24557	OK	633.262	OK	14.8543	OK	3.95397	OK	13.8843	OK	8.3156	OK	37.963	OK	1.48122	OK	3.07894	OK	5.14321	OK	3.16551	OK	3.52966	OK	75
	Uncharacterized protein [Source:UniProtKB/TrEMBL;Acc:D6RF06]		ENSG00000251139	4:185734773-185742443	+		1.12	20.66	9.48	0	0.0561528	OK	0.075473	OK	0.174639	OK	0.0635194	OK	0	OK	0.0491692	OK	0.138998	OK	0.152423	OK	2.16023	OK	0	OK	0.491795	OK	0.0615686	OK	0.302299	OK	0	OK	0.160811	OK	0	OK	0	OK	0	OK	0	OK	75
HNMT	histamine N-methyltransferase [Source:HGNC Symbol;Acc:5028]	8045499	ENSG00000150540	2:138721590-138773930	+	NM_001024075;NM_006895;NM_001024074	9.28	108.66	9.45	0	3.46004	OK	2.13966	OK	4.90653	OK	3.09487	OK	3.00771	OK	14.7429	OK	5.6935	OK	7.28577	OK	2.18025	OK	1.30902	OK	6.06274	OK	3.293	OK	1.37401	OK	0.290765	OK	3.65576	OK	0.237781	OK	0.411048	OK	0.489109	OK	0.00732878	OK	75
PTAFR	platelet-activating factor receptor [Source:HGNC Symbol;Acc:9582]	7914184	ENSG00000169403	1:28473677-28520447	-	NM_000952;NM_001164723;NM_001164722;NM_001164721	95.73	1070.94	9.41	0	6.38735	OK	5.462	OK	10.5021	OK	3.33482	OK	1.53029	OK	6.98185	OK	22.7932	OK	9.74283	OK	15.1842	OK	3.69374	OK	10.2713	OK	3.94003	OK	5.16348	OK	0.576202	OK	2.15647	OK	0.328164	OK	0.580977	OK	0.957517	OK	0.943173	OK	75
ATOH8	atonal homolog 8 (Drosophila) [Source:HGNC Symbol;Acc:24126]	8043244	ENSG00000168874	2:85978467-86015189	+	NM_032827	1	15.44	9.39	6.1e-05	0.0543415	OK	0.117373	OK	0.214848	OK	0.0498641	OK	0.0214892	OK	1.09266	OK	0.512212	OK	0.315993	OK	0.0921966	OK	0.0949445	OK	0.414046	OK	0.071481	OK	0.0241216	OK	0.0186336	OK	0.223363	OK	0.00959636	OK	0	OK	0.0281071	OK	0	OK	75
PRPH2	peripherin 2 (retinal degeneration, slow) [Source:HGNC Symbol;Acc:9942]	8126436;7895374	ENSG00000112619	6:42664340-42690312	-	NM_000322	3.99	74	9.37	0.000178	0.0614816	OK	0.0118594	OK	1.26577	OK	0.0296794	OK	1.48488	OK	0.370985	OK	0.394842	OK	1.73805	OK	0.117116	OK	0.0189004	OK	1.66991	OK	0.163674	OK	0	OK	0.00738623	OK	2.27771	OK	0.0200507	OK	0.0614566	OK	0.0454349	OK	0.0326371	OK	75
SPI1	spleen focus forming virus (SFFV) proviral integration oncogene [Source:HGNC Symbol;Acc:11241]	7947861	ENSG00000066336	11:47376411-47400127	-	NM_003120;NM_001080547	308.3	3331.74	9.36	0	84.5182	OK	34.9931	OK	78.1309	OK	20.4392	OK	45.8903	OK	170.725	OK	138.624	OK	101.71	OK	169.332	OK	31.9896	OK	106.311	OK	52.0069	OK	51.3595	OK	6.66334	OK	34.5649	OK	3.5903	OK	9.02737	OK	11.4095	OK	6.38638	OK	75
PCDHB7	protocadherin beta 7 [Source:HGNC Symbol;Acc:8692]	8108708	ENSG00000113212	5:140552243-140555957	+	NM_018940	0	4.68	9.35	0.00165	0	OK	0.0196026	OK	0.00719748	OK	0	OK	0.15601	OK	0.00598047	OK	0.120808	OK	0.0381777	OK	0	OK	0.00747033	OK	0.0273679	OK	0.00760964	OK	0.133585	OK	0	OK	0.0107753	OK	0	OK	0	OK	0	OK	0	OK	75
B3GNT4	UDP-GlcNAc:betaGal beta-1,3-N-acetylglucosaminyltransferase 4 [Source:HGNC Symbol;Acc:15683]	7959402	ENSG00000176383	12:122688090-122693499	+	NM_030765	9.44	112.16	9.34	0	2.46849	OK	0.328867	OK	1.43729	OK	0.478464	OK	1.79741	OK	2.98413	OK	2.27481	OK	2.01352	OK	2.70064	OK	2.9255	OK	1.94691	OK	0.943394	OK	2.10553	OK	0.604791	OK	6.92488	OK	0.831027	OK	0.744678	OK	0.563584	OK	0.621633	OK	75
			ENSG00000258798	14:91884610-91887520	+		0.2	4.77	9.34	0.000249	0.194211	OK	0.258032	OK	0.403038	OK	0.221678	OK	0.574504	OK	0.352014	OK	0	OK	0	OK	0.457636	OK	0.412669	OK	0.551233	OK	0.636936	OK	0.211985	OK	0.328691	OK	0.278697	OK	0	OK	0.192832	OK	0	OK	0	OK	75
			ENSG00000272796	1:23243175-23247993	+		0	3.82	9.34	0.001596	0	OK	0.0214356	OK	0.0219385	OK	0.0416965	OK	0.0103363	OK	0.00910952	OK	0	OK	0.0800383	OK	0.0128328	OK	0.0398526	OK	0.0678075	OK	0.0115973	OK	0	OK	0	OK	0	OK	0	OK	0	OK	0	OK	0	OK	75
ZG16B	zymogen granule protein 16B [Source:HGNC Symbol;Acc:30456]	7992732	ENSG00000162078	16:2880170-2888967	+	NM_145252	2.54	41.52	9.33	0	1.19185	OK	0.24638	OK	1.13049	OK	0.46327	OK	0.895939	OK	0.599484	OK	0.470788	OK	3.34855	OK	0.274499	OK	0.392986	OK	0.11057	OK	13.2119	OK	0.516945	OK	1.83728	OK	0.539931	OK	0	OK	0.301037	OK	0.0973627	OK	0.084626	OK	75
DMRTA1	DMRT-like family A1 [Source:HGNC Symbol;Acc:13826]	8154656	ENSG00000176399	9:22446840-22455739	+	NM_022160	0.2	376.27	9.32	0	0.300546	OK	3.0387	OK	0.14164	OK	4.18901	OK	7.04218	OK	0.0587988	OK	8.75508	OK	0.0438535	OK	0	OK	0.21075	OK	0.0583818	OK	0	OK	4.46258	OK	0.00382895	OK	0.221841	OK	0	OK	0	OK	0	OK	0.00423277	OK	75
ARHGAP24	Rho GTPase activating protein 24 [Source:HGNC Symbol;Acc:25361]	8096160	ENSG00000138639	4:86396267-86923823	+	NM_001025616;NM_001287805;NM_001042669;NM_031305	13.16	147.32	9.31	0	5.57939	OK	5.86751	OK	5.84986	OK	0.747746	OK	0.547903	OK	4.02268	OK	8.12235	OK	3.65926	OK	2.68002	OK	1.22759	OK	4.10032	OK	3.37882	OK	2.28285	OK	0.294988	OK	1.97677	OK	0.133862	OK	0.320651	OK	0.245618	OK	0.371616	OK	75
NCF1	neutrophil cytosolic factor 1 [Source:HGNC Symbol;Acc:7660]	8133518;8140227;8133314	ENSG00000158517	7:74188309-74203659	+	NM_000265	120.11	1386.69	9.29	0	33.824	OK	16.412	OK	48.8637	OK	13.5112	OK	7.9527	OK	38.3881	OK	46.7409	OK	18.1869	OK	155.127	OK	22.5976	OK	125.805	OK	19.2754	OK	40.9143	OK	4.14309	OK	16.0448	OK	2.05479	OK	3.51177	OK	4.66322	OK	4.94662	OK	75
BTNL8	butyrophilin-like 8 [Source:HGNC Symbol;Acc:26131]	8116537;8110606	ENSG00000113303	5:180326077-180377906	+	NM_024850;NM_001159708;NM_001040462;NM_001159709;NM_001159707;NM_001159710	1.43	32.14	9.29	0.000388	1.26461	OK	0.627872	OK	2.28031	OK	0	OK	0	OK	0.0631011	OK	0.484025	OK	0.358297	OK	2.11866	OK	0.125888	OK	1.20124	OK	0.333399	OK	0.63202	OK	0.0191107	OK	0.0990294	OK	0.0258943	OK	0	OK	0	OK	0.115065	OK	75
	tubulin, beta pseudogene 5 [Source:HGNC Symbol;Acc:23674]	8159786	ENSG00000159247	9:141044565-141071821	+		1.46	32.35	9.29	0.000397	0.0202084	OK	1.52044	OK	0.131989	OK	0.267269	OK	1.84646	OK	0.0379373	OK	1.56817	OK	0.761044	OK	0.244848	OK	0.855206	OK	0.00775906	OK	0.899946	OK	0.271007	OK	0	OK	0	OK	0.104367	OK	0	OK	0	OK	0.0180803	OK	75
UNC5C	unc-5 homolog C (C. elegans) [Source:HGNC Symbol;Acc:12569]	8101788	ENSG00000182168	4:96083655-96470357	-	NM_003728	0.95	26.31	9.28	0	0.00506242	OK	0.0162349	OK	0.00524878	OK	0.00284952	OK	0.0370862	OK	0.00217746	OK	0.165671	OK	0.0205864	OK	0	OK	0.00272475	OK	0.595099	OK	0.149827	OK	0.0981487	OK	0.314972	OK	0.0036269	OK	0	OK	0.0151209	OK	0.0032745	OK	0	OK	75
	upstream binding transcription factor, RNA polymerase I-like 6 (pseudogene) [Source:HGNC Symbol;Acc:35406]	8054075;8053785;7943047;8043581;7939893;7950951	ENSG00000228970	2:98253060-98254266	-		0.25	9.79	9.27	0.000974	0.477224	OK	0	OK	0.09043	OK	0	OK	0.248584	OK	0.0084089	OK	0.404061	OK	0.449652	OK	0.31534	OK	0.0312344	OK	0.866699	OK	0	OK	0.814451	OK	0.0244667	OK	0.0473429	OK	0.0331251	OK	0	OK	0	OK	0	OK	75
ASGR2	asialoglycoprotein receptor 2 [Source:HGNC Symbol;Acc:743]	8012028	ENSG00000161944	17:7004641-7019019	-	NM_080913;NM_080914;NM_080912;NM_001201352;NM_001181	22.55	247.99	9.26	0	3.6905	OK	4.52092	OK	5.32135	OK	3.63942	OK	5.083	OK	24.2028	OK	8.81074	OK	6.88722	OK	1.2152	OK	1.34684	OK	4.89231	OK	2.89919	OK	0.852353	OK	1.60449	OK	5.54537	OK	0.397338	OK	0.765541	OK	0.488881	OK	0.433677	OK	75
			ENSG00000259630	15:85958459-85958864	+		15.39	174.97	9.24	0	11.2106	OK	4.2015	OK	12.9131	OK	0.61523	OK	25.1723	OK	1.54225	OK	13.7977	OK	15.1065	OK	12.4332	OK	11.915	OK	4.68343	OK	3.79861	OK	14.2052	OK	33.6209	OK	11.4809	OK	2.57432	OK	0.754612	OK	1.39453	OK	0.695297	OK	75
	NLR family, pyrin domain containing 9 pseudogene [Source:HGNC Symbol;Acc:29888]		ENSG00000256581	12:129497881-129501208	+		0.27	8.25	9.24	0.000782	0.178472	OK	0.0133865	OK	0.133639	OK	0.0111694	OK	0	OK	0.0171002	OK	0.0723126	OK	0.0681069	OK	0.336468	OK	0	OK	0.253882	OK	0.0108689	OK	0.0424174	OK	0	OK	0.056823	OK	0	OK	0	OK	0.012822	OK	0	OK	75
LINC00634	long intergenic non-protein coding RNA 634 [Source:HGNC Symbol;Acc:27930]	8073546	ENSG00000205704	22:42348169-42354937	+	NR_024355	0	2.93	9.24	0.001602	0	OK	0.02489	OK	0	OK	0.0887747	OK	0.504186	OK	0	OK	0.316976	OK	0.235523	OK	0.0446567	OK	0.0873506	OK	0.0181307	OK	0	OK	0.490896	OK	0.37945	OK	0.575939	OK	0	OK	0	OK	0	OK	0	OK	75
PCDHGA2	protocadherin gamma subfamily A, 2 [Source:HGNC Symbol;Acc:8700]		ENSG00000081853	5:140718539-140892546	+	NM_018915	0	2.59	9.23	0.001575	0.0321195	OK	0.0144538	OK	0.0221858	OK	0.0603099	OK	0.146504	OK	0.0199499	OK	0.0650918	OK	3.91e-28	OK	1.8488e-24	OK	0.0115183	OK	0.0105407	OK	0.0234733	OK	0.0114523	OK	0.0360177	OK	0.0153397	OK	2.11799e-28	OK	1.04304e-39	OK	3.01141e-27	OK	5.04642e-25	OK	75
		7911357	ENSG00000223764	1:852245-856396	-		0.65	14.34	9.2	0.000383	0.0617825	OK	0.0166886	OK	0.00640563	OK	0.0678294	OK	0.488953	OK	0.00532117	OK	0.200503	OK	0.0275753	OK	0	OK	0.206114	OK	0.00609044	OK	0.35475	OK	0.0224042	OK	0.0339126	OK	0.0354121	OK	0.00705374	OK	0.0123529	OK	0	OK	0	OK	75
	immunoglobulin heavy variable 1-17 (pseudogene) [Source:HGNC Symbol;Acc:5548]		ENSG00000254046	14:106631031-106631449	-		0.2	5.26	9.16	0.000471	0.943924	OK	0.209582	OK	0.65266	OK	0.179265	OK	0.620251	OK	0	OK	0.201134	OK	0.209385	OK	0.186156	OK	0.334985	OK	0	OK	1.20533	OK	0.342594	OK	0.664931	OK	0	OK	0	OK	0	OK	0	OK	0	OK	75
			ENSG00000264107	17:29417805-29422468	-		0.45	8.82	9.14	0.000257	0.314496	OK	0.210898	OK	0.0815048	OK	0.0891111	OK	1.31304	OK	0.0693521	OK	0.785201	OK	0.636674	OK	0.376609	OK	0.168311	OK	0	OK	0.0862048	OK	0.254748	OK	0.0662783	OK	0.112572	OK	0	OK	0	OK	0	OK	0	OK	75
CNR1	cannabinoid receptor 1 (brain) [Source:HGNC Symbol;Acc:2159]	8128043	ENSG00000118432	6:88849583-88876078	-	NM_033181;NM_001160259;NM_016083;NM_001160258;NM_001160226	0.47	16.3	9.13	0	0.0942809	OK	0.045326	OK	0.0983064	OK	0.0647196	OK	0.00409725	OK	0.0113233	OK	0.388479	OK	0	OK	0.0153075	OK	0	OK	0.323499	OK	0.027772	OK	0.0059633	OK	0	OK	0.0328003	OK	0	OK	0	OK	0.00360994	OK	0.0550764	OK	75
PVRL2	poliovirus receptor-related 2 (herpesvirus entry mediator B) [Source:HGNC Symbol;Acc:9707]	8029507	ENSG00000130202	19:45349432-45392485	+	NM_002856;NM_001042724	27.54	347.43	9.12	5e-06	2.11592	OK	1.34177	OK	2.86168	OK	0.393442	OK	2.37158	OK	6.41231	OK	7.08033	OK	18.0149	OK	3.38568	OK	3.20861	OK	6.18615	OK	23.8347	OK	4.81608	OK	0.109073	OK	2.35302	OK	0.735706	OK	0.649848	OK	0.518361	OK	0.330881	OK	75
GPNMB	glycoprotein (transmembrane) nmb [Source:HGNC Symbol;Acc:4462]	8131844	ENSG00000136235	7:23275586-23314727	+	NM_002510;NM_001005340	1.65	30.2	9.11	0	0.0396118	OK	0.182145	OK	0.108059	OK	1.36536	OK	0.359411	OK	0.344668	OK	3.5514	OK	0.274859	OK	0.322238	OK	0.143095	OK	0.259499	OK	0.0669753	OK	0.104049	OK	0.570607	OK	0.354192	OK	0	OK	0	OK	0.0826763	OK	0	OK	75
RP11-540A21.2			ENSG00000245522	11:9776317-9781080	-	NR_033972	2.1	33.07	9.11	0	0.160472	OK	0.0932698	OK	0.115183	OK	0.0778462	OK	0.180094	OK	0.0412245	OK	3.00484	OK	0.0474407	OK	0.31045	OK	0.444498	OK	0.0121475	OK	0.118165	OK	0.166938	OK	0.510813	OK	0.101481	OK	0.0281689	OK	0.0123354	OK	0.03192	OK	0.0320812	OK	75
ADAMTS12	ADAM metallopeptidase with thrombospondin type 1 motif, 12 [Source:HGNC Symbol;Acc:14605]	8111387	ENSG00000151388	5:33523640-33892297	-	NM_030955	0	9.22	9.08	0	0	OK	0	OK	0.0029606	OK	0.00642934	OK	0.00557845	OK	0.0307949	OK	0.0477834	OK	0.0629825	OK	0.00346503	OK	0.0123131	OK	0	OK	0.341175	OK	0	OK	0	OK	0.00409153	OK	0	OK	0	OK	0	OK	0	OK	75
DOCK4	dedicator of cytokinesis 4 [Source:HGNC Symbol;Acc:19192]	8142345	ENSG00000128512	7:111366166-111846466	-	NM_014705	13.59	195.31	9.07	0	0.464666	OK	0.357832	OK	0.358993	OK	0.123279	OK	0.15742	OK	0.230447	OK	2.80874	OK	0.477532	OK	4.47657	OK	0.24064	OK	10.2409	OK	0.298211	OK	0.368076	OK	0.127831	OK	0.168039	OK	0.0918037	OK	0.0775383	OK	0.261067	OK	0.371413	OK	75
UNC13A	unc-13 homolog A (C. elegans) [Source:HGNC Symbol;Acc:23150]	8035318	ENSG00000130477	19:17712137-17799401	-	NM_001080421	0.2	10.29	9.07	0	0.00508117	OK	0	OK	0.00263363	OK	0.0543501	OK	0	OK	0.00655698	OK	0.0177116	OK	0	OK	0.12026	OK	0.00546976	OK	0.0164876	OK	0.155971	OK	0.0658563	OK	0	OK	0.00363964	OK	0	OK	0.0041783	OK	0	OK	0	OK	75
RIN2	Ras and Rab interactor 2 [Source:HGNC Symbol;Acc:18750]	8061247	ENSG00000132669	20:19867165-19983101	+	NM_018993;NM_001242581	10.7	118.54	9.06	0	0.386502	OK	0.578515	OK	1.17507	OK	0.418311	OK	0.575995	OK	2.88543	OK	1.15642	OK	1.33211	OK	0.44709	OK	1.16933	OK	1.53864	OK	0.699423	OK	0.345486	OK	0.0372957	OK	0.283508	OK	0.116966	OK	0.118543	OK	0.53051	OK	0.0273803	OK	75
PDE6G	phosphodiesterase 6G, cGMP-specific, rod, gamma [Source:HGNC Symbol;Acc:8789]	8019231	ENSG00000185527	17:79617489-79630142	-	NR_026872;NM_002602	39.71	501.58	9.06	6e-06	4.25526	OK	18.4606	OK	8.62343	OK	5.13273	OK	34.2586	OK	9.54224	OK	13.9135	OK	6.52539	OK	9.62289	OK	88.9865	OK	3.90812	OK	46.2137	OK	0.64951	OK	109.56	OK	12.0013	OK	1.97479	OK	1.9141	OK	1.63831	OK	2.7352	OK	75
	RNA, U5E small nuclear 4, pseudogene [Source:HGNC Symbol;Acc:42513]	7912525	ENSG00000201801	1:11969865-11969984	-		0.2	5.53	9.06	0.000571	0	OK	0	OK	17.2316	OK	0	OK	0	OK	0	OK	0	OK	20.4116	OK	0	OK	0	OK	0	OK	0	OK	0	OK	0	OK	0	OK	0	OK	0	OK	0	OK	0	OK	75
RND1	Rho family GTPase 1 [Source:HGNC Symbol;Acc:18314]	7962884	ENSG00000172602	12:49250928-49259681	-	NM_014470	42.35	535.45	9.05	6e-06	30.38	OK	7.73554	OK	22.5951	OK	0.211968	OK	5.09299	OK	1.56152	OK	1.19795	OK	6.0103	OK	15.64	OK	16.0758	OK	0.54432	OK	6.81571	OK	21.7434	OK	2.62764	OK	7.67514	OK	1.0971	OK	0.271253	OK	0.36899	OK	1.35005	OK	75
			ENSG00000262006	17:48986998-48987593	-		2.44	32.22	9.05	1.2e-05	0.864865	OK	0.316347	OK	0.652038	OK	0.0891111	OK	0.154475	OK	0.0693521	OK	2.5519	OK	0.955011	OK	1.41228	OK	2.2722	OK	1.29334	OK	0.689638	OK	0.0849159	OK	0.530226	OK	3.03943	OK	0.178382	OK	0.0783435	OK	0.10134	OK	0.21705	OK	75
GDF15	growth differentiation factor 15 [Source:HGNC Symbol;Acc:30142]	8027002	ENSG00000130513	19:18485541-18499986	+	NM_004864	0.9	13.36	9.05	5.3e-05	0.38031	OK	0.0648745	OK	0.357657	OK	0.0542736	OK	0.361451	OK	0.414431	OK	1.29881	OK	0.164642	OK	0.765024	OK	0.282929	OK	0.477016	OK	0.0378913	OK	0.58219	OK	0	OK	0.520557	OK	0.0274235	OK	0.0345076	OK	0	OK	0.0223026	OK	75
CCL2	chemokine (C-C motif) ligand 2 [Source:HGNC Symbol;Acc:10618]	8006433	ENSG00000108691	17:32582304-32584222	+	NM_002982	0	70.02	9.05	0	0.044064	OK	0.740082	OK	0.226739	OK	0.594281	OK	0.0857207	OK	2.7864	OK	10.4582	OK	9.08111	OK	1.68892	OK	16.8033	OK	0	OK	0.0483187	OK	3.89458	OK	0	OK	0	OK	0	OK	0	OK	0	OK	0	OK	75
		8017831	ENSG00000266176	17:65989996-65992547	-		0.25	5.75	9.04	0.000527	0.732581	OK	0.560111	OK	1.51887	OK	0	OK	0.102966	OK	0.186076	OK	1.45022	OK	0.702223	OK	0.374328	OK	0.447198	OK	1.91219	OK	0.229407	OK	0	OK	0.0883018	OK	0.299785	OK	0.118475	OK	0	OK	0	OK	0	OK	75
PTPRB	protein tyrosine phosphatase, receptor type, B [Source:HGNC Symbol;Acc:9665]	7964872	ENSG00000127329	12:70910630-71031220	-	NM_001109754;NM_001206972;NM_002837;NM_001206971	3.3	127.08	9.04	0	0.00866179	OK	3.7533	OK	0.133312	OK	0.0195248	OK	0.0042354	OK	0.0156099	OK	1.87451	OK	0.0487146	OK	11.2529	OK	2.17896	OK	0.00861282	OK	0.765086	OK	0.116332	OK	2.23703	OK	0.226587	OK	0.00275206	OK	0.0173208	OK	0.100718	OK	0	OK	75
ANPEP	alanyl (membrane) aminopeptidase [Source:HGNC Symbol;Acc:500]	7991335	ENSG00000166825	15:90328120-90358633	-	NM_001150	139.04	1581.17	9.02	0	15.0389	OK	2.43219	OK	18.6604	OK	8.26074	OK	3.66128	OK	19.2623	OK	24.7359	OK	16.908	OK	64.7004	OK	5.39832	OK	38.9532	OK	6.93278	OK	11.4144	OK	1.27854	OK	6.54482	OK	1.00946	OK	1.4679	OK	2.73071	OK	0.966182	OK	75
DES	desmin [Source:HGNC Symbol;Acc:2770]	8048541	ENSG00000175084	2:220283099-220291461	+	NM_001927	0	2.9	9.01	0.001861	0.023733	OK	0.0584885	OK	0.276852	OK	0.214379	OK	0.0231981	OK	0.28604	OK	0.0539957	OK	0.0620481	OK	0	OK	0	OK	0.129479	OK	0.013008	OK	0.0454631	OK	0	OK	0.153498	OK	0	OK	0	OK	0	OK	0	OK	75
			ENSG00000224137	2:208527099-208531748	+		0.92	11.4	9	5e-06	0.943489	OK	1.47628	OK	1.46709	OK	0.356444	OK	0.386188	OK	0.832225	OK	1.3741	OK	0.530562	OK	0.376609	OK	0.925709	OK	1.29334	OK	0.862048	OK	0.594412	OK	0.132557	OK	0.788001	OK	0.089191	OK	0.0783435	OK	0.10134	OK	0.0723499	OK	75
SYT17	synaptotagmin XVII [Source:HGNC Symbol;Acc:24119]	7993624	ENSG00000103528	16:19179293-19279652	+	NM_016524	0.47	8.08	8.99	0.000206	0.231087	OK	0.175517	OK	0.51914	OK	0.0696442	OK	0.0872858	OK	0.212279	OK	0.271279	OK	0.295659	OK	0.134054	OK	0.118162	OK	0.0696852	OK	0.143163	OK	0.142612	OK	0.00420083	OK	0	OK	0	OK	0	OK	0.05014	OK	0.00464353	OK	75
FAM27E2;FAM27E1	family with sequence similarity 27, member E4 [Source:HGNC Symbol;Acc:44415]	8161499;8155514;8161446	ENSG00000204805	9:44997777-44999352	+	NR_103833;NR_103712;NR_103714	0.27	5.31	8.99	0.000452	0.542312	OK	0.223638	OK	1.00921	OK	0.13219	OK	2.12596	OK	0.26229	OK	1.93765	OK	0.174398	OK	0.984065	OK	0.482542	OK	0.387907	OK	0.460845	OK	0.0645805	OK	0.295612	OK	0.626214	OK	0.034376	OK	0.0334657	OK	0.116898	OK	0.0574776	OK	75
OPLAH	5-oxoprolinase (ATP-hydrolysing) [Source:HGNC Symbol;Acc:8149]	8153625	ENSG00000178814	8:145106167-145118735	-	NM_017570	32.93	369.66	8.98	0	4.39331	OK	4.1514	OK	2.28214	OK	1.0171	OK	9.00989	OK	0.737012	OK	0.836145	OK	0.854803	OK	1.68482	OK	1.09689	OK	1.08249	OK	3.50163	OK	1.00894	OK	11.6875	OK	3.93837	OK	0.221836	OK	0.40617	OK	0.305835	OK	0.436154	OK	75
FOLR3	folate receptor 3 (gamma) [Source:HGNC Symbol;Acc:3795]	7942328	ENSG00000110203	11:71825915-71850936	+	NM_000804	6.8	81.35	8.97	2e-06	3.66519	OK	0.994492	OK	6.96566	OK	8.03094	OK	0.438744	OK	3.63336	OK	2.25291	OK	5.19442	OK	2.38792	OK	7.34975	OK	1.43219	OK	2.36464	OK	3.75127	OK	0.145753	OK	1.55229	OK	0	OK	0.129009	OK	0.64212	OK	0.705409	OK	75
PANX2	pannexin 2 [Source:HGNC Symbol;Acc:8600]	8073992	ENSG00000073150	22:50609160-50618723	+	NM_001160300;NM_052839	5.99	76.5	8.97	1e-05	1.13115	OK	0.185221	OK	1.11728	OK	0.0673934	OK	0.192382	OK	0.2029	OK	1.06581	OK	0.451911	OK	1.89885	OK	0.19981	OK	2.5816	OK	0.288125	OK	0.627236	OK	0.04306	OK	0.312164	OK	0.0132652	OK	0.0352413	OK	0.0911924	OK	0.10681	OK	75
LILRB2	leukocyte immunoglobulin-like receptor, subfamily B (with TM and ITIM domains), member 2 [Source:HGNC Symbol;Acc:6606]	8039212	ENSG00000131042	19:54777675-54785039	-	NM_001278403;NM_001080978;NM_005874;NM_001278405;NM_001278406;NM_001278404	113.64	1165.97	8.92	0	18.8552	OK	8.96964	OK	32.9569	OK	8.29176	OK	10.8076	OK	57.6159	OK	16.0126	OK	16.7583	OK	11.9501	OK	8.90115	OK	5.62309	OK	9.37739	OK	3.69431	OK	2.5627	OK	8.37476	OK	0.48544	OK	1.37061	OK	2.7323	OK	1.61323	OK	75
HSPB6	heat shock protein, alpha-crystallin-related, B6 [Source:HGNC Symbol;Acc:26511]	8036151	ENSG00000004776	19:36245469-36248980	-	NM_144617	0	2.75	8.88	0.002014	0.0384322	OK	0.0683274	OK	0.0996153	OK	0	OK	1.09229	OK	0.132975	OK	0.0703272	OK	0.105339	OK	0.116272	OK	0.0206586	OK	0.182487	OK	0.800513	OK	0	OK	0.0323314	OK	0.110115	OK	0.0219126	OK	0.0191984	OK	0.0496768	OK	0	OK	75
			ENSG00000259732	15:59413233-59425449	+		0	3.74	8.85	0.002179	0	OK	0.0728216	OK	0	OK	0	OK	0	OK	0	OK	0.267972	OK	0.147116	OK	0	OK	0.232349	OK	0	OK	0.118788	OK	0.0583082	OK	0.0912517	OK	0.0775675	OK	0	OK	0	OK	0	OK	0	OK	75
IQCA1P1	IQ motif containing with AAA domain 1 pseudogene 1 [Source:HGNC Symbol;Acc:22831]	8143899;8143894	ENSG00000183016	7:150888067-150902582	-		1.88	27.72	8.84	9.9e-05	0.0729069	OK	0.138545	OK	0.736562	OK	0	OK	0.128009	OK	0.543873	OK	0.294995	OK	0.088855	OK	0.0522832	OK	0.0892824	OK	1.46155	OK	0.479647	OK	0.172995	OK	0.0341472	OK	0	OK	0.0123048	OK	0	OK	0.0139425	OK	0.0253708	OK	75
UACA	uveal autoantigen with coiled-coil domains and ankyrin repeats [Source:HGNC Symbol;Acc:15947]	7990054	ENSG00000137831	15:70946893-71055932	-	NM_018003;NM_001008224	28.08	384.42	8.83	0	10.2395	OK	0.306376	OK	0.318093	OK	0.172745	OK	0.304393	OK	0.394919	OK	4.303	OK	5.46855	OK	3.80556	OK	1.74447	OK	0.186148	OK	2.43498	OK	1.42929	OK	0.436577	OK	9.05166	OK	0.248573	OK	0.540609	OK	0.181443	OK	0.0771184	OK	75
ANGPTL4	angiopoietin-like 4 [Source:HGNC Symbol;Acc:16039]	8025402	ENSG00000167772	19:8428173-8439257	+	NM_139314;NM_001039667	3.63	124.54	8.79	0	0.197656	OK	1.97164	OK	0.0471706	OK	0.0689396	OK	0.0619451	OK	0.156205	OK	0.143324	OK	0.218336	OK	0.494464	OK	0.183043	OK	0.178568	OK	0.0176167	OK	0.0853427	OK	23.7471	OK	0.0945606	OK	0	OK	0.0589489	OK	0.0207752	OK	0.0703826	OK	75
THBD	thrombomodulin [Source:HGNC Symbol;Acc:11784]	8065353	ENSG00000178726	20:23026270-23030378	-	NM_000361	48.46	765.34	8.78	0.000186	3.31031	OK	2.33666	OK	1.75492	OK	0.218043	OK	0.616353	OK	1.35026	OK	28.8694	OK	17.8477	OK	2.78746	OK	2.57436	OK	2.2042	OK	1.2803	OK	10.2751	OK	0.0735289	OK	0.286371	OK	0.114094	OK	0.224786	OK	0.767456	OK	0.330844	OK	75
GRIK5	glutamate receptor, ionotropic, kainate 5 [Source:HGNC Symbol;Acc:4583]	8037103	ENSG00000105737	19:42502473-42573650	-	NM_002088	27.1	401.54	8.76	0	22.1854	OK	2.34291	OK	9.12245	OK	0.0706745	OK	3.19471	OK	4.99604	OK	0.268159	OK	0.307971	OK	1.17129	OK	0.805463	OK	0.389893	OK	8.31092	OK	0.264015	OK	0.0912955	OK	0.3109	OK	0.152612	OK	0.183726	OK	0.329017	OK	0.292347	OK	75
LILRA3	leukocyte immunoglobulin-like receptor, subfamily A (without TM domain), member 3 [Source:HGNC Symbol;Acc:6604]	8039226	ENSG00000170866	19:54799854-54809952	-	NM_001172654;NM_006865	24.42	262.79	8.75	0	4.75304	OK	3.42814	OK	10.9573	OK	2.98193	OK	1.30356	OK	16.2621	OK	7.39002	OK	5.04845	OK	4.64536	OK	3.55757	OK	2.31848	OK	6.30883	OK	5.5954	OK	2.80269	OK	2.14299	OK	0.0245415	OK	0.0865	OK	0.367591	OK	1.52341	OK	75
MAOA	monoamine oxidase A [Source:HGNC Symbol;Acc:6833]	8166925	ENSG00000189221	X:43515467-43606068	+	NM_000240;NM_001270458	6.62	122.25	8.73	0	0.0444354	OK	5.73445	OK	0.440172	OK	2.96124	OK	0	OK	0.0572126	OK	0.976525	OK	0.148894	OK	0.378607	OK	0.546315	OK	0.0929993	OK	3.95275	OK	0.199869	OK	0.10716	OK	0.405695	OK	0.0515216	OK	0.0987809	OK	0.0414576	OK	0.103676	OK	75
CYP27B1	cytochrome P450, family 27, subfamily B, polypeptide 1 [Source:HGNC Symbol;Acc:2606]	7964535	ENSG00000111012	12:58156117-58162769	-	NM_000785	18.14	190.4	8.71	0	1.43701	OK	0.997618	OK	1.06454	OK	0.210855	OK	3.88657	OK	1.26047	OK	6.32111	OK	3.14987	OK	1.94764	OK	2.05887	OK	0.841686	OK	1.27287	OK	5.74936	OK	2.59306	OK	2.53809	OK	0.47185	OK	0.397669	OK	0.0691609	OK	0.280437	OK	75
EFNA2	ephrin-A2 [Source:HGNC Symbol;Acc:3222]	8024250	ENSG00000099617	19:1286153-1301430	+	NM_001405	0	9.84	8.69	0	0.575056	OK	0	OK	0.0259222	OK	0.0140859	OK	0.0122201	OK	0	OK	0.0304216	OK	0	OK	1.06009	OK	0.026894	OK	0.0123033	OK	0	OK	0.0133752	OK	0.0210287	OK	0.0358207	OK	0	OK	0	OK	0	OK	0	OK	75
GPR111	G protein-coupled receptor 111 [Source:HGNC Symbol;Acc:18991]	8120124	ENSG00000164393	6:47624172-47665533	+	NM_153839	0.2	5.72	8.68	0.000931	0.276893	OK	0.0170119	OK	0.0670181	OK	0	OK	0.0203389	OK	0.00448093	OK	0.0459167	OK	0.077044	OK	0.0315641	OK	0.0135574	OK	0.0374324	OK	0.0138163	OK	0.047481	OK	0	OK	0.0539381	OK	0	OK	0.00520237	OK	0	OK	0	OK	75
C15orf48	chromosome 15 open reading frame 48 [Source:HGNC Symbol;Acc:29898]	7983478	ENSG00000166920	15:45722727-45740959	+	NM_197955;NM_032413	3.21	47.65	8.66	0.000147	1.37646	OK	0.893647	OK	0.729746	OK	0.201617	OK	1.44105	OK	5.91748	OK	4.11597	OK	1.54297	OK	26.1841	OK	9.60274	OK	23.5662	OK	0.4874	OK	7.30473	OK	0.44917	OK	0.701465	OK	0.556383	OK	0.133093	OK	0.344343	OK	0.226318	OK	75
CDCP1	CUB domain containing protein 1 [Source:HGNC Symbol;Acc:24357]	8086517	ENSG00000163814	3:45123770-45187914	-	NM_022842;NM_178181	20.84	271.46	8.63	4.4e-05	0.143275	OK	2.93199	OK	2.45635	OK	0.0237458	OK	1.1357	OK	0.569201	OK	2.15077	OK	0.0405687	OK	1.82109	OK	2.96691	OK	0.0532512	OK	3.26028	OK	0.193554	OK	0.516574	OK	0.362121	OK	0.0680901	OK	0.109495	OK	0.313957	OK	0.058732	OK	75
			ENSG00000255395	11:74810217-74851193	-		0.25	5.93	8.63	0.000878	0.0645724	OK	0	OK	0.0669401	OK	0	OK	0	OK	0.0566992	OK	0.0801814	OK	0	OK	0	OK	0	OK	0.125405	OK	0	OK	0	OK	0.0544069	OK	0	OK	0	OK	0	OK	0	OK	0	OK	75
	immunoglobulin heavy constant epsilon [Source:HGNC Symbol;Acc:5522]	7981708	ENSG00000211891	14:106064224-106068065	-		0.53	14.23	8.62	0	3.96168	OK	0.784718	OK	0.380335	OK	0.217403	OK	0	OK	0	OK	0.243058	OK	0.13646	OK	0.641658	OK	0.0642411	OK	0.293482	OK	0.301302	OK	0	OK	0.0502715	OK	0.114138	OK	0.0227131	OK	0.0199003	OK	0.0394064	OK	0	OK	75
			ENSG00000226377	17:31203777-31205655	+		2.15	26.96	8.61	2.9e-05	0.776154	OK	1.12306	OK	0.371364	OK	0.0675579	OK	2.2843	OK	0.157021	OK	0.887962	OK	0.404787	OK	0.932517	OK	0.255982	OK	0.348282	OK	1.70204	OK	3.323	OK	1.05623	OK	0.598413	OK	0.203515	OK	0.059541	OK	0.15404	OK	0.110153	OK	75
			ENSG00000227066	1:20480831-20487061	+		0.2	4.65	8.59	0.000667	0.0271755	OK	0.0366282	OK	0.0330052	OK	0.0306606	OK	0.106033	OK	0.303494	OK	0.0980876	OK	0.0743283	OK	0.0514279	OK	0.0875986	OK	0.0529613	OK	0.0116301	OK	0	OK	0	OK	0.0389268	OK	0	OK	0	OK	0	OK	0.00985352	OK	75
ARC	activity-regulated cytoskeleton-associated protein [Source:HGNC Symbol;Acc:648]	8153322	ENSG00000198576	8:143692405-143696833	-	NM_015193	7.84	196.46	8.57	0	13.4771	OK	0.0527748	OK	0.393823	OK	0.0146687	OK	0.106986	OK	0.173907	OK	0.0869659	OK	0.232838	OK	6.38121	OK	3.82249	OK	0.0449373	OK	0.256215	OK	0.215885	OK	0.0328592	OK	0.149354	OK	0.116851	OK	0.100712	OK	0.0421177	OK	0.0363124	OK	75
MAST1	microtubule associated serine/threonine kinase 1 [Source:HGNC Symbol;Acc:19034]	8026063	ENSG00000105613	19:12944765-12985765	+	NM_014975	7.23	85.1	8.56	1e-05	0.50029	OK	0.296064	OK	1.79655	OK	0.455989	OK	6.2965	OK	0.28081	OK	3.37203	OK	1.66697	OK	0.502757	OK	0.0397534	OK	0.735461	OK	6.28479	OK	0.185836	OK	0.346395	OK	0.163058	OK	0.104154	OK	0.0833721	OK	0.176349	OK	0.141764	OK	75
OLFM1	olfactomedin 1 [Source:HGNC Symbol;Acc:17187]	8159220	ENSG00000130558	9:137967268-138013025	+	NM_006334;NM_014279;NM_001282612;NM_001282611	3.12	40.8	8.56	6.1e-05	0.268472	OK	0.329199	OK	1.7452	OK	1.56703	OK	0.900837	OK	3.63694	OK	1.27147	OK	0.593367	OK	0.153551	OK	0.0764388	OK	0.156544	OK	0.538632	OK	0.366149	OK	0	OK	0.145834	OK	0.0465927	OK	0.0402124	OK	0.172672	OK	0.0542836	OK	75
FOXO6	forkhead box O6 [Source:HGNC Symbol;Acc:24814]		ENSG00000204060	1:41827594-41849262	+		1.14	15.75	8.56	9.1e-05	0.22128	OK	0.194166	OK	0.183537	OK	0.0623242	OK	0.021628	OK	0.124077	OK	0.0403637	OK	0.0759753	OK	0.254721	OK	0.571312	OK	0.108929	OK	0.0727697	OK	0.213031	OK	0	OK	0.364585	OK	0	OK	0	OK	0.0286138	OK	0.0308247	OK	75
GRAMD1C	GRAM domain containing 1C [Source:HGNC Symbol;Acc:25252]	8081758	ENSG00000178075	3:113547029-113666021	+	NM_017577;NM_001172105	24.14	276.61	8.55	5e-06	1.74297	OK	8.39397	OK	2.68893	OK	1.42229	OK	5.05041	OK	0.0767156	OK	9.77835	OK	1.95785	OK	4.41154	OK	2.30301	OK	6.40519	OK	6.16078	OK	36.1459	OK	0.234087	OK	3.23619	OK	0.59304	OK	0.194381	OK	0.247826	OK	0.746142	OK	75
			ENSG00000228613	2:1550437-1623885	-		0.25	11.2	8.53	0.001938	0.485926	OK	0	OK	0	OK	0	OK	0	OK	0	OK	0.149435	OK	0	OK	0.146445	OK	0	OK	0	OK	0.22198	OK	0	OK	0.477272	OK	0.347966	OK	0	OK	0	OK	0	OK	0	OK	75
NT5DC4	5'-nucleotidase domain containing 4 [Source:HGNC Symbol;Acc:27678]	8044512	ENSG00000144130	2:113479063-113500456	+		0.53	6.71	8.52	0.000119	0.271642	OK	0.0826895	OK	0.172695	OK	0.0418073	OK	0.052877	OK	0.591163	OK	0.0805895	OK	0.139291	OK	0.438205	OK	0.132666	OK	0.258303	OK	0	OK	0.0654777	OK	0.0130068	OK	0.037655	OK	0.0176395	OK	0	OK	0.0813608	OK	0	OK	75
			ENSG00000264868	7:87900207-87903065	-		1.25	20.3	8.51	0.000286	0.732809	OK	0.18552	OK	1.24413	OK	0.1135	OK	0.0626629	OK	0.0473826	OK	0.155836	OK	0.15104	OK	0.455229	OK	0.0689892	OK	0.099252	OK	0.0702883	OK	0.0587748	OK	0	OK	0.0393724	OK	0	OK	0	OK	0.0118461	OK	0.0425453	OK	75
MARVELD3	MARVEL domain containing 3 [Source:HGNC Symbol;Acc:30525]	7997158	ENSG00000140832	16:71660064-71676017	+	NM_052858;NM_001017967;NM_001271329	0.2	10.48	8.51	0	0.011064	OK	0.0493207	OK	0.142089	OK	0	OK	0.400392	OK	0	OK	0.85571	OK	0	OK	0.475075	OK	0	OK	0.0358213	OK	0.0229733	OK	0.102253	OK	0.0251846	OK	0.0474401	OK	0	OK	0.0120581	OK	0	OK	0	OK	75
SLC6A12	solute carrier family 6 (neurotransmitter transporter), member 12 [Source:HGNC Symbol;Acc:11045]	7960177	ENSG00000111181	12:299243-323736	-	NM_001122847;NM_003044;NM_001206931;NM_001122848	0.59	9.12	8.5	0.000137	0.107114	OK	0.235113	OK	0.498539	OK	0.0959876	OK	0.0926761	OK	0.429119	OK	0.0329698	OK	0.40558	OK	0.148069	OK	0.0839463	OK	0.0133226	OK	0.239419	OK	0.0682993	OK	0.0368294	OK	0.0900492	OK	0	OK	0.0135343	OK	0.159454	OK	0.0621714	OK	75
TRNP1	TMF1-regulated nuclear protein 1 [Source:HGNC Symbol;Acc:34348]	7899284	ENSG00000253368	1:27320198-27327389	+	NM_001013642	0.67	9.79	8.49	0.000141	0.0828116	OK	0.298033	OK	0.300505	OK	0.0155533	OK	0.213986	OK	0.32197	OK	0.0719412	OK	0.416716	OK	0.206199	OK	0.263758	OK	0.0271576	OK	0.0605194	OK	0.0663645	OK	0.0116089	OK	0.0593207	OK	0	OK	0.0603808	OK	0.0178449	OK	0	OK	75
CCDC149	coiled-coil domain containing 149 [Source:HGNC Symbol;Acc:25405]	8099670	ENSG00000181982	4:24807739-24981826	-	NM_001130726;NM_173463	5.65	59.93	8.47	0	0.755999	OK	0.587375	OK	1.40134	OK	0.48555	OK	0.602	OK	2.23621	OK	0.544834	OK	0.514957	OK	0.783631	OK	0.0948042	OK	0.375906	OK	0.516737	OK	0.166004	OK	0.0542438	OK	0.203138	OK	0.0733385	OK	0.0550529	OK	0.0849327	OK	0.11302	OK	75
KY	kyphoscoliosis peptidase [Source:HGNC Symbol;Acc:26576]	8090872	ENSG00000174611	3:134321980-134370478	-	NM_178554	0.86	24.97	8.47	0	0.11259	OK	0.0181678	OK	0.0337154	OK	0	OK	0	OK	0	OK	0.038264	OK	0.0183161	OK	0.973647	OK	0.0357936	OK	0.449298	OK	0.013927	OK	0.420322	OK	0	OK	0	OK	0	OK	0	OK	0	OK	0.00590337	OK	75
HILPDA	hypoxia inducible lipid droplet-associated [Source:HGNC Symbol;Acc:28859]	8135915	ENSG00000135245	7:128095903-128098472	+	NM_013332;NM_001098786	15.66	157.03	8.45	0	10.6157	OK	4.6112	OK	3.75215	OK	1.57785	OK	1.40393	OK	0.820234	OK	2.87309	OK	2.37083	OK	15.4923	OK	5.76867	OK	4.70932	OK	2.17568	OK	2.14919	OK	4.79912	OK	1.40568	OK	0.335173	OK	0.514498	OK	0.523076	OK	0.590174	OK	75
APBB2	amyloid beta (A4) precursor protein-binding, family B, member 2 [Source:HGNC Symbol;Acc:582]	8099982;8100001	ENSG00000163697	4:40812044-41218731	-	NM_001166050;NM_004307;NM_173075;NM_001166053;NM_001166051;NM_001166052;NM_001166054	3.87	49.87	8.45	0	0.209009	OK	1.43508	OK	0.138584	OK	0.19378	OK	0.260363	OK	0.165243	OK	4.27257	OK	0.497913	OK	0.182374	OK	0.234256	OK	0.473866	OK	0.0717881	OK	1.25096	OK	0.116429	OK	0.0700802	OK	0.0568835	OK	0.0406361	OK	0.0290203	OK	0.0318743	OK	75
GPRC5C	G protein-coupled receptor, family C, group 5, member C [Source:HGNC Symbol;Acc:13309]	8009639	ENSG00000170412	17:72420990-72447792	+	NM_022036;NM_018653	3.01	49.3	8.45	0	11.8293	OK	0.435371	OK	0.306509	OK	0.0635775	OK	0.109435	OK	1.96973	OK	1.64653	OK	0.339169	OK	0.420242	OK	0.829367	OK	0.0941619	OK	1.26339	OK	0.633737	OK	0.0376743	OK	0.276354	OK	0	OK	0.312229	OK	0.140304	OK	0.0106637	OK	75
TULP2	tubby like protein 2 [Source:HGNC Symbol;Acc:12424]	8038246	ENSG00000104804	19:49384222-49401990	-	NM_003323	2.47	45.98	8.44	0	3.0906	OK	0	OK	0.177813	OK	0.151725	OK	0.0304874	OK	0.0639081	OK	0.314378	OK	0	OK	1.08414	OK	1.22321	OK	0	OK	0.248833	OK	0.0549158	OK	0.581716	OK	0	OK	0.298636	OK	0	OK	0	OK	0	OK	75
NR4A1	nuclear receptor subfamily 4, group A, member 1 [Source:HGNC Symbol;Acc:7980]	7955589	ENSG00000123358	12:52416616-52453291	+	NM_001202233;NM_002135;NM_173157	260.49	3594.17	8.44	0	138.578	OK	88.9202	OK	106.444	OK	1.39685	OK	4.4624	OK	39.7778	OK	23.2282	OK	58.8583	OK	479.682	OK	27.5447	OK	7.06504	OK	12.5565	OK	10.5512	OK	59.2366	OK	31.1986	OK	6.949	OK	3.71409	OK	7.92815	OK	3.43634	OK	75
ASGR1	asialoglycoprotein receptor 1 [Source:HGNC Symbol;Acc:742]	8012043	ENSG00000141505	17:7076750-7082883	-	NM_001197216;NM_001671	11.28	111.57	8.4	0	2.78537	OK	1.14941	OK	3.29933	OK	1.85298	OK	3.07933	OK	12.8185	OK	2.72571	OK	2.85886	OK	2.38017	OK	1.37621	OK	1.4276	OK	2.71396	OK	0.335227	OK	0.245438	OK	3.51556	OK	0.167571	OK	0.304918	OK	0.492847	OK	0.198765	OK	75
COL1A1	collagen, type I, alpha 1 [Source:HGNC Symbol;Acc:2197]	8016646	ENSG00000108821	17:48260650-48278993	-	NM_000088	39.73	526.28	8.4	9.7e-05	5.19965	OK	0.197883	OK	2.02118	OK	0.238042	OK	0.346178	OK	5.07773	OK	5.30785	OK	7.8219	OK	16.8838	OK	17.4716	OK	0.553415	OK	3.18888	OK	1.80897	OK	0.521688	OK	13.2305	OK	2.04156	OK	0.279828	OK	0.505103	OK	0.242019	OK	75
HSD11B2	hydroxysteroid (11-beta) dehydrogenase 2 [Source:HGNC Symbol;Acc:5209]	7996563;7996569	ENSG00000176387	16:67464555-67471456	+	NM_000196	0.2	4.66	8.4	0.000765	0.0643432	OK	0.13478	OK	0.0270843	OK	0.0482353	OK	0.0139484	OK	0.0599146	OK	0.232494	OK	0	OK	0.270484	OK	0.0286555	OK	0.0303547	OK	0.0312801	OK	0.0305375	OK	0.123144	OK	0.0204402	OK	0	OK	0	OK	0	OK	0	OK	75
NAT8L	N-acetyltransferase 8-like (GCN5-related, putative) [Source:HGNC Symbol;Acc:26742]	8093578	ENSG00000185818	4:2061239-2070816	+	NM_178557	5.7	227.37	8.4	0	0.0409675	OK	4.49429	OK	0.0660734	OK	11.5362	OK	0.00444622	OK	0.333069	OK	0.110432	OK	0.0125239	OK	0.0165653	OK	0.06859	OK	0.861814	OK	0.084825	OK	0.0194579	OK	0.0497572	OK	0.0260881	OK	0.0259883	OK	0.0091013	OK	0.0529924	OK	0.0338489	OK	75
RIMS2	regulating synaptic membrane exocytosis 2 [Source:HGNC Symbol;Acc:17283]	8147796	ENSG00000176406	8:104512976-105268322	+	NM_001282881;NM_014677;NM_001100117;NM_001282882	4.65	289.3	8.39	0	0.317433	OK	0.0941065	OK	0.230635	OK	0.0983536	OK	0.43	OK	0.12611	OK	1.31431	OK	0.117057	OK	0.201711	OK	0.0114836	OK	0.184487	OK	23.4623	OK	3.88304	OK	1.35633	OK	0.840131	OK	0.123096	OK	0.153443	OK	0.388109	OK	0.299377	OK	75
	Small nucleolar RNA SNORA26 [Source:RFAM;Acc:RF00568]		ENSG00000212624	1:52190447-52190568	-		0.2	5.89	8.38	0.001336	0	OK	0	OK	0	OK	0	OK	0	OK	0	OK	38.2285	OK	16.8459	OK	0	OK	0	OK	0	OK	0	OK	0	OK	11.0986	OK	0	OK	0	OK	0	OK	0	OK	0	OK	75
			ENSG00000272004	1:1590786-1594063	+		0	2.04	8.37	0.002663	0.444918	OK	0.29748	OK	0.230621	OK	0.252767	OK	0.164453	OK	0.297191	OK	0.280834	OK	0	OK	0.132476	OK	0.237536	OK	0.0534037	OK	0.243786	OK	0	OK	0.172098	OK	0.399254	OK	0.0419529	OK	0.110691	OK	0	OK	0.204987	OK	75
HTRA1	HtrA serine peptidase 1 [Source:HGNC Symbol;Acc:9476]	7931097	ENSG00000166033	10:124221041-124274424	+	NM_002775	0.71	15.31	8.37	0	0.0946262	OK	0.034147	OK	0.0984205	OK	0.18755	OK	0	OK	0.451875	OK	0.665691	OK	0.0974557	OK	0.114734	OK	0	OK	1.3248	OK	0.909375	OK	0	OK	0	OK	0.0679932	OK	0.0541057	OK	0.0237067	OK	0	OK	0	OK	75
CD163L1	CD163 molecule-like 1 [Source:HGNC Symbol;Acc:30375]	7960771	ENSG00000177675	12:7499281-7632493	-	NM_174941	0.92	19.56	8.37	0	0.262241	OK	0	OK	0.0236461	OK	0.00642048	OK	0.00557054	OK	0.086306	OK	0.0345962	OK	0.583449	OK	0.0134445	OK	0.0674677	OK	0	OK	1.37527	OK	0.152779	OK	0.225466	OK	0.377913	OK	0.128006	OK	0.0842462	OK	0	OK	0	OK	75
	endogenous retrovirus group 48, member 1 [Source:HGNC Symbol;Acc:17216]	8070629	ENSG00000233056	21:44336913-44345756	-		17.96	269.63	8.37	0	3.79852	OK	0.672819	OK	0.107231	OK	0.0741382	OK	5.72914	OK	0.137811	OK	3.73645	OK	0.258372	OK	2.47298	OK	0.82951	OK	0.157435	OK	0.103066	OK	0.080441	OK	16.1938	OK	3.44859	OK	0.118047	OK	0.159769	OK	0.27966	OK	0.174674	OK	75
IL1A	interleukin 1, alpha [Source:HGNC Symbol;Acc:5991]	8054712	ENSG00000115008	2:113531492-113542167	-	NM_000575	0	3.07	8.35	0.002926	0	OK	0	OK	0	OK	0	OK	0	OK	0.108952	OK	0.0614408	OK	0.0519888	OK	0.0611671	OK	0.176518	OK	0.0248462	OK	0	OK	0.0405185	OK	0	OK	0.0361707	OK	0	OK	0	OK	0	OK	0	OK	75
TNFRSF10C	tumor necrosis factor receptor superfamily, member 10c, decoy without an intracellular domain [Source:HGNC Symbol;Acc:11906]	8145244	ENSG00000173535	8:22941868-22974950	+	NM_003841	16.21	200.1	8.34	4.8e-05	11.0627	OK	3.89694	OK	13.5164	OK	1.01081	OK	0.141932	OK	0.842269	OK	5.35031	OK	1.43215	OK	14.4557	OK	2.25653	OK	5.07722	OK	2.87212	OK	2.79134	OK	0.260308	OK	0.442181	OK	0.145605	OK	0.111618	OK	0.531609	OK	0.867714	OK	75
MYBPH	myosin binding protein H [Source:HGNC Symbol;Acc:7552]	7923534	ENSG00000133055	1:203136939-203144941	-	NM_004997	0	5.1	8.34	0	0.619158	OK	0.0203782	OK	0.125255	OK	0	OK	0	OK	0.130447	OK	0.0735727	OK	0	OK	0.109714	OK	0	OK	0.0445568	OK	0.0165545	OK	0.0323266	OK	0	OK	0	OK	0	OK	0	OK	0	OK	0	OK	75
	Uncharacterized protein [Source:UniProtKB/TrEMBL;Acc:B5MC12]	8060101	ENSG00000218416	2:241388732-241396131	-		0.53	7.31	8.33	0.000242	0.133587	OK	0.0901478	OK	0.117439	OK	0.0352646	OK	0.271214	OK	0.0842048	OK	0.364955	OK	0.349025	OK	0.0647215	OK	0.0864087	OK	0.0954809	OK	0.110469	OK	0.0142944	OK	0.0273917	OK	0.344718	OK	0.0370686	OK	0	OK	0.0345445	OK	0	OK	75
MARC1	mitochondrial amidoxime reducing component 1 [Source:HGNC Symbol;Acc:26189]	7909877	ENSG00000186205	1:220960101-220987735	+	NM_022746	11.17	123.31	8.32	6e-06	2.1828	OK	1.01776	OK	5.38739	OK	0.573742	OK	0.892568	OK	6.04616	OK	0.65113	OK	2.05043	OK	1.03947	OK	0.234326	OK	0.976277	OK	1.97523	OK	0.730308	OK	0.145393	OK	2.66888	OK	0	OK	0.0465607	OK	0.223371	OK	0.360145	OK	75
LINC00570	long intergenic non-protein coding RNA 570 [Source:HGNC Symbol;Acc:43717]		ENSG00000224177	2:11534107-11543203	+	NR_047499	0	5.94	8.32	0.003255	1.43942	OK	0.168909	OK	0.208307	OK	0.759371	OK	0	OK	0	OK	0.143746	OK	0	OK	0	OK	0	OK	0	OK	1.88869	OK	2.03502	OK	0.0942928	OK	0.160046	OK	0	OK	0	OK	0	OK	0	OK	75
LOC101929610			ENSG00000251127	8:62671653-62678528	-		0	6.07	8.32	0	0.0572917	OK	0	OK	0.00989996	OK	0	OK	0	OK	0	OK	0.0232099	OK	0.0131191	OK	0.555517	OK	0.0410932	OK	0.0658325	OK	0.0104671	OK	0.0510592	OK	0	OK	0.0136807	OK	0	OK	0	OK	0	OK	0	OK	75
MGAT3	mannosyl (beta-1,4-)-glycoprotein beta-1,4-N-acetylglucosaminyltransferase [Source:HGNC Symbol;Acc:7046]	8073129	ENSG00000128268	22:39853349-39888199	+	NM_002409;NM_001098270	10.95	139.48	8.3	0	0.843997	OK	0.203692	OK	0.526568	OK	1.15465	OK	0.618761	OK	0.0216384	OK	0.115871	OK	0.427119	OK	0.237693	OK	0.424279	OK	0.257748	OK	6.03822	OK	0.847654	OK	0.481852	OK	0.050416	OK	0.109056	OK	0.0628973	OK	0.0756793	OK	0.0654086	OK	75
GJC1	gap junction protein, gamma 1, 45kDa [Source:HGNC Symbol;Acc:4280]	8016094	ENSG00000182963	17:42875816-42908184	-	NM_001080383;NM_005497	1.57	24.15	8.29	0	0.230702	OK	0.250938	OK	0.0876938	OK	1.72816	OK	0.182317	OK	0.0451272	OK	0.0800132	OK	0.145911	OK	0.0738241	OK	0.149346	OK	0.153936	OK	0.00883126	OK	0.0872406	OK	0.06939	OK	0.0881155	OK	0.0173066	OK	0.0151601	OK	0.0103879	OK	0.00917557	OK	75
LDLR	low density lipoprotein receptor [Source:HGNC Symbol;Acc:6547]	8025828	ENSG00000130164	19:11200038-11244492	+	NM_001195798;NM_000527;NM_001195800;NM_001195799;NM_001195803	527.28	5181.07	8.26	0	53.5385	OK	71.0895	OK	26.796	OK	9.67157	OK	10.8969	OK	6.46409	OK	97.6515	OK	40.7643	OK	106.953	OK	100.605	OK	8.91699	OK	21.8885	OK	53.6751	OK	20.3268	OK	38.2523	OK	4.11216	OK	4.54006	OK	4.4259	OK	4.63124	OK	75
PRKAG3	protein kinase, AMP-activated, gamma 3 non-catalytic subunit [Source:HGNC Symbol;Acc:9387]	8058997	ENSG00000115592	2:219687106-219696809	-	NM_017431	0	2.54	8.26	0.003008	0	OK	0.0230058	OK	0	OK	0	OK	0.0149579	OK	0.00997261	OK	0	OK	0	OK	0.0280236	OK	0	OK	0	OK	0.0126705	OK	0	OK	0	OK	0	OK	0	OK	0	OK	0	OK	0	OK	75
	leukocyte immunoglobulin-like receptor, subfamily A (with TM domain), member 6 [Source:HGNC Symbol;Acc:15495]	8180261;8180196;8039196	ENSG00000244482	19:54720737-54746649	-	NM_024318	20.78	194.9	8.25	0	5.75371	OK	3.98676	OK	11.1543	OK	4.56675	OK	2.07822	OK	20.4526	OK	6.38223	OK	6.91209	OK	13.4801	OK	3.34295	OK	3.81816	OK	5.0512	OK	2.34518	OK	1.01857	OK	3.0197	OK	0.786101	OK	1.08355	OK	1.17311	OK	0.876624	OK	75
CASKIN1	CASK interacting protein 1 [Source:HGNC Symbol;Acc:20879]	7998724	ENSG00000167971	16:2227184-2246526	-	NM_020764	1.39	20.31	8.25	0.000285	3.28453	OK	3.02674	OK	2.14601	OK	2.13077	OK	6.12134	OK	3.43874	OK	1.92974	OK	2.64415	OK	2.09556	OK	2.67184	OK	1.28983	OK	4.58882	OK	1.20139	OK	2.62363	OK	4.11611	OK	1.38545	OK	1.46673	OK	1.01389	OK	1.33364	OK	75
	CTAGE family, member 3, pseudogene [Source:HGNC Symbol;Acc:24348]	7971727	ENSG00000232872	13:52482354-52484757	-		0	4.03	8.25	0.003259	0	OK	0	OK	0.274562	OK	0	OK	0.260632	OK	0.0571115	OK	0.0134181	OK	0.0378855	OK	0.0133703	OK	0	OK	0.0108636	OK	0.0241911	OK	0.0196718	OK	0	OK	0.0632351	OK	0	OK	0	OK	0.0095122	OK	0	OK	75
	RNA, U6 small nuclear 574, pseudogene [Source:HGNC Symbol;Acc:47537]	7955576	ENSG00000206992	12:52381441-52381547	+		2.51	26.14	8.24	1e-06	0	OK	0	OK	0	OK	0	OK	0	OK	0	OK	169.222	OK	0	OK	0	OK	0	OK	0	OK	0	OK	0	OK	0	OK	0	OK	0	OK	104.783	OK	0	OK	0	OK	75
PTGDS	prostaglandin D2 synthase 21kDa (brain) [Source:HGNC Symbol;Acc:9592]	8159521	ENSG00000107317	9:139871956-139879887	+	NM_000954	390.4	5608.66	8.24	0.000269	5.23044	OK	72.9472	OK	149.385	OK	28.8766	OK	2.23579	OK	847.12	OK	92.9177	OK	218.392	OK	35.911	OK	555.449	OK	90.6401	OK	305.075	OK	2.97327	OK	440.658	OK	35.8863	OK	16.5919	OK	18.0879	OK	18.4281	OK	10.6379	OK	75
SLC6A9	solute carrier family 6 (neurotransmitter transporter, glycine), member 9 [Source:HGNC Symbol;Acc:11056]	7915543	ENSG00000196517	1:44457172-44497139	-	NM_001024845;NM_201649;NM_006934;NM_001261380	3.91	54.66	8.24	0	0.279768	OK	0.316322	OK	0.513874	OK	0.283016	OK	0.368801	OK	0.09257	OK	0.81178	OK	0.0679937	OK	0.0481294	OK	0.125179	OK	0.0426647	OK	2.95183	OK	4.29558	OK	0.20343	OK	0.222412	OK	0.141617	OK	0.0286881	OK	0.0929518	OK	0.0608674	OK	75
LOC101928907			ENSG00000259251	15:62352702-62354633	+		1.24	14.82	8.23	6.3e-05	0.325751	OK	0.194071	OK	0.413937	OK	0.176091	OK	0.239909	OK	0.070199	OK	0.123788	OK	0.154759	OK	0.12459	OK	0.27332	OK	1.95605	OK	0.139069	OK	0.742317	OK	0.0845356	OK	0.14222	OK	0.118175	OK	0.0140861	OK	0.0676642	OK	0	OK	75
RP11-274B18.2			ENSG00000234506	9:71158457-71161505	-	NR_109769	2.75	36.17	8.23	0.000116	12.7416	OK	2.0457	OK	5.32982	OK	0.874457	OK	0.453893	OK	3.59091	OK	1.56869	OK	2.6574	OK	13.9939	OK	0.490426	OK	3.73542	OK	1.17629	OK	2.84071	OK	0	OK	1.24519	OK	0.173244	OK	0.305157	OK	0	OK	0.560849	OK	75
UNC5B	unc-5 homolog B (C. elegans) [Source:HGNC Symbol;Acc:12568]	7928189	ENSG00000107731	10:72972327-73062621	+	NM_170744;NM_001244889	4.08	54.81	8.23	0	0.0515896	OK	0.0945641	OK	0.0420191	OK	0.0308407	OK	0.0458725	OK	0.0507853	OK	0.442606	OK	0.0354877	OK	0.0581091	OK	0.14742	OK	0.648627	OK	0.291571	OK	0.98762	OK	0.00929303	OK	0.156998	OK	0	OK	0.0469499	OK	0.0202474	OK	0.0109127	OK	75
BLK	B lymphoid tyrosine kinase [Source:HGNC Symbol;Acc:1057]	8144625	ENSG00000136573	8:11351510-11422113	+	NM_001715	135.42	2587.3	8.23	0	6.48003	OK	10.5341	OK	56.1451	OK	4.94417	OK	0.184926	OK	131.659	OK	15.6619	OK	216.548	OK	1.4874	OK	1.92504	OK	104.396	OK	19.0592	OK	1.98944	OK	0.239668	OK	4.44512	OK	2.91257	OK	1.72384	OK	2.68696	OK	0.707229	OK	75
RNU5E-1	RNA, U5E small nuclear 1 [Source:HGNC Symbol;Acc:10215]	7897801	ENSG00000199347	1:11968209-11968328	+	NR_002754	0.51	10.07	8.22	0.001006	17.2105	OK	0	OK	0	OK	0	OK	0	OK	0	OK	0	OK	0	OK	201.9	OK	0	OK	0	OK	0	OK	106.726	OK	0	OK	0	OK	17.3204	OK	0	OK	0	OK	0	OK	75
			ENSG00000265743	17:29291953-29292518	-		0.27	5.26	8.22	0.001036	0.32074	OK	0	OK	0.221667	OK	0	OK	0.210401	OK	0.570638	OK	0.269565	OK	0	OK	0	OK	0.114194	OK	0	OK	0.117174	OK	0	OK	0	OK	0.153135	OK	0	OK	0	OK	0	OK	0	OK	75
HES4	hes family bHLH transcription factor 4 [Source:HGNC Symbol;Acc:24149]	7911376	ENSG00000188290	1:934342-935552	-	NM_001142467;NM_021170	35.32	522.44	8.21	0.000339	1.33229	OK	20.1187	OK	6.13584	OK	0.0644822	OK	1.1695	OK	3.48803	OK	61.6763	OK	7.14645	OK	42.9482	OK	46.9155	OK	1.28523	OK	14.0369	OK	5.37465	OK	1.80003	OK	26.4788	OK	2.77225	OK	1.14285	OK	0.25936	OK	0.42395	OK	75
HSPA6	heat shock 70kDa protein 6 (HSP70B') [Source:HGNC Symbol;Acc:5239]	7906775;7906764	ENSG00000173110	1:161494036-161496681	+	NM_002155	28.74	380.77	8.21	0	5.81156	OK	1.33457	OK	5.1037	OK	0.820211	OK	0.936903	OK	4.16199	OK	1.76807	OK	0.751903	OK	40.6761	OK	1.68088	OK	0.225406	OK	0.761778	OK	2.35036	OK	0.271992	OK	0.653473	OK	0.259332	OK	0.37466	OK	0.789286	OK	0.449827	OK	75
	Small nucleolar RNA SNORA43 [Source:RFAM;Acc:RF00416]	8077511	ENSG00000199815	3:8973179-8973316	+		0	3.78	8.2	0.003332	8.93504	OK	0	OK	0	OK	0	OK	4.15985	OK	0	OK	0	OK	0	OK	0	OK	0	OK	0	OK	0	OK	4.75838	OK	0	OK	0	OK	0	OK	0	OK	0	OK	0	OK	75
CORO2B	coronin, actin binding protein, 2B [Source:HGNC Symbol;Acc:2256]	7984475	ENSG00000103647	15:68871308-69020145	+	NM_006091;NM_001190456;NM_001190457	0.45	11.34	8.2	0	0.707605	OK	0.20164	OK	0.0978181	OK	0.0177026	OK	0	OK	0.0067678	OK	0.219639	OK	0.0216048	OK	0.00952193	OK	0.0338338	OK	0.0232348	OK	0.0258483	OK	0.00839706	OK	0	OK	0	OK	0.00896496	OK	0	OK	0	OK	0	OK	75
CST6	cystatin E/M [Source:HGNC Symbol;Acc:2478]	7941505	ENSG00000175315	11:65779312-65780976	+	NM_001323	0.39	6.65	8.19	0.000371	0.21191	OK	0.11408	OK	0.131815	OK	0.0478828	OK	0.788949	OK	0.332474	OK	0.730423	OK	0.288645	OK	0.204298	OK	0	OK	0.248337	OK	0.0929335	OK	0.455421	OK	0.0356829	OK	0.121395	OK	0	OK	0	OK	0	OK	0.0783795	OK	75
CBS	cystathionine-beta-synthase [Source:HGNC Symbol;Acc:1550]	8070632	ENSG00000160200	21:44473301-44497053	-	NM_000071;NM_001178009;NM_001178008	5.65	81	8.19	0	0.447984	OK	0.214257	OK	0.896446	OK	0.0467482	OK	0.442181	OK	0.0683495	OK	0.491365	OK	1.02687	OK	0.949113	OK	1.32021	OK	1.32408	OK	0.140162	OK	0.0506069	OK	9.47689	OK	0.229282	OK	0.0735438	OK	0.0386278	OK	0.0771529	OK	0.0715356	OK	75
HIST2H4B;HIST4H	histone cluster 1, H4b [Source:HGNC Symbol;Acc:4789]	8124385	ENSG00000124529	6:26027124-26027480	-	NM_003544	0.65	8.63	8.18	0.000103	0.825628	OK	0	OK	0.713424	OK	0.156625	OK	0.813377	OK	0	OK	0.350107	OK	0.367261	OK	1.30602	OK	0.586705	OK	0.394262	OK	0.150698	OK	0	OK	0.348727	OK	2.56422	OK	0	OK	0	OK	0	OK	0.125841	OK	75
			ENSG00000228353	10:3810107-3810943	+		0.25	5.68	8.18	0.001293	0.361313	OK	0	OK	0	OK	0	OK	0.356245	OK	0	OK	0	OK	0	OK	0	OK	0	OK	0.171265	OK	0	OK	0.39406	OK	0	OK	0	OK	0.203598	OK	0	OK	0	OK	0	OK	75
DUSP5P1	dual specificity phosphatase 5 pseudogene 1 [Source:HGNC Symbol;Acc:32020]	7910379;7910383	ENSG00000183929	1:228744885-228788150	+	NR_002834	0.2	7.28	8.18	0	0.010749	OK	0.0145111	OK	0.0111445	OK	0.048439	OK	0.630353	OK	0.0214403	OK	0.188079	OK	0.0147637	OK	0	OK	0	OK	0.0105836	OK	0.275368	OK	0	OK	0.129543	OK	0	OK	0	OK	0.0107436	OK	0	OK	0	OK	75
TYRO3	TYRO3 protein tyrosine kinase [Source:HGNC Symbol;Acc:12446]	8180298;7982935;7982938	ENSG00000092445	15:41849873-41871536	+	NM_006293	4.1	42.22	8.17	2e-06	0.870651	OK	0.0952438	OK	0.408851	OK	0.212638	OK	0.779359	OK	0.0408669	OK	0.487602	OK	0.315285	OK	0.110541	OK	1.02745	OK	0.213041	OK	0.473344	OK	0.284393	OK	0.540334	OK	0.403771	OK	0.0737042	OK	0.0138038	OK	0.0799074	OK	0.0622125	OK	75
C19orf26	chromosome 19 open reading frame 26 [Source:HGNC Symbol;Acc:28617]	8032197	ENSG00000099625	19:1228286-1238026	-	NM_152769	0.2	5.15	8.16	0.001308	0.132627	OK	0.0162432	OK	0.0311727	OK	0.0203146	OK	0.111627	OK	0.0517876	OK	0.0395503	OK	0.0496286	OK	0.116572	OK	0.0335817	OK	0.0415414	OK	0.108234	OK	0.238018	OK	0.00505641	OK	0.0907913	OK	0.0205963	OK	0.0120231	OK	0.00777768	OK	0.0167648	OK	75
MIR4505	microRNA 4505 [Source:HGNC Symbol;Acc:41743]		ENSG00000264741	14:74225450-74225522	+	NR_039727	0.2	5.81	8.15	0.001635	0	OK	0	OK	0	OK	0	OK	0	OK	0	OK	0	OK	0	OK	0	OK	0	OK	0	OK	0	OK	0	OK	0	OK	0	OK	0	OK	0	OK	0	OK	0	OK	75
SLC1A1	solute carrier family 1 (neuronal/epithelial high affinity glutamate transporter, system Xag), member 1 [Source:HGNC Symbol;Acc:10939]	8154135	ENSG00000106688	9:4490444-4587469	+	NM_004170	10.12	175.4	8.15	0	1.00028	OK	14.3176	OK	0.272964	OK	1.86483	OK	0.113124	OK	0.0119372	OK	0.0841195	OK	0.0095256	OK	0.102551	OK	0.0950512	OK	0.300459	OK	0.15078	OK	0.266641	OK	0.221293	OK	0.0692086	OK	0.0870048	OK	0.0138521	OK	0.0448041	OK	0.0386271	OK	75
BTNL9	butyrophilin-like 9 [Source:HGNC Symbol;Acc:24176]	8110631	ENSG00000165810	5:180467225-180488523	+	NM_152547	1.22	18.34	8.14	0.000427	0.504381	OK	0.270956	OK	0.164163	OK	0	OK	0	OK	0.00637062	OK	1.13311	OK	0.0406574	OK	0.139601	OK	0	OK	0.332863	OK	0.130167	OK	0.245119	OK	0.0559586	OK	0.546335	OK	0	OK	0.00739125	OK	0.0511667	OK	0.00686996	OK	75
LOC101927068;CN	contactin associated protein-like 3 [Source:HGNC Symbol;Acc:13834]	8155460;8161288;8155359;8155540;8161460	ENSG00000106714	9:39072764-39288312	-	NM_033655	6.29	196.97	8.14	0	1.90463	OK	0.293336	OK	1.54596	OK	0.0590608	OK	0	OK	0	OK	1.16352	OK	0.903798	OK	14.9845	OK	0.534183	OK	4.81635	OK	2.52713	OK	1.0246	OK	0	OK	0.299022	OK	0.025244	OK	0.0198691	OK	0.126331	OK	0.132523	OK	75
IFI27	interferon, alpha-inducible protein 27 [Source:HGNC Symbol;Acc:5397]	7976443	ENSG00000165949	14:94571182-94583033	+	NM_005532;NM_001130080	18.6	251.33	8.14	0	4.26989	OK	14.2396	OK	2.23741	OK	1.77759	OK	2.76581	OK	1.26881	OK	7.13573	OK	119.935	OK	0.625106	OK	19.3672	OK	1.1949	OK	2.38551	OK	62.1442	OK	0.730618	OK	1.16597	OK	0.249041	OK	1.28907	OK	0.835007	OK	3.26559	OK	75
KLC3	kinesin light chain 3 [Source:HGNC Symbol;Acc:20717]	8029671	ENSG00000104892	19:45836692-45854778	+	NM_177417	0.7	11.67	8.12	0.000625	0.31923	OK	0.400028	OK	0.136559	OK	0.122207	OK	0.0394136	OK	0.0268706	OK	0.763042	OK	0.054372	OK	0.0657502	OK	0.079836	OK	0.0237454	OK	0.290477	OK	1.41084	OK	0.0390855	OK	0.143777	OK	0.0796618	OK	0	OK	0	OK	0	OK	75
			ENSG00000237857	9:98177116-98189078	-		0.2	4.96	8.11	0.001317	0.0400976	OK	0.108165	OK	0	OK	0	OK	0.0588277	OK	0.0173465	OK	0	OK	0	OK	0	OK	0.0215535	OK	0	OK	0.0219784	OK	0	OK	0.202401	OK	0	OK	0	OK	0	OK	0	OK	0.0185958	OK	75
SCD	stearoyl-CoA desaturase (delta-9-desaturase) [Source:HGNC Symbol;Acc:10571]	7929816	ENSG00000099194	10:102106881-102124591	+	NM_005063	188.65	1901.5	8.07	1e-06	4.95455	OK	21.8559	OK	7.33213	OK	1.25285	OK	30.3442	OK	1.51245	OK	22.7471	OK	5.91322	OK	18.7622	OK	6.6161	OK	3.56333	OK	10.2397	OK	38.2123	OK	46.6121	OK	6.55153	OK	1.18993	OK	1.92513	OK	2.11787	OK	1.71766	OK	75
IL6	interleukin 6 (interferon, beta 2) [Source:HGNC Symbol;Acc:6018]	8131803	ENSG00000136244	7:22765503-22771621	+	NM_000600	0.67	10.9	8.06	0.000613	0.63588	OK	0.432708	OK	1.43807	OK	0	OK	0	OK	0	OK	0.715656	OK	0.0449166	OK	0.583687	OK	0.402673	OK	0.294698	OK	0.219229	OK	0.630276	OK	0.0679806	OK	0.248587	OK	0	OK	0	OK	0.0241588	OK	0.0565366	OK	75
			ENSG00000254741	8:144661806-144662840	+		0.8	8.49	8.05	5e-05	10.1055	OK	21.5672	OK	8.55199	OK	12.6345	OK	12.4826	OK	11.3469	OK	5.2148	OK	10.1027	OK	9.14794	OK	6.15659	OK	6.86482	OK	11.0229	OK	12.1555	OK	13.7541	OK	12.3734	OK	5.08675	OK	4.86028	OK	2.38909	OK	2.53963	OK	75
GPR115	G protein-coupled receptor 115 [Source:HGNC Symbol;Acc:19011]	8120135	ENSG00000153294	6:47653600-47689757	+	NM_153838	0	3.16	8.04	0.003624	0.0411468	OK	0	OK	0	OK	0	OK	0.0165681	OK	0.00730583	OK	0.0102964	OK	0.0466043	OK	0	OK	0.0182417	OK	0.13364	OK	0	OK	0.0725225	OK	0	OK	0	OK	0	OK	0	OK	0	OK	0	OK	75
IFIT1	interferon-induced protein with tetratricopeptide repeats 1 [Source:HGNC Symbol;Acc:5407]	7929065;7929070	ENSG00000185745	10:91152303-91163745	+	NM_001270927;NM_001548;NM_001270929;NM_001270928;NM_001270930	53.3	705.71	8.04	0	1.30334	OK	12.5314	OK	4.15034	OK	5.72282	OK	4.17856	OK	6.64503	OK	1.36798	OK	8.09062	OK	19.8666	OK	9.72488	OK	2.26988	OK	0.563875	OK	65.9542	OK	0.413789	OK	0.500394	OK	0.999519	OK	0.619479	OK	0.620768	OK	0.893584	OK	75
	DLG5 antisense RNA 1 [Source:HGNC Symbol;Acc:45109]		ENSG00000233871	10:79687130-79689582	+		0	2	8.03	0.003332	0.399506	OK	0.107149	OK	0	OK	0	OK	0.235497	OK	0.0705071	OK	0.0997915	OK	0.215607	OK	0.0956603	OK	0.0855141	OK	0	OK	0	OK	0.0863096	OK	0	OK	0	OK	0	OK	0	OK	0	OK	0	OK	75
SPTA1	spectrin, alpha, erythrocytic 1 (elliptocytosis 2) [Source:HGNC Symbol;Acc:11272]	7921367	ENSG00000163554	1:158580496-158656488	-	NM_003126	7.18	234.63	8.03	0	0.492066	OK	0.481991	OK	0.30243	OK	0.4891	OK	0.0061315	OK	0.142784	OK	2.93742	OK	0.0259166	OK	0.00380828	OK	0.135961	OK	0	OK	0.727249	OK	13.4649	OK	0.169089	OK	0.91376	OK	0.0356014	OK	0.0451562	OK	0.0746892	OK	0.0689305	OK	75
CXCR1	chemokine (C-X-C motif) receptor 1 [Source:HGNC Symbol;Acc:6026]	8058905	ENSG00000163464	2:219027568-219031718	-	NM_000634	18.5	310.48	8.02	0.000804	4.57199	OK	2.48325	OK	2.72838	OK	0.515068	OK	0.0207839	OK	0.110051	OK	1.3962	OK	0.817836	OK	13.6383	OK	0.88077	OK	20.2266	OK	2.28444	OK	1.16003	OK	0.080479	OK	0.182802	OK	0.109209	OK	0.0318819	OK	0.371231	OK	0.414743	OK	75
P2RY13	purinergic receptor P2Y, G-protein coupled, 13 [Source:HGNC Symbol;Acc:4537]	8091523	ENSG00000181631	3:151044100-151047336	-	NM_176894	45.59	428.23	8.01	0	4.61073	OK	2.87861	OK	5.1004	OK	0.962804	OK	2.1718	OK	8.65507	OK	8.64485	OK	7.18958	OK	6.60713	OK	1.24656	OK	5.90226	OK	3.97676	OK	4.19461	OK	0.175707	OK	2.50361	OK	0.18427	OK	0.512606	OK	0.687759	OK	0.635147	OK	75
	vanin 3 [Source:HGNC Symbol;Acc:16431]	8129627	ENSG00000093134	6:133043926-133055904	-		15.96	200.99	8.01	0.000148	3.88603	OK	1.75774	OK	3.6774	OK	0.255186	OK	0.283677	OK	1.59218	OK	1.20848	OK	1.12039	OK	24.8083	OK	1.10735	OK	8.14182	OK	2.48908	OK	2.86367	OK	0.201414	OK	0.315761	OK	0.10682	OK	0.2928	OK	0.410596	OK	0.500624	OK	75
IFIT3	interferon-induced protein with tetratricopeptide repeats 3 [Source:HGNC Symbol;Acc:5411]	7929052	ENSG00000119917	10:91087651-91100728	+	NM_001549;NM_001031683	91.83	1184.39	8	0.000193	1.16334	OK	18.9667	OK	6.51282	OK	6.52975	OK	1.55446	OK	5.57668	OK	12.6923	OK	8.18233	OK	42.731	OK	7.74266	OK	11.9355	OK	1.04931	OK	66.6544	OK	0.585977	OK	0.448177	OK	1.08468	OK	0.978813	OK	0.744804	OK	1.77637	OK	75
CTNNA3	catenin (cadherin-associated protein), alpha 3 [Source:HGNC Symbol;Acc:2511]	7933904	ENSG00000183230	10:67672276-69455927	-	NM_013266;NM_001127384	4.2	51.93	7.98	0.000133	0.0473431	OK	4.01438	OK	0.812045	OK	0.773772	OK	0.151496	OK	0.00201135	OK	1.09089	OK	0.813245	OK	0.280597	OK	0.996149	OK	0.050035	OK	2.39272	OK	0.2484	OK	0.0434332	OK	0.617011	OK	0.343163	OK	0.0513778	OK	0.119961	OK	0.0863701	OK	75
			ENSG00000272438	1:840214-851356	+		0	2.44	7.98	0.003616	0.284548	OK	0	OK	0	OK	0	OK	0.420547	OK	0	OK	0	OK	0	OK	0	OK	0.30322	OK	0	OK	0	OK	0	OK	0.120207	OK	0	OK	0	OK	0	OK	0	OK	0	OK	75
SLC4A1	solute carrier family 4 (anion exchanger), member 1 (Diego blood group) [Source:HGNC Symbol;Acc:11027]	8015991	ENSG00000004939	17:42325753-42345509	-	NM_000342	2.78	1299.68	7.97	0	11.9559	OK	3.18581	OK	2.77236	OK	4.00773	OK	0	OK	0.0298125	OK	22.2836	OK	0.173389	OK	0.0170567	OK	0.998471	OK	0.0138308	OK	14.6776	OK	100.883	OK	0.576576	OK	2.83726	OK	2.08308e-08	OK	0	OK	0.104007	OK	0.0776803	OK	75
	ZNF503 antisense RNA 2 [Source:HGNC Symbol;Acc:23525]	7928531	ENSG00000237149	10:77160759-77168738	+		0.39	16.65	7.97	0	3.47591	OK	0.805193	OK	0.711585	OK	0.186275	OK	0.0192007	OK	0.936519	OK	3.33969	OK	1.48224	OK	0.64161	OK	1.14297	OK	5.83831	OK	0.180574	OK	0.87339	OK	0.0924787	OK	0.563413	OK	0.187207	OK	0.109517	OK	0.308713	OK	0.188444	OK	75
MAPK15	mitogen-activated protein kinase 15 [Source:HGNC Symbol;Acc:24667]	8148674	ENSG00000181085	8:144798429-144804628	+	NM_139021	6.09	87.87	7.95	0	0.177837	OK	0.146932	OK	0	OK	0	OK	1.48138	OK	2.77939	OK	1.3497	OK	0.85839	OK	0.304037	OK	1.49579	OK	2.88462	OK	14.754	OK	0.168046	OK	0.753655	OK	3.71427	OK	0.0466065	OK	0.370538	OK	0.697756	OK	0.0628998	OK	75
LILRA2	leukocyte immunoglobulin-like receptor, subfamily A (with TM domain), member 2 [Source:HGNC Symbol;Acc:6603]	8031207	ENSG00000239998	19:55084387-55099027	+	NM_006866;NM_001130917	57.65	523.28	7.93	0	19.8569	OK	7.37585	OK	24.2367	OK	5.9854	OK	5.26834	OK	23.4293	OK	10.1954	OK	19.3215	OK	13.7772	OK	4.5776	OK	10.4701	OK	10.0491	OK	5.73861	OK	0.700324	OK	9.19048	OK	0.394576	OK	2.18447	OK	1.79299	OK	1.17756	OK	75
QPCT	glutaminyl-peptide cyclotransferase [Source:HGNC Symbol;Acc:9753]	8041508	ENSG00000115828	2:37571717-37600465	+	NM_012413	37.28	368.39	7.93	2e-06	8.19548	OK	3.48955	OK	19.8866	OK	2.26868	OK	1.91678	OK	10.0831	OK	7.21593	OK	6.81742	OK	11.8577	OK	2.16675	OK	11.2694	OK	6.87488	OK	4.77534	OK	0.304534	OK	1.76178	OK	0.122198	OK	0.220212	OK	1.20454	OK	1.50356	OK	75
FAM83E	family with sequence similarity 83, member E [Source:HGNC Symbol;Acc:25972]	8038109	ENSG00000105523	19:49104067-49118111	-	NM_017708	1.58	18.61	7.92	8.5e-05	0.677731	OK	0.0948541	OK	0.0437157	OK	0	OK	0.292303	OK	0.0970928	OK	0.513447	OK	0.158302	OK	0.0851209	OK	0.0755825	OK	1.37386	OK	0.0308143	OK	0.358963	OK	0.128734	OK	0.201359	OK	0.084038	OK	0.0635485	OK	0	OK	0.0130471	OK	75
			ENSG00000272715	1:117451771-117452153	-		0.73	12.9	7.91	0	0.24077	OK	0	OK	1.24809	OK	0	OK	8.05982	OK	0.214956	OK	0.304804	OK	0.322178	OK	0.286357	OK	0.642318	OK	0	OK	1.45088	OK	2.61294	OK	0.101632	OK	0	OK	0.136132	OK	0.119766	OK	0.154939	OK	0	OK	75
PABPN1L	poly(A) binding protein, nuclear 1-like (cytoplasmic) [Source:HGNC Symbol;Acc:37237]		ENSG00000205022	16:88928034-88933068	-	NM_001080487	0.67	12.05	7.88	0	0.249894	OK	0.098041	OK	0.294012	OK	0	OK	0	OK	0.199223	OK	0.152769	OK	0.0341942	OK	0.0854496	OK	0.0777345	OK	0.673709	OK	0.0399104	OK	0.16071	OK	0	OK	0.0521265	OK	0	OK	0.0249607	OK	0	OK	0	OK	75
PKD2L1	polycystic kidney disease 2-like 1 [Source:HGNC Symbol;Acc:9011]	7935756	ENSG00000107593	10:102047903-102090243	-	NM_016112;NM_001253837	0.8	10.85	7.87	0.000203	0.0234045	OK	0.269876	OK	0.128767	OK	0.111598	OK	0.196039	OK	0.219435	OK	0.49422	OK	0.024209	OK	0.120275	OK	0	OK	0	OK	0.0256558	OK	0.365086	OK	0.00984185	OK	0.228202	OK	0	OK	0.0233917	OK	0	OK	0.0108665	OK	75
PVRL4	poliovirus receptor-related 4 [Source:HGNC Symbol;Acc:19688]	7921773	ENSG00000143217	1:161040785-161059389	-	NM_030916	0.72	9.41	7.87	0.000291	0.0590976	OK	0	OK	0.0153179	OK	0.0166394	OK	0.180455	OK	0.0301431	OK	0.215555	OK	0.160655	OK	0.185549	OK	0.0375848	OK	0.109198	OK	0.0161951	OK	0.191486	OK	0.0186359	OK	0.0211682	OK	0.00843298	OK	0	OK	0.00955404	OK	0.0332021	OK	75
LINC00622	long intergenic non-protein coding RNA 622 [Source:HGNC Symbol;Acc:44251]		ENSG00000260941	1:120140325-120141894	-	NR_036540	0	2.17	7.86	0.003846	0.035309	OK	0.0238175	OK	0.0183038	OK	0.0199016	OK	0.138114	OK	0.0763143	OK	0.129145	OK	0.0726127	OK	0	OK	0	OK	0.0347034	OK	0.0387069	OK	0	OK	0	OK	0.0505835	OK	0	OK	0	OK	0	OK	0	OK	75
HLX	H2.0-like homeobox [Source:HGNC Symbol;Acc:4978]	7909890	ENSG00000136630	1:221051699-221058401	+	NM_021958	19.53	196.2	7.85	5e-06	1.77766	OK	1.52521	OK	2.51926	OK	1.18479	OK	0.68382	OK	7.66975	OK	9.64346	OK	5.24803	OK	2.77533	OK	1.22031	OK	1.90105	OK	4.65369	OK	11.1918	OK	0.244443	OK	2.5912	OK	0.162777	OK	0.142818	OK	0.734034	OK	1.05034	OK	75
	RNA, 7SL, cytoplasmic 671, pseudogene [Source:HGNC Symbol;Acc:46687]	8098938	ENSG00000240455	4:1870787-1871064	-		0	2.28	7.85	0.003896	0.238035	OK	0.315378	OK	0	OK	0	OK	0.469395	OK	0	OK	0	OK	0	OK	0	OK	0	OK	0.447844	OK	0	OK	0	OK	0.201608	OK	0	OK	0	OK	0	OK	0	OK	0	OK	75
CA1	carbonic anhydrase I [Source:HGNC Symbol;Acc:1368]	8151592	ENSG00000133742	8:86239837-86291243	-	NM_001128830;NM_001128831;NM_001128829;NM_001738;NM_001164830	2.25	1461.55	7.82	0	26.0134	OK	9.88684	OK	5.01238	OK	14.3374	OK	0.0750531	OK	0	OK	86.5546	OK	1.47032	OK	0	OK	3.44152	OK	0	OK	34.5259	OK	358.588	OK	2.28488	OK	47.9386	OK	0.142452	OK	0.175065	OK	0.124856	OK	0.0546769	OK	75
LOC101929869;CN	contactin associated protein-like 3B [Source:HGNC Symbol;Acc:32035]	8155460;8161288;8155359;8155540;8161460	ENSG00000154529	9:43684902-43924049	+	NM_001201380	0.2	9.88	7.81	0	0.374035	OK	0.051786	OK	0.254557	OK	0.00309364	OK	0	OK	0.000907111	OK	0.147492	OK	0.0971931	OK	3.73451	OK	0.219721	OK	0.628898	OK	0.347908	OK	0.191196	OK	0	OK	0.0758623	OK	0.00120398	OK	0.00158116	OK	0.00359383	OK	0.0257616	OK	75
CRNDE	colorectal neoplasia differentially expressed (non-protein coding) [Source:HGNC Symbol;Acc:37078]		ENSG00000245694	16:54952775-54963101	-	NR_034106;NR_034105	8.84	108.34	7.81	0	1.40387	OK	3.70913	OK	0.665568	OK	3.08753	OK	0.169163	OK	0.268703	OK	12.3197	OK	3.58975	OK	2.20897	OK	4.9957	OK	0.278453	OK	0.704716	OK	0.709033	OK	28.3143	OK	0.88031	OK	0.142727	OK	0.227504	OK	0.0753744	OK	0.433326	OK	75
	immunoglobulin kappa joining 4 [Source:HGNC Symbol;Acc:5722]		ENSG00000211594	2:89160398-89160434	-		0.27	5.85	7.8	0.001859	0	OK	0	OK	0	OK	0	OK	0	OK	0	OK	0	OK	0	OK	0	OK	0	OK	0	OK	0	OK	0	OK	0	OK	0	OK	0	OK	0	OK	0	OK	0	OK	75
			ENSG00000273391	7:139043778-139044312	-		3.52	33.67	7.78	1e-06	3.80137	OK	1.11336	OK	1.71959	OK	1.25235	OK	5.97097	OK	0.790126	OK	1.20362	OK	1.02846	OK	7.21257	OK	1.48063	OK	1.87705	OK	0.454696	OK	3.05663	OK	2.30064	OK	2.86978	OK	0.313872	OK	0.275591	OK	0.0891219	OK	0.254715	OK	75
SFRP2	secreted frizzled-related protein 2 [Source:HGNC Symbol;Acc:10777]	8103254	ENSG00000145423	4:154701744-154710272	-	NM_003013	0	3.48	7.78	0.004371	0.106004	OK	0	OK	0.0686895	OK	0.0149311	OK	0	OK	0	OK	0.145144	OK	0.0363749	OK	0	OK	0	OK	0.0391144	OK	0.0435758	OK	0.241033	OK	0	OK	0	OK	0	OK	0	OK	0	OK	0	OK	75
RTN4RL1	reticulon 4 receptor-like 1 [Source:HGNC Symbol;Acc:21329]	8011214	ENSG00000185924	17:1837971-1928639	-	NM_178568	14.61	138.75	7.77	1e-06	3.42634	OK	0.567574	OK	2.26735	OK	0.665864	OK	0.716913	OK	2.3014	OK	0.216232	OK	0.83243	OK	0.595985	OK	1.1958	OK	0.730121	OK	1.6632	OK	0.0152309	OK	0.527131	OK	0.796088	OK	0.105717	OK	0.07121	OK	0.128983	OK	0.191949	OK	75
AP1M2	adaptor-related protein complex 1, mu 2 subunit [Source:HGNC Symbol;Acc:558]	8034084	ENSG00000129354	19:10683347-10697991	-	NM_005498	30.61	698.36	7.75	0	0.281557	OK	9.61297	OK	14.1858	OK	0.22098	OK	132.991	OK	0.620051	OK	15.4287	OK	0.0580932	OK	25.2636	OK	0.0810981	OK	0.402806	OK	24.7182	OK	4.98874	OK	3.0484	OK	29.5328	OK	1.02703	OK	0.351243	OK	1.14499	OK	0.170132	OK	75
ABCA9	ATP-binding cassette, sub-family A (ABC1), member 9 [Source:HGNC Symbol;Acc:39]	8017927	ENSG00000154258	17:66970629-67057205	-	NM_080283	6.69	82.84	7.75	0	0.848731	OK	0.945286	OK	0.206407	OK	0.672247	OK	0.0687744	OK	0.135716	OK	0.03008	OK	0.0895094	OK	0.015043	OK	0.0177956	OK	0.04485	OK	3.10616	OK	0.159765	OK	1.37992	OK	0.175083	OK	0.0223965	OK	0.0795413	OK	0.0801229	OK	0.0227166	OK	75
SLC15A3	solute carrier family 15 (oligopeptide transporter), member 3 [Source:HGNC Symbol;Acc:18068]	7948493	ENSG00000110446	11:60704556-60720002	-	NM_016582	142.72	1259.95	7.74	0	24.0584	OK	15.5375	OK	27.2325	OK	30.9572	OK	13.5277	OK	61.2174	OK	28.3007	OK	32.4908	OK	74.2993	OK	23.0746	OK	58.9199	OK	9.80904	OK	28.1927	OK	2.88224	OK	22.6652	OK	2.76823	OK	4.97877	OK	5.12577	OK	2.84659	OK	75
MTUS2	microtubule associated tumor suppressor candidate 2 [Source:HGNC Symbol;Acc:20595]	7968307	ENSG00000132938	13:29598748-30077892	+	NM_001033602;NM_015233	15.82	234.69	7.74	0	2.27937	OK	1.85912	OK	6.58166	OK	0.119028	OK	0	OK	1.44306	OK	0.340971	OK	0.466125	OK	1.35133	OK	7.6256	OK	0.874843	OK	1.91627	OK	0.13009	OK	0.200623	OK	0.161435	OK	0.166692	OK	0.417374	OK	0.135937	OK	0.0852012	OK	75
CCDC114	coiled-coil domain containing 114 [Source:HGNC Symbol;Acc:26560]	8038048	ENSG00000105479	19:48799714-48825151	-	NM_144577	50.91	466.93	7.72	0	9.7607	OK	5.41316	OK	5.6666	OK	1.97227	OK	11.9471	OK	8.03723	OK	1.98573	OK	3.8718	OK	4.29321	OK	3.78869	OK	0.867109	OK	7.73941	OK	0.0695886	OK	2.70102	OK	6.74242	OK	0.372409	OK	0.64351	OK	0.483884	OK	0.65476	OK	75
NSUN7	NOP2/Sun domain family, member 7 [Source:HGNC Symbol;Acc:25857]	8094759	ENSG00000179299	4:40751914-40812002	+	NM_024677	4.64	55.89	7.72	0.000178	0.251122	OK	1.006	OK	0.218434	OK	0.248649	OK	0.107378	OK	0.00628006	OK	1.62768	OK	0.768589	OK	0.893417	OK	0.23028	OK	0.870809	OK	0.102059	OK	0.262139	OK	0.046795	OK	0	OK	0.0354573	OK	0.0845251	OK	0.00942702	OK	0.0717227	OK	75
BATF2	basic leucine zipper transcription factor, ATF-like 2 [Source:HGNC Symbol;Acc:25163]	7949340	ENSG00000168062	11:64755415-64764517	-	NM_138456	1.19	14.94	7.72	0.000296	0.0375228	OK	0.0819252	OK	0.155615	OK	0.0986516	OK	0.0489057	OK	0.347202	OK	1.14792	OK	0.0799943	OK	0.181824	OK	0.1492	OK	0.701768	OK	0.0256207	OK	0.0802945	OK	0.0784357	OK	0.0397472	OK	0.0158255	OK	0	OK	0.0795924	OK	0.0257545	OK	75
			ENSG00000253172	5:172571165-172572042	-		0	2.28	7.71	0.004267	0.62105	OK	0.104127	OK	0.241427	OK	0	OK	0.381285	OK	0	OK	0.096875	OK	0	OK	0	OK	0.0830989	OK	0.0751368	OK	0	OK	0.0838327	OK	0	OK	0.666898	OK	0	OK	0	OK	0	OK	0	OK	75
GLP1R	glucagon-like peptide 1 receptor [Source:HGNC Symbol;Acc:4324]	8119338	ENSG00000112164	6:39016574-39055519	+	NM_002062	1.04	17.63	7.71	0	0.0419486	OK	0	OK	0.0173969	OK	0	OK	0	OK	0	OK	0.101919	OK	0.24214	OK	0	OK	0.00902725	OK	0.090923	OK	0.11036	OK	0.610025	OK	0.0141107	OK	0.024041	OK	0	OK	0	OK	0	OK	0	OK	75
IRX5	iroquois homeobox 5 [Source:HGNC Symbol;Acc:14361]	7995668	ENSG00000176842	16:54964774-54968397	+	NM_005853;NM_001252197	1.04	91.1	7.71	0	0.41732	OK	0.0402604	OK	0.072792	OK	0.0672487	OK	0	OK	0.0953348	OK	0.696583	OK	0.0613996	OK	0.201349	OK	0.504239	OK	0.0108782	OK	0.024224	OK	0.0804089	OK	12.4094	OK	0.0427439	OK	0.0170184	OK	0	OK	0	OK	0.0484495	OK	75
		8156160	ENSG00000234424	9:88368221-88401490	+		1.21	19.69	7.71	0	0.343125	OK	1.60836	OK	0.249982	OK	0.147309	OK	0.292339	OK	0.203169	OK	1.79851	OK	0.242832	OK	0.724171	OK	0.0932929	OK	0.375693	OK	0.251246	OK	0.169822	OK	5.46787	OK	0.23094	OK	0.167209	OK	0.247001	OK	0.248297	OK	0.42259	OK	75
			ENSG00000271947	2:7045855-7046432	-		3.33	42.63	7.7	0	0.184961	OK	5.13499	OK	1.34221	OK	4.04699	OK	15.2442	OK	0.216337	OK	0	OK	0.334236	OK	0.370245	OK	0.528603	OK	0.299563	OK	1.08161	OK	0.132868	OK	0.155827	OK	1.41244	OK	0	OK	0.0614797	OK	0	OK	0.17058	OK	75
LINC00494	long intergenic non-protein coding RNA 494 [Source:HGNC Symbol;Acc:27657]		ENSG00000235621	20:46988693-46999372	+	NR_026958	5.11	98.34	7.69	0	12.7345	OK	0.928922	OK	0.614173	OK	0.0860494	OK	0.0165895	OK	0.67701	OK	0.500417	OK	0.2094	OK	0.154557	OK	0.0639343	OK	0.125318	OK	0.117623	OK	0.0272297	OK	0.0402478	OK	0.170265	OK	0	OK	0.0169701	OK	0.0989446	OK	0.00788538	OK	75
VENTX	VENT homeobox [Source:HGNC Symbol;Acc:13639]	7931556	ENSG00000151650	10:135050908-135055433	+	NM_014468	18.09	164.48	7.68	0	1.15017	OK	0.558106	OK	1.79805	OK	0.971668	OK	1.41379	OK	5.18227	OK	2.21644	OK	2.66708	OK	0.620849	OK	0.609089	OK	0.929409	OK	1.0244	OK	0.451625	OK	0.0831233	OK	3.72067	OK	0.133334	OK	0.179639	OK	0.278895	OK	0.125209	OK	75
APOE	apolipoprotein E [Source:HGNC Symbol;Acc:613]	8029530	ENSG00000130203	19:45409011-45412650	+	NM_000041	26.33	242.3	7.68	0	4.68451	OK	2.31013	OK	2.12986	OK	0.496517	OK	12.3449	OK	3.13034	OK	16.5344	OK	6.80268	OK	7.47344	OK	1.93625	OK	12.1398	OK	1.839	OK	6.8362	OK	1.77325	OK	8.73824	OK	1.25537	OK	0.695784	OK	0.424642	OK	0.391365	OK	75
PIP5KL1	phosphatidylinositol-4-phosphate 5-kinase-like 1 [Source:HGNC Symbol;Acc:28711]	8164328	ENSG00000167103	9:130683158-130693076	-	NM_001135219;NM_173492	14.26	139.31	7.67	6e-06	2.60745	OK	0.472667	OK	2.65289	OK	0.556443	OK	1.75825	OK	1.56548	OK	0.690362	OK	0.863049	OK	2.17186	OK	2.84523	OK	1.13367	OK	1.92283	OK	0.915676	OK	0.519102	OK	16.5231	OK	0.309896	OK	0.479728	OK	0.492361	OK	0.368394	OK	75
			ENSG00000260467	16:57715036-57735642	-		1.06	20.71	7.67	0.001738	0.0983144	OK	0	OK	0.020385	OK	0	OK	0	OK	0	OK	0	OK	0	OK	0.0948332	OK	0	OK	0.15374	OK	0	OK	0	OK	0	OK	0	OK	0	OK	0	OK	0	OK	0	OK	75
	LMLN antisense RNA 1 [Source:HGNC Symbol;Acc:40738]		ENSG00000232832	3:197765192-197766105	-		0	3.1	7.66	0.004681	0.881149	OK	0.545997	OK	0.702655	OK	0	OK	6.55367	OK	0	OK	1.43257	OK	0.183442	OK	0.569244	OK	0.145217	OK	0.131529	OK	1.26342	OK	0.0365492	OK	0	OK	0.0970468	OK	0.076961	OK	0	OK	0	OK	0	OK	75
TGFBR3L	transforming growth factor, beta receptor III-like [Source:HGNC Symbol;Acc:44152]		ENSG00000260001	19:7981030-7983982	+	NM_001195259	3.74	39.33	7.65	3.4e-05	0.825319	OK	5.2526	OK	0.09435	OK	3.87123	OK	0.71153	OK	0.0724357	OK	0.305348	OK	0.442495	OK	0.494573	OK	0.0488446	OK	0.145723	OK	0.22419	OK	1.84505	OK	0.134458	OK	0.683533	OK	0.0777094	OK	0.0680944	OK	0	OK	0.143016	OK	75
TMEM255B	transmembrane protein 255B [Source:HGNC Symbol;Acc:28297]	7972936	ENSG00000184497	13:114462216-114514926	+	NM_182614	0.47	5.79	7.64	0.000312	0.589873	OK	0.0388603	OK	0.367661	OK	0.190121	OK	0.25204	OK	0.452593	OK	0.495198	OK	0.295122	OK	0.0673546	OK	0.0600673	OK	0.407223	OK	0.186416	OK	0.187226	OK	0	OK	0.391759	OK	0	OK	0.0526438	OK	0	OK	0	OK	75
ANKRD18DP	ankyrin repeat domain 18D, pseudogene [Source:HGNC Symbol;Acc:28016]	8093272	ENSG00000226435	3:197780393-197807591	-	NR_003291	3.23	40.15	7.64	0.000315	0.734584	OK	0.982922	OK	0.604298	OK	0.107967	OK	1.27667	OK	0.0850958	OK	0.766569	OK	0.107901	OK	0.192661	OK	0.0927434	OK	0.109177	OK	1.16304	OK	0.0146281	OK	0	OK	0.038822	OK	0.0421925	OK	0.0408174	OK	0.0318737	OK	0.0948195	OK	75
			ENSG00000273443	1:997588-998668	-		4.76	225.68	7.63	0	0.151244	OK	0.76366	OK	0.0391998	OK	0	OK	3.40696	OK	0.0658145	OK	50.7836	OK	0.257822	OK	2.1433	OK	4.93227	OK	0.443629	OK	0.580357	OK	0.0812064	OK	0.350122	OK	36.9059	OK	0	OK	0.0754906	OK	0.341804	OK	0.13994	OK	75
EPGN	epithelial mitogen [Source:HGNC Symbol;Acc:17470]	8095723	ENSG00000182585	4:75174190-75181024	+	NM_001270989;NM_001270991;NM_001270990;NM_001270992;NM_001270993	16.45	344.36	7.62	0	1.65481	OK	0.207302	OK	1.50073	OK	0.208917	OK	0.180984	OK	0.603877	OK	5.36175	OK	16.3038	OK	5.19837	OK	98.0409	OK	9.86611	OK	43.6131	OK	4.07284	OK	0	OK	13.7544	OK	1.51954	OK	0.0608548	OK	0.610218	OK	0.228834	OK	75
C3	complement component 3 [Source:HGNC Symbol;Acc:1318]	8033257	ENSG00000125730	19:6677715-6730573	-	NM_000064	6.18	86.62	7.61	0	0.0144836	OK	0.26208	OK	0.944391	OK	0.296165	OK	0.342623	OK	1.06955	OK	4.33365	OK	0.961892	OK	0.029282	OK	0.0996416	OK	2.82764	OK	0.398283	OK	0.554734	OK	0.00405949	OK	0.668733	OK	0.165888	OK	0.00482677	OK	0.101302	OK	0.0696577	OK	75
			ENSG00000255518	8:11413760-11415531	-		7.2	95.88	7.61	0	0.337043	OK	0.543019	OK	6.9181	OK	0.305308	OK	0.132335	OK	11.4638	OK	1.92727	OK	13.2277	OK	0.323518	OK	0.36106	OK	11.2505	OK	2.06951	OK	0.145387	OK	0.0568021	OK	0.482571	OK	0.382705	OK	0.537608	OK	0.347709	OK	0.0621197	OK	75
ATP1B1	ATPase, Na+/K+ transporting, beta 1 polypeptide [Source:HGNC Symbol;Acc:804]	7907160	ENSG00000143153	1:169074935-169101960	+	NM_001677	86.67	863.38	7.6	1.5e-05	6.27637	OK	4.34404	OK	2.20845	OK	0.57277	OK	43.2648	OK	3.45299	OK	20.099	OK	5.55178	OK	11.0126	OK	20.9418	OK	0.319395	OK	6.42885	OK	20.2617	OK	30.5815	OK	5.68984	OK	2.36613	OK	1.64546	OK	1.10178	OK	0.961155	OK	75
MARC2	mitochondrial amidoxime reducing component 2 [Source:HGNC Symbol;Acc:26064]	7909866	ENSG00000117791	1:220921567-220958150	+	NM_017898	0.2	4.17	7.6	0.001554	0.174825	OK	0.129893	OK	0.185538	OK	0.0892886	OK	0	OK	0.163199	OK	0.101053	OK	0.335938	OK	0.0515072	OK	0	OK	0	OK	0.138037	OK	0.0778137	OK	0	OK	0.0541725	OK	0	OK	0.0471789	OK	0	OK	0	OK	75
			ENSG00000255080	8:125847126-125869758	-		0	1.73	7.59	0.004432	0	OK	0	OK	0.0681953	OK	0.0744764	OK	0	OK	0.115571	OK	0	OK	0.0890628	OK	0	OK	0.0704796	OK	0.0638589	OK	0.072129	OK	0	OK	0	OK	0.0941881	OK	0	OK	0	OK	0	OK	0	OK	75
AC104024.1			ENSG00000230709	17:16879313-16884667	-		0	3.47	7.59	0	0	OK	0.0327801	OK	0.0125892	OK	0.0273624	OK	0	OK	0.0104785	OK	0.0443167	OK	0.0333429	OK	0	OK	0.0653073	OK	0.37049	OK	0.0266212	OK	0.0129907	OK	0	OK	0	OK	0	OK	0	OK	0	OK	0	OK	75
GPR87	G protein-coupled receptor 87 [Source:HGNC Symbol;Acc:4538]	8091515	ENSG00000138271	3:151011891-151034740	-	NM_023915	0	2.28	7.58	0.004675	0.0171847	OK	0.0231848	OK	0.0712669	OK	0	OK	0.0168043	OK	0	OK	0.0837901	OK	0.0706892	OK	0.0832026	OK	0.0184784	OK	0.101352	OK	0	OK	0.0367973	OK	0	OK	0.0246189	OK	0	OK	0	OK	0	OK	0	OK	75
HIST1H3F;HIST1H	histone cluster 1, H3f [Source:HGNC Symbol;Acc:4773]	8124437	ENSG00000256316	6:26250370-26250835	-	NM_021018	0	2.83	7.58	0.004863	0.342989	OK	0	OK	0.0888885	OK	0	OK	0.252824	OK	0	OK	0.214642	OK	0.115534	OK	0.307669	OK	0.0917304	OK	0	OK	0	OK	0.278081	OK	1.37372	OK	0	OK	0	OK	0	OK	0	OK	0	OK	75
			ENSG00000260070	7:36359384-36360088	+		0	2.87	7.58	0.004866	0.37393	OK	0	OK	0	OK	0.0528284	OK	0	OK	0.0408002	OK	0	OK	0.127188	OK	0.337709	OK	0	OK	0.182381	OK	0.204989	OK	0	OK	0	OK	0.267746	OK	0	OK	0	OK	0	OK	0	OK	75
MFSD2A	major facilitator superfamily domain containing 2A [Source:HGNC Symbol;Acc:25897]	7900365	ENSG00000168389	1:40420802-40435638	+	NM_032793;NM_001136493;NR_109896	24.06	201.21	7.55	0	6.38535	OK	5.20997	OK	3.35808	OK	0.524561	OK	1.71769	OK	3.42119	OK	2.16156	OK	1.7149	OK	3.59805	OK	3.72186	OK	2.18958	OK	1.30238	OK	2.85292	OK	1.27731	OK	0.837943	OK	0.379807	OK	0.36977	OK	0.403781	OK	0.365115	OK	75
LCNL1	lipocalin-like 1 [Source:HGNC Symbol;Acc:34436]	8159531	ENSG00000214402	9:139876356-139880862	+	NM_207510	38.67	465.22	7.55	0.0003	0.063198	OK	1.44613	OK	4.1073	OK	0.288387	OK	0.0779246	OK	30.2877	OK	7.40714	OK	11.6244	OK	1.19559	OK	9.68526	OK	3.67858	OK	8.19938	OK	0.0372053	OK	7.67517	OK	1.19008	OK	0.630319	OK	0.585186	OK	0.690196	OK	0.303952	OK	75
	ribosomal protein L7 pseudogene 19 [Source:HGNC Symbol;Acc:36268]		ENSG00000241458	5:137809433-137810050	+		2.08	38.73	7.55	0	9.35985	OK	15.0905	OK	6.4556	OK	4.86544	OK	7.08266	OK	3.71591	OK	4.23418	OK	6.93106	OK	21.5243	OK	3.534	OK	3.99275	OK	4.30508	OK	4.23251	OK	7.11721	OK	5.66099	OK	3.68272	OK	3.46927	OK	3.44442	OK	3.39117	OK	75
NFAM1	NFAT activating protein with ITAM motif 1 [Source:HGNC Symbol;Acc:29872]	8076441	ENSG00000235568	22:42776416-42828401	-	NM_145912	106.03	918.7	7.54	0	6.9553	OK	2.27434	OK	8.97895	OK	2.5533	OK	1.10981	OK	9.43617	OK	4.42497	OK	4.62644	OK	6.82304	OK	1.60755	OK	10.234	OK	3.83506	OK	2.5587	OK	0.45299	OK	2.53565	OK	0.160243	OK	0.515856	OK	0.948433	OK	0.652092	OK	75
			ENSG00000273394	3:113665852-113666417	-		0.4	6.94	7.53	0.001262	0.254277	OK	0.939181	OK	0.131801	OK	0.359779	OK	3.05669	OK	0.0558	OK	1.26248	OK	0	OK	0.53427	OK	0.272475	OK	0	OK	0.348506	OK	0.822202	OK	0.428479	OK	0.546115	OK	0	OK	0.126769	OK	0	OK	0	OK	75
			ENSG00000257084	12:7072409-7073610	+		0.72	13.89	7.53	0	0	OK	6.10647	OK	2.37397	OK	0.325826	OK	30.17	OK	0.12844	OK	6.01541	OK	0.190791	OK	5.34314	OK	0	OK	0.546043	OK	3.44679	OK	0.155611	OK	0	OK	8.00001	OK	0.16157	OK	0	OK	0.184056	OK	0.130791	OK	75
C5AR2	complement component 5a receptor 2 [Source:HGNC Symbol;Acc:4527]	8029914	ENSG00000134830	19:47835404-47846606	+	NM_001271749;NM_018485;NM_001271750	21.88	190.7	7.52	0	2.44535	OK	0.735518	OK	2.57306	OK	0.365081	OK	0.737197	OK	1.53728	OK	2.50869	OK	1.58406	OK	4.80237	OK	1.28268	OK	4.73604	OK	2.02331	OK	1.08711	OK	2.8373	OK	0.346432	OK	0.21085	OK	0.16065	OK	0.269034	OK	0.383532	OK	75
SNORD3B-2;SNORD	small nucleolar RNA, C/D box 3B-2 [Source:HGNC Symbol;Acc:33190]	8005547;8013325;8036828;8005553;8013329;8013323	ENSG00000262074	17:18966762-18967449	-	NR_003924;NR_003271	3.92	49.15	7.52	0.000431	10.566	OK	10.5852	OK	4.19324	OK	0.521351	OK	5.55978	OK	2.41793	OK	3.41732	OK	4.33374	OK	15.2242	OK	2.47675	OK	10.4631	OK	2.70785	OK	3.31804	OK	4.00342	OK	21.2647	OK	3.83712	OK	1.72939	OK	0.288796	OK	1.20248	OK	75
			ENSG00000272839	7:157661230-157661846	+		0.47	6.63	7.52	0.000832	0.39307	OK	0.075473	OK	0.873194	OK	0.127039	OK	0.275366	OK	1.72092	OK	0.138998	OK	0.228635	OK	0.337536	OK	0	OK	0.218575	OK	0.184706	OK	0	OK	0.0945986	OK	0.482432	OK	0	OK	0.0560084	OK	0.0724507	OK	0	OK	75
	basic transcription factor 3 pseudogene 12 [Source:HGNC Symbol;Acc:1127]		ENSG00000213003	8:71185604-71186072	+		1.47	15.16	7.51	7.5e-05	1.35813	OK	0.654474	OK	0.439847	OK	0	OK	3.60153	OK	0.15	OK	0.637309	OK	1.7694	OK	0.713586	OK	0.363152	OK	0.327954	OK	0.555704	OK	4.42891	OK	0.500858	OK	0.486879	OK	0	OK	0	OK	0.720007	OK	0.156057	OK	75
C11orf96	chromosome 11 open reading frame 96 [Source:HGNC Symbol;Acc:38675]	7939492	ENSG00000187479	11:43946892-43965888	+	NM_001145033	3.52	38.54	7.49	0.00014	2.6429	OK	0.0600645	OK	0.123059	OK	0	OK	0.385963	OK	0.177038	OK	0.372171	OK	0.244274	OK	1.581	OK	0.607753	OK	0.312358	OK	0.292756	OK	0.284428	OK	2.68312	OK	0.354144	OK	0.12348	OK	0.029653	OK	0.0383636	OK	0.082628	OK	75
			ENSG00000259374	14:103606012-103608296	+		0	3.08	7.49	0.005224	0.468034	OK	0.152114	OK	0.131352	OK	0	OK	0	OK	0	OK	0.586392	OK	0	OK	1.51813	OK	0.121468	OK	0.327581	OK	0	OK	0.246784	OK	0	OK	0	OK	0	OK	0	OK	0	OK	0	OK	75
TPO	thyroid peroxidase [Source:HGNC Symbol;Acc:12015]	8039996	ENSG00000115705	2:1377995-1547483	+	NM_001206744;NM_001206745;NM_175719;NM_175722;NM_000547;NM_175721	15.14	657.66	7.49	0	27.3191	OK	0.0300181	OK	3.99141	OK	0.00530252	OK	0.373968	OK	0.827402	OK	0.639018	OK	1.49795	OK	7.19949	OK	0	OK	0.0657642	OK	15.9332	OK	0.0486537	OK	40.1838	OK	40.1512	OK	0.308943	OK	0.515934	OK	0.164811	OK	0.112856	OK	75
SPTSSB	serine palmitoyltransferase, small subunit B [Source:HGNC Symbol;Acc:24045]	8091799	ENSG00000196542	3:161062580-161090668	-	NM_001040100	7.69	222.48	7.48	0	0.151731	OK	0	OK	2.522	OK	0.274241	OK	0.0356142	OK	0.0598445	OK	0.234576	OK	0.034615	OK	0.0203554	OK	3.08908	OK	0.267438	OK	0.465285	OK	0.573506	OK	1.91797	OK	23.2579	OK	0.0862693	OK	0.0587488	OK	0.0977189	OK	0.0313045	OK	75
TLR2	toll-like receptor 2 [Source:HGNC Symbol;Acc:11848]	8097903	ENSG00000137462	4:154622652-154626851	+	NM_003264	181.43	1576.78	7.47	0	11.2567	OK	4.74897	OK	7.74055	OK	2.42664	OK	5.09053	OK	11.832	OK	12.6179	OK	9.22587	OK	23.6981	OK	5.39354	OK	33.1282	OK	6.06587	OK	8.49911	OK	0.744307	OK	4.81934	OK	0.829378	OK	1.71487	OK	1.4528	OK	1.02114	OK	75
GPR97	G protein-coupled receptor 97 [Source:HGNC Symbol;Acc:13728]	7996100	ENSG00000182885	16:57702099-57723975	+	NM_170776	65.76	994.6	7.47	0.001209	18.3728	OK	4.01999	OK	11.0709	OK	0.294555	OK	0.179589	OK	0.15117	OK	10.9073	OK	5.98027	OK	42.4927	OK	3.17122	OK	39.6179	OK	5.22105	OK	19.9916	OK	0.178499	OK	4.04993	OK	0.133324	OK	0.0802161	OK	0.95953	OK	2.20634	OK	75
CD163	CD163 molecule [Source:HGNC Symbol;Acc:1631]	7960794	ENSG00000177575	12:7623409-7656489	-	NM_004244;NM_203416	65.41	612.29	7.46	5e-06	1.57216	OK	3.44438	OK	7.8432	OK	5.38288	OK	2.79354	OK	32.2177	OK	9.14332	OK	9.63431	OK	2.08471	OK	1.98626	OK	9.54997	OK	2.74414	OK	0.311539	OK	0.649638	OK	37.0607	OK	0.351253	OK	0.53917	OK	1.44607	OK	0.461639	OK	75
BCAM	basal cell adhesion molecule (Lutheran blood group) [Source:HGNC Symbol;Acc:6722]	8029489	ENSG00000187244	19:45312328-45324673	+	NM_005581;NM_001013257	1.82	27.27	7.45	0	0.224151	OK	0.234069	OK	0.26263	OK	0.270392	OK	0.0340158	OK	0.0315092	OK	1.34643	OK	0.0565143	OK	0.10879	OK	0.0475228	OK	0.0640386	OK	0.638243	OK	3.1158	OK	0	OK	0.265788	OK	0.0252062	OK	0	OK	0	OK	0.0102557	OK	75
DOK3	docking protein 3 [Source:HGNC Symbol;Acc:24583]	8116086	ENSG00000146094	5:176928908-176938275	-	NM_001144875;NM_001144876;NM_024872	113	970.52	7.44	0	23.9954	OK	4.69758	OK	17.0588	OK	3.5641	OK	6.5044	OK	17.835	OK	27.5148	OK	15.67	OK	30.6304	OK	5.09339	OK	30.1177	OK	9.55142	OK	14.3295	OK	1.76127	OK	4.86511	OK	1.51817	OK	1.24532	OK	2.60567	OK	2.04355	OK	75
RGL3	ral guanine nucleotide dissociation stimulator-like 3 [Source:HGNC Symbol;Acc:30282]	8034227	ENSG00000205517	19:11495017-11530018	-	NM_001035223;NM_001161616	0.55	6.61	7.44	0.000643	0.225276	OK	0.153609	OK	0.174756	OK	0.0140408	OK	0.0743684	OK	0.103414	OK	0.189924	OK	0.0589369	OK	0.514286	OK	0.045249	OK	0.117463	OK	0.157823	OK	0.199281	OK	0	OK	0.185943	OK	0	OK	0	OK	0.0161128	OK	0	OK	75
			ENSG00000231081	20:25989427-25991167	-		0	1.84	7.44	0.005	0	OK	0.0909995	OK	0.140531	OK	0	OK	0	OK	0	OK	0.0842688	OK	0	OK	0.0813206	OK	0	OK	0	OK	0.148638	OK	0	OK	0.0571163	OK	0	OK	0	OK	0	OK	0	OK	0	OK	75
	chromosome 3 open reading frame 65 [Source:HGNC Symbol;Acc:32674]	8084627	ENSG00000163915	3:185430316-185447575	+		0	5.49	7.44	0	0.0181641	OK	0	OK	0.0145886	OK	0	OK	0.0591496	OK	0.0314122	OK	0.0956935	OK	0.0777858	OK	0	OK	0	OK	0.0357005	OK	0	OK	0.750552	OK	0	OK	0	OK	0	OK	0	OK	0	OK	0	OK	75
CD19	CD19 molecule [Source:HGNC Symbol;Acc:1633]	7994487	ENSG00000177455	16:28943260-28950667	+	NM_001178098;NM_001770	13.77	123.16	7.42	1e-06	3.1001	OK	3.61426	OK	2.59483	OK	0.700508	OK	0.257554	OK	0.252281	OK	5.92574	OK	1.2217	OK	1.06281	OK	1.45599	OK	2.1405	OK	1.5658	OK	1.34545	OK	0.347672	OK	1.51888	OK	0.114602	OK	0.404276	OK	0.261439	OK	0.239045	OK	75
HIST1H2AJ	histone cluster 1, H2aj [Source:HGNC Symbol;Acc:4727]	8124518	ENSG00000182611	6:27782112-27782607	-	NM_021066	0.25	5.29	7.39	0.002585	0.504603	OK	0.416508	OK	0.965708	OK	0.0439893	OK	0.457542	OK	0.0342274	OK	0.242188	OK	0.471587	OK	0.790323	OK	0.0830989	OK	0.0375684	OK	0.76605	OK	1.29941	OK	2.55212	OK	0.444599	OK	0.308252	OK	0.0773575	OK	0.300193	OK	0.178613	OK	75
SDC2	syndecan 2 [Source:HGNC Symbol;Acc:10659]	8147461	ENSG00000169439	8:97505579-97624000	+	NM_002998	2.91	38.04	7.38	0	0.0977084	OK	0.22366	OK	0.153195	OK	0.327181	OK	0.00671461	OK	0.274537	OK	3.9016	OK	1.93339	OK	1.56618	OK	1.15772	OK	5.4806	OK	0.0236384	OK	0.239118	OK	0.0620167	OK	0.140456	OK	0.0794571	OK	0.148881	OK	0.190655	OK	0	OK	75
	ribosomal protein L5 pseudogene 7 [Source:HGNC Symbol;Acc:36583]		ENSG00000234415	2:174736381-174737193	-		0	2.16	7.37	0.00541	0.193833	OK	0	OK	0.120571	OK	0	OK	0.151884	OK	0.0337497	OK	0	OK	0.0528545	OK	0.046747	OK	0	OK	0.0757882	OK	0	OK	0.0416353	OK	0	OK	0.222088	OK	0	OK	0	OK	0	OK	0	OK	75
EGR2	early growth response 2 [Source:HGNC Symbol;Acc:3239]	7933872	ENSG00000122877	10:64571756-64679660	-	NM_001136177;NM_000399;NM_001136178;NM_001136179	52.47	642.82	7.37	0	47.2971	OK	0.616339	OK	1.00977	OK	1.01521	OK	0.0774153	OK	1.37025	OK	9.77278	OK	2.96459	OK	14.7009	OK	4.7859	OK	0.745705	OK	2.80273	OK	2.6543	OK	0.929927	OK	2.22081	OK	0.994648	OK	0.257816	OK	0.478099	OK	0.392533	OK	75
ADAMTS5	ADAM metallopeptidase with thrombospondin type 1 motif, 5 [Source:HGNC Symbol;Acc:221]	8069689	ENSG00000154736	21:28290231-28338832	-	NM_007038	0	5.27	7.37	0	0.0082943	OK	0.00747065	OK	0.0257989	OK	0.0249001	OK	0	OK	0.0451926	OK	0.103892	OK	0	OK	0.00670999	OK	0	OK	0	OK	0	OK	0	OK	0	OK	0.00396154	OK	0	OK	0	OK	0	OK	0	OK	75
C2orf62	chromosome 2 open reading frame 62 [Source:HGNC Symbol;Acc:25062]	8048272	ENSG00000158428	2:219221579-219232822	+	NM_198559	0.47	6.23	7.36	0.000815	0.244893	OK	0.0150375	OK	0.214583	OK	0.0939731	OK	0.160898	OK	0.514069	OK	0.204738	OK	0.227343	OK	0.248039	OK	0.133925	OK	0.482387	OK	0.137172	OK	0.0119158	OK	0.070033	OK	0.179075	OK	0.0946693	OK	0	OK	0.0537019	OK	0.038463	OK	75
MIR4425	microRNA 4425 [Source:HGNC Symbol;Acc:41891]		ENSG00000264371	1:25349994-25350077	+	NR_039623	0	2.02	7.36	0.00536	0	OK	0	OK	0	OK	0	OK	0	OK	0	OK	0	OK	0	OK	0	OK	0	OK	0	OK	0	OK	0	OK	0	OK	0	OK	0	OK	0	OK	0	OK	0	OK	75
			ENSG00000261842	7:149119766-149121981	+		0.27	6.68	7.36	0	0.012053	OK	0.0162694	OK	0.0499856	OK	0	OK	0.754019	OK	0.0520049	OK	0.0879773	OK	0	OK	0	OK	0	OK	0.0237271	OK	0	OK	0.0128948	OK	0.0304117	OK	0.0172683	OK	0	OK	0	OK	0.015585	OK	0	OK	75
ITIH1	inter-alpha-trypsin inhibitor heavy chain 1 [Source:HGNC Symbol;Acc:6166]	8080445	ENSG00000055957	3:52811603-52826078	+	NM_002215;NM_001166434;NM_001166436;NM_001166435	0.47	5.43	7.35	0.000401	0.137088	OK	0.0287318	OK	0.0772322	OK	0.150897	OK	0.213389	OK	0.453159	OK	0	OK	0.0292325	OK	0.0590741	OK	0.104464	OK	0.0999425	OK	0.132416	OK	0.0404154	OK	0	OK	0.075123	OK	0	OK	0	OK	0	OK	0	OK	75
			ENSG00000267122	19:2212028-2215564	-		0.6	9.75	7.3	0.001542	0.47967	OK	0.025905	OK	0.13925	OK	0.0972598	OK	0.215639	OK	0.148893	OK	0.524682	OK	0.184527	OK	0.220922	OK	0.1445	OK	1.40785	OK	0.0210323	OK	0.246235	OK	0.0968148	OK	0.192428	OK	0.0328484	OK	0.0383566	OK	0.0248124	OK	0.0267331	OK	75
LRRC73	leucine rich repeat containing 73 [Source:HGNC Symbol;Acc:21375]	8126566	ENSG00000204052	6:43474707-43478424	-	NM_001271882;NM_001012974	0.53	7.59	7.29	0.001435	0.139072	OK	0.0341294	OK	0	OK	0.0569828	OK	0.0865111	OK	0.0218243	OK	0.123072	OK	0.0173563	OK	0.0153154	OK	0	OK	0.261287	OK	0.0138592	OK	0.0676355	OK	0.0212672	OK	0.235473	OK	0.0144261	OK	0	OK	0	OK	0	OK	75
			ENSG00000253315	5:158654723-158672135	+		0	1.76	7.29	0.005527	0.0624375	OK	0.0838693	OK	0.194182	OK	0	OK	0.306329	OK	0	OK	0	OK	0	OK	0	OK	0.200735	OK	0	OK	0.0684603	OK	0.0672864	OK	0.0526044	OK	0	OK	0	OK	0	OK	0	OK	0	OK	75
IFITM5	interferon induced transmembrane protein 5 [Source:HGNC Symbol;Acc:16644]	7945368	ENSG00000206013	11:298200-299526	-	NM_001025295	15.04	151.72	7.28	8.6e-05	3.39841	OK	0.0593896	OK	0.366045	OK	0.897685	OK	7.91421	OK	0.269444	OK	4.29512	OK	1.74259	OK	1.54196	OK	2.79438	OK	14.7341	OK	1.45168	OK	0.426942	OK	1.52361	OK	1.9594	OK	0.251089	OK	0.132138	OK	0.569785	OK	0.285607	OK	75
	family with sequence similarity 27, member A [Source:HGNC Symbol;Acc:19729]	8155510;8155497;8161503	ENSG00000182368	9:45727107-45728274	+		0.67	7.54	7.28	0.000285	0.941153	OK	0.365618	OK	2.0875	OK	0.127332	OK	2.67413	OK	0.427129	OK	1.03332	OK	0.178229	OK	3.17172	OK	0.422396	OK	0.690677	OK	1.49733	OK	0.302998	OK	2.44941	OK	1.17431	OK	0.170583	OK	0.125639	OK	0.173473	OK	0.190458	OK	75
S100A3	S100 calcium binding protein A3 [Source:HGNC Symbol;Acc:10493]	7920278	ENSG00000188015	1:153519805-153521848	-	NM_002960	0.4	5.31	7.28	0.000568	0.0614982	OK	0.247848	OK	0.312867	OK	0.17067	OK	0.409119	OK	0.21408	OK	0.133742	OK	0	OK	0	OK	0.13182	OK	0.059764	OK	0.202293	OK	0.132533	OK	0	OK	0	OK	0	OK	0	OK	0	OK	0	OK	75
TSKU	tsukushi, small leucine rich proteoglycan [Source:HGNC Symbol;Acc:28850]	7942674	ENSG00000182704	11:76493295-76509198	+	NM_015516;NM_001258210	0.2	8.55	7.28	0	0	OK	0	OK	0	OK	0	OK	0	OK	0.0431019	OK	0.282593	OK	0.290612	OK	0.0117463	OK	0.538508	OK	0.0190906	OK	0.0424964	OK	0.0932876	OK	0	OK	0.0208422	OK	0	OK	0.00968757	OK	0	OK	0	OK	75
LRRTM2	leucine rich repeat transmembrane neuronal 2 [Source:HGNC Symbol;Acc:19409]	8114470	ENSG00000146006	5:138204612-138211057	-	NM_015564	2.41	46.63	7.27	0	0.0630633	OK	4.14227	OK	0.0751917	OK	0.0152858	OK	0.0328567	OK	0.0620416	OK	0.0509906	OK	0.0867674	OK	0.0510046	OK	0.0737838	OK	0.0134706	OK	0.0829528	OK	0.0224638	OK	0	OK	0.0693342	OK	0.00480083	OK	0.021017	OK	0.0177852	OK	0.0156324	OK	75
			ENSG00000260806	14:96967147-96968658	-		4.14	35.21	7.26	0	1.14224	OK	0.969257	OK	0.496619	OK	0.872323	OK	1.76567	OK	0.366424	OK	0.516765	OK	0.25253	OK	1.18163	OK	0.257508	OK	0.39828	OK	0.222159	OK	0.512933	OK	1.17787	OK	1.26685	OK	0.0630322	OK	0.110446	OK	0.0476291	OK	0.102552	OK	75
LAMC2	laminin, gamma 2 [Source:HGNC Symbol;Acc:6493]	7908072	ENSG00000058085	1:183155373-183214035	+	NM_018891;NM_005562	0	2.7	7.26	0.006036	0	OK	0.0133472	OK	0	OK	0	OK	0.00580087	OK	0.0042535	OK	0.0937502	OK	0	OK	0	OK	0	OK	0.0117068	OK	0.0433257	OK	0.00634637	OK	0.0321464	OK	0	OK	0	OK	0	OK	0	OK	0	OK	75
			ENSG00000258884	14:91288709-91294472	-		0	2.19	7.25	0.005892	0.119806	OK	0.160091	OK	0	OK	0	OK	0.117954	OK	0	OK	0.151643	OK	0.32066	OK	0	OK	0	OK	0	OK	0.131266	OK	0	OK	0.809132	OK	0.514963	OK	0	OK	0	OK	0	OK	0	OK	75
EVA1A	eva-1 homolog A (C. elegans) [Source:HGNC Symbol;Acc:25816]	8053278	ENSG00000115363	2:75696428-75796848	-	NM_001135032;NM_032181	2.52	86.41	7.22	0	0.320253	OK	13.4221	OK	16.4952	OK	0	OK	0.0306195	OK	0.062765	OK	0.206117	OK	0.740901	OK	0	OK	1.87292	OK	0.777284	OK	15.3489	OK	0.0511369	OK	0.300124	OK	0.306354	OK	0.149675	OK	0.0927018	OK	0.335707	OK	0.0885933	OK	75
	RNA, U6 small nuclear 821, pseudogene [Source:HGNC Symbol;Acc:47784]		ENSG00000212297	3:197798182-197798288	-		0	1.85	7.21	0.005896	0	OK	0	OK	0	OK	0	OK	0	OK	0	OK	0	OK	0	OK	0	OK	0	OK	0	OK	0	OK	0	OK	0	OK	0	OK	0	OK	0	OK	0	OK	0	OK	75
			ENSG00000259294	7:101465527-101468009	-		0	1.86	7.21	0.005909	0	OK	0	OK	0	OK	0	OK	0.217791	OK	0	OK	0	OK	0	OK	0	OK	0	OK	0.0540346	OK	0	OK	0	OK	0	OK	0.0794965	OK	0	OK	0	OK	0	OK	0	OK	75
FSCN1	fascin homolog 1, actin-bundling protein (Strongylocentrotus purpuratus) [Source:HGNC Symbol;Acc:11148]	8131339	ENSG00000075618	7:5632439-5646286	+	NM_003088	74.77	709.19	7.21	0	2.05192	OK	2.1051	OK	4.42975	OK	0.889713	OK	2.72482	OK	1.82796	OK	5.45149	OK	6.59988	OK	24.0324	OK	41.9684	OK	2.2221	OK	2.7082	OK	2.22036	OK	2.06405	OK	4.53857	OK	0.954849	OK	0.910796	OK	1.13198	OK	0.537506	OK	75
CSTA	cystatin A (stefin A) [Source:HGNC Symbol;Acc:2481]	8082058	ENSG00000121552	3:122044091-122060819	+	NM_005213	67.56	556.01	7.19	0	25.0996	OK	17.1512	OK	41.0779	OK	9.07204	OK	23.4365	OK	77.7217	OK	28.1814	OK	53.0129	OK	26.7856	OK	7.10282	OK	26.58	OK	25.5997	OK	13.4036	OK	1.83997	OK	20.0159	OK	1.17369	OK	2.18745	OK	6.32529	OK	3.85435	OK	75
NAMPT	nicotinamide phosphoribosyltransferase [Source:HGNC Symbol;Acc:30092]	8142120;7933084	ENSG00000105835	7:105888731-105926772	-	NM_005746	1471.71	12398	7.19	0	142.453	OK	69.6652	OK	114.444	OK	17.3358	OK	24.6218	OK	36.1294	OK	249.557	OK	131.619	OK	703.222	OK	187.593	OK	319.511	OK	78.1056	OK	173.408	OK	100.693	OK	36.3545	OK	26.5891	OK	14.552	OK	17.8673	OK	26.179	OK	75
SCARF1	scavenger receptor class F, member 1 [Source:HGNC Symbol;Acc:16820]	8011114	ENSG00000074660	17:1537152-1549041	-	NM_145350;NM_003693	56.01	496.77	7.19	5e-06	16.6621	OK	0.773305	OK	3.03227	OK	0.366292	OK	6.14886	OK	6.97429	OK	1.94344	OK	2.59479	OK	6.26637	OK	1.7973	OK	8.07308	OK	6.55375	OK	2.20834	OK	0.278289	OK	0.823966	OK	0.608011	OK	0.653674	OK	0.663617	OK	0.277764	OK	75
	keratin 8 pseudogene 50 [Source:HGNC Symbol;Acc:48346]		ENSG00000260799	15:43093166-43094603	-		0.78	9.43	7.19	0.000328	0.312111	OK	0.0263119	OK	0.222467	OK	0	OK	0.114471	OK	0.0506239	OK	0.0951988	OK	0.106923	OK	0.0708057	OK	0.440408	OK	0.134142	OK	0.128306	OK	0.0626758	OK	0.0656424	OK	0.447118	OK	0	OK	0	OK	0	OK	0.0180946	OK	75
BMP3	bone morphogenetic protein 3 [Source:HGNC Symbol;Acc:1070]	8096070	ENSG00000152785	4:81952119-81978685	+	NM_001201	1.65	28.09	7.18	0	0.212085	OK	0.680415	OK	0.0320675	OK	0	OK	0.0474807	OK	0.0038033	OK	0.664557	OK	0.05471	OK	0	OK	0.142668	OK	0.00435764	OK	0.00484331	OK	0.00472184	OK	0.0111455	OK	0.151942	OK	0.0100907	OK	0.00883506	OK	0.0114308	OK	0.0041071	OK	75
			ENSG00000258082	1:235115394-235116551	-		0.74	8.82	7.17	0.000707	0.147383	OK	0.0496158	OK	0.152797	OK	0	OK	0.0360843	OK	0.256456	OK	0.0905191	OK	0	OK	1.02225	OK	0.237369	OK	0.216206	OK	0	OK	0.158245	OK	0.0620317	OK	0.0527723	OK	0	OK	0	OK	0	OK	0.0340965	OK	75
MOBP	myelin-associated oligodendrocyte basic protein [Source:HGNC Symbol;Acc:7189]	8078920	ENSG00000168314	3:39508689-39570970	+	NM_182935;NM_001278323;NM_001278322	2.1	33.15	7.16	0	0.0725049	OK	0.0115407	OK	0.131777	OK	0	OK	0.0210677	OK	0.0804485	OK	2.1897	OK	0.0749784	OK	0.0103609	OK	3.84049	OK	0.442177	OK	0.221437	OK	0.127454	OK	0	OK	0.547223	OK	0.144387	OK	0.0620873	OK	0.0487507	OK	0	OK	75
KREMEN2	kringle containing transmembrane protein 2 [Source:HGNC Symbol;Acc:18797]	7992758	ENSG00000131650	16:3013945-3018384	+	NM_172229;NM_001253725;NM_001253726;NM_024507	1.18	11.84	7.15	2.1e-05	0.231909	OK	0.131179	OK	0.0876321	OK	0.090078	OK	0.0780699	OK	0.0729869	OK	0.160043	OK	0.0966581	OK	0.0523816	OK	0.0861092	OK	0	OK	0.165798	OK	0.0252727	OK	0.210529	OK	0.0819164	OK	0.017302	OK	0.0303123	OK	0	OK	0	OK	75
YBX3P1	Y box binding protein 3 pseudogene 1 [Source:HGNC Symbol;Acc:2429]		ENSG00000261614	16:31579707-31580796	-	NR_027011	0.2	4.14	7.14	0.002615	0.0134833	OK	0.0908685	OK	0.167746	OK	0.0304243	OK	0.0263892	OK	0.0935406	OK	0.230977	OK	0.405684	OK	0.228094	OK	0.173853	OK	0.0264401	OK	0.177379	OK	0.144562	OK	0	OK	0.0386276	OK	0	OK	0	OK	0	OK	0.0249884	OK	75
SNORD3D	small nucleolar RNA, C/D box 3D [Source:HGNC Symbol;Acc:33192]	8005547;8013325;8005553;8013329;8013323	ENSG00000262202	17:19015313-19015949	-	NR_006882	3.54	37.28	7.13	0.000245	9.01985	OK	7.35815	OK	4.73532	OK	0.464843	OK	4.14096	OK	2.34762	OK	4.39365	OK	4.33725	OK	17.163	OK	3.13442	OK	8.09364	OK	2.10183	OK	4.10753	OK	6.88563	OK	10.7723	OK	2.05731	OK	1.54039	OK	0.5266	OK	1.11375	OK	75
OLIG1	oligodendrocyte transcription factor 1 [Source:HGNC Symbol;Acc:16983]	8068235	ENSG00000184221	21:34442450-34444726	+	NM_138983	4.46	45.74	7.12	0.000149	0.70256	OK	0.680621	OK	2.09468	OK	1.10868	OK	0.476726	OK	4.88717	OK	0.06651	OK	1.37753	OK	0.594544	OK	0.518763	OK	1.65368	OK	1.30677	OK	0.173517	OK	0.0231168	OK	0.880829	OK	0	OK	0.0271415	OK	0.0345025	OK	0.293325	OK	75
RPH3A	rabphilin 3A homolog (mouse) [Source:HGNC Symbol;Acc:17056]	7958860	ENSG00000089169	12:113008184-113336686	+	NM_001143854;NM_014954	2.82	29.15	7.12	0.000266	0.3635	OK	0.274477	OK	0.651234	OK	0.26475	OK	0.113916	OK	0.883664	OK	0.164453	OK	0.170911	OK	0.0822518	OK	0	OK	0.489383	OK	0.503453	OK	0.0131182	OK	0.0188924	OK	0.0879233	OK	0.0129075	OK	0	OK	0.0585084	OK	0.0202648	OK	75
	Y RNA [Source:RFAM;Acc:RF00019]	8075481	ENSG00000202019	22:31626057-31626158	-		0.2	5.44	7.11	0.004065	1091.09	OK	0	OK	0	OK	0	OK	0	OK	0	OK	0	OK	0	OK	0	OK	0	OK	0	OK	0	OK	0	OK	0	OK	0	OK	0	OK	0	OK	0	OK	0	OK	75
KCNQ2	potassium voltage-gated channel, KQT-like subfamily, member 2 [Source:HGNC Symbol;Acc:6296]	8067626	ENSG00000075043	20:62037542-62103993	-	NM_172106;NM_172108;NM_172107;NM_004518;NM_172109	3.49	145.92	7.11	0	0.662614	OK	0.357639	OK	0	OK	0	OK	2.52241	OK	0	OK	3.83465	OK	0.450347	OK	6.49498	OK	15.5206	OK	0.266073	OK	0.583203	OK	0	OK	1.07138	OK	24.1156	OK	0.132785	OK	0.00954284	OK	0.163095	OK	0.170072	OK	75
			ENSG00000271845	1:150227489-150229681	-		0	4.59	7.11	0	0.137603	OK	0	OK	0	OK	0	OK	0	OK	0	OK	0.113082	OK	0.0624196	OK	0.276206	OK	0	OK	1.07407	OK	0	OK	0.0986249	OK	0	OK	0	OK	0	OK	0	OK	0	OK	0	OK	75
PCDHGA5	protocadherin gamma subfamily A, 5 [Source:HGNC Symbol;Acc:8703]		ENSG00000253485	5:140743898-140892546	+	NM_018918;NM_032054	0.25	4.5	7.09	0.002813	0.0303371	OK	4.27578e-41	OK	0	OK	0.0727111	OK	0.0381738	OK	0.00998907	OK	0.0385711	OK	0.0415547	OK	0.0382948	OK	0.00707252	OK	0	OK	0.00913989	OK	0.0160056	OK	0.124619	OK	0.0225544	OK	0.00888342	OK	1.09424e-39	OK	3.10633e-27	OK	5.17703e-25	OK	75
			ENSG00000260494	16:30548523-30549552	-		0	2.62	7.09	0.006753	0.0451918	OK	0	OK	0	OK	0	OK	0.132858	OK	0	OK	0	OK	0	OK	0.0544338	OK	0	OK	0.441015	OK	0	OK	0.194325	OK	0.0380522	OK	0.0647189	OK	0	OK	0	OK	0	OK	0	OK	75
		8002492	ENSG00000234295	GL000192.1:222730-407630	-		0.2	5.39	7.08	0.004219	0.113226	OK	0.00468096	OK	0.246765	OK	0	OK	0.0812812	OK	0.005972	OK	0.180956	OK	0.00953097	OK	0.0994704	OK	0.0111897	OK	0.00341617	OK	0.307755	OK	0.0111163	OK	0.00291467	OK	0.0182094	OK	0.00395699	OK	0.00346498	OK	0	OK	0.00644149	OK	75
			ENSG00000254826	11:75486949-75487974	+		0	2.67	7.08	0.006809	0.0370685	OK	0.0499146	OK	0.0384301	OK	0	OK	0	OK	0	OK	0.182148	OK	0	OK	0.223563	OK	0	OK	0.18125	OK	0	OK	0.0796032	OK	0	OK	0.053091	OK	0	OK	0	OK	0	OK	0	OK	75
GRM4	glutamate receptor, metabotropic 4 [Source:HGNC Symbol;Acc:4596]	8125805	ENSG00000124493	6:33989628-34123399	-	NM_000841;NM_001256811;NM_001256809;NM_001256813;NM_001256812;NM_001256814;NM_001282847	0.82	11.06	7.08	0	0.029306	OK	0.0395347	OK	0.197675	OK	0.00810392	OK	0.630155	OK	0.0214522	OK	0.0855461	OK	0.0780757	OK	0.071166	OK	0.017852	OK	0.0129296	OK	0.0920573	OK	0	OK	0.0506423	OK	0.0474454	OK	0	OK	0	OK	0.0289365	OK	0	OK	75
MIR4321;AMH	anti-Mullerian hormone [Source:HGNC Symbol;Acc:464]	8024429	ENSG00000104899	19:2249308-2252072	+	NM_000479;NR_036207	15.44	130.69	7.07	2e-06	3.19733	OK	0.269529	OK	0.894088	OK	1.94503	OK	2.45311	OK	1.06286	OK	5.08414	OK	0.454261	OK	1.52064	OK	1.45948	OK	6.24503	OK	0.655306	OK	5.91507	OK	1.29562	OK	4.31546	OK	0.592942	OK	0.256958	OK	0.651353	OK	0.308038	OK	75
CDA	cytidine deaminase [Source:HGNC Symbol;Acc:1712]	7898655	ENSG00000158825	1:20915441-20945401	+	NM_001785	37.88	365.32	7.06	9e-05	19.4492	OK	6.62594	OK	29.4979	OK	2.01649	OK	2.83584	OK	14.4326	OK	8.31808	OK	20.1818	OK	24.2025	OK	3.57877	OK	16.4989	OK	16.6509	OK	15.9934	OK	0.835149	OK	7.14497	OK	0.0959644	OK	0	OK	1.7333	OK	4.02802	OK	75
EPHA10	EPH receptor A10 [Source:HGNC Symbol;Acc:19987]	7915056;7915076;7915078	ENSG00000183317	1:38179552-38230805	-	NM_001099439;NM_173641	9.25	100.31	7.05	0.000419	0.11572	OK	0.0899635	OK	0.131139	OK	0.311931	OK	0.118855	OK	0.0040277	OK	0.0327951	OK	0.489013	OK	1.25351	OK	1.2466	OK	2.03449	OK	0.417397	OK	0.470605	OK	0.171122	OK	3.111	OK	0.0840663	OK	0.0582845	OK	0.338318	OK	0.0125168	OK	75
DCTN1-AS1	DCTN1 antisense RNA 1 [Source:HGNC Symbol;Acc:44151]		ENSG00000237737	2:74612613-74621009	+	NR_024463	0.2	4.22	7.05	0.002996	0.0838117	OK	0.0957233	OK	0.0258958	OK	0.0473087	OK	0.226383	OK	0.0107783	OK	0.116217	OK	0.017145	OK	0	OK	0.0449454	OK	0	OK	0	OK	0.0769561	OK	0.072829	OK	0.232597	OK	0	OK	0	OK	0	OK	0	OK	75
PRRT4	proline-rich transmembrane protein 4 [Source:HGNC Symbol;Acc:37280]		ENSG00000224940	7:127990379-128001739	-	NM_001114726;NM_001174164	32.18	271.64	7.04	2e-06	11.8265	OK	1.57311	OK	2.1372	OK	0.571813	OK	14.02	OK	4.19726	OK	1.09012	OK	2.28066	OK	1.15783	OK	3.39688	OK	1.31152	OK	4.26907	OK	3.00149	OK	1.67523	OK	0.700698	OK	0.45806	OK	0.38114	OK	0.36005	OK	0.560622	OK	75
			ENSG00000272379	6:13290250-13290722	-		17.54	155.44	7.04	1.3e-05	6.02687	OK	6.17168	OK	3.81801	OK	1.23384	OK	6.00484	OK	19.2279	OK	10.0502	OK	8.01145	OK	27.7417	OK	6.98576	OK	26.0486	OK	2.20256	OK	6.33251	OK	0.2823	OK	7.91025	OK	1.23391	OK	1.91797	OK	1.40228	OK	1.15467	OK	75
MMP25	matrix metallopeptidase 25 [Source:HGNC Symbol;Acc:14246]	7992811	ENSG00000008516	16:3096682-3110727	+	NM_022468	139.06	1268.82	7.04	3.1e-05	32.6966	OK	4.87346	OK	20.4863	OK	1.65263	OK	0.492212	OK	1.27912	OK	38.7489	OK	3.99845	OK	57.6062	OK	2.77164	OK	29.1325	OK	4.84573	OK	10.5054	OK	34.6043	OK	3.64275	OK	2.28373	OK	1.17934	OK	1.12394	OK	2.36122	OK	75
	Small nucleolar RNA SNORA57 [Source:RFAM;Acc:RF00191]	7926817	ENSG00000223027	10:27077946-27078086	+		0.45	6.22	7.04	0.001389	3.80546	OK	0	OK	0	OK	0	OK	0	OK	0	OK	10.362	OK	0	OK	4.18673	OK	7.59292	OK	6.57718	OK	0	OK	24.4017	OK	0	OK	4.95401	OK	0	OK	0	OK	0	OK	0	OK	75
			ENSG00000264451	17:46537732-46543402	+		0	1.66	7.04	0.006538	0.1413	OK	0.126722	OK	0.097658	OK	0.0532357	OK	0.0923253	OK	0.0411183	OK	0	OK	0	OK	0.0567134	OK	0	OK	0	OK	0.0516407	OK	0.0506466	OK	0	OK	0.20235	OK	0	OK	0	OK	0	OK	0	OK	75
SGMS2	sphingomyelin synthase 2 [Source:HGNC Symbol;Acc:28395]	8096733	ENSG00000164023	4:108745719-108836203	+	NM_001136258;NM_001136257;NM_152621	9.59	80.62	7.03	2e-06	0.899203	OK	0.418915	OK	1.17503	OK	0.343392	OK	0.136554	OK	0.912211	OK	2.15992	OK	0.554362	OK	0.228023	OK	0.510318	OK	0.255828	OK	0.833735	OK	0.290452	OK	0.102869	OK	0.335781	OK	0.0167763	OK	0.0328877	OK	0.148158	OK	0.178825	OK	75
MTUS2-AS1	MTUS2 antisense RNA 1 [Source:HGNC Symbol;Acc:40924]	7970806	ENSG00000179141	13:30050652-30064242	-	NR_046378	2.57	26.47	7.03	0.000259	0.704123	OK	0.219336	OK	0.251762	OK	0.0152611	OK	0.119155	OK	0.222157	OK	0.13188	OK	0.390364	OK	0.278852	OK	0.524399	OK	1.60982	OK	0.300202	OK	0.746359	OK	0.011391	OK	0.726266	OK	0.101649	OK	0.08646	OK	0	OK	0	OK	75
AOC1	amine oxidase, copper containing 1 [Source:HGNC Symbol;Acc:80]	8137271	ENSG00000002726	7:150521715-150558592	+	NM_001091;NM_001272072	0.4	7.69	7.03	0.003114	0.107598	OK	0.0728726	OK	0.506357	OK	0.0723808	OK	0.0314857	OK	0.222754	OK	0.0262956	OK	0.044491	OK	0	OK	0	OK	0.0956691	OK	0.318606	OK	0.0679259	OK	0	OK	0	OK	0	OK	0.0320299	OK	0	OK	0.0100255	OK	75
MIR661	microRNA 661 [Source:HGNC Symbol;Acc:32917]		ENSG00000207574	8:145019359-145019447	-	NR_030383	0	1.75	7.03	0.006634	0	OK	0	OK	0	OK	0	OK	0	OK	0	OK	0	OK	0	OK	0	OK	0	OK	0	OK	0	OK	0	OK	0	OK	0	OK	0	OK	0	OK	0	OK	0	OK	75
LOC101930475			ENSG00000230882	7:75700787-75704281	-		0	1.94	7.03	0.00676	0	OK	0	OK	0.00767513	OK	0.00833726	OK	0.0578674	OK	0	OK	0.00898945	OK	0	OK	0.00897574	OK	0.00796582	OK	0	OK	0.0568027	OK	0.00791443	OK	0.0186753	OK	0.0106065	OK	0	OK	0	OK	0	OK	0	OK	75
MIR5188	microRNA 5188 [Source:HGNC Symbol;Acc:43502]		ENSG00000265345	12:125400093-125400205	+	NR_049820	0	2.09	7.03	0.006819	0	OK	0	OK	0	OK	0	OK	0	OK	0	OK	0	OK	0	OK	0	OK	0	OK	0	OK	0	OK	0	OK	0	OK	0	OK	0	OK	0	OK	0	OK	0	OK	75
			ENSG00000226355	9:132200495-132201397	+		0	2.24	7.03	0.006913	0.079159	OK	0.0532828	OK	0.123099	OK	0.0447052	OK	0.232617	OK	0	OK	0	OK	0	OK	0	OK	0.042488	OK	0.193403	OK	0.0867868	OK	0	OK	0.0333201	OK	0	OK	0	OK	0	OK	0	OK	0	OK	75
TTLL10	tubulin tyrosine ligase-like family, member 10 [Source:HGNC Symbol;Acc:26693]	7896865	ENSG00000162571	1:1109264-1133315	+	NM_153254;NM_001130045	9.92	144.23	7.03	0	0.0235965	OK	0.182831	OK	3.15886	OK	0.52282	OK	1.59464	OK	0.12793	OK	7.87714	OK	0.0161925	OK	0.480878	OK	0.0634756	OK	0	OK	13.7044	OK	0.0126148	OK	3.76398	OK	9.25374	OK	0.141254	OK	0.524797	OK	0.208447	OK	0.191461	OK	75
PTPN5	protein tyrosine phosphatase, non-receptor type 5 (striatum-enriched) [Source:HGNC Symbol;Acc:9657]	7947076	ENSG00000110786	11:18749475-18814268	-	NM_006906;NM_001278236;NM_001278238;NM_032781;NM_001278239;NM_001039970	0	1.91	7.01	0.006831	0.0231617	OK	0.0312657	OK	0	OK	0	OK	0.033959	OK	0.0199836	OK	0	OK	0.0159022	OK	0	OK	0.0124579	OK	0.0684015	OK	0.0253899	OK	0.0371662	OK	0	OK	0.049776	OK	0	OK	0	OK	0	OK	0	OK	75
	family with sequence similarity 27, member E3 [Source:HGNC Symbol;Acc:28655]	8161499;8155514;8161446	ENSG00000232833	9:67784944-67786624	-		3.67	33.2	6.99	4.8e-05	0.690604	OK	0.443129	OK	2.14353	OK	0.173864	OK	3.49426	OK	0.365425	OK	3.20291	OK	0.232528	OK	2.44385	OK	0.553823	OK	0.647392	OK	0.792909	OK	0.105694	OK	0.50442	OK	0.998625	OK	0.188192	OK	0.0677996	OK	0.179416	OK	0.0429226	OK	75
UCN2	urocortin 2 [Source:HGNC Symbol;Acc:18414]	8086981	ENSG00000145040	3:48599160-48601206	-	NM_033199	0	1.91	6.99	0.006955	0.0377244	OK	0	OK	0.0391117	OK	0	OK	0.0834488	OK	0.0163134	OK	0.138044	OK	0.0258517	OK	0.0228244	OK	0.0608389	OK	0.195354	OK	0	OK	0.121197	OK	0.0158679	OK	0	OK	0	OK	0	OK	0	OK	0.0174981	OK	75
PCDHGB8P	protocadherin gamma subfamily B, 8 pseudogene [Source:HGNC Symbol;Acc:8715]		ENSG00000248449	5:140805853-140808219	+	NR_001297	0	2.41	6.98	0.007211	0.0448833	OK	0	OK	0.0141892	OK	0.12646	OK	0.0133793	OK	0.0707289	OK	0	OK	0.0563504	OK	0	OK	0	OK	0	OK	0	OK	0.0360097	OK	0.0472194	OK	0	OK	0	OK	0	OK	0	OK	0	OK	75
CA4	carbonic anhydrase IV [Source:HGNC Symbol;Acc:1375]	8008900	ENSG00000167434	17:58227297-58248260	+	NM_000717	4.19	132.74	6.98	0	3.26011	OK	1.45498	OK	5.27216	OK	0	OK	0	OK	0	OK	0.779878	OK	1.88754	OK	18.9482	OK	0.892479	OK	10.9078	OK	1.17901	OK	6.83914	OK	0.084799	OK	0.999276	OK	0	OK	0	OK	0.0325566	OK	0.506658	OK	75
			ENSG00000242583	3:169780032-169780739	+		0.25	5	6.97	0	0.756974	OK	0.501104	OK	0.291765	OK	6.42667e-09	OK	0.871246	OK	0.0405528	OK	0.210683	OK	0.225415	OK	0	OK	0.407723	OK	0.0633246	OK	0.305736	OK	0.279606	OK	0	OK	4.5268	OK	0.158609	OK	7.72329e-29	OK	4.52915e-38	OK	4.98042e-06	OK	75
			ENSG00000249595	7:74856621-74857439	-		0.65	7.91	6.96	0.000862	1.1314	OK	1.00252	OK	0.391297	OK	0	OK	2.1692	OK	0.426852	OK	0.242721	OK	0.500232	OK	0	OK	1.002	OK	0	OK	0.226799	OK	1.33742	OK	0.534483	OK	1.48818	OK	0.212435	OK	0.187253	OK	0.121196	OK	0	OK	75
WFIKKN2	WAP, follistatin/kazal, immunoglobulin, kunitz and netrin domain containing 2 [Source:HGNC Symbol;Acc:30916]	8008511	ENSG00000173714	17:48912011-48919709	+	NM_175575	0	4.9	6.95	0	0	OK	0.165313	OK	0.012639	OK	0.389262	OK	0.0140738	OK	0.0105201	OK	0.00874345	OK	0	OK	0.0261935	OK	0.0154971	OK	0.0119986	OK	0.0157885	OK	0	OK	0	OK	0	OK	0	OK	0	OK	0	OK	0	OK	75
EPAS1	endothelial PAS domain protein 1 [Source:HGNC Symbol;Acc:3374]	8041781	ENSG00000116016	2:46520806-46613836	+	NM_001430	71.16	1336.63	6.93	0	23.6074	OK	0.718768	OK	0.948385	OK	0.343677	OK	0.0417982	OK	0.140992	OK	29.9481	OK	0.420124	OK	1.20567	OK	47.7114	OK	0.735385	OK	13.5922	OK	1.17535	OK	4.3792	OK	0.220326	OK	0.58839	OK	0.32026	OK	1.0498	OK	0.394407	OK	75
TYROBP	TYRO protein tyrosine kinase binding protein [Source:HGNC Symbol;Acc:12449]	8036224	ENSG00000011600	19:36395303-36399197	-	NM_001173515;NM_001173514;NM_198125;NM_003332	336.59	2599.85	6.92	0	267.943	OK	135.598	OK	224.651	OK	70.6627	OK	125.986	OK	408.232	OK	178.715	OK	288.326	OK	274.07	OK	59.9743	OK	170.546	OK	242.503	OK	107.399	OK	13.7295	OK	124.535	OK	8.71167	OK	20.0589	OK	51.2551	OK	19.6497	OK	75
ATP6V0A4	ATPase, H+ transporting, lysosomal V0 subunit a4 [Source:HGNC Symbol;Acc:866]	8143221	ENSG00000105929	7:138391040-138484305	-	NM_020632;NM_130840;NM_130841	0	3.26	6.92	0.007767	0	OK	0	OK	0.0100598	OK	0	OK	0	OK	0	OK	0.259424	OK	0.0428128	OK	0	OK	0.114854	OK	0	OK	0	OK	0	OK	0.0263764	OK	0.0601779	OK	0	OK	0	OK	0	OK	0	OK	75
FAM198B	family with sequence similarity 198, member B [Source:HGNC Symbol;Acc:25312]	8103415	ENSG00000164125	4:159045626-159094470	-	NM_001128424;NM_016613;NM_001031700	20.77	172.99	6.91	4e-06	1.13371	OK	0.559757	OK	1.38216	OK	3.16648	OK	0.535461	OK	3.15308	OK	3.40933	OK	1.01185	OK	0.628623	OK	0.270333	OK	0.33	OK	1.0914	OK	0.183374	OK	0.147523	OK	0.372473	OK	0.0835821	OK	0.13004	OK	0.325901	OK	0.11709	OK	75
PTX3	pentraxin 3, long [Source:HGNC Symbol;Acc:9692]	8083594	ENSG00000163661	3:157154578-157161417	+	NM_002852	21.75	194.91	6.91	3.9e-05	2.4261	OK	2.14517	OK	4.17778	OK	0.157126	OK	0.449824	OK	3.04599	OK	4.17578	OK	2.67885	OK	7.24432	OK	6.67339	OK	1.76952	OK	3.04163	OK	6.16238	OK	0.0820936	OK	2.47699	OK	0.0954466	OK	0.0975388	OK	0.522792	OK	0.957822	OK	75
RNU1-1;RNU1-2;R	RNA, U1 small nuclear 1 [Source:HGNC Symbol;Acc:10120]	7898411;7919576;7919349;7919269;7978568;7912800;79	ENSG00000206652	1:16840617-16840780	-	NR_004430;NR_004421;NR_004402;NR_004424;NR_004427;NR_004408;NR_004400	0.47	5.83	6.9	0.001271	26.0253	OK	40.0464	OK	10.0341	OK	2.91721	OK	14.3944	OK	10.087	OK	13.1235	OK	12.7136	OK	35.3288	OK	10.1909	OK	11.8474	OK	13.6702	OK	16.7359	OK	13.2297	OK	24.0419	OK	11.5005	OK	4.77892	OK	12.7417	OK	7.79559	OK	75
	RNA, 7SL, cytoplasmic 798, pseudogene [Source:HGNC Symbol;Acc:46814]	8150866	ENSG00000240905	8:56892801-56893096	-		0	1.85	6.9	0.007346	0.204886	OK	0	OK	0.42525	OK	0	OK	0	OK	0	OK	0.264537	OK	0	OK	0.482242	OK	0	OK	0.193554	OK	0	OK	0	OK	0	OK	0.294044	OK	0	OK	0	OK	0	OK	0	OK	75
		8155521;8161442;8155572;8161435	ENSG00000236233	9:67792167-67794649	+		5.3	48.74	6.89	8e-05	1.12671	OK	0.131073	OK	5.07218	OK	0.0560217	OK	3.32173	OK	0.0875141	OK	2.57088	OK	0.316005	OK	5.1052	OK	0.915559	OK	1.05196	OK	0.821709	OK	0.262033	OK	0.951376	OK	1.06396	OK	0.408806	OK	0.0984199	OK	0.135143	OK	0.229279	OK	75
			ENSG00000268734	19:55402039-55402786	+		40.32	382.15	6.88	0.000138	7.51729	OK	7.44194	OK	15.1835	OK	2.24543	OK	1.77788	OK	15.9332	OK	35.3784	OK	15.2381	OK	42.3736	OK	8.06752	OK	22.7362	OK	9.42599	OK	16.2039	OK	0.290999	OK	5.321	OK	0.049161	OK	0.30182	OK	1.05977	OK	4.75335	OK	75
PCDHB13	protocadherin beta 13 [Source:HGNC Symbol;Acc:8684]	8108737	ENSG00000187372	5:140593509-140596993	+	NM_018933	1.1	10.98	6.88	0.000213	0.0126227	OK	0.101524	OK	0.107777	OK	0.228227	OK	0.0636856	OK	0.170018	OK	0.391004	OK	0.139075	OK	0.03151	OK	0.0248575	OK	0.134584	OK	0.0417135	OK	0.0243665	OK	0.0498399	OK	0.0540793	OK	0.0180122	OK	0.0185564	OK	0.000800264	OK	0.00689903	OK	75
VSX2	visual system homeobox 2 [Source:HGNC Symbol;Acc:1975]	7975696	ENSG00000119614	14:74706175-74729441	+	NM_182894	0.2	4.16	6.88	0.003566	0.00871757	OK	0	OK	0	OK	0	OK	0.0596335	OK	0	OK	0.105915	OK	0.01198	OK	0.0211351	OK	0.00937977	OK	0.017176	OK	0.00955605	OK	0.00932195	OK	0	OK	0.0999213	OK	0	OK	0.00871404	OK	0	OK	0	OK	75
LOC100288175			ENSG00000217801	1:995114-1004735	+		160.46	2284.48	6.88	0	1.74539	OK	7.85817	OK	1.52984	OK	0.597807	OK	80.6363	OK	1.7916	OK	218.626	OK	2.30724	OK	8.71874	OK	40.8031	OK	3.24198	OK	4.38842	OK	2.36926	OK	3.46509	OK	267.259	OK	0.56846	OK	3.97004	OK	2.70966	OK	2.85989	OK	75
CD83	CD83 molecule [Source:HGNC Symbol;Acc:1703]	8116983	ENSG00000112149	6:14117872-14137149	+	NM_001040280;NM_004233;NM_001251901	567.86	4432.71	6.87	0	64.9809	OK	54.5159	OK	34.4772	OK	3.19783	OK	32.737	OK	31.88	OK	39.1243	OK	35.589	OK	92.5216	OK	104.281	OK	22.3486	OK	11.2369	OK	63.3534	OK	69.0546	OK	24.5084	OK	9.96281	OK	4.13257	OK	6.45469	OK	4.51639	OK	75
ZNF697	zinc finger protein 697 [Source:HGNC Symbol;Acc:32034]	7919051	ENSG00000143067	1:120162045-120190396	-	NM_001080470	3.78	31.32	6.87	6e-06	0.186789	OK	0.190933	OK	0.172727	OK	0.0795827	OK	0.133165	OK	0.330327	OK	0.483864	OK	0.291663	OK	0.0612363	OK	0.0869332	OK	0.313618	OK	0.0996085	OK	0.0917232	OK	0.0254695	OK	0.0578672	OK	0	OK	0.0201886	OK	0.0457099	OK	0.0140766	OK	75
FCER2	Fc fragment of IgE, low affinity II, receptor for (CD23) [Source:HGNC Symbol;Acc:3612]	8033420	ENSG00000104921	19:7753644-7767032	-	NM_001220500;NM_002002;NM_001207019	13.95	121.31	6.87	2.6e-05	4.71893	OK	8.19645	OK	4.74918	OK	1.40562	OK	0.302397	OK	1.52865	OK	5.74296	OK	0.908661	OK	1.26453	OK	0.714869	OK	0.911642	OK	1.83334	OK	0.820813	OK	0.119747	OK	1.61413	OK	0.118633	OK	0.231385	OK	0.663204	OK	0.187155	OK	75
	charged multivesicular body protein 4B pseudogene 1 [Source:HGNC Symbol;Acc:43616]	7974481	ENSG00000258469	14:55765362-55765949	+		18	178.46	6.87	0.000269	3.00715	OK	1.05046	OK	0.249396	OK	0.272228	OK	34.0455	OK	1.52925	OK	6.11339	OK	8.80668	OK	3.90171	OK	3.86783	OK	0.935475	OK	1.78049	OK	2.78609	OK	2.9387	OK	29.4516	OK	0.683343	OK	0.839685	OK	0.387922	OK	0.665736	OK	75
			ENSG00000271980	5:10264709-10267258	-		0	1.58	6.87	0.007331	2.79569	OK	4.89262	OK	3.14546	OK	12.7847	OK	11.5164	OK	10.8876	OK	4.5821	OK	5.29103	OK	2.50963	OK	4.08822	OK	1.27452	OK	5.88254	OK	2.08208	OK	9.8895	OK	5.96368	OK	2.4698	OK	3.6223	OK	2.6244	OK	3.89484	OK	75
			ENSG00000268307	19:58911588-58912046	+		0	1.59	6.87	0.007374	0.351556	OK	0	OK	0.0911087	OK	0	OK	0.172782	OK	0	OK	0.110086	OK	0	OK	0.210159	OK	0.0940064	OK	0.169705	OK	0	OK	0.0950344	OK	0.0741123	OK	0.125846	OK	0	OK	0	OK	0	OK	0	OK	75
SDC3	syndecan 3 [Source:HGNC Symbol;Acc:10660]	7914282	ENSG00000162512	1:31342314-31381608	-	NM_014654	9.47	80.12	6.85	1e-05	0.323157	OK	0.375521	OK	0.278586	OK	0.242178	OK	0.0424524	OK	0.38759	OK	2.76399	OK	0.184813	OK	0.100648	OK	0.839116	OK	0.284373	OK	0.121881	OK	0.439793	OK	0.206153	OK	0.397551	OK	0.165336	OK	0.0276479	OK	0.0806452	OK	0.110428	OK	75
C19orf59	chromosome 19 open reading frame 59 [Source:HGNC Symbol;Acc:27291]	8025285	ENSG00000183019	19:7741514-7744712	+	NM_174918	21.19	183.8	6.83	2.6e-05	4.18069	OK	1.85635	OK	12.9098	OK	1.22776	OK	0.40248	OK	7.36185	OK	8.75294	OK	28.4421	OK	5.74163	OK	2.21909	OK	15.889	OK	14.7482	OK	7.01566	OK	0.793022	OK	1.82874	OK	0.43509	OK	0.293898	OK	1.18495	OK	1.68778	OK	75
TRPV4	transient receptor potential cation channel, subfamily V, member 4 [Source:HGNC Symbol;Acc:18083]	7966234	ENSG00000111199	12:110220890-110271212	-	NM_001177431;NM_021625;NM_001177433;NM_147204;NM_001177428	0.75	6.75	6.83	0.000221	0.0462353	OK	0.0626474	OK	0.11696	OK	0.0522882	OK	0.133318	OK	0.116016	OK	0.103672	OK	0.0820196	OK	0.0407923	OK	0.0402484	OK	0.0228419	OK	0.0276638	OK	0.024823	OK	0.0195155	OK	0.0366414	OK	0	OK	0.0108691	OK	0.0150011	OK	0	OK	75
AOC4P	amine oxidase, copper containing 4, pseudogene [Source:HGNC Symbol;Acc:48869]	8007427	ENSG00000260105	17:41017939-41026386	+	NR_002773	0.59	6.84	6.83	0.000439	0.124879	OK	0.11384	OK	0.0526545	OK	0.0339104	OK	0.121791	OK	0	OK	0.208164	OK	0.179101	OK	0.30857	OK	0.0735003	OK	0.41247	OK	0.0902579	OK	0.156987	OK	0.0256875	OK	0.126736	OK	0.00739439	OK	0.0202953	OK	0	OK	0.0685586	OK	75
AHSP	alpha hemoglobin stabilizing protein [Source:HGNC Symbol;Acc:18075]	7995237	ENSG00000169877	16:31539185-31540124	+	NM_016633	0.39	412.13	6.83	0	50.3716	OK	12.1643	OK	11.6558	OK	23.0684	OK	0	OK	0	OK	43.2524	OK	5.55937	OK	0	OK	2.59706	OK	0.111178	OK	40.8195	OK	282.389	OK	1.36279	OK	35.7229	OK	0	OK	0	OK	0	OK	0.567588	OK	75
HK3	hexokinase 3 (white cell) [Source:HGNC Symbol;Acc:4925]	8115957	ENSG00000160883	5:176307870-176326333	-	NM_002115	151.39	1228.97	6.82	2e-06	14.5725	OK	5.69856	OK	28.8279	OK	7.36149	OK	14.6914	OK	47.5257	OK	14.2495	OK	28.3085	OK	8.01961	OK	4.37618	OK	3.96949	OK	16.5543	OK	13.7299	OK	1.73731	OK	18.0313	OK	0.224545	OK	1.17349	OK	2.71197	OK	3.85187	OK	75
PPARGC1A	peroxisome proliferator-activated receptor gamma, coactivator 1 alpha [Source:HGNC Symbol;Acc:9237]	8099633	ENSG00000109819	4:23756664-23905712	-	NM_013261	0	2.04	6.82	0.007945	0	OK	0.0274874	OK	0.0103941	OK	0.00450141	OK	0	OK	0.0378505	OK	0.0378089	OK	0.00550113	OK	0	OK	0	OK	0.0742436	OK	0.00438249	OK	0.0566569	OK	0	OK	0.00572859	OK	0	OK	0	OK	0	OK	0	OK	75
OVOL2	ovo-like zinc finger 2 [Source:HGNC Symbol;Acc:15804]	8065185	ENSG00000125850	20:17937623-18039832	-	NM_021220	0	6.03	6.82	0	0	OK	1.03262	OK	0	OK	0	OK	0	OK	0.0582638	OK	0.729312	OK	0	OK	0	OK	0.0710478	OK	0	OK	0	OK	0	OK	0	OK	0.0949509	OK	0	OK	0	OK	0	OK	0	OK	75
			ENSG00000248996	5:176921996-176930648	+		5.28	45.65	6.81	2.8e-05	5.59614	OK	0.90434	OK	2.9006	OK	0.438042	OK	0.948882	OK	2.65279	OK	6.9093	OK	2.72364	OK	7.48736	OK	0.515673	OK	7.15802	OK	2.43261	OK	4.69967	OK	0.244156	OK	0.690856	OK	0.327885	OK	0.192141	OK	0.372819	OK	0.265784	OK	75
EGR1	early growth response 1 [Source:HGNC Symbol;Acc:3238]	8108370	ENSG00000120738	5:137801179-137805004	+	NM_001964	328.48	9351.78	6.81	0	589.626	OK	3.7304	OK	76.7332	OK	2.05573	OK	0.0972837	OK	0.779373	OK	3.21484	OK	3.92232	OK	548.648	OK	7.83756	OK	0.245211	OK	8.412	OK	12.3303	OK	1.58369	OK	4.71891	OK	2.19702	OK	2.24739	OK	6.43754	OK	1.94227	OK	75
CXCR2	chemokine (C-X-C motif) receptor 2 [Source:HGNC Symbol;Acc:6027]	8048227	ENSG00000180871	2:218990012-219001976	+	NM_001168298;NM_001557	22.06	331.96	6.81	0	6.93907	OK	4.71179	OK	7.42492	OK	0.785291	OK	0.0177709	OK	0.337051	OK	1.01718	OK	0.462264	OK	19.8429	OK	0.958702	OK	11.883	OK	0.967101	OK	0.388926	OK	0	OK	0.208436	OK	0.277716	OK	0.0659775	OK	0.364519	OK	0.487614	OK	75
LOC101928934;B3	UDP-GlcNAc:betaGal beta-1,3-N-acetylglucosaminyltransferase 5 [Source:HGNC Symbol;Acc:15684]	8084206	ENSG00000176597	3:182971032-183016292	+	NM_032047	45.1	394.3	6.8	3.9e-05	2.10127	OK	1.48609	OK	2	OK	0.527931	OK	0.90735	OK	2.98493	OK	10.8269	OK	5.43621	OK	7.57175	OK	2.84042	OK	15.9927	OK	1.79171	OK	6.15869	OK	1.4797	OK	0.552874	OK	0.48073	OK	0.448218	OK	0.675963	OK	0.629459	OK	75
CAPNS2	calpain, small subunit 2 [Source:HGNC Symbol;Acc:16371]	7995712	ENSG00000256812	16:55600584-55601599	+	NM_032330	0	1.9	6.8	0.00792	0.146767	OK	0	OK	0.0608644	OK	0	OK	0	OK	0.0509503	OK	0.107852	OK	0.280837	OK	0	OK	0	OK	0.0287627	OK	0.0321803	OK	0.0314825	OK	0	OK	0.0420454	OK	0	OK	0	OK	0	OK	0	OK	75
MROH6	maestro heat-like repeat family member 6 [Source:HGNC Symbol;Acc:27814]	8153424;8153426	ENSG00000204839	8:144648357-144655141	-	NM_001100878	178.7	1333.39	6.79	0	8.22526	OK	7.75249	OK	9.08224	OK	11.2559	OK	38.0251	OK	10.9479	OK	17.9176	OK	20.0092	OK	8.60914	OK	7.36911	OK	4.88261	OK	25.7099	OK	8.67966	OK	30.2081	OK	26.076	OK	2.11619	OK	4.75911	OK	1.51271	OK	3.08373	OK	75
ARHGEF10L	Rho guanine nucleotide exchange factor (GEF) 10-like [Source:HGNC Symbol;Acc:25540]	7898483	ENSG00000074964	1:17866330-18024369	+	NM_018125;NM_001011722	20.16	168.71	6.79	1.2e-05	1.31126	OK	0.629176	OK	2.0538	OK	1.25486	OK	1.83144	OK	8.56995	OK	1.76743	OK	1.26102	OK	0.65157	OK	0.263914	OK	0.448841	OK	1.0974	OK	0.242559	OK	0.0837596	OK	1.03211	OK	0.136718	OK	0.353118	OK	0.246327	OK	0.154509	OK	75
	family with sequence similarity 27, member E1 [Source:HGNC Symbol;Acc:32014]	8161499;8155514;8161446	ENSG00000237198	9:46385691-46387031	-		0.2	4.17	6.79	0.004054	0.172264	OK	0.0855169	OK	0.56282	OK	0	OK	0.783237	OK	0.112815	OK	0.477689	OK	0.0482528	OK	1.40864	OK	0.0833109	OK	0.120381	OK	0.22785	OK	0.00754758	OK	0.20865	OK	0.171581	OK	0.0461905	OK	0.0492709	OK	0	OK	0.00980097	OK	75
FOXH1	forkhead box H1 [Source:HGNC Symbol;Acc:3814]	8153828	ENSG00000160973	8:145698795-145701718	-	NM_003923	1.07	11.75	6.78	0.000714	19.9918	OK	6.44765	OK	11.6535	OK	11.4211	OK	38.1605	OK	18.0715	OK	27.3704	OK	3.57404	OK	11.7522	OK	7.26621	OK	11.1196	OK	23.2568	OK	10.8512	OK	16.365	OK	25.8577	OK	9.15057	OK	8.93268	OK	6.11993	OK	6.88744	OK	75
CHAC1	ChaC, cation transport regulator homolog 1 (E. coli) [Source:HGNC Symbol;Acc:28680]	7982868	ENSG00000128965	15:41245160-41248710	+	NM_024111;NM_001142776	4.57	49.56	6.77	0	1.05952	OK	0.0996284	OK	0.451634	OK	0.0998464	OK	0.845778	OK	0.080339	OK	1.56819	OK	0.30096	OK	1.68049	OK	1.38171	OK	0	OK	0.145677	OK	0.948062	OK	4.4129	OK	0.068659	OK	0.133051	OK	0.0922842	OK	0.0614993	OK	0.118862	OK	75
C1orf53	chromosome 1 open reading frame 53 [Source:HGNC Symbol;Acc:30003]	7908525	ENSG00000203724	1:197871777-197876497	+	NM_001024594	0.67	9.65	6.77	0	0.240572	OK	0.582812	OK	0.312712	OK	0	OK	1.21883	OK	1.00273	OK	0	OK	0.570819	OK	0.17855	OK	0.0644638	OK	0	OK	0.337762	OK	0.164075	OK	3.24379	OK	0.430579	OK	0	OK	0.149856	OK	0	OK	0.055478	OK	75
DDX4	DEAD (Asp-Glu-Ala-Asp) box polypeptide 4 [Source:HGNC Symbol;Acc:18700]	8105384;7895938	ENSG00000152670	5:55033845-55112985	+	NM_024415;NM_001166534;NM_001142549;NM_001166533	0.47	6.25	6.75	0.002134	0.133165	OK	0.036717	OK	0.0423096	OK	0.0306569	OK	0.105747	OK	0.0234885	OK	0.022956	OK	0.166014	OK	0	OK	0.0181804	OK	0	OK	0.14285	OK	0.114396	OK	0.455779	OK	0.0586108	OK	0	OK	0.0168985	OK	0.0818882	OK	0	OK	75
			ENSG00000259508	14:103236377-103241128	-		0	1.6	6.75	0.008066	0.12681	OK	0	OK	0	OK	0	OK	0.186659	OK	0.0560965	OK	0	OK	0	OK	0.228976	OK	0.0679437	OK	0	OK	0	OK	0	OK	0.107261	OK	0	OK	0	OK	0	OK	0	OK	0	OK	75
LILRA5	leukocyte immunoglobulin-like receptor, subfamily A (with TM domain), member 5 [Source:HGNC Symbol;Acc:16309]	8039236	ENSG00000187116	19:54818353-54824409	-	NM_021250;NM_181985;NM_181986;NM_181879	44.83	343.99	6.74	0	6.36968	OK	8.46308	OK	16.0985	OK	3.91197	OK	4.21075	OK	40.6991	OK	11.1131	OK	11.5978	OK	11.7615	OK	5.76051	OK	5.49389	OK	5.7075	OK	9.78301	OK	1.7159	OK	6.11981	OK	0.370941	OK	1.25135	OK	2.41176	OK	1.66389	OK	75
BSN-AS2	BSN antisense RNA 2 (head to head) [Source:HGNC Symbol;Acc:42445]		ENSG00000226913	3:49586739-49591799	-	NR_038866	0.25	3.58	6.74	0.002862	0.0810266	OK	0.160272	OK	0.0210011	OK	0.0570465	OK	0.118781	OK	0.0573459	OK	0.0768965	OK	0.0139129	OK	0.0368225	OK	0	OK	0	OK	0.0611193	OK	0.0108323	OK	0.00851756	OK	0.0145106	OK	0.011559	OK	0	OK	0	OK	0	OK	75
P2RX2	purinergic receptor P2X, ligand-gated ion channel, 2 [Source:HGNC Symbol;Acc:15459]	7960099	ENSG00000187848	12:133195366-133198972	+	NM_170682;NM_170683;NM_174873;NM_001282164;NM_001282165;NM_012226;NM_016318;NM_174872	0.2	3.8	6.74	0.00376	0	OK	0	OK	0.0264973	OK	0.0327928	OK	0.0142215	OK	0.285822	OK	0.0177134	OK	0	OK	0.045199	OK	0.0813109	OK	0.0870687	OK	0	OK	0	OK	0	OK	0	OK	0	OK	0	OK	0	OK	0	OK	75
			ENSG00000228417	10:111967608-111968349	-		0.2	4.31	6.74	0.004564	1.0994	OK	1.24696	OK	1.05201	OK	0.767168	OK	0.332442	OK	0	OK	0.846413	OK	0.113978	OK	1.11284	OK	0	OK	3.75879	OK	1.11262	OK	1.09688	OK	0.142609	OK	0.242177	OK	0.671215	OK	0.67397	OK	0.217951	OK	0.0777631	OK	75
RNU5B-1	RNA, U5B small nuclear 1 [Source:HGNC Symbol;Acc:10212]	7984259;8095133	ENSG00000200156	15:65597015-65597130	+	NR_002757	0.25	5.57	6.74	0.005202	81.2559	OK	0	OK	53.7587	OK	0	OK	0	OK	0	OK	36.3736	OK	0	OK	114.672	OK	25.4714	OK	44.4569	OK	0	OK	27.697	OK	0	OK	0	OK	26.7649	OK	0	OK	0	OK	0	OK	75
MEFV	Mediterranean fever [Source:HGNC Symbol;Acc:6998]	7998940	ENSG00000103313	16:3292028-3306627	-	NM_000243;NM_001198536	41.07	329.67	6.73	3e-06	3.52552	OK	1.35034	OK	4.76694	OK	1.87692	OK	1.3418	OK	5.42844	OK	4.3486	OK	1.35626	OK	8.12511	OK	0.538488	OK	4.58098	OK	1.95612	OK	0.64912	OK	0.155438	OK	1.235	OK	0.118166	OK	0.311087	OK	0.602522	OK	0.28887	OK	75
LOC101927958		7895995;7892951;7895596;7892983;7894451	ENSG00000225057	2:239140325-239164274	+		0.2	3.89	6.72	0.003844	0	OK	0.0142248	OK	0.0109244	OK	0	OK	0	OK	0.00908796	OK	0.0960803	OK	0.0434187	OK	0.0127686	OK	0.0566776	OK	0.0155627	OK	0.0115502	OK	0.0112701	OK	0.0265844	OK	0.0301923	OK	0	OK	0	OK	0	OK	0.00978593	OK	75
SLC16A12	solute carrier family 16, member 12 [Source:HGNC Symbol;Acc:23094]	7934936	ENSG00000152779	10:91190051-91316398	-	NM_213606	0.2	3.5	6.71	0.003183	0.0110553	OK	0.00746611	OK	0.0114622	OK	0	OK	0.0432039	OK	0	OK	0.0134152	OK	0	OK	0.00670446	OK	0.0118979	OK	0.0163501	OK	0	OK	0.0590816	OK	0.00464802	OK	0.00792012	OK	0	OK	0	OK	0	OK	0.00513737	OK	75
	tropomyosin 3 pseudogene 1 [Source:HGNC Symbol;Acc:16350]	8142468	ENSG00000213050	7:116612219-116612965	-		0	1.59	6.71	0.008281	0.086558	OK	0	OK	0	OK	0.0489001	OK	0.0848108	OK	0	OK	0.053296	OK	0	OK	0	OK	0	OK	0	OK	0	OK	0.0529982	OK	0.109318	OK	0.123962	OK	0	OK	0	OK	0	OK	0	OK	75
TUBB6	tubulin, beta 6 class V [Source:HGNC Symbol;Acc:20776]	8020220	ENSG00000176014	18:12307668-12344319	+	NM_032525	39.94	325.16	6.7	8e-06	4.7637	OK	3.24314	OK	2.59233	OK	1.16242	OK	6.03993	OK	10.223	OK	23.6693	OK	15.3777	OK	1.8288	OK	4.21506	OK	3.73903	OK	1.6042	OK	4.30546	OK	0.277121	OK	2.537	OK	0.654603	OK	1.44092	OK	0.715326	OK	0.360747	OK	75
SAMD11	sterile alpha motif domain containing 11 [Source:HGNC Symbol;Acc:28706]	7896761	ENSG00000187634	1:860260-879955	+	NM_152486	1.29	12.34	6.7	0.000187	0.0994245	OK	0.0691761	OK	0.0677793	OK	0.0178328	OK	0.205592	OK	0.163191	OK	0.317512	OK	0.0217023	OK	0.13409	OK	0.0382301	OK	0.604856	OK	0.490427	OK	0.233804	OK	0.218412	OK	0.646771	OK	0.0180483	OK	0.0158104	OK	0	OK	0.0226615	OK	75
			ENSG00000254028	8:135844990-135846725	+		0.79	8.42	6.7	0.000361	0.440168	OK	0.246971	OK	0.456336	OK	0	OK	0.071844	OK	0.0638231	OK	0.135161	OK	0	OK	0.442477	OK	0.0393846	OK	0.25112	OK	0.201073	OK	0.236298	OK	0.0926297	OK	0.525358	OK	0	OK	0	OK	0	OK	0.0678888	OK	75
B4GALNT4	beta-1,4-N-acetyl-galactosaminyl transferase 4 [Source:HGNC Symbol;Acc:26315]	7937341	ENSG00000182272	11:369796-382116	+	NM_178537	120.73	1383.36	6.7	0.001331	16.8634	OK	12.917	OK	17.0782	OK	0.306096	OK	23.6966	OK	8.60561	OK	0.556472	OK	0.566848	OK	8.18343	OK	5.81026	OK	13.2381	OK	134.123	OK	1.30481	OK	2.49957	OK	51.7661	OK	2.40962	OK	2.20623	OK	1.55762	OK	0.975384	OK	75
	ribosomal protein L7-like 1 pseudogene 3 [Source:HGNC Symbol;Acc:39485]		ENSG00000235090	7:75552073-75552761	+		0.45	5.87	6.7	0.001822	0.0482104	OK	0.129695	OK	0.04998	OK	0	OK	0.141765	OK	0.12631	OK	0.416387	OK	0.327838	OK	0.348235	OK	0.0517198	OK	0.188043	OK	0.264292	OK	0.0518489	OK	0.0405981	OK	0.897509	OK	0.0548346	OK	0	OK	0	OK	0	OK	75
TLCD1	TLC domain containing 1 [Source:HGNC Symbol;Acc:25177]	8013771	ENSG00000160606	17:27051366-27054953	-	NM_138463;NM_001160407	3.29	36.46	6.7	0	0.55705	OK	0.164066	OK	0.313776	OK	0.139551	OK	0.114784	OK	0.356222	OK	0.448446	OK	0.280717	OK	0.607543	OK	0.132151	OK	9.40686	OK	0.107522	OK	0.431693	OK	0.828888	OK	0.289249	OK	0.138725	OK	0.146394	OK	0.15853	OK	0	OK	75
			ENSG00000224521	1:248712057-248727140	+		0	1.91	6.69	0.008558	0.257998	OK	0.177322	OK	0	OK	0.1064	OK	0.045785	OK	0	OK	0.0764327	OK	0.0432175	OK	0.0382294	OK	0	OK	0	OK	0.0347135	OK	0	OK	0.0799469	OK	0.314256	OK	0	OK	0	OK	0	OK	0	OK	75
			ENSG00000261837	16:78568271-78569545	+		0.2	5.52	6.69	0	0.232819	OK	0	OK	0.0482731	OK	0	OK	0.319447	OK	0	OK	0	OK	0.126711	OK	0.112146	OK	0	OK	0	OK	0	OK	0.100132	OK	0	OK	1.20029	OK	0	OK	0	OK	0	OK	0	OK	75
MIR3188	microRNA 3188 [Source:HGNC Symbol;Acc:38226]		ENSG00000267959	19:18392887-18392971	+	NR_036155	0	2.09	6.68	0.008784	0	OK	0	OK	0	OK	0	OK	0	OK	0	OK	0	OK	0	OK	0	OK	0	OK	0	OK	0	OK	0	OK	0	OK	0	OK	0	OK	0	OK	0	OK	0	OK	75
FAM124A	family with sequence similarity 124A [Source:HGNC Symbol;Acc:26413]	7969192	ENSG00000150510	13:51796503-51858377	+	NM_001242312;NM_145019	0.45	11.99	6.68	0	0	OK	0.0651228	OK	0.00555408	OK	0	OK	0	OK	0	OK	0.0463926	OK	0.162101	OK	0.0155197	OK	0.0274663	OK	0.0158468	OK	0.0139816	OK	0.732858	OK	0.00450442	OK	0.015351	OK	0.00611647	OK	0.00535557	OK	0	OK	0	OK	75
LOC401317;CREB5	cAMP responsive element binding protein 5 [Source:HGNC Symbol;Acc:16844]	8131996	ENSG00000146592	7:28338940-28865511	+	NM_182899;NM_182898;NM_004904;NM_001011666	45.36	367.66	6.67	9e-06	3.76456	OK	1.0944	OK	8.95567	OK	0.317528	OK	0.55251	OK	1.23496	OK	10.6846	OK	2.70453	OK	12.6071	OK	0.541536	OK	1.91369	OK	0.857865	OK	2.35953	OK	0.865773	OK	0.309307	OK	0.0994244	OK	0.269783	OK	1.00248	OK	0.254914	OK	75
CXCL10	chemokine (C-X-C motif) ligand 10 [Source:HGNC Symbol;Acc:10637]	8101126	ENSG00000169245	4:76942273-76944650	-	NM_001565	0.2	9.04	6.67	0	0	OK	0.0333167	OK	0.025621	OK	0.334509	OK	0.0241794	OK	2.18429	OK	0.815727	OK	0	OK	0.0597462	OK	0.292138	OK	0	OK	0.0270918	OK	0.0264872	OK	0	OK	0	OK	0	OK	0	OK	0	OK	0.0229069	OK	75
EEF1A2	eukaryotic translation elongation factor 1 alpha 2 [Source:HGNC Symbol;Acc:3192]	8067652	ENSG00000101210	20:62119366-62130505	-	NM_001958	9.91	119.92	6.66	0	2.7861	OK	17.6433	OK	0.107095	OK	0.0705542	OK	0.443765	OK	0.0946468	OK	0.899152	OK	0.107336	OK	3.5247	OK	0.79103	OK	0.169287	OK	1.76804	OK	0.28533	OK	0.0620606	OK	0.089681	OK	0.303019	OK	0.0625537	OK	0.141628	OK	0.150672	OK	75
	ATP synthase, H+ transporting, mitochondrial Fo complex, subunit C1 (subunit 9) pseudogene 1 [Source:HGNC Symbol;Acc:19815]		ENSG00000230157	14:106003198-106003576	-		1.12	10.8	6.65	0.000321	0.122756	OK	0	OK	1.39997	OK	0	OK	0.966982	OK	0.438646	OK	1.86616	OK	1.14937	OK	0.145947	OK	1.17876	OK	0.352758	OK	0.672445	OK	0	OK	0	OK	2.46253	OK	0	OK	0	OK	0	OK	0.11241	OK	75
TRIM54	tripartite motif containing 54 [Source:HGNC Symbol;Acc:16008]	8040898	ENSG00000138100	2:27505260-27530307	+	NM_187841;NM_032546	0.4	5.93	6.64	0.002816	0.140224	OK	0	OK	0	OK	0	OK	0.28942	OK	0.0118535	OK	0.0167117	OK	0.118303	OK	0.106176	OK	0.0590755	OK	0.247085	OK	0	OK	0	OK	0.0692989	OK	0.0393424	OK	0	OK	0	OK	0	OK	0.0127442	OK	75
			ENSG00000267077	16:4845266-4846533	-		0	2.2	6.64	0.009098	0.272657	OK	0	OK	0.188445	OK	0.051355	OK	0.534394	OK	0.317198	OK	0.0560083	OK	0.247394	OK	0.0547338	OK	0.341326	OK	2.39456	OK	3.68693	OK	0.146559	OK	0.0765278	OK	0.130156	OK	0.0516996	OK	0.0906963	OK	0	OK	0	OK	75
		7990902;7991159;7990952;7991714;7985571;7991088;79	ENSG00000259472	15:83141718-83182928	-		0	2.46	6.63	0.009229	2.09082	OK	18.8231	OK	4.70151	OK	7.78293	OK	3.95302	OK	2.63134	OK	4.23761	OK	9.96616	OK	2.40071	OK	3.91823	OK	2.34315	OK	2.23694	OK	6.28392	OK	4.80796	OK	5.79768	OK	4.36021	OK	3.84998	OK	3.58907	OK	4.81866	OK	75
COLEC11	collectin sub-family member 11 [Source:HGNC Symbol;Acc:17213]	8040045	ENSG00000118004	2:3642426-3692048	+	NM_199235;NM_024027;NM_001255986;NM_001255987;NM_001255989;NM_001255988;NM_001255985;NM_001255983;NM_001255982	0.7	16.65	6.63	0	0	OK	0.36741	OK	0	OK	0.102597	OK	3.92267	OK	0	OK	0.203839	OK	0.0561251	OK	0.073501	OK	0.02989	OK	0.0453449	OK	0.623676	OK	0	OK	0.0696438	OK	0	OK	0.0316996	OK	0	OK	0	OK	0	OK	75
			ENSG00000255354	8:11415975-11417529	-		26.32	293.35	6.62	0.001344	1.30398	OK	1.67246	OK	5.40723	OK	0.670659	OK	0.0581456	OK	14.1315	OK	2.35035	OK	12.9412	OK	0.213654	OK	0.31767	OK	9.33653	OK	1.88467	OK	0.383077	OK	0	OK	0.594081	OK	0.740844	OK	0.295554	OK	0.535244	OK	0.109361	OK	75
DMRTA2	DMRT-like family A2 [Source:HGNC Symbol;Acc:13908]	7915991	ENSG00000142700	1:50883222-50889172	-	NM_032110	0	1.93	6.62	0.009036	0	OK	0.0498241	OK	0.0191292	OK	0	OK	0.009015	OK	0	OK	0	OK	0.0126764	OK	0	OK	0.0198511	OK	0.00817647	OK	0	OK	0.0493285	OK	0.00775774	OK	0.0793062	OK	0	OK	0	OK	0	OK	0	OK	75
PDK4	pyruvate dehydrogenase kinase, isozyme 4 [Source:HGNC Symbol;Acc:8812]	8141094	ENSG00000004799	7:95212811-95225803	-	NM_002612	35.76	368	6.61	0.000818	0.578097	OK	1.28814	OK	0.633541	OK	1.42625	OK	0.181457	OK	11.0259	OK	14.6998	OK	10.6803	OK	0.595812	OK	0.847576	OK	0.961405	OK	1.55255	OK	0.664393	OK	0.304866	OK	0.0621211	OK	0.0658379	OK	0.0750867	OK	0.698277	OK	0.416404	OK	75
GPRC5A	G protein-coupled receptor, family C, group 5, member A [Source:HGNC Symbol;Acc:9836]	7954065	ENSG00000013588	12:13043716-13070871	+	NM_003979	0.65	9.54	6.61	0	0.0338436	OK	0	OK	0	OK	0.0757816	OK	0.306512	OK	0.0297509	OK	0.0207144	OK	0.00940438	OK	0.0900545	OK	0.116342	OK	0.0369268	OK	0	OK	0.0882972	OK	0.0853949	OK	0.147072	OK	0.00390204	OK	0.00341633	OK	0	OK	0.00317656	OK	75
CDH1	cadherin 1, type 1, E-cadherin (epithelial) [Source:HGNC Symbol;Acc:1748]	7996837	ENSG00000039068	16:68771128-68869451	+	NM_004360	28.45	512.89	6.61	0	0.058567	OK	1.66825	OK	2.37291	OK	0.155281	OK	0.0306136	OK	0.507024	OK	6.66253	OK	0.0432247	OK	1.58813	OK	0.224739	OK	0.063911	OK	24.3604	OK	10.9902	OK	0.0268595	OK	1.02422	OK	0.180795	OK	0.202651	OK	0.462583	OK	1.09111	OK	75
FRRS1	ferric-chelate reductase 1 [Source:HGNC Symbol;Acc:27622]	7917954	ENSG00000156869	1:100174259-100232187	-	NM_001013660	11.25	101.11	6.61	0	0.0971495	OK	0.537814	OK	0.422678	OK	0.383028	OK	0.796213	OK	0.117277	OK	1.67539	OK	0.541516	OK	0.28921	OK	1.10267	OK	0.136251	OK	0.565964	OK	5.64843	OK	1.19422	OK	0.194866	OK	0.173337	OK	0.171562	OK	0.223056	OK	0.227913	OK	75
ADAMTS2	ADAM metallopeptidase with thrombospondin type 1 motif, 2 [Source:HGNC Symbol;Acc:218]	8116272	ENSG00000087116	5:178537852-178772431	-	NM_014244;NM_021599	1.34	154.78	6.6	0	0.13673	OK	0	OK	0.0818376	OK	0	OK	0.00364651	OK	0.958105	OK	2.59455	OK	0.571261	OK	0	OK	0.255247	OK	9.81902	OK	0.0163673	OK	0	OK	0.189206	OK	5.38633	OK	0	OK	0.0168894	OK	0.0170221	OK	0.0122226	OK	75
SNORA74A	small nucleolar RNA, H/ACA box 74A [Source:HGNC Symbol;Acc:10119]	8108420	ENSG00000200959	5:138614470-138614667	+	NR_002915	0	1.6	6.59	0.009021	4.65172	OK	1.73293	OK	1.38286	OK	0	OK	0.649343	OK	0	OK	0.889033	OK	0.859286	OK	0	OK	0	OK	1.21284	OK	0	OK	1.45704	OK	1.12484	OK	0.94067	OK	0	OK	0	OK	0	OK	0	OK	75
			ENSG00000255565	12:15933002-15935054	+		0	2.6	6.59	0.009592	0	OK	0	OK	0	OK	0.0975831	OK	0.253712	OK	0	OK	0.107708	OK	0	OK	0.102909	OK	0	OK	0	OK	0	OK	0.186042	OK	0.435325	OK	0	OK	0	OK	0	OK	0	OK	0	OK	75
HMGB3	high mobility group box 3 [Source:HGNC Symbol;Acc:5004]	8170468	ENSG00000029993	X:150148982-150159248	+	NM_005342	108.04	826.07	6.58	1e-06	22.7975	OK	14.4268	OK	7.18671	OK	0.077589	OK	31.658	OK	14.0286	OK	36.0448	OK	23.609	OK	17.3332	OK	15.0405	OK	11.3487	OK	11.595	OK	28.9575	OK	39.718	OK	10.9707	OK	3.36974	OK	2.31091	OK	2.14771	OK	2.91853	OK	75
			ENSG00000267504	18:56038798-56039898	+		0.25	3.48	6.58	0.003095	0.133222	OK	0.0718288	OK	0.138119	OK	0.0300601	OK	0	OK	0.0462068	OK	0.0325985	OK	0.072886	OK	0.0965926	OK	0.0572601	OK	0.209012	OK	0.0584199	OK	0	OK	0	OK	0.152665	OK	0.0303642	OK	0	OK	0	OK	0	OK	75
ANKRD1	ankyrin repeat domain 1 (cardiac muscle) [Source:HGNC Symbol;Acc:15819]	7934979	ENSG00000148677	10:92671853-92681033	-	NM_014391	0	2.51	6.57	0.009644	0.0272817	OK	0	OK	0	OK	0	OK	0.0533409	OK	0	OK	0	OK	0.0374426	OK	0	OK	0	OK	0.0536835	OK	0.0149532	OK	0.0291938	OK	0	OK	0.0977139	OK	0	OK	0	OK	0	OK	0	OK	75
ACHE	acetylcholinesterase (Yt blood group) [Source:HGNC Symbol;Acc:108]	8141648;8141643	ENSG00000087085	7:100487615-100494594	-	NM_001282449;NM_000665;NM_015831	2.99	45.9	6.57	0	0.182653	OK	0.163369	OK	0.075269	OK	0.144626	OK	0.089243	OK	0.0531311	OK	0.724194	OK	0.078092	OK	0.168778	OK	0.102083	OK	0.0555112	OK	0.189658	OK	5.91835	OK	0.0577057	OK	0.105528	OK	0.0707274	OK	0.0120345	OK	0.062545	OK	0.0558854	OK	75
RN7SK	RNA, 7SK small nuclear [Source:HGNC Symbol;Acc:10037]	8120249	ENSG00000202198	6:52860418-52860748	+	NR_001445	41.12	350.9	6.56	8.5e-05	35.8262	OK	27.2565	OK	18.1221	OK	6.5462	OK	42.8194	OK	102.148	OK	45.3233	OK	23.6372	OK	40.0702	OK	12.4561	OK	378.799	OK	30.905	OK	20.0182	OK	11.3607	OK	219.402	OK	9.67467	OK	8.65489	OK	11.8183	OK	5.75585	OK	75
NOV	nephroblastoma overexpressed [Source:HGNC Symbol;Acc:7885]	8148049	ENSG00000136999	8:120428546-120436593	+	NM_002514	1.96	23.62	6.56	0.001899	0.366737	OK	0.141459	OK	1.02413	OK	0.0728578	OK	0.0307229	OK	0.0451867	OK	0.0891905	OK	0.172714	OK	1.34548	OK	0.0672061	OK	0.24763	OK	0.469109	OK	0.22415	OK	0	OK	0.0150124	OK	0	OK	0.0104731	OK	0	OK	0.0875876	OK	75
APOA2	apolipoprotein A-II [Source:HGNC Symbol;Acc:601]	7921834	ENSG00000158874	1:161192082-161193421	-	NM_001643	0.47	6.47	6.56	0.003055	0.238767	OK	0.724775	OK	0.204346	OK	0.0370825	OK	0.279835	OK	0.098605	OK	0.293581	OK	0.405664	OK	0.637765	OK	0.182069	OK	1.07444	OK	0.109014	OK	0.0820835	OK	0.232236	OK	0	OK	0	OK	0.271624	OK	0	OK	0.248677	OK	75
ASS1	argininosuccinate synthase 1 [Source:HGNC Symbol;Acc:758]	8158671	ENSG00000130707	9:133320316-133376661	+	NM_054012;NM_000050	0.45	12.51	6.56	0	0.0179208	OK	0.216156	OK	0	OK	0	OK	0.0601867	OK	0.126302	OK	0.231127	OK	0.18196	OK	0.08066	OK	0.252123	OK	0	OK	0.0552466	OK	0.246694	OK	2.35544	OK	0	OK	0	OK	0	OK	0	OK	0	OK	75
PTX4	pentraxin 4, long [Source:HGNC Symbol;Acc:14171]	7998538	ENSG00000251692	16:1535887-1538982	-	NM_001013658	0.2	4.29	6.55	0.005437	0.0551242	OK	0	OK	0	OK	0.0295448	OK	0.0966206	OK	0.0227048	OK	0.422737	OK	0	OK	0.0717113	OK	0	OK	0	OK	0	OK	0	OK	0.0661119	OK	0	OK	0	OK	0	OK	0	OK	0	OK	75
			ENSG00000269489	1:151770530-151771078	+		0	4.33	6.55	0	0.0664959	OK	0	OK	0	OK	0.0752877	OK	0.26107	OK	0.292125	OK	0	OK	0.0900114	OK	0	OK	0	OK	1.67801	OK	0	OK	0	OK	0	OK	0	OK	0	OK	0	OK	0	OK	0	OK	75
HBEGF	heparin-binding EGF-like growth factor [Source:HGNC Symbol;Acc:3059]	8114572	ENSG00000113070	5:139712428-139726216	-	NM_001945	121.17	917.6	6.52	1e-06	11.3029	OK	18.2506	OK	5.86139	OK	3.94484	OK	2.88013	OK	12.0017	OK	6.97026	OK	13.5676	OK	47.3532	OK	13.9054	OK	5.40564	OK	2.28041	OK	4.36927	OK	14.2926	OK	3.17642	OK	1.25386	OK	1.08961	OK	2.26388	OK	1.90778	OK	75
ICAM1	intercellular adhesion molecule 1 [Source:HGNC Symbol;Acc:5344]	8025612;8025601	ENSG00000090339	19:10381511-10397291	+	NM_000201	208.37	1689.33	6.52	2.8e-05	18.7214	OK	13.657	OK	22.7917	OK	2.39754	OK	4.66258	OK	17.9786	OK	69.5146	OK	5.97031	OK	106.927	OK	18.0709	OK	49.512	OK	5.88983	OK	38.3226	OK	6.84428	OK	3.84847	OK	4.41724	OK	3.44452	OK	4.73586	OK	4.18628	OK	75
			ENSG00000233172	9:67789674-67789866	+		1	10.81	6.52	0.001561	7.32673	OK	0.953745	OK	3.04907	OK	0	OK	7.14774	OK	0	OK	6.71171	OK	0	OK	8.24101	OK	1.52445	OK	1.55543	OK	2.36284	OK	1.60557	OK	2.47873	OK	1.03417	OK	0	OK	0	OK	0	OK	0	OK	75
FBN2	fibrillin 2 [Source:HGNC Symbol;Acc:3604]	8113800	ENSG00000138829	5:127593601-127994878	-	NM_001999	10.86	88.59	6.51	2.6e-05	0.498036	OK	0.207089	OK	0.567419	OK	0.117901	OK	0.193487	OK	0.573194	OK	0.772234	OK	0.578749	OK	0.112073	OK	0.182463	OK	0.220241	OK	0.625385	OK	0.110911	OK	0.0598378	OK	0.254023	OK	0	OK	0.0282172	OK	0.0641456	OK	0.142449	OK	75
VEGFA	vascular endothelial growth factor A [Source:HGNC Symbol;Acc:12680]	8119898	ENSG00000112715	6:43737921-43754224	+	NM_001025367;NM_001025369;NM_001171625;NM_001171629;NM_001171626;NM_001025368;NM_001025366;NM_001171623;NM_001171624;NM_001033756;NM_001171627;NM_0033	118.72	1134.2	6.51	0.000546	7.12091	OK	2.40101	OK	8.28267	OK	1.31453	OK	2.81788	OK	11.0629	OK	9.01129	OK	4.2879	OK	92.6751	OK	4.71964	OK	15.8845	OK	2.68914	OK	7.82384	OK	4.95102	OK	0.740894	OK	0.783102	OK	0.412715	OK	3.88859	OK	0.977277	OK	75
SDC1	syndecan 1 [Source:HGNC Symbol;Acc:10658]	8050557	ENSG00000115884	2:20400558-20425194	-	NM_002997;NM_001006946	0.98	10.69	6.51	0.001528	0.399114	OK	0.068914	OK	0.117492	OK	0.0300928	OK	0.0468386	OK	0.0154129	OK	0.0301395	OK	0.572778	OK	0.0100249	OK	0.0574514	OK	0.0992963	OK	0.217595	OK	0.0795925	OK	0	OK	0.106651	OK	0.0607941	OK	0	OK	0.0106945	OK	0.0486236	OK	75
	Y RNA [Source:RFAM;Acc:RF00019]	7943603;8008108;7983759	ENSG00000207484	15:52176753-52176850	+		0.85	11.66	6.51	0	0	OK	0	OK	0	OK	0	OK	0	OK	0	OK	0	OK	0	OK	0	OK	0	OK	0	OK	0	OK	0	OK	0	OK	0	OK	0	OK	0	OK	0	OK	0	OK	75
CYP26A1	cytochrome P450, family 26, subfamily A, polypeptide 1 [Source:HGNC Symbol;Acc:2603]	7929322	ENSG00000095596	10:94833232-94837647	+	NM_057157;NM_000783	0.45	6.92	6.5	0.004147	0.433873	OK	0	OK	0.0915652	OK	0.0284304	OK	0.0246646	OK	0.0217774	OK	0.0307022	OK	0.0346385	OK	0.0152813	OK	0.0135693	OK	0	OK	0.0276593	OK	0.0809932	OK	0	OK	0.271138	OK	0	OK	0	OK	0	OK	0.0117126	OK	75
SHISA2	shisa family member 2 [Source:HGNC Symbol;Acc:20366]	7970676	ENSG00000180730	13:26618735-26625169	-	NM_001007538	17.23	244.33	6.5	0	1.13543	OK	0.939619	OK	0.00949363	OK	0.0412572	OK	1.78075	OK	0.055259	OK	0.211412	OK	0.150984	OK	0.943417	OK	5.79294	OK	0.0270587	OK	14.2732	OK	7.2266	OK	0.331122	OK	0.367339	OK	0.156772	OK	0.173903	OK	0.1421	OK	0.255177	OK	75
RAB26	RAB26, member RAS oncogene family [Source:HGNC Symbol;Acc:14259]	7992518	ENSG00000167964	16:2190804-2204166	+	NM_014353	5.32	45.06	6.49	0.000112	1.9101	OK	0.263334	OK	0.165211	OK	0.0740009	OK	5.93368	OK	1.09878	OK	0.654202	OK	0.450185	OK	0.476704	OK	0.594833	OK	0.201733	OK	0.945182	OK	0.0569154	OK	0.384369	OK	1.10577	OK	0.0990661	OK	0.166855	OK	0.129788	OK	0.205976	OK	75
	RNA, U4 small nuclear 51, pseudogene [Source:HGNC Symbol;Acc:46987]	8042157	ENSG00000201076	2:61138438-61138577	+		0	1.59	6.49	0.009672	0	OK	0	OK	0	OK	0	OK	0	OK	0	OK	0	OK	0	OK	0	OK	0	OK	0	OK	0	OK	0	OK	0	OK	0	OK	0	OK	0	OK	0	OK	0	OK	75
LOC101928389			ENSG00000235834	X:17546558-17605281	+		0	1.67	6.49	0.009853	0.0535802	OK	0	OK	0.0925845	OK	0.0201337	OK	0.0349312	OK	0.108091	OK	0.0217765	OK	0.0244847	OK	0.0216156	OK	0	OK	0.0175528	OK	0	OK	0	OK	0	OK	0	OK	0	OK	0	OK	0	OK	0	OK	75
			ENSG00000235704	22:20377669-20378803	+		1.18	12.91	6.48	0.001634	1.62519	OK	0.360079	OK	0.214211	OK	0.581228	OK	5.70732	OK	2.03987	OK	2.98174	OK	0.0497432	OK	0.186942	OK	0.352361	OK	2.3294	OK	0.359304	OK	0.614835	OK	1.21164	OK	0.561405	OK	0.359809	OK	0.37615	OK	0.269465	OK	0.123727	OK	75
LIPN	lipase, family member N [Source:HGNC Symbol;Acc:23452]	7928999	ENSG00000204020	10:90521163-90537999	+	NM_001102469	3.02	23.15	6.47	1.9e-05	0.168906	OK	0.227726	OK	0.550362	OK	0.299381	OK	0.118039	OK	0.668967	OK	0.855281	OK	0.363274	OK	0.75845	OK	0.10373	OK	0.710274	OK	0.343881	OK	0.181019	OK	0	OK	0.172824	OK	0.0275042	OK	0	OK	0.124727	OK	0.0447363	OK	75
SLC1A3	solute carrier family 1 (glial high affinity glutamate transporter), member 3 [Source:HGNC Symbol;Acc:10941]	8104930	ENSG00000079215	5:36606457-36688436	+	NM_004172;NM_001166695	1.6	16.76	6.47	0.001197	0.0820924	OK	0	OK	0.214205	OK	0.00795949	OK	0.115996	OK	0.181144	OK	1.10772	OK	0.175901	OK	0.232164	OK	0.287733	OK	0.57737	OK	0.202436	OK	0.155228	OK	0	OK	0.862255	OK	0.00806837	OK	0.0141309	OK	0.0837195	OK	0	OK	75
			ENSG00000232034	2:101439123-101463682	+		0.47	9.12	6.47	0.005978	0	OK	0.0614815	OK	0.0947487	OK	0	OK	0	OK	0.0797492	OK	1.18286	OK	1.49256	OK	0.110074	OK	0.588388	OK	0.0891768	OK	0.901831	OK	0	OK	0	OK	0.0654416	OK	0	OK	0	OK	0	OK	0	OK	75
NKX3-2	NK3 homeobox 2 [Source:HGNC Symbol;Acc:951]	8099406	ENSG00000109705	4:13542454-13546674	-	NM_001189	0	1.72	6.47	0.009984	0.0561769	OK	0	OK	0.00970733	OK	0	OK	0.0274502	OK	0.00807239	OK	0.0455133	OK	0	OK	0.0113485	OK	0	OK	0.0276663	OK	0.0102634	OK	0	OK	0	OK	0.0536581	OK	0	OK	0	OK	0	OK	0	OK	75
BIRC7	baculoviral IAP repeat containing 7 [Source:HGNC Symbol;Acc:13702]	8064031	ENSG00000101197	20:61867235-61871859	+	NM_022161;NM_139317	16.63	193.19	6.47	0	5.64094	OK	16.4598	OK	1.47858	OK	6.37402	OK	9.40266	OK	2.62151	OK	0.053418	OK	0.0898511	OK	1.27437	OK	12.749	OK	0.0577701	OK	0.0651458	OK	0.023428	OK	0.499584	OK	0.421085	OK	0.199479	OK	0.439337	OK	0.29368	OK	0.405623	OK	75
MIR4767	microRNA 4767 [Source:HGNC Symbol;Acc:41548]		ENSG00000264268	X:7065901-7065978	+	NR_039924	0	1.61	6.46	0.009947	0	OK	0	OK	0	OK	0	OK	0	OK	0	OK	0	OK	0	OK	0	OK	0	OK	0	OK	0	OK	0	OK	0	OK	0	OK	0	OK	0	OK	0	OK	0	OK	75
ARHGAP23	Rho GTPase activating protein 23 [Source:HGNC Symbol;Acc:29293]	8006779;8006786	ENSG00000225485	17:36584662-36668628	+	NM_001199417	10.24	122.03	6.46	0	6.56131	OK	0.0343869	OK	0.088178	OK	0.0457291	OK	0.0124334	OK	0.0949474	OK	0.741775	OK	0.27044	OK	0.180859	OK	0.203072	OK	0.0207997	OK	5.3022	OK	0.807683	OK	0.22508	OK	0.0182364	OK	0.0524846	OK	0.119592	OK	0.209694	OK	0.147385	OK	75
LRP3	low density lipoprotein receptor-related protein 3 [Source:HGNC Symbol;Acc:6695]	8027556	ENSG00000130881	19:33668509-33698694	+	NM_002333	9.93	75.38	6.45	3e-06	0.982078	OK	1.80501	OK	2.43983	OK	0.664465	OK	0.386337	OK	1.46105	OK	1.01596	OK	1.49345	OK	0.394258	OK	0.736016	OK	0.731744	OK	1.79073	OK	0.915919	OK	0.0728937	OK	0.700097	OK	0.0562592	OK	0.0268497	OK	0.199141	OK	0.28275	OK	75
			ENSG00000269271	19:55100906-55101752	+		1.34	11.66	6.45	0.000202	0.294325	OK	0.0495417	OK	0.57213	OK	0.290813	OK	0.39633	OK	1.82448	OK	0.180763	OK	0.100373	OK	0.84321	OK	0.197512	OK	0.611675	OK	0.282346	OK	0.23701	OK	0.0309693	OK	0.316159	OK	0	OK	0.0734569	OK	0.0950277	OK	0.0680913	OK	75
LOC101930373;HY	HYDIN, axonemal central pair apparatus protein [Source:HGNC Symbol;Acc:19368]	8002492;8002470;8002481;8002446	ENSG00000157423	16:70841281-71264625	-	NM_001270974;NR_103556;NM_017558;NM_001198542;NM_001198543	1.76	20.49	6.45	0	0.124644	OK	0.110185	OK	0.653234	OK	0.0227341	OK	0.157597	OK	0.00920295	OK	0.440797	OK	0.0949682	OK	0.235707	OK	0.0135629	OK	0.0554828	OK	0.689812	OK	0.0442378	OK	0.0108621	OK	0.0934038	OK	0.0251754	OK	0.0191543	OK	0.0831513	OK	0.0130793	OK	75
			ENSG00000254554	11:10324204-10325251	-		0.39	5.55	6.44	0.003043	0.0787778	OK	0.0530272	OK	0.122506	OK	0.0444892	OK	0.0771645	OK	0	OK	0.339021	OK	0.107388	OK	0.237461	OK	0.084568	OK	0.0384962	OK	0	OK	0.169229	OK	0.132638	OK	0	OK	0	OK	0	OK	0	OK	0.036437	OK	75
LRRC2	leucine rich repeat containing 2 [Source:HGNC Symbol;Acc:14676]	8086615	ENSG00000163827	3:46556913-46621589	-	NM_024512	15.32	184.09	6.44	0	1.14336	OK	4.69487	OK	0.185154	OK	4.05313	OK	0.267864	OK	0.0128826	OK	5.76397	OK	0.0205836	OK	0.0544527	OK	0.0591043	OK	0.134721	OK	0.176774	OK	0.131295	OK	0.180652	OK	0.0394362	OK	0.0911277	OK	0.0498685	OK	0.141345	OK	0.0741798	OK	75
			ENSG00000258831	15:94425311-94429972	+		0.55	5.35	6.43	0.001602	0.300483	OK	0.0449733	OK	0.173068	OK	0.0376897	OK	0.0653765	OK	0.145072	OK	0.122866	OK	0.0911683	OK	0.120893	OK	0.035857	OK	0.228766	OK	0.109809	OK	0.143318	OK	0	OK	0.0956408	OK	0	OK	0	OK	0.0862507	OK	0	OK	75
PKLR	pyruvate kinase, liver and RBC [Source:HGNC Symbol;Acc:9020]	7920744	ENSG00000143627	1:155259630-155271225	-	NM_181871;NM_000298	0.4	6.25	6.43	0	0.0213483	OK	0	OK	0	OK	0.0240505	OK	0.0252115	OK	0.0184139	OK	0.178309	OK	0.0354034	OK	0	OK	0.0657466	OK	0.0761393	OK	0.014136	OK	0.563659	OK	0.0359085	OK	0	OK	0	OK	0.0213378	OK	0	OK	0	OK	75
OLAH	oleoyl-ACP hydrolase [Source:HGNC Symbol;Acc:25625]	7926334	ENSG00000152463	10:15074226-15115851	+	NM_001039702;NM_018324	0.2	42.93	6.43	0	0.0773154	OK	0	OK	0	OK	0	OK	0	OK	0.0141826	OK	0.481816	OK	0.337671	OK	0.325425	OK	1.86791	OK	3.61667	OK	0.0179909	OK	0.017569	OK	0.218278	OK	3.07642	OK	0	OK	0	OK	0	OK	0	OK	75
CAMKV	CaM kinase-like vesicle-associated [Source:HGNC Symbol;Acc:28788]	8087530	ENSG00000164076	3:49895421-49907655	-	NM_024046	1.65	18.1	6.43	0	0.25383	OK	0.133755	OK	0.030118	OK	0	OK	0.0181794	OK	0.0240583	OK	2.59397	OK	0.132471	OK	0.332649	OK	0.124121	OK	0.11637	OK	0.134227	OK	0.181565	OK	0.048229	OK	0.134428	OK	0.0707486	OK	0.0185943	OK	0.0420747	OK	0.00863872	OK	75
	cofilin 1 (non-muscle) pseudogene 6 [Source:HGNC Symbol;Acc:34545]		ENSG00000215785	1:11051035-11051854	-		0.2	4.23	6.42	0.006316	0.234373	OK	0.104784	OK	0.080987	OK	0.177082	OK	1.15116	OK	0.137801	OK	0	OK	0.105451	OK	0	OK	0	OK	0	OK	0.171315	OK	0.0843709	OK	0	OK	0.447424	OK	0	OK	0	OK	0	OK	0	OK	75
CEACAM3	carcinoembryonic antigen-related cell adhesion molecule 3 [Source:HGNC Symbol;Acc:1815]	8029107	ENSG00000170956	19:42300369-42315591	+	NM_001815;NM_001277163	13.75	120.7	6.41	0.000262	5.00913	OK	2.4409	OK	6.10561	OK	0.339955	OK	0.117357	OK	0.812784	OK	1.12831	OK	1.26149	OK	10.7361	OK	1.48817	OK	3.18465	OK	3.37832	OK	3.39542	OK	0.14521	OK	1.01026	OK	0.0383433	OK	0.0831057	OK	0.473499	OK	0.699847	OK	75
KCNH8	potassium voltage-gated channel, subfamily H (eag-related), member 8 [Source:HGNC Symbol;Acc:18864]	8078196	ENSG00000183960	3:19189946-19577138	+	NM_144633	5.18	45.92	6.41	0.000334	0.433891	OK	0.437593	OK	0.248533	OK	0.145541	OK	0	OK	0.166629	OK	1.03354	OK	0.161813	OK	0.0600514	OK	0.0696564	OK	0.220648	OK	0.125695	OK	0.638338	OK	0.0210432	OK	0.0638399	OK	0.00571048	OK	0.035041	OK	0.123018	OK	0.0498183	OK	75
LOC100505920			ENSG00000225742	3:193920805-193967942	-		0.2	4.72	6.41	0.007055	0.405678	OK	0.287271	OK	0	OK	0.0758973	OK	0.0658254	OK	0	OK	0	OK	0	OK	0.0811442	OK	0	OK	0	OK	0	OK	0	OK	0.339523	OK	0	OK	0	OK	0	OK	0	OK	0	OK	75
PHLDA2	pleckstrin homology-like domain, family A, member 2 [Source:HGNC Symbol;Acc:12385]	7945781	ENSG00000181649	11:2949503-2950685	-	NM_003311	15	126.99	6.4	0.000158	5.00288	OK	1.10914	OK	2.8888	OK	0.393129	OK	2.94472	OK	7.70035	OK	1.0092	OK	2.33556	OK	24.8491	OK	4.48941	OK	0.868224	OK	1.59682	OK	2.85363	OK	0.399735	OK	2.76655	OK	1.04597	OK	0.379413	OK	0.53174	OK	0.14661	OK	75
RHBDL1	rhomboid, veinlet-like 1 (Drosophila) [Source:HGNC Symbol;Acc:10007]	7992010	ENSG00000103269	16:725666-728268	+	NM_001278721;NM_001278720	103.81	889.72	6.4	0.000195	0.549829	OK	16.6826	OK	8.95247	OK	0.220507	OK	37.1646	OK	12.6685	OK	10.2086	OK	2.18828	OK	14.593	OK	1.27813	OK	2.4634	OK	58.2525	OK	4.65629	OK	1.54137	OK	48.4228	OK	1.9176	OK	1.63101	OK	1.20149	OK	0.856503	OK	75
PRRG4	proline rich Gla (G-carboxyglutamic acid) 4 (transmembrane) [Source:HGNC Symbol;Acc:30799]	7939150	ENSG00000135378	11:32851489-32879669	+	NM_024081	7.79	59.72	6.39	9e-06	0.220172	OK	0.198273	OK	0.34717	OK	0.149776	OK	0.112027	OK	0.698891	OK	0.895811	OK	0.283968	OK	0.400634	OK	0.0641794	OK	0.366412	OK	0.246372	OK	0.200982	OK	0.026998	OK	0.0722952	OK	0.0104753	OK	0.0412734	OK	0.0593327	OK	0.0511633	OK	75
RNA5-8S5	RNA, 5.8S ribosomal 5 [Source:HGNC Symbol;Acc:37660]		ENSG00000242716	GL000220.1:112025-112177	+	NR_003285	0.4	8.01	6.39	0.006472	458.77	OK	1067.47	OK	75.9363	OK	321.792	OK	861.964	OK	3666.59	OK	980.925	OK	601.706	OK	588.133	OK	271.762	OK	711.358	OK	550.778	OK	573.687	OK	680.086	OK	1206.66	OK	336.717	OK	235.471	OK	388.989	OK	282.758	OK	75
CREB3L3	cAMP responsive element binding protein 3-like 3 [Source:HGNC Symbol;Acc:18855]	8024754	ENSG00000060566	19:4153598-4173051	+	NM_032607;NM_001271996;NM_001271997;NM_001271995	2.77	43.51	6.39	0	0.0233818	OK	0.0789074	OK	0.060606	OK	0	OK	0	OK	0.273922	OK	0.121186	OK	0.0835331	OK	0.0248519	OK	0.312519	OK	0.0620816	OK	3.11166	OK	0.0401003	OK	2.76747	OK	0	OK	0.0460603	OK	0.0233699	OK	0.0797062	OK	0.0434273	OK	75
			ENSG00000272068	1:156607575-156610796	-		0.2	5.3	6.39	0	0.0242011	OK	0.0108933	OK	0.0167278	OK	0	OK	0.0236489	OK	0.00695225	OK	0.156779	OK	0	OK	0	OK	0	OK	0.015897	OK	0.344874	OK	0.0258766	OK	0.0474873	OK	0	OK	0	OK	0	OK	0	OK	0.00749482	OK	75
NLRP3	NLR family, pyrin domain containing 3 [Source:HGNC Symbol;Acc:16400]	7911178	ENSG00000162711	1:247579458-247612410	+	NM_001079821;NM_001127462;NM_004895;NM_001243133;NM_183395;NM_001127461	166.39	1306.33	6.38	2.6e-05	7.87095	OK	5.80135	OK	4.38368	OK	1.51926	OK	7.38043	OK	24.8759	OK	12.744	OK	18.2125	OK	7.55007	OK	41.0248	OK	22.3992	OK	5.61519	OK	2.33879	OK	0.583469	OK	4.74006	OK	1.4699	OK	1.20794	OK	2.46276	OK	1.17255	OK	75
COL20A1	collagen, type XX, alpha 1 [Source:HGNC Symbol;Acc:14670]	8064059;8064098	ENSG00000101203	20:61924538-61966203	+	NM_020882	1.77	17.83	6.38	0.001134	0.124235	OK	0.0323104	OK	0.0856134	OK	0	OK	1.33656	OK	0.0121504	OK	0.0956929	OK	0	OK	0.129218	OK	0.0606398	OK	0.180146	OK	0.453947	OK	0.0301629	OK	0.0761043	OK	0.241669	OK	0.0726642	OK	0.0237166	OK	0.0181926	OK	0.00523576	OK	75
	long intergenic non-protein coding RNA 694 [Source:HGNC Symbol;Acc:44570]		ENSG00000225873	3:44462619-44465499	-		2.2	17.76	6.37	4.7e-05	1.42256	OK	0.478544	OK	1.4287	OK	0.452108	OK	0.30493	OK	2.09386	OK	0.328617	OK	0.605197	OK	1.44594	OK	0.572453	OK	1.43189	OK	0.4874	OK	0.334488	OK	0.0374308	OK	1.08229	OK	0	OK	0.0443643	OK	0.172172	OK	0.205474	OK	75
RPS17L;RPS17	ribosomal protein S17 [Source:HGNC Symbol;Acc:10397]	7990916;7990965	ENSG00000184779	15:82821158-82824972	-	NM_001021	6.4	64.06	6.37	0.001089	900.711	OK	1469.46	OK	807.518	OK	1018.83	OK	844.669	OK	779.81	OK	536.053	OK	1328.86	OK	769.823	OK	744.14	OK	910.703	OK	411.312	OK	788.107	OK	585.102	OK	781.152	OK	596.871	OK	468.015	OK	469.306	OK	558.294	OK	75
DSC2	desmocollin 2 [Source:HGNC Symbol;Acc:3036]	8022711	ENSG00000134755	18:28645940-28682378	-	NM_004949;NM_024422	12.1	127.77	6.37	0	0.322398	OK	0.145881	OK	0.337792	OK	0.197438	OK	0.0361217	OK	0.204655	OK	5.77239	OK	0.260717	OK	1.32334	OK	0.457168	OK	1.09114	OK	0.104218	OK	0.227166	OK	0.0292158	OK	0.0302724	OK	0.012061	OK	0.0105605	OK	0.0204952	OK	0.253607	OK	75
OSCAR	osteoclast associated, immunoglobulin-like receptor [Source:HGNC Symbol;Acc:29960]	8039120	ENSG00000170909	19:54597933-54606000	-	NM_001282350;NM_130771;NM_206818;NM_133169;NM_133168	55.51	392.63	6.36	0	6.4305	OK	3.15653	OK	8.10573	OK	4.68753	OK	9.19342	OK	18.9273	OK	4.67637	OK	10.0508	OK	3.63502	OK	1.29312	OK	4.96175	OK	4.79347	OK	5.59889	OK	0.783333	OK	10.3543	OK	0.221106	OK	0.58137	OK	1.44049	OK	1.1248	OK	75
TCP11	t-complex 11, testis-specific [Source:HGNC Symbol;Acc:11658]	8125870	ENSG00000124678	6:35085848-35116387	-	NM_001261819;NM_001093728;NM_001261817;NM_001261818;NM_018679;NM_001261821;NM_001261820	0.25	3.29	6.36	0.003793	0.0928662	OK	0.100063	OK	0.101129	OK	0	OK	0.142299	OK	0.0283131	OK	0.0857895	OK	0.0482323	OK	0.039339	OK	0	OK	0.14733	OK	0.0615398	OK	0.15081	OK	0	OK	0.052874	OK	0.0707387	OK	0	OK	0	OK	0	OK	75
ZNF503	zinc finger protein 503 [Source:HGNC Symbol;Acc:23589]	7934553	ENSG00000165655	10:77157588-77161664	-	NM_032772	23.1	180.88	6.35	3e-05	3.69547	OK	0.733018	OK	0.803258	OK	0.26592	OK	0.749594	OK	2.29694	OK	4.00088	OK	4.04746	OK	0.591867	OK	1.7866	OK	3.68949	OK	0.263411	OK	1.35791	OK	0.113475	OK	0.555104	OK	0.192651	OK	0.29156	OK	0.378039	OK	0.104213	OK	75
GAS2L3	growth arrest-specific 2 like 3 [Source:HGNC Symbol;Acc:27475]	7957850	ENSG00000139354	12:100967461-101022064	+	NM_174942	9.38	73.92	6.35	3.5e-05	0.136768	OK	0.340748	OK	0.184784	OK	0.327782	OK	0.210258	OK	0.347817	OK	1.91991	OK	1.2239	OK	0.179738	OK	0.507859	OK	0.171895	OK	0.256479	OK	1.73342	OK	0.640598	OK	0.317861	OK	0.0602295	OK	0.265848	OK	0.106713	OK	0.0335408	OK	75
ECRP		7973108	ENSG00000136315	14:21387500-21388458	+	NR_033909	0.79	9.63	6.35	0.002557	0.28869	OK	0.232775	OK	0.777814	OK	0.853126	OK	0.208857	OK	3.84682	OK	0.178837	OK	1.36032	OK	0.555149	OK	0	OK	0	OK	1.85821	OK	0	OK	0.0486372	OK	1.83227	OK	0	OK	0.153505	OK	0	OK	0.274249	OK	75
WDFY3-AS2	WDFY3 antisense RNA 2 [Source:HGNC Symbol;Acc:21603]	8096147	ENSG00000180769	4:85887538-85932430	+	NR_015359	0.75	7.32	6.34	0.00127	0.039239	OK	0.0106015	OK	0.0366151	OK	0.00883578	OK	0.0169709	OK	0.0168853	OK	0.10382	OK	0.0247135	OK	0.109494	OK	0.0168939	OK	0.0309632	OK	0.021506	OK	0.0587024	OK	0	OK	0.00562234	OK	0	OK	0.017341	OK	0.0101516	OK	0	OK	75
			ENSG00000270773	3:129064254-129065007	+		0.25	4.19	6.34	0.005804	0.128254	OK	0	OK	0	OK	0	OK	0.544524	OK	0	OK	0.210541	OK	0.0582262	OK	0	OK	0.0917639	OK	0.166984	OK	0	OK	0.0459413	OK	0	OK	0.122451	OK	0	OK	0	OK	0	OK	0	OK	75
COL23A1	collagen, type XXIII, alpha 1 [Source:HGNC Symbol;Acc:22990]	8116195	ENSG00000050767	5:177664619-178017556	-	NM_173465	3.83	31.12	6.32	8.7e-05	0.102214	OK	0.230031	OK	0.221192	OK	0.0479708	OK	0.0499427	OK	0.550639	OK	0.103485	OK	1.03014	OK	0.061955	OK	0.14664	OK	0.587418	OK	0.373485	OK	0.0273244	OK	0.0859574	OK	0.134245	OK	0.0194457	OK	0.034058	OK	0.0330476	OK	0.0395658	OK	75
CTXN1	cortexin 1 [Source:HGNC Symbol;Acc:31108]	8033462	ENSG00000178531	19:7989372-7991051	-	NM_206833	0.25	2.96	6.32	0.003162	0.157305	OK	0.181817	OK	0.0698952	OK	0.0253435	OK	0.131901	OK	0.0389176	OK	0.0548984	OK	0.0923105	OK	0.108702	OK	0.0241544	OK	0.0220592	OK	0.0985417	OK	0.0722342	OK	0.13235	OK	0	OK	0	OK	0	OK	0	OK	0	OK	75
CAMSAP3	calmodulin regulated spectrin-associated protein family, member 3 [Source:HGNC Symbol;Acc:29307]	8025237	ENSG00000076826	19:7660788-7683190	+	NM_020902;NM_001080429	17.95	158.44	6.31	0.000432	0.259646	OK	3.55895	OK	1.49596	OK	0.181694	OK	1.95093	OK	0.269376	OK	2.04673	OK	0.180209	OK	2.61765	OK	0.801667	OK	0.356041	OK	3.2037	OK	0.157463	OK	0.0103202	OK	1.68846	OK	0.133121	OK	0.131121	OK	0.216451	OK	0.0912456	OK	75
	RNA, 7SK small nuclear pseudogene 230 [Source:HGNC Symbol;Acc:45954]	8113481	ENSG00000202512	5:109035201-109035535	-		1.88	17.56	6.31	0.000769	0.938112	OK	0	OK	1.62158	OK	0	OK	6.1642	OK	0.281496	OK	4.59654	OK	2.91369	OK	0.555098	OK	0.665883	OK	0.446444	OK	0.855671	OK	6.12825	OK	1.58596	OK	5.60559	OK	0.70569	OK	0.310778	OK	0	OK	0.142775	OK	75
NRN1	neuritin 1 [Source:HGNC Symbol;Acc:17972]	8123739	ENSG00000124785	6:5998232-6007200	-	NM_016588;NM_001278710	10.57	592.51	6.3	0	0.166424	OK	0.108844	OK	0.140955	OK	0.0443585	OK	0.0498581	OK	0.146925	OK	0.097987	OK	0.605883	OK	30.064	OK	0.129731	OK	0.0799902	OK	0.0745194	OK	0.0727779	OK	83.6795	OK	26.0581	OK	0.290757	OK	0.172043	OK	0.109907	OK	0.319936	OK	75
PHYHIP	phytanoyl-CoA 2-hydroxylase interacting protein [Source:HGNC Symbol;Acc:16865]	8149699	ENSG00000168490	8:22077222-22089854	-	NM_001099335;NM_014759	0	17.06	6.3	0	0	OK	0.0113682	OK	0.0873105	OK	0	OK	0.0658335	OK	0	OK	0.0512728	OK	0.0694401	OK	0.0510425	OK	2.22529	OK	0.00829452	OK	0.0184601	OK	0.0450938	OK	0	OK	0.0677878	OK	0	OK	0	OK	0	OK	0	OK	75
MIR3648	microRNA 3648 [Source:HGNC Symbol;Acc:38941]		ENSG00000264462	21:9825832-9826011	+	NR_037421	20.9	148.74	6.29	0	17.5687	OK	56.8985	OK	7.10267	OK	3.33783	OK	34.0958	OK	45.5615	OK	15.784	OK	6.24682	OK	18.8529	OK	7.06393	OK	17.6046	OK	12.523	OK	52.6376	OK	13.1737	OK	51.8445	OK	3.22549	OK	3.80805	OK	0	OK	0	OK	75
	testis-specific serine kinase 1A pseudogene [Source:HGNC Symbol;Acc:11400]		ENSG00000231086	22:19112392-19113159	+		0.2	3.3	6.29	0.004864	0.834668	OK	0.280853	OK	0.173063	OK	0	OK	0.776835	OK	0.181842	OK	0.462253	OK	0.0568551	OK	0.352089	OK	0.940652	OK	0.0815257	OK	0	OK	1.03134	OK	0.105408	OK	0.298844	OK	0	OK	0.208267	OK	0.0538842	OK	0.0771867	OK	75
SIRPA	signal-regulatory protein alpha [Source:HGNC Symbol;Acc:9662]	8060418	ENSG00000198053	20:1875154-1920543	+	NM_001040022;NM_080792;NM_001040023	133.15	976.58	6.28	3e-06	6.2048	OK	2.37381	OK	9.50583	OK	4.14268	OK	2.57878	OK	12.2638	OK	9.68753	OK	7.91461	OK	14.014	OK	2.58951	OK	19.3155	OK	5.47939	OK	5.50725	OK	0.41036	OK	1.69907	OK	0.289388	OK	1.08869	OK	1.60806	OK	1.3109	OK	75
SLC2A4	solute carrier family 2 (facilitated glucose transporter), member 4 [Source:HGNC Symbol;Acc:11009]	8004309	ENSG00000181856	17:7184986-7191576	+	NM_001042	0.27	9.92	6.28	0	0.0226802	OK	0.083402	OK	0	OK	0.00981927	OK	0	OK	0	OK	0.156157	OK	0	OK	0	OK	0.0165229	OK	0	OK	0.0329467	OK	0.948838	OK	0.0190724	OK	0.021755	OK	0	OK	0	OK	0	OK	0	OK	75
LOC100653057;CE	carboxylesterase 1 [Source:HGNC Symbol;Acc:1863]	8001457;8180234	ENSG00000198848	16:55836763-55867249	-	NM_001266;NM_001025195;NM_001025194	23.33	164.63	6.27	0	2.78693	OK	2.59427	OK	6.69789	OK	3.26828	OK	2.39504	OK	5.81856	OK	11.0655	OK	4.51107	OK	1.66371	OK	0.590951	OK	2.68245	OK	6.15178	OK	1.77327	OK	5.23017	OK	5.12917	OK	1.49432	OK	0.741448	OK	0.587751	OK	2.99649	OK	75
CNTD2	cyclin N-terminal domain containing 2 [Source:HGNC Symbol;Acc:25805]	8036835	ENSG00000105219	19:40728115-40732597	-	NM_024877	15.43	119.65	6.27	3.7e-05	1.23711	OK	0.445043	OK	0.772604	OK	0.244553	OK	1.69967	OK	0.614575	OK	2.22179	OK	1.5869	OK	1.93817	OK	1.08547	OK	3.89125	OK	0.675975	OK	2.59008	OK	0.118026	OK	5.14555	OK	0.206823	OK	0.290808	OK	0.152959	OK	0.231824	OK	75
JAG2	jagged 2 [Source:HGNC Symbol;Acc:6189]	7981538	ENSG00000184916	14:105607318-105635161	-	NM_002226;NM_145159	66.91	557.37	6.27	0.000215	29.9619	OK	2.0472	OK	1.44049	OK	0.170621	OK	3.43929	OK	0.748888	OK	4.57263	OK	0.615368	OK	1.91111	OK	13.5194	OK	0.628637	OK	15.0952	OK	2.20907	OK	9.94097	OK	1.01639	OK	0.947603	OK	0.463799	OK	0.537811	OK	0.560934	OK	75
PRRG2	proline rich Gla (G-carboxyglutamic acid) 2 [Source:HGNC Symbol;Acc:9470]	8030393	ENSG00000126460	19:50083903-50094272	+	NM_000951	10.23	73.81	6.25	2e-06	2.10353	OK	0.629177	OK	1.72653	OK	2.86988	OK	0.411792	OK	2.22231	OK	1.25448	OK	0.46698	OK	0.969789	OK	0.803588	OK	3.00349	OK	2.17302	OK	0.107368	OK	3.87675	OK	0.890347	OK	0.515954	OK	0.227223	OK	0.332543	OK	0.2259	OK	75
CTSE	cathepsin E [Source:HGNC Symbol;Acc:2530]	7909164	ENSG00000196188	1:206317459-206332104	+	NM_001910;NM_148964	0.6	12.94	6.25	0	0.155436	OK	0.0350289	OK	0.0510044	OK	0.0261593	OK	0	OK	0	OK	0.171239	OK	0.0178118	OK	0	OK	0.0740846	OK	0.0117709	OK	0.430449	OK	1.44577	OK	0	OK	0.378694	OK	0	OK	0.0463392	OK	0	OK	0.0111042	OK	75
SLC16A8	solute carrier family 16 (monocarboxylate transporter), member 8 [Source:HGNC Symbol;Acc:16270]	8076002	ENSG00000100156	22:38474141-38480100	-	NM_013356	9.56	75.06	6.24	6.3e-05	1.5999	OK	0.0585101	OK	0.889802	OK	0.267802	OK	1.7589	OK	1.84407	OK	0.382548	OK	4.59563	OK	0.948553	OK	2.37318	OK	0.412859	OK	0.261738	OK	0.255729	OK	0	OK	1.11021	OK	0.168458	OK	0.380961	OK	0.189687	OK	0.136537	OK	75
			ENSG00000272899	7:128510821-128512098	+		12.33	99.42	6.24	0.000126	4.96157	OK	0.180826	OK	0.347567	OK	0.0756141	OK	3.54185	OK	0.212869	OK	6.11473	OK	4.74347	OK	2.72979	OK	1.39331	OK	2.96182	OK	1.02903	OK	0.790221	OK	0.357271	OK	2.46521	OK	0.203835	OK	0.245591	OK	0.375493	OK	0.373017	OK	75
LARP6	La ribonucleoprotein domain family, member 6 [Source:HGNC Symbol;Acc:24012]	7990080	ENSG00000166173	15:71123863-71146498	-	NM_018357;NM_001286679;NM_197958	0.87	15.92	6.24	0	2.7071	OK	0	OK	0.659926	OK	0.0949111	OK	0	OK	0	OK	0.10469	OK	1.41652	OK	0.522028	OK	2.46639	OK	0.0808911	OK	0.841836	OK	4.82226	OK	0	OK	0.202473	OK	0	OK	0.0963319	OK	0.107868	OK	0	OK	75
ITLN1	intelectin 1 (galactofuranose binding) [Source:HGNC Symbol;Acc:18259]	7921690	ENSG00000179914	1:160846329-160854960	-	NM_017625	0.47	7.42	6.23	0.006073	0.146798	OK	0.183496	OK	0.35512	OK	0.0551944	OK	0	OK	0	OK	0.701665	OK	0	OK	0	OK	0.0761505	OK	0	OK	0.576668	OK	0.812893	OK	0.128056	OK	0	OK	0	OK	0	OK	0.0316165	OK	0.0710012	OK	75
		7967879	ENSG00000213386	5:172189524-172190261	-		1.44	13.98	6.22	0.001035	1.80306	OK	0.295888	OK	0.410325	OK	0.0993838	OK	0.086183	OK	0.613633	OK	0.325023	OK	0.239506	OK	4.23854	OK	0.14158	OK	2.14647	OK	0.57859	OK	0.283602	OK	0.222166	OK	0.12596	OK	0.100077	OK	0.0877766	OK	0	OK	0.162623	OK	75
CYP1A1	cytochrome P450, family 1, subfamily A, polypeptide 1 [Source:HGNC Symbol;Acc:2595]	7990391	ENSG00000140465	15:75011883-75017951	-	NM_000499	1.96	22.48	6.2	0	0.101067	OK	0	OK	0.0412983	OK	0.0772068	OK	0.019753	OK	0	OK	0.731994	OK	0.302024	OK	0.0489918	OK	0.136747	OK	0.720342	OK	0.0394451	OK	0.06948	OK	1.38099	OK	0.170033	OK	0.0290611	OK	0.0389921	OK	0.051438	OK	0.0487069	OK	75
TTLL10-AS1	TTLL10 antisense RNA 1 [Source:HGNC Symbol;Acc:41159]		ENSG00000205231	1:1108436-1114935	-		3.02	51.13	6.2	0	0	OK	0.0939228	OK	0.349159	OK	0	OK	0.135917	OK	0.025231	OK	1.76613	OK	0	OK	0.0976447	OK	0	OK	0.0144296	OK	2.23098	OK	0	OK	0.634105	OK	1.32166	OK	0.00835756	OK	0.0365925	OK	0.0473428	OK	0.00680239	OK	75
S100Z	S100 calcium binding protein Z [Source:HGNC Symbol;Acc:30367]	8106411	ENSG00000171643	5:76145826-76217475	+	NM_130772	16.01	127.19	6.19	0.000118	1.53246	OK	3.59589	OK	5.01683	OK	1.15129	OK	15.3149	OK	2.30142	OK	5.3719	OK	0.729443	OK	0.657973	OK	0.677881	OK	0.367373	OK	3.61056	OK	0.157223	OK	2.58922	OK	0.569526	OK	0.217273	OK	0.598202	OK	0.300452	OK	0.342664	OK	75
			ENSG00000269387	6:41732030-41732198	-		0.65	6.16	6.19	0.000902	1.30467	OK	0	OK	1.3541	OK	0	OK	6.28965	OK	0	OK	0	OK	0	OK	0	OK	0	OK	1.16588	OK	1.38655	OK	0	OK	0	OK	1.80181	OK	0	OK	1.26479	OK	0	OK	0	OK	75
			ENSG00000261575	17:44344403-44346060	+		9.94	72.77	6.18	8e-06	2.99526	OK	2.27952	OK	3.85934	OK	0.780934	OK	3.06256	OK	1.82658	OK	5.50647	OK	11.5632	OK	6.68623	OK	1.42709	OK	13.8631	OK	3.99405	OK	7.25898	OK	1.1602	OK	3.12843	OK	0.36726	OK	1.12918	OK	0.312994	OK	0.556032	OK	75
ZMYND15	zinc finger, MYND-type containing 15 [Source:HGNC Symbol;Acc:20997]	8003926	ENSG00000141497	17:4643319-4649411	+	NM_001136046;NM_001267822;NM_032265	11.63	86.09	6.18	1.7e-05	1.54112	OK	0.890998	OK	0.547249	OK	0.0743878	OK	1.30992	OK	1.40114	OK	1.24562	OK	0.212057	OK	2.91262	OK	0.248599	OK	1.0436	OK	1.14751	OK	0.791984	OK	0.056597	OK	0.334508	OK	0.0669847	OK	0.155235	OK	0.150216	OK	0.0696869	OK	75
CLDN9	claudin 9 [Source:HGNC Symbol;Acc:2051]	7992782	ENSG00000213937	16:3062457-3064506	+	NM_020982	3.59	27.06	6.18	2.8e-05	0.892358	OK	0.283389	OK	0.435382	OK	0.10351	OK	0.192426	OK	0.147267	OK	0.0798556	OK	0.216156	OK	0.524552	OK	0.197612	OK	0.116217	OK	0.733658	OK	0.337	OK	0.9713	OK	0.225611	OK	0.0149731	OK	0.0262299	OK	0.0339352	OK	0.0731012	OK	75
			ENSG00000236345	6:64516729-64532535	+		0.47	4.74	6.16	0.002115	0.211881	OK	0.0779461	OK	0.119822	OK	0.108584	OK	0.0188385	OK	0.24992	OK	0.0234986	OK	0.0791905	OK	0.163145	OK	0	OK	0.113542	OK	0.168926	OK	0.0206288	OK	0	OK	0.055188	OK	0	OK	0	OK	0.0248977	OK	0.017868	OK	75
SIGLEC5	sialic acid binding Ig-like lectin 5 [Source:HGNC Symbol;Acc:10874]	8038877	ENSG00000105501	19:52114781-52150151	-	NM_003830	5.12	40.45	6.15	0.000126	2.5005	OK	0.950147	OK	4.6298	OK	0.564914	OK	0.36107	OK	1.53014	OK	0.677878	OK	1.19861	OK	4.93924	OK	0.841986	OK	2.40473	OK	2.39008	OK	0.581952	OK	0.0589625	OK	0.399043	OK	0.0167549	OK	0.0647542	OK	0.303481	OK	0.416539	OK	75
	olfactory receptor, family 1, subfamily X, member 5 pseudogene [Source:HGNC Symbol;Acc:31245]		ENSG00000214351	5:177263435-177264647	-		0.45	5.76	6.15	0.004477	0.378058	OK	0	OK	0.427578	OK	0.174607	OK	0.807651	OK	0.298775	OK	0.0843521	OK	0	OK	0.207379	OK	0.479815	OK	0.0336335	OK	0.257478	OK	0	OK	0.0289283	OK	0.0984525	OK	0.117419	OK	0.0400337	OK	0.0221958	OK	0.0795381	OK	75
	Uncharacterized protein [Source:UniProtKB/TrEMBL;Acc:D6REC4]		ENSG00000249428	4:2451700-2464668	+		0.47	5.52	6.13	0.00383	0.0201475	OK	0.0271743	OK	0	OK	0	OK	0.118236	OK	0.0522974	OK	0.147524	OK	0.027604	OK	0.0243743	OK	0	OK	0.098946	OK	0.331301	OK	0.0647401	OK	0.254249	OK	0	OK	0	OK	0	OK	0	OK	0	OK	75
ABCC13	ATP-binding cassette, sub-family C (CFTR/MRP), member 13, pseudogene [Source:HGNC Symbol;Acc:16022]	8067877	ENSG00000243064	21:15608527-15735075	+	NR_003087	0	24.44	6.13	0	0.436549	OK	0.324064	OK	0.0692395	OK	0.185353	OK	0	OK	0	OK	0.474671	OK	0	OK	0	OK	0.0861254	OK	0	OK	0.899224	OK	3.22728	OK	0.0405979	OK	0.00901563	OK	0	OK	0	OK	0	OK	0	OK	75
SMIM22	small integral membrane protein 22 [Source:HGNC Symbol;Acc:48329]		ENSG00000267795	16:4838398-4846492	+	NM_001253790;NM_001253791;NM_001253793;NM_001253794	0.98	9.92	6.13	0	0.418002	OK	0.243031	OK	0.481708	OK	0.0647097	OK	0.2733	OK	0.210725	OK	0.256654	OK	0.842309	OK	0.172088	OK	0.21285	OK	3.89052	OK	3.16476	OK	0.320923	OK	0.126653	OK	0.26629	OK	0	OK	0.0662939	OK	0.085754	OK	0.0612861	OK	75
SLC44A4	solute carrier family 44, member 4 [Source:HGNC Symbol;Acc:13941]	8179861;8178653;8125149	ENSG00000204385	6:31830969-31846823	-	NM_025257;NM_001178044;NM_001178045	2.01	17.29	6.12	0.000553	0.28957	OK	0.126434	OK	0.314337	OK	0	OK	0.277773	OK	0.0509055	OK	0.260282	OK	0.0434893	OK	0.610106	OK	0.168563	OK	0.122357	OK	0.0694175	OK	0.464774	OK	0.26576	OK	0.0151182	OK	0	OK	0.0351627	OK	0.0272939	OK	0.095418	OK	75
ELL3	elongation factor RNA polymerase II-like 3 [Source:HGNC Symbol;Acc:23113]	7988212	ENSG00000128886	15:44064798-44069741	-	NM_025165	0.47	4.73	6.12	0.002232	2.44055	OK	1.90916	OK	2.12962	OK	1.18593	OK	3.82111	OK	1.90057	OK	1.38371	OK	1.31712	OK	1.89645	OK	1.59315	OK	1.97953	OK	1.43964	OK	0.866204	OK	1.9568	OK	1.90124	OK	1.06857	OK	1.37807	OK	1.12409	OK	0.949438	OK	75
	family with sequence similarity 27, member E2 [Source:HGNC Symbol;Acc:32013]	8161499;8155514;8161446	ENSG00000204807	9:45733559-45734896	+		0.45	9.17	6.12	0	0.179774	OK	0.042869	OK	0.163315	OK	0.0199136	OK	1.03574	OK	0.110052	OK	0.453127	OK	0.0145131	OK	4.77355	OK	0.123391	OK	0.0731779	OK	0.449137	OK	0	OK	0.0698293	OK	0.202382	OK	0.0825525	OK	0.0282277	OK	0	OK	0.045856	OK	75
BRSK1	BR serine/threonine kinase 1 [Source:HGNC Symbol;Acc:18994]	8031441	ENSG00000160469	19:55793440-55823901	+	NM_032430	85.47	790.4	6.11	0	3.59008	OK	3.04582	OK	36.363	OK	2.28474	OK	2.09302	OK	24.7422	OK	4.01473	OK	35.4265	OK	8.13372	OK	6.94478	OK	36.2927	OK	22.4715	OK	1.14855	OK	0.0431119	OK	2.59462	OK	1.24431	OK	1.7245	OK	1.50849	OK	2.12776	OK	75
HUNK	hormonally up-regulated Neu-associated kinase [Source:HGNC Symbol;Acc:13326]	8068180	ENSG00000142149	21:33245628-33416946	+	NM_014586	7.21	95.53	6.1	0	0.117014	OK	0.296084	OK	2.89481	OK	0.202818	OK	0	OK	0.87635	OK	0.0123889	OK	0.209249	OK	0.0444499	OK	0.0987181	OK	0.20832	OK	2.46222	OK	0.0109179	OK	0	OK	0.00488027	OK	0.176626	OK	0.0578923	OK	0.0132179	OK	0.00316642	OK	75
LOC101929809;LI	leukocyte immunoglobulin-like receptor, subfamily B (with TM and ITIM domains), member 3 [Source:HGNC Symbol;Acc:6607]	8180261;8039196	ENSG00000204577	19:54720147-54746602	-	NM_006864;NM_001081450	24.06	168.79	6.09	3e-06	15.4497	OK	2.13287	OK	12.028	OK	2.17244	OK	4.79154	OK	23.4812	OK	5.59276	OK	5.58463	OK	25.0037	OK	3.94048	OK	7.6569	OK	3.87709	OK	4.30323	OK	0.872949	OK	3.46463	OK	0.400552	OK	0.678165	OK	1.92935	OK	0.678867	OK	75
RRAD	Ras-related associated with diabetes [Source:HGNC Symbol;Acc:10446]	8001918	ENSG00000166592	16:66955582-66959547	-	NM_001128850;NM_004165	8.34	66.8	6.09	0.000245	1.927	OK	0.824459	OK	1.2802	OK	0.0995798	OK	0.555645	OK	0.556192	OK	2.93437	OK	0.725456	OK	6.84276	OK	0.531904	OK	0.186037	OK	0.213724	OK	0.478204	OK	0.146576	OK	0.835358	OK	0.237524	OK	0.163356	OK	0.195865	OK	0.27521	OK	75
			ENSG00000234311	10:134247237-134254988	-		1.18	10.16	6.09	0.000734	0.265133	OK	0.0793951	OK	0.244334	OK	0	OK	0.115336	OK	0	OK	0.396899	OK	0.201315	OK	0.249069	OK	0.822845	OK	0.548444	OK	0.322962	OK	0.0315963	OK	0.0247916	OK	0.421967	OK	0.0671267	OK	0.0294193	OK	0.0380593	OK	0.0272888	OK	75
RNU12	RNA, U12 small nuclear [Source:HGNC Symbol;Acc:19380]	8073603	ENSG00000270022	22:43011250-43011913	+	NR_029422	8.47	64.05	6.08	6.7e-05	2.73794	OK	2.6287	OK	1.05186	OK	0.0573238	OK	0.944398	OK	0.531775	OK	5.84538	OK	3.16992	OK	4.8916	OK	1.19643	OK	8.59686	OK	1.33481	OK	3.49099	OK	1.49446	OK	1.45216	OK	1.74336	OK	0.354078	OK	0.196299	OK	0.23414	OK	75
SLC7A11	solute carrier family 7 (anionic amino acid transporter light chain, xc- system), member 11 [Source:HGNC Symbol;Acc:11059]	8102800	ENSG00000151012	4:139085251-139163503	-	NM_014331	9.29	80.39	6.08	0.000745	0.0155563	OK	0.0140118	OK	0.0887097	OK	0.191329	OK	0.49637	OK	0.136055	OK	1.39689	OK	0.110632	OK	0.122712	OK	0.103265	OK	0.124101	OK	0.0511628	OK	0.678654	OK	0.158689	OK	0.00743005	OK	0.0236886	OK	0.0155544	OK	0.0491457	OK	0.0409808	OK	75
SLC30A3	solute carrier family 30 (zinc transporter), member 3 [Source:HGNC Symbol;Acc:11014]	8051050	ENSG00000115194	2:27476552-27498685	-	NM_003459	0.47	5.9	6.07	0.004835	0.0409693	OK	0	OK	0.031152	OK	0	OK	0.0146795	OK	0.0129411	OK	0.0456095	OK	0.0413038	OK	0.0728484	OK	0.0467599	OK	0.281254	OK	0.074318	OK	0.0198474	OK	0	OK	0.0322803	OK	0	OK	0	OK	0.0152553	OK	0.00697813	OK	75
LOC100507303			ENSG00000260260	16:2204798-2205359	-		151.93	973.51	6.06	0	207.432	OK	311.062	OK	137.713	OK	115.404	OK	355.817	OK	99.7066	OK	83.0124	OK	147.556	OK	140.418	OK	203.86	OK	138.532	OK	140.453	OK	41.4263	OK	67.2586	OK	202.443	OK	30.6212	OK	29.3492	OK	23.3254	OK	19.4441	OK	75
		7892778;7895918	ENSG00000244691	14:103878456-103879098	-		0.2	3.2	6.06	0.006246	0	OK	0.071257	OK	0.109889	OK	0	OK	0.571654	OK	0	OK	0.262065	OK	0	OK	0.0637519	OK	0	OK	0.103235	OK	0.174333	OK	0	OK	0.0446387	OK	0.607147	OK	0	OK	0	OK	0	OK	0.0489363	OK	75
SV2B	synaptic vesicle glycoprotein 2B [Source:HGNC Symbol;Acc:16874]	7986195	ENSG00000185518	15:91643180-91844539	+	NM_001167580;NM_014848	3.46	191.86	6.06	0	0	OK	0.00850477	OK	0.00652888	OK	0	OK	3.75572	OK	0.00542376	OK	8.0221	OK	0.00865926	OK	0.281176	OK	0.0119802	OK	0	OK	0.0828963	OK	0.10928	OK	0.334711	OK	0.0638003	OK	0.0101676	OK	0.0251696	OK	0.00814477	OK	0.0233581	OK	75
LOC101928448	Homo sapiens uncharacterized LOC101928448 (LOC101928448), mRNA. [Source:RefSeq mRNA;Acc:NM_001287053]		ENSG00000225940	5:55807394-55902059	-	NM_001287053	1.88	89.93	6.06	0	0.125842	OK	9.42841	OK	0.0434877	OK	14.8804	OK	0.0410964	OK	0.0365574	OK	0.258146	OK	0.0571434	OK	0.101109	OK	0	OK	0	OK	0	OK	0.0450722	OK	0	OK	0.180225	OK	0	OK	0.0837333	OK	0.0541599	OK	0	OK	75
RMRP	RNA component of mitochondrial RNA processing endoribonuclease [Source:HGNC Symbol;Acc:10031]	8161024	ENSG00000269900	9:35657748-35658015	-	NR_003051	7.61	58.98	6.05	0.000172	18.8446	OK	21.2937	OK	4.79157	OK	8.38302	OK	12.8383	OK	103.865	OK	7.47973	OK	11.2061	OK	3.49169	OK	4.02007	OK	9.40984	OK	10.9463	OK	3.56576	OK	2.75921	OK	54.9796	OK	3.3518	OK	0.26883	OK	3.13702	OK	2.70877	OK	75
	immunoglobulin heavy joining 4 [Source:HGNC Symbol;Acc:5538]		ENSG00000240041	14:106330425-106330470	-		0.4	5.18	6.04	0.004602	0	OK	0	OK	0	OK	0	OK	0	OK	0	OK	0	OK	0	OK	0	OK	0	OK	0	OK	0	OK	0	OK	0	OK	0	OK	0	OK	0	OK	0	OK	0	OK	75
SECTM1	secreted and transmembrane 1 [Source:HGNC Symbol;Acc:10707]	8019486	ENSG00000141574	17:80278900-80291950	-	NM_003004	106.43	699.55	6.03	0	12.0615	OK	39.2482	OK	16.6966	OK	13.9761	OK	2.50838	OK	19.6419	OK	9.61611	OK	14.867	OK	14.2824	OK	7.86763	OK	7.2468	OK	12.295	OK	4.40424	OK	1.21132	OK	5.04641	OK	1.78368	OK	1.95205	OK	3.43166	OK	2.19787	OK	75
C19orf38	chromosome 19 open reading frame 38 [Source:HGNC Symbol;Acc:34073]		ENSG00000214212	19:10947251-10980466	+	NM_001136482	94.05	627.07	6.03	0	19.5919	OK	10.1571	OK	24.8832	OK	5.50993	OK	11.8083	OK	40.5368	OK	14.7907	OK	33.0557	OK	11.5366	OK	4.07123	OK	18.3245	OK	15.6076	OK	12.8226	OK	1.56389	OK	17.0624	OK	1.28736	OK	2.9254	OK	3.77027	OK	2.50842	OK	75
C18orf56	chromosome 18 open reading frame 56 [Source:HGNC Symbol;Acc:29553]	8021963	ENSG00000176912	18:641320-658340	-	NM_001012716	0.8	9.49	6.03	0.004016	0.369568	OK	0.846001	OK	0.13388	OK	0.140524	OK	1.55631	OK	0.128619	OK	0.726366	OK	1.20986	OK	0	OK	0.198402	OK	0.0361419	OK	0.121552	OK	0.595216	OK	2.65985	OK	0	OK	0	OK	0.221365	OK	0	OK	0.0341987	OK	75
LRRC4	leucine rich repeat containing 4 [Source:HGNC Symbol;Acc:15586]	8142765	ENSG00000128594	7:127667124-127672160	-	NM_022143	17.22	138.41	6.02	0.000343	1.91462	OK	0.953815	OK	2.62959	OK	0.148887	OK	0.0591552	OK	0.206606	OK	1.38011	OK	0.849492	OK	1.73131	OK	0.783344	OK	1.74578	OK	0.863225	OK	2.66031	OK	0.0961642	OK	0.0771069	OK	0.136598	OK	0.0201746	OK	0.124691	OK	0.682621	OK	75
EGR3	early growth response 3 [Source:HGNC Symbol;Acc:3240]	8149720	ENSG00000179388	8:22545172-22550815	-	NM_004430;NM_001199881;NM_001199880	29.58	326.11	6.02	0	4.21137	OK	0.287104	OK	1.22751	OK	0.420339	OK	0.0288452	OK	0.813858	OK	0.179156	OK	0.454887	OK	20.9975	OK	2.84297	OK	0.104782	OK	0.239764	OK	2.81172	OK	0.0907865	OK	0.431478	OK	0.202253	OK	0.159385	OK	0.412622	OK	0.188342	OK	75
			ENSG00000226899	10:126633773-126635001	-		0.27	3.36	6.01	0.00575	0.0755056	OK	0.0508326	OK	0.0391395	OK	0.042635	OK	0.036975	OK	0	OK	0.23195	OK	0	OK	0.0455325	OK	0.0810652	OK	0.0369127	OK	0.165561	OK	0.567566	OK	0	OK	0.0540706	OK	0	OK	0	OK	0	OK	0	OK	75
SOX18	SRY (sex determining region Y)-box 18 [Source:HGNC Symbol;Acc:11194]	8067798	ENSG00000203883	20:62679076-62680994	-	NM_018419	1.72	22.73	6.01	0	3.78514	OK	0.0214595	OK	0.0659556	OK	0.0179254	OK	0.824168	OK	0.0137415	OK	0.155013	OK	0	OK	0.731679	OK	0.324954	OK	0.0156383	OK	0	FAIL	0.0170242	OK	0.0267557	OK	0.0227844	OK	0.0181417	OK	0.0794614	OK	0.0205606	OK	0.0147598	OK	75
HBM	hemoglobin, mu [Source:HGNC Symbol;Acc:4826]	7991758	ENSG00000206177	16:203891-216767	+	NM_001003938	0.39	499.74	6.01	0	81.8062	OK	12.5193	OK	11.5283	OK	21.8562	OK	0	OK	0	OK	22.3087	OK	0.304941	OK	0.18034	OK	7.17069	OK	0	OK	38.8633	OK	352.916	OK	1.45891	OK	15.4078	OK	0	OK	0	OK	0	OK	0.138559	OK	75
LOC101930218;LO			ENSG00000272098	19:197075-199431	-	NR_039983;NR_028324	42.99	301.76	6	9e-06	20.7989	OK	3.03713	OK	14.25	OK	5.27019	OK	10.1523	OK	7.0159	OK	18.2992	OK	5.46558	OK	35.1055	OK	3.40951	OK	22.1055	OK	13.7589	OK	18.4387	OK	1.08053	OK	7.72963	OK	2.57574	OK	1.64048	OK	3.83225	OK	1.38957	OK	75
			ENSG00000266718	17:30822554-30826351	+		4.31	48.45	6	0	0.160043	OK	0.0288079	OK	0.365049	OK	0.637061	OK	3.0033	OK	0.110435	OK	1.82918	OK	0.0146549	OK	0.245657	OK	0	OK	0.0105056	OK	0.561402	OK	0.0114125	OK	0.0269197	OK	0.47388	OK	0.0608826	OK	0.127971	OK	0	OK	0.00990913	OK	75
CDC42EP4	CDC42 effector protein (Rho GTPase binding) 4 [Source:HGNC Symbol;Acc:17147]	8018107	ENSG00000179604	17:71279763-71308314	-	NM_012121	42.71	287.61	5.99	0	5.38568	OK	2.83493	OK	5.32068	OK	1.033	OK	1.14593	OK	1.25361	OK	4.19333	OK	4.83622	OK	2.56583	OK	1.64532	OK	1.40444	OK	1.38226	OK	5.40983	OK	0.50198	OK	0.878293	OK	0.424256	OK	0.285614	OK	0.606383	OK	0.596568	OK	75
TMEM88	transmembrane protein 88 [Source:HGNC Symbol;Acc:32371]	8004691	ENSG00000167874	17:7758383-7759417	+	NM_203411	20.61	150.18	5.99	4.4e-05	5.04608	OK	2.53455	OK	4.04163	OK	0.772541	OK	3.54674	OK	6.895	OK	2.52538	OK	3.43315	OK	4.74325	OK	5.56864	OK	1.75202	OK	0.967918	OK	5.24697	OK	2.03968	OK	28.8206	OK	1.20621	OK	0.80783	OK	0.273621	OK	0.52528	OK	75
LPIN3	lipin 3 [Source:HGNC Symbol;Acc:14451]	8062658	ENSG00000132793	20:39969560-39989222	+	NM_022896	16.05	128.07	5.99	0.000353	0.177309	OK	1.24687	OK	1.45309	OK	0.349553	OK	3.41142	OK	1.61153	OK	1.4497	OK	0.387127	OK	3.43554	OK	0.641658	OK	0.0173511	OK	0.363187	OK	0.871811	OK	0.00986617	OK	2.49663	OK	0.212764	OK	0.177185	OK	0.348819	OK	0.209735	OK	75
HIST1H2BC;HIST1	histone cluster 1, H2be [Source:HGNC Symbol;Acc:4753]	7970544;8117389	ENSG00000197697	6:26183958-26184454	+	NM_003523	0.87	9.34	5.99	0.003214	0.232161	OK	0.103802	OK	0.240667	OK	0	OK	1.14024	OK	0.136468	OK	0.337965	OK	0.31342	OK	2.78072	OK	0	OK	0.224714	OK	1.66163	OK	0.250699	OK	0.652326	OK	0.1108	OK	0	OK	0.15423	OK	0.0997505	OK	0	OK	75
VSIG4	V-set and immunoglobulin domain containing 4 [Source:HGNC Symbol;Acc:17032]	8173287	ENSG00000155659	X:65241580-65259967	-	NM_001257403;NM_007268;NM_001100431;NM_001184831;NM_001184830	10.05	80.38	5.98	0.000416	0.178042	OK	0.751489	OK	0.524727	OK	0.518364	OK	0.12984	OK	1.75736	OK	8.57258	OK	0.811444	OK	0.208227	OK	0.459588	OK	1.07987	OK	0.146378	OK	1.40285	OK	1.75002	OK	1.73182	OK	0.172802	OK	0.0491031	OK	0.326095	OK	0.100282	OK	75
CD276	CD276 molecule [Source:HGNC Symbol;Acc:19137]	7984743	ENSG00000103855	15:73976307-74006859	+	NM_001024736;NM_025240	0.8	7.77	5.98	0.002944	0.127349	OK	0.0229905	OK	0.210226	OK	0.0110135	OK	0.0635992	OK	0.0378903	OK	0.289038	OK	0.365713	OK	0	OK	0.0181027	OK	0	OK	0.236539	OK	0.275002	OK	0	OK	0.0244121	OK	0.0111587	OK	0	OK	0.0126433	OK	0	OK	75
LINC01094	long intergenic non-protein coding RNA 1094 [Source:HGNC Symbol;Acc:49219]		ENSG00000251442	4:79567057-79603853	+	NR_038304;NR_038307;NR_038303;NR_038306;NR_038305;NR_038308	0.98	8.01	5.97	0.000836	0.277969	OK	0.0330249	OK	0.6706	OK	0.260821	OK	0.118592	OK	0.193332	OK	0.515344	OK	0.260309	OK	0.208799	OK	0.0137811	OK	0.157628	OK	0.119314	OK	0.0778356	OK	0	OK	0.073433	OK	0.0155091	OK	0	OK	0.0175754	OK	0.0126195	OK	75
CFB	complement factor B [Source:HGNC Symbol;Acc:1037]	8179351;8118345;8178115;8118324;8179331;8178095	ENSG00000243649	6:31895475-31919861	+	NM_001710	3.68	36.8	5.97	0	2.45564	OK	0.624272	OK	0.981998	OK	0.0306948	OK	1.59834	OK	0.520088	OK	6.99726	OK	0.954151	OK	2.25937	OK	1.47376	OK	25.8271	OK	0.487036	OK	1.44994	OK	0.479679	OK	1.21638	OK	0.267262	OK	0.494521	OK	0.510393	OK	0.343378	OK	75
	immunoglobulin heavy variable 3-19 (pseudogene) [Source:HGNC Symbol;Acc:5584]	7981720;7981724;7981728	ENSG00000253883	14:106653371-106653661	-		0.72	46.6	5.97	0	12.3657	OK	0	OK	0.663843	OK	0.243531	OK	54.1349	OK	0.193749	OK	34.7356	OK	0	OK	0	OK	0	OK	0	OK	9.04512	OK	0.232946	OK	1.26344	OK	0.305999	OK	0	OK	0	OK	0.27399	OK	0.194004	OK	75
ZAR1L	zygote arrest 1-like [Source:HGNC Symbol;Acc:37116]	7970887	ENSG00000189167	13:32877837-32889481	-	NM_001136571	0.7	7.97	5.96	0.004307	0	OK	1.02867	OK	0.0551274	OK	0	OK	0.121377	OK	0	OK	0.0325265	OK	0.0727286	OK	0.0959475	OK	0.0857041	OK	0.0521401	OK	0	OK	0.0855105	OK	0.0223718	OK	0	OK	0.0404462	OK	0	OK	0	OK	0	OK	75
	MTUS2 antisense RNA 2 [Source:HGNC Symbol;Acc:40923]		ENSG00000236758	13:29813516-29824691	-		0.2	3.44	5.95	0.007893	0.13633	OK	0.253477	OK	0.310269	OK	0	OK	0	OK	0.164508	OK	0	OK	0	OK	0.117413	OK	0.400563	OK	0.0507524	OK	0.156771	OK	0	OK	0	OK	0	OK	0.0559229	OK	0.0524739	OK	0	OK	0	OK	75
ALOX5	arachidonate 5-lipoxygenase [Source:HGNC Symbol;Acc:435]	7927215	ENSG00000012779	10:45869661-45941561	+	NM_000698;NM_001256153;NM_001256154	332.97	2192.53	5.94	0	48.2001	OK	14.424	OK	55.8129	OK	26.4344	OK	21.8577	OK	79.6081	OK	69.8585	OK	68.3652	OK	56.6056	OK	11.6555	OK	83.0395	OK	22.4396	OK	30.2423	OK	3.2145	OK	26.0864	OK	3.3391	OK	4.97185	OK	5.42424	OK	8.32402	OK	75
	protocadherin beta 9 [Source:HGNC Symbol;Acc:8694]	8108720	ENSG00000177839	5:140566893-140571111	+		3.95	31.61	5.94	0.000472	0.0212652	OK	0.023459	OK	0.0251975	OK	0.417931	OK	0.0367716	OK	0.2895	OK	0.581805	OK	0.53718	OK	0.0294742	OK	0.154383	OK	0.129275	OK	0.0341328	OK	0.377364	OK	0.0236291	OK	0.375783	OK	0.0424879	OK	0.0121481	OK	0.0163719	OK	0.0112927	OK	75
LOC100996906;FB	F-box and WD repeat domain containing 10 [Source:HGNC Symbol;Acc:1211]	8012949;8012943;8012947;8012945;8012931;8012941;80	ENSG00000171931	17:18647326-18682662	+	NM_001267586;NM_001267585	0.2	2.73	5.94	0.004881	0.0645565	OK	0.0381377	OK	0.0245939	OK	0.013152	OK	0.0807085	OK	0.100432	OK	0.0272908	OK	0.0805336	OK	0.0586986	OK	0.0130234	OK	0.0221456	OK	0.0997695	OK	0.0422181	OK	0.0294913	OK	0.0934581	OK	0.0214925	OK	0.0436817	OK	0.0208715	OK	0.0237414	OK	75
	chaperonin containing TCP1, subunit 8 (theta)-like 1, pseudogene [Source:HGNC Symbol;Acc:32153]	8137468	ENSG00000020219	7:152142562-152144235	+		0.2	3.84	5.94	0.009335	0.14576	OK	0	OK	0	OK	0.019326	OK	0.477913	OK	0.0296427	OK	0.23019	OK	0.0235081	OK	0.0934028	OK	0	OK	0.0168529	OK	0.0187944	OK	0.0183558	OK	0	OK	0.0736963	OK	0	OK	0	OK	0	OK	0.0159086	OK	75
BST1	bone marrow stromal cell antigen 1 [Source:HGNC Symbol;Acc:1118]	8094228	ENSG00000109743	4:15704573-15739936	+	NM_004334	63.08	429.46	5.93	3e-06	12.9266	OK	6.54829	OK	25.7614	OK	5.24305	OK	5.28214	OK	21.0908	OK	9.09233	OK	18.2859	OK	13.5496	OK	3.67071	OK	0	FAIL	16.9584	OK	9.26463	OK	0.554827	OK	4.26934	OK	0.519345	OK	0.789069	OK	1.83171	OK	2.73052	OK	75
FAM20C	family with sequence similarity 20, member C [Source:HGNC Symbol;Acc:22140]	8130993	ENSG00000177706	7:192969-300711	+	NM_020223	33.53	227.87	5.93	3e-06	1.69747	OK	1.88597	OK	3.64733	OK	1.02144	OK	0.70713	OK	4.33737	OK	6.5744	OK	4.21764	OK	1.9433	OK	3.79923	OK	5.11491	OK	1.79996	OK	1.70294	OK	0.186525	OK	0.973798	OK	0.294143	OK	0.381629	OK	0.714136	OK	0.132992	OK	75
		7916022	ENSG00000233406	1:51716270-51717144	-		6.78	49.51	5.92	9.7e-05	1.08472	OK	1.08665	OK	0.285749	OK	0.0517597	OK	4.12691	OK	0.247303	OK	2.13951	OK	1.82391	OK	1.35172	OK	1.97948	OK	1.02928	OK	0.389905	OK	2.66191	OK	1.23638	OK	2.28538	OK	0.435341	OK	0.0988583	OK	0.252632	OK	0.144251	OK	75
PYCR1	pyrroline-5-carboxylate reductase 1 [Source:HGNC Symbol;Acc:9721]	8019316;8019331	ENSG00000183010	17:79890260-79900288	-	NM_006907;NM_001282280;NM_153824;NM_001282279;NM_001282281	17.78	131.46	5.92	0.000107	1.90942	OK	6.21567	OK	2.75971	OK	3.73461	OK	5.17113	OK	1.61086	OK	2.39374	OK	3.08471	OK	1.99504	OK	6.2047	OK	0.190708	OK	2.67243	OK	0.570363	OK	17.5056	OK	1.09091	OK	0.392935	OK	0.680692	OK	0.58071	OK	0.943305	OK	75
VPREB3	pre-B lymphocyte 3 [Source:HGNC Symbol;Acc:12710]	8074934	ENSG00000128218	22:24094930-24096655	-	NM_013378	2.8	21.64	5.92	0.000319	4.7501	OK	5.36863	OK	2.36641	OK	0.774702	OK	0.440925	OK	0.349898	OK	1.48378	OK	0.309736	OK	0.454972	OK	0.550625	OK	0.888327	OK	1.00115	OK	0.249995	OK	0.128039	OK	0.571993	OK	0.0861767	OK	0.284591	OK	0.22088	OK	0.0699127	OK	75
	eukaryotic translation initiation factor 4A1 pseudogene 5 [Source:HGNC Symbol;Acc:37924]		ENSG00000226161	13:37512537-37513631	-		0.86	7.69	5.92	0.001066	0.107277	OK	0.0361493	OK	0.11122	OK	0.090773	OK	0.183713	OK	0.0930249	OK	0.164072	OK	0.256762	OK	0.162038	OK	0.0288174	OK	0.39445	OK	0.0882046	OK	0.0287538	OK	0.0225679	OK	0.576248	OK	0	OK	0	OK	0	OK	0.074557	OK	75
RGPD6;RGPD3;RGP	RANBP2-like and GRIP domain containing 6 [Source:HGNC Symbol;Acc:32419]	8054414;8054532;8054676;8044161;8044304;8054557	ENSG00000183054	2:111271389-111334762	-	NM_001123363;NM_001037866	0.27	2.94	5.92	0.004948	15.3036	OK	15.0296	OK	9.10499	OK	3.23942	OK	19.0536	OK	6.06019	OK	24.1678	OK	31.0069	OK	18.2726	OK	40.5807	OK	25.865	OK	3.96469	OK	18.966	OK	6.52465	OK	14.383	OK	9.95924	OK	6.03034	OK	9.83262	OK	9.34832	OK	75
SLC25A41	solute carrier family 25, member 41 [Source:HGNC Symbol;Acc:28533]	8033179	ENSG00000181240	19:6426048-6433790	-	NM_173637	4.89	39.19	5.91	0.000483	0.30856	OK	1.10883	OK	0.310698	OK	0.29363	OK	2.99015	OK	0.183007	OK	2.07299	OK	0.0823386	OK	0.527192	OK	0.497546	OK	0	OK	0.517367	OK	0.10728	OK	0.741032	OK	0.0860896	OK	0	OK	0.101466	OK	0.0656346	OK	0.117878	OK	75
RP11-438N16.1			ENSG00000249550	12:114117264-114211488	-	NR_110025;NR_110026	0.2	3	5.91	0.006134	0.0576521	OK	0.0520798	OK	0	OK	0.0144924	OK	0.0268323	OK	0.0237805	OK	0.0389109	OK	0.0915197	OK	0.077303	OK	0.0794199	OK	0	OK	0	OK	0.055046	OK	0.0391131	OK	0.119448	OK	0	OK	0	OK	0	OK	0.0119413	OK	75
FOXI1	forkhead box I1 [Source:HGNC Symbol;Acc:3815]	8109901	ENSG00000168269	5:169532901-169536727	+	NM_012188;NM_144769	1.82	16.99	5.9	0.00249	0.552823	OK	0.0548944	OK	0.446712	OK	0	OK	0.0132387	OK	0.256762	OK	0.114927	OK	0.571557	OK	0.032502	OK	0.30483	OK	0.132941	OK	0.0594494	OK	0.375049	OK	0	OK	0.557446	OK	0	OK	0.0134088	OK	0.0693908	OK	0	OK	75
SLC38A11	solute carrier family 38, member 11 [Source:HGNC Symbol;Acc:26836]	8056363;8056361	ENSG00000169507	2:165752696-165812035	-	NM_173512;NM_001199148	0.67	8	5.9	0.005427	0.0682536	OK	0.309166	OK	0.934815	OK	0.0310788	OK	0	OK	0	OK	0.0934203	OK	0	OK	0.00836582	OK	0	OK	0.165219	OK	0.022693	OK	0.0857576	OK	0.0116029	OK	0.306643	OK	0	OK	0	OK	0.0523731	OK	0.0826792	OK	75
TSGA10IP	testis specific, 10 interacting protein [Source:HGNC Symbol;Acc:26555]	7941469	ENSG00000175513	11:65712916-65727434	+	NM_152762	0.2	2.82	5.9	0.006009	0.044795	OK	0.0609166	OK	0.0459086	OK	0.0500949	OK	0.151606	OK	0.183542	OK	0	OK	0.13599	OK	0	OK	0	OK	0.0342345	OK	0	OK	0.0186441	OK	0	OK	0	OK	0	OK	0.0164452	OK	0	OK	0	OK	75
HOXA4	homeobox A4 [Source:HGNC Symbol;Acc:5105]	8138728	ENSG00000197576	7:27168126-27170418	-	NM_002141	1.53	19.29	5.9	0	0	OK	0	OK	0.126394	OK	0.584757	OK	0.393706	OK	0.458609	OK	14.6486	OK	5.51231	OK	0.221402	OK	5.8716	OK	0.219858	OK	0.200117	OK	0.0670517	OK	8.59415	OK	2.62223	OK	2.44479e-12	OK	0.254128	OK	0.139775	OK	0.142518	OK	75
			ENSG00000257809	12:56544580-56552004	-		0.47	4.45	5.89	0.002421	0	OK	0	OK	0.211966	OK	0	OK	0.267623	OK	0.0599169	OK	0.0847487	OK	0	OK	0.2453	OK	0	OK	0.859602	OK	0.0747313	OK	0.147016	OK	0.0574341	OK	0.0975852	OK	0.154771	OK	0.0679448	OK	0.0878892	OK	0	OK	75
CLCN1	chloride channel, voltage-sensitive 1 [Source:HGNC Symbol;Acc:2019]	8136893	ENSG00000188037	7:143013219-143049176	+	NM_000083	0.45	5.27	5.89	0.005134	0.0246056	OK	0.0221504	OK	0.025511	OK	0.0184759	OK	0	OK	0.254475	OK	0.0896668	OK	0.0450913	OK	0	OK	0.00882523	OK	0.0161621	OK	0.0269721	OK	0.0701586	OK	0	OK	0	OK	0	OK	0.00819874	OK	0	OK	0	OK	75
PACSIN3	protein kinase C and casein kinase substrate in neurons 3 [Source:HGNC Symbol;Acc:8572]	7947801	ENSG00000165912	11:47199076-47207994	-	NM_016223;NM_001184974;NM_001184975	3.63	25	5.88	2.7e-05	0.956179	OK	0.572058	OK	0.382019	OK	0.376617	OK	0.0964044	OK	0.20386	OK	0.189623	OK	0.303695	OK	0.625262	OK	0.269683	OK	0.0636547	OK	0.524272	OK	0.110491	OK	0.684315	OK	0.570796	OK	0.0814288	OK	0.107041	OK	0.112632	OK	0.0331615	OK	75
			ENSG00000230615	1:44501798-44570647	+		0.86	7.67	5.88	0.00137	0.235506	OK	0.119894	OK	0.0927631	OK	0.10151	OK	0.527809	OK	0.0791991	OK	0.224297	OK	0	OK	0	OK	0.287105	OK	0	OK	0.196204	OK	0.290337	OK	0	OK	0	OK	0	OK	0.00995479	OK	0.0729408	OK	0.0822342	OK	75
			ENSG00000261610	21:33632115-33633896	-		0.2	3.02	5.88	0.00708	0.26041	OK	0	OK	0.047645	OK	0.0172643	OK	0.0898619	OK	0.0264658	OK	0.0186588	OK	0	OK	0.0556425	OK	0.0329474	OK	0.045194	OK	0.0335843	OK	0	OK	0	OK	0.0877819	OK	0	OK	0.0153074	OK	0	OK	0	OK	75
EMP1	epithelial membrane protein 1 [Source:HGNC Symbol;Acc:3333]	7954090	ENSG00000134531	12:13349650-13369708	+	NM_001423	64.11	606.06	5.88	0	1.52931	OK	2.82965	OK	3.86369	OK	0.644376	OK	1.50795	OK	2.33184	OK	19.2865	OK	20.9855	OK	4.95525	OK	42.1801	OK	0.246203	OK	0.735034	OK	4.77955	OK	1.28309	OK	0.482173	OK	0.860296	OK	0.880714	OK	1.03484	OK	0.387813	OK	75
ATF3	activating transcription factor 3 [Source:HGNC Symbol;Acc:785]	7909610	ENSG00000162772	1:212738676-212794119	+	NM_001040619;NM_001674;NM_001206488;NM_001206484;NM_001206486;NM_001030287	214.17	2008.34	5.87	0.002453	54.9215	OK	8.98997	OK	112.9	OK	0.882324	OK	1.86587	OK	6.16154	OK	36.6714	OK	8.89195	OK	144.977	OK	20.4636	OK	3.32353	OK	4.437	OK	75.6934	OK	12.5745	OK	5.66202	OK	11.1063	OK	0.595825	OK	1.24595	OK	1.4739	OK	75
FZD6	frizzled family receptor 6 [Source:HGNC Symbol;Acc:4044]	8147766	ENSG00000164930	8:104310661-104345094	+	NM_001164615;NM_001164616;NM_003506	149.33	942.16	5.86	0	6.60924	OK	5.79863	OK	5.56977	OK	9.94368	OK	6.48348	OK	0.98678	OK	11.7812	OK	8.63816	OK	9.02769	OK	1.99666	OK	5.6145	OK	8.40551	OK	4.08977	OK	14.7157	OK	9.88689	OK	1.32082	OK	1.64451	OK	0.981762	OK	1.06477	OK	75
KIAA0895	KIAA0895 [Source:HGNC Symbol;Acc:22206]	8139021	ENSG00000164542	7:36363830-36429734	-	NM_001100425;NM_001199707;NM_015314;NM_001199706;NM_001199708	65.72	423.55	5.85	0	0.686325	OK	4.42089	OK	6.09852	OK	6.10155	OK	5.67496	OK	0.657795	OK	3.57197	OK	3.12489	OK	1.64256	OK	6.35796	OK	8.60793	OK	3.24992	OK	2.49446	OK	5.82993	OK	7.36324	OK	0.780072	OK	0.980385	OK	0.709205	OK	0.842386	OK	75
PRSS46	protease, serine, 46 [Source:HGNC Symbol;Acc:37325]		ENSG00000261603	3:46761073-46777919	-	NM_001205271	0.27	3.48	5.85	0.007507	0.305978	OK	0.0412274	OK	0.0951666	OK	0.069065	OK	0	OK	0.0265661	OK	0.149972	OK	0	OK	0.147797	OK	0.427289	OK	0	OK	0.0335447	OK	0.032823	OK	0.0257509	OK	0.0438271	OK	0	OK	0	OK	0.0790563	OK	0	OK	75
CD164L2	CD164 sialomucin-like 2 [Source:HGNC Symbol;Acc:32043]	7914084	ENSG00000174950	1:27705666-27709870	-	NM_207397	1	15.43	5.85	0.008909	0.595516	OK	0	OK	0.782697	OK	0	OK	0.112765	OK	0.216088	OK	0	OK	0.164982	OK	0.391087	OK	0.075685	OK	0.0188795	OK	0.640952	OK	0.082321	OK	0	OK	1.52156	OK	0	OK	0.0959985	OK	0	OK	0	OK	75
ZBED3	zinc finger, BED-type containing 3 [Source:HGNC Symbol;Acc:20711]	8112740	ENSG00000132846	5:76367897-76383148	-	NM_032367	149.71	1080.07	5.84	9.9e-05	5.57022	OK	1.76044	OK	2.55589	OK	1.59801	OK	11.0887	OK	5.45078	OK	32.881	OK	15.5811	OK	7.68431	OK	14.9225	OK	14.1197	OK	1.00894	OK	0.434777	OK	1.78568	OK	2.4382	OK	0.626678	OK	1.01714	OK	0.778761	OK	1.14732	OK	75
SLC9A7P1	solute carrier family 9, subfamily A (NHE7, cation proton antiporter 7), member 7 pseudogene 1 [Source:HGNC Symbol;Acc:32679]		ENSG00000227825	12:98847613-98850923	-	NR_033801	2.06	15.05	5.84	0.000157	0.131734	OK	0.128861	OK	0.381931	OK	0.215306	OK	0.0536117	OK	0.303936	OK	0.0382178	OK	0.215469	OK	0.0721965	OK	0.0590472	OK	0.0469249	OK	0.259566	OK	0.0255946	OK	0.0500293	OK	0.101067	OK	0.0135993	OK	0.0238227	OK	0.0309642	OK	0.0224136	OK	75
			ENSG00000212093	11:68273551-68273634	-		0.25	7.28	5.84	0	0	OK	0	OK	0	OK	0	OK	0	OK	0	OK	0	OK	0	OK	0	OK	0	OK	0	OK	0	OK	0	OK	0	OK	0	OK	0	OK	0	OK	0	OK	0	OK	75
			ENSG00000272662	3:119216525-119217028	-		0.2	2.73	5.83	0.005968	0.227155	OK	0.10158	OK	0.235479	OK	0.171594	OK	0.520579	OK	0	OK	0.0944208	OK	0	OK	0.0907184	OK	0.162126	OK	0.14664	OK	0.0830204	OK	0.0817465	OK	0	OK	0.216821	OK	0	OK	0.0754577	OK	0	OK	0	OK	75
SGIP1	SH3-domain GRB2-like (endophilin) interacting protein 1 [Source:HGNC Symbol;Acc:25412]	7902127	ENSG00000118473	1:66999066-67213982	+	NM_032291	0.71	37.46	5.83	0	0.107883	OK	6.40079	OK	0.121202	OK	0.20968	OK	0.22823	OK	0	OK	0.0602407	OK	0.00973319	OK	0.0171696	OK	0.0131983	OK	0	OK	0.125349	OK	0.491839	OK	0	OK	0.405	OK	0.15225	OK	0.00707722	OK	0	OK	0	OK	75
INHA	inhibin, alpha [Source:HGNC Symbol;Acc:6065]	8048639	ENSG00000123999	2:220433884-220440435	+	NM_002191	0	2.36	5.82	0	0.43821	OK	0	OK	0.0197532	OK	0	OK	0	OK	0.0461568	OK	0	OK	0	OK	0.0609694	OK	0.020484	OK	0.0748776	OK	0	OK	0.0408079	OK	0	OK	0.0272941	OK	0	OK	0	OK	0	OK	0	OK	75
			ENSG00000258819	14:77535523-77542687	-		3.71	45.65	5.82	0	0.507868	OK	1.47821	OK	0.209887	OK	0.0406879	OK	0.0499437	OK	0.103589	OK	0.226824	OK	0.0617	OK	0.427919	OK	0.0322438	OK	11.2828	OK	0.154538	OK	0.0868191	OK	0.0303318	OK	0.40389	OK	0.102608	OK	0.104862	OK	0.0969041	OK	0.0278281	OK	75
JUP	junction plakoglobin [Source:HGNC Symbol;Acc:6207]	8015412;8015387	ENSG00000173801	17:39775692-39943183	-	NM_021991;NM_002230	89.67	630.99	5.81	5.7e-05	2.41984	OK	2.51069	OK	5.16705	OK	1.99841	OK	26.4399	OK	8.90371	OK	7.36302	OK	6.32271	OK	6.51244	OK	1.6081	OK	1.29164	OK	14.6609	OK	1.05881	OK	0.194113	OK	3.79512	OK	0.431064	OK	1.54815	OK	1.00354	OK	0.647828	OK	75
GPER1	G protein-coupled estrogen receptor 1 [Source:HGNC Symbol;Acc:4485]	8131069	ENSG00000164850	7:1121844-1133451	+	NM_001505;NM_001098201;NM_001039966	5.9	44.46	5.81	0.000293	0.137334	OK	0.14029	OK	0.113678	OK	0.0805221	OK	0.619255	OK	0.228045	OK	0.623623	OK	0.384344	OK	0.0969909	OK	1.98573	OK	0.304672	OK	0.163655	OK	0.0582965	OK	0.167856	OK	1.37675	OK	0.0227873	OK	0.0798	OK	0.093217	OK	0.0370756	OK	75
LDHD	lactate dehydrogenase D [Source:HGNC Symbol;Acc:19708]	8002830	ENSG00000166816	16:75145758-75150669	-	NM_153486;NM_194436	1.75	15.27	5.81	0.001682	0.269449	OK	0.111259	OK	0.336031	OK	0.0732694	OK	0.0940245	OK	1.28376	OK	0.120876	OK	0.13509	OK	0.0665651	OK	0.0147756	OK	0.0270341	OK	0.770744	OK	0.0294042	OK	0	OK	0.15748	OK	0.0517349	OK	0	OK	0	OK	0.043692	OK	75
	Uncharacterized protein [Source:UniProtKB/TrEMBL;Acc:A2A3Q1]		ENSG00000232671	1:151252500-151254405	-		0.6	5.81	5.81	0.001885	0.612969	OK	0.835796	OK	0.345328	OK	0.340781	OK	0.381134	OK	0.777646	OK	0.274784	OK	0.452172	OK	1.20152	OK	0.438508	OK	0.553207	OK	0.345693	OK	0.489699	OK	0.611978	OK	0.397482	OK	0	OK	0.16613	OK	0	OK	0	OK	75
FCAR	Fc fragment of IgA, receptor for [Source:HGNC Symbol;Acc:3608]	8031374	ENSG00000186431	19:55385704-55401838	+	NM_133273;NM_133279;NM_002000;NM_133269;NM_133271;NM_133277;NM_133272;NM_133274;NM_133278	83.46	809.59	5.81	0.003335	10.7689	OK	7.5104	OK	25.1082	OK	3.05567	OK	0.321593	OK	5.85445	OK	53.799	OK	12.7435	OK	74.6024	OK	11.6313	OK	28.3618	OK	12.5877	OK	22.4256	OK	0.28519	OK	1.27143	OK	0.0335263	OK	0.0421068	OK	2.55815	OK	5.2246	OK	75
IRAK3	interleukin-1 receptor-associated kinase 3 [Source:HGNC Symbol;Acc:17020]	7956878	ENSG00000090376	12:66582659-66648402	+	NM_007199;NM_001142523	146.14	1074.09	5.81	0	2.76002	OK	1.41243	OK	4.36231	OK	1.02055	OK	1.92923	OK	3.73368	OK	5.30884	OK	5.44032	OK	10.3687	OK	1.46728	OK	53.9655	OK	3.05649	OK	2.11478	OK	0.284857	OK	3.08692	OK	0.437248	OK	0.451569	OK	1.39662	OK	0.676159	OK	75
PTPRG	protein tyrosine phosphatase, receptor type, G [Source:HGNC Symbol;Acc:9671]	8080810	ENSG00000144724	3:61547243-62283288	+	NM_002841	4.51	54.87	5.81	0	0.100608	OK	1.22838	OK	0.044545	OK	0	OK	0	OK	0	OK	0.208508	OK	0.168553	OK	0.661488	OK	0.104579	OK	0.0198889	OK	0	OK	0.0106663	OK	0.0230814	OK	0.430493	OK	0.0342956	OK	0.0055507	OK	0.0515444	OK	0.00510229	OK	75
ADRA2B	adrenoceptor alpha 2B [Source:HGNC Symbol;Acc:282]	8053869	ENSG00000222040	2:96778707-96781984	-	NM_000682	11.98	169.64	5.81	0	1.13274	OK	0.0213931	OK	0.139616	OK	0.026765	OK	0.495385	OK	0.0614363	OK	0.202042	OK	0.0871033	OK	15.7306	OK	0.22161	OK	0.109271	OK	0.0607815	OK	0.770718	OK	0.0333062	OK	0.204288	OK	0.135634	OK	0.0554282	OK	0.102446	OK	0.110392	OK	75
HAL	histidine ammonia-lyase [Source:HGNC Symbol;Acc:4806]	7965606	ENSG00000084110	12:96366440-96390143	-	NM_002108;NM_001258334;NM_001258333	37.55	257.94	5.8	2.4e-05	4.54163	OK	0.41728	OK	3.81875	OK	0.545662	OK	1.33857	OK	2.45632	OK	1.69591	OK	1.49229	OK	11.7239	OK	0.86183	OK	8.06927	OK	1.44392	OK	1.48875	OK	0.376034	OK	1.10936	OK	0.295341	OK	0.287136	OK	0.809529	OK	0.53376	OK	75
NIPAL4	NIPA-like domain containing 4 [Source:HGNC Symbol;Acc:28018]	8109563	ENSG00000172548	5:156887027-156901725	+	NM_001172292;NM_001099287	4.75	37.59	5.8	0.000615	0.294948	OK	0.38574	OK	0.336223	OK	0.0089332	OK	0.116256	OK	0.0341755	OK	0.970262	OK	0.239843	OK	0.864537	OK	0.136552	OK	0.0688929	OK	0.0434716	OK	1.08961	OK	0.264237	OK	0.104386	OK	0.0452763	OK	0.0803755	OK	0.0102578	OK	0.0878445	OK	75
CRLF2	cytokine receptor-like factor 2 [Source:HGNC Symbol;Acc:14281]	8171105	ENSG00000205755	X:1314890-1331616	-	NM_022148	1.87	27.66	5.79	0	0.0287012	OK	0.812943	OK	0.129251	OK	5.42542	OK	0	OK	0.169753	OK	0	OK	0	OK	0.250451	OK	0	OK	0.355368	OK	6.76077	OK	0	OK	0.13995	OK	0.119033	OK	0.0904516	OK	0.124434	OK	0.160971	OK	0	OK	75
LCN12	lipocalin 12 [Source:HGNC Symbol;Acc:28733]	8159501	ENSG00000184925	9:139844003-139849949	+	NM_178536	26.04	172.78	5.78	5e-06	1.10813	OK	2.77633	OK	2.06986	OK	4.27576	OK	2.66181	OK	9.9041	OK	3.28783	OK	1.78443	OK	1.24322	OK	7.48009	OK	2.24175	OK	18.7306	OK	1.78687	OK	5.69471	OK	1.84825	OK	0.677406	OK	0.485117	OK	0.805378	OK	1.02595	OK	75
JDP2	Jun dimerization protein 2 [Source:HGNC Symbol;Acc:17546]	7975787	ENSG00000140044	14:75894419-75940814	+	NM_130469;NM_001135047;NM_001135049;NM_001135048	79.7	555.75	5.78	5.4e-05	5.97915	OK	4.69717	OK	8.36601	OK	1.35768	OK	3.09309	OK	10.3251	OK	10.0645	OK	11.1822	OK	6.70477	OK	2.52933	OK	50.4542	OK	8.22497	OK	10.0703	OK	1.1838	OK	7.44941	OK	0.628375	OK	1.11025	OK	3.74308	OK	1.19815	OK	75
SEZ6L2	seizure related 6 homolog (mouse)-like 2 [Source:HGNC Symbol;Acc:30844]	8000716	ENSG00000174938	16:29882480-29910868	-	NM_001114100;NM_012410;NM_001243332;NM_001114099;NM_201575;NM_001243333	1.47	12.95	5.78	0.002262	0.0336617	OK	0.0453421	OK	0.0278647	OK	0.0467921	OK	0.107476	OK	0.0823141	OK	0.183117	OK	0.107381	OK	0.0894706	OK	0.119889	OK	0.768315	OK	0.109512	OK	0.117626	OK	0	OK	0.242671	OK	0.0102255	OK	0.0275995	OK	0.0301539	OK	0.00803996	OK	75
FLG-AS1	FLG antisense RNA 1 [Source:HGNC Symbol;Acc:27913]		ENSG00000237975	1:152140601-152339163	+	NR_103778;NR_103779	0.47	6.27	5.78	0.007947	0.0261527	OK	0	OK	0.0190441	OK	0.100095	OK	0.0953567	OK	0.0158342	OK	0.0111583	OK	0.227621	OK	0	OK	0.361297	OK	0	OK	0	OK	0.019643	OK	0	OK	0.052634	OK	0	OK	0	OK	0.0196568	OK	0.0141119	OK	75
TMEM125	transmembrane protein 125 [Source:HGNC Symbol;Acc:28275]	7900654	ENSG00000179178	1:43735665-43739673	+	NM_144626	1.73	100.57	5.78	0	0	OK	3.08073	OK	6.4319	OK	0	OK	4.89216	OK	0.0619239	OK	0.13028	OK	0	OK	10.2657	OK	0	OK	0.0150232	OK	7.684	OK	0.114481	OK	0	OK	2.0753	OK	0	OK	0.0305347	OK	0.0793509	OK	0.0567246	OK	75
TNNI2	troponin I type 2 (skeletal, fast) [Source:HGNC Symbol;Acc:11946]	7937728	ENSG00000130598	11:1860219-1862910	+	NM_003282;NM_001145829;NM_001145841	13.36	97.41	5.77	0.000204	4.47894	OK	1.25087	OK	2.50857	OK	0.387595	OK	2.83242	OK	11.7468	OK	2.07713	OK	3.02327	OK	27.2652	OK	2.17078	OK	2.33589	OK	2.33795	OK	3.94092	OK	0.793244	OK	1.55705	OK	0.333996	OK	0.833147	OK	1.17547	OK	0.182074	OK	75
ARMC4	armadillo repeat containing 4 [Source:HGNC Symbol;Acc:25583]	7932744	ENSG00000169126	10:28064115-28287977	-	NM_018076	2.98	24.42	5.77	0.001002	0.235136	OK	0.116668	OK	0.288806	OK	0.00814788	OK	0.318759	OK	0.298663	OK	0.281216	OK	0.649975	OK	0.0175448	OK	0.443136	OK	0	OK	0.885809	OK	0.130864	OK	0.116897	OK	0.115413	OK	0.0856841	OK	0.0313214	OK	0.149796	OK	0.103215	OK	75
EPHX3	epoxide hydrolase 3 [Source:HGNC Symbol;Acc:23760]	8034974	ENSG00000105131	19:15337730-15344246	-	NM_024794;NM_001142886	2.03	17.5	5.77	0	0.0642357	OK	0.141173	OK	0.0959415	OK	0.0521435	OK	0.336097	OK	0.199866	OK	0.0375684	OK	0.0846257	OK	1.35948	OK	0.0663419	OK	0.0881948	OK	0.2198	OK	0.0165018	OK	0.0129679	OK	0.993839	OK	0.0527777	OK	0.030819	OK	0	OK	0.0286252	OK	75
GYPA	glycophorin A (MNS blood group) [Source:HGNC Symbol;Acc:4702]	8102998	ENSG00000170180	4:145030457-145061904	-	NM_002099	0	86.99	5.77	0	0.372207	OK	1.08017	OK	0.0852309	OK	0.587915	OK	0	OK	0	OK	4.79253	OK	0	OK	0.0444982	OK	0.322386	OK	0.0439423	OK	0.900294	OK	22.336	OK	0.347849	OK	4.93832	OK	0	OK	0.0188415	OK	0	OK	0	OK	75
CLEC4D	C-type lectin domain family 4, member D [Source:HGNC Symbol;Acc:14554]	7953749	ENSG00000166527	12:8662071-8674962	+	NM_080387	21.44	150.84	5.76	7.6e-05	1.8585	OK	1.50882	OK	4.18421	OK	0.661455	OK	0.888042	OK	2.28069	OK	3.96423	OK	3.26395	OK	1.85793	OK	0.586192	OK	5.5221	OK	2.01545	OK	2.32	OK	0.308769	OK	1.08115	OK	0.069177	OK	0.118853	OK	0.380649	OK	0.869197	OK	75
			ENSG00000233547	10:114710405-114711634	-		0.92	7.36	5.76	0.00109	3.92559	OK	1.99509	OK	3.11588	OK	1.29129	OK	7.07031	OK	0.71029	OK	1.97428	OK	2.24106	OK	3.0762	OK	1.87349	OK	3.35102	OK	2.40031	OK	1.42039	OK	1.40311	OK	2.88416	OK	0.29782	OK	0.436156	OK	1.01554	OK	0.563493	OK	75
HIST1H3F;HIST1H	histone cluster 1, H3c [Source:HGNC Symbol;Acc:4768]	8117339	ENSG00000196532	6:26045639-26046097	+	NM_003531	0.9	9.53	5.76	0.004802	1.05467	OK	0.117774	OK	0.455544	OK	0	OK	0.604737	OK	0.0777489	OK	0.110086	OK	0.118363	OK	1.89143	OK	0.376026	OK	0	OK	0.192709	OK	0.380137	OK	2.22337	OK	0.125846	OK	0	OK	0	OK	0	OK	0	OK	75
FLJ44313	uncharacterized protein LOC400658 [Source:RefSeq peptide;Acc:NP_001259022]	8021774	ENSG00000220032	18:74207477-74210045	+	NM_001272093	1	10.45	5.76	0.005105	0.181106	OK	0.29682	OK	0.0268241	OK	0	OK	0	OK	0.0446653	OK	0.141684	OK	0	OK	0.0783489	OK	0.0278288	OK	0.356437	OK	0.0425421	OK	0.0830486	OK	0	OK	0.0370667	OK	0	OK	0	OK	0.0167262	OK	0.0120104	OK	75
EBF1	early B-cell factor 1 [Source:HGNC Symbol;Acc:3126]	8115543	ENSG00000164330	5:158122928-158526769	-	NM_024007	9.92	74.63	5.74	0.000456	2.1229	OK	2.35939	OK	0.819275	OK	0.330767	OK	0.0556922	OK	0.0363321	OK	1.03991	OK	0.168031	OK	0.183071	OK	0.348281	OK	1.87843	OK	0.574909	OK	0.324158	OK	1.64079	OK	0.140101	OK	0.156895	OK	0.0391296	OK	0.379635	OK	0.212748	OK	75
IFIT2	interferon-induced protein with tetratricopeptide repeats 2 [Source:HGNC Symbol;Acc:5409]	7929047	ENSG00000119922	10:91061712-91069033	+	NM_001547	298.45	2919.41	5.74	0	3.32243	OK	10.696	OK	14.9398	OK	2.94839	OK	3.37689	OK	4.08316	OK	7.76299	OK	7.01417	OK	33.0366	OK	6.62361	OK	8.05382	OK	0.894232	OK	211.691	OK	1.52791	OK	1.17945	OK	2.84461	OK	1.92753	OK	2.69523	OK	2.95611	OK	75
RP11-661P17.1			ENSG00000258551	15:91951938-92148441	+	NR_110106	5.56	106.42	5.73	0	0.037561	OK	0.033799	OK	0.0389428	OK	0.0721437	OK	5.83033	OK	0	OK	13.9058	OK	0.0171886	OK	0.927252	OK	3.43025	OK	0	OK	0	OK	0.50423	OK	2.71889	OK	4.33498	OK	0.100005	OK	0.0760617	OK	0.114581	OK	0	OK	75
			ENSG00000271993	3:37223598-37224225	+		0.27	3.88	5.73	0	0	OK	0	OK	0	OK	0.247809	OK	1.23546	OK	0	OK	0.271026	OK	0.0743672	OK	0.0658658	OK	0	OK	0.266606	OK	0	OK	0	OK	0.184544	OK	0.156865	OK	0	OK	0	OK	0.0706767	OK	0	OK	75
RETN	resistin [Source:HGNC Symbol;Acc:20389]	8025278	ENSG00000104918	19:7733930-7735334	+	NM_020415;NM_001193374	39.48	307.16	5.72	0.000757	14.5442	OK	10.1522	OK	43.4725	OK	1.58112	OK	2.52471	OK	9.17322	OK	38.4832	OK	78.355	OK	2.72929	OK	2.12365	OK	9.13253	OK	41.9084	OK	69.8451	OK	1.23821	OK	15.1445	OK	1.33382	OK	1.24457	OK	1.98868	OK	9.29608	OK	75
SBSN	suprabasin [Source:HGNC Symbol;Acc:24950]	8036103	ENSG00000189001	19:36014269-36019253	-	NM_001166035;NM_001166034;NM_198538	0.45	5.06	5.72	0.005784	0.0278072	OK	0	OK	0.014415	OK	0	OK	0.276181	OK	0	OK	0.244422	OK	0.155379	OK	0.0336776	OK	0.12796	OK	0.366915	OK	0.185945	OK	0.0640016	OK	0	OK	0.0905721	OK	0.0158628	OK	0.0315365	OK	0	OK	0	OK	75
			ENSG00000254044	4:98255786-98554974	-		0.53	4.71	5.7	0.003721	0.475309	OK	0.102836	OK	1.20343	OK	0.209944	OK	0.278047	OK	0.258707	OK	0.397249	OK	0.901229	OK	0.206991	OK	0.146224	OK	0.141218	OK	0.565372	OK	0.713946	OK	0.558609	OK	0.0487817	OK	0.0191147	OK	0.178983	OK	0.266814	OK	0.0430924	OK	75
KIR3DL3;KIR2DL5	killer cell immunoglobulin-like receptor, two domains, long cytoplasmic tail, 2 [Source:HGNC Symbol;Acc:6330]	8031344;8039884;8039871;8031311;8031293;8031346;80	ENSG00000215764	GL000209.1:7891-96246	+	NM_014219;NM_001282170;NM_001083539;NM_001282171;NM_020535;NM_001018081	2.27	31.89	5.7	0	0.629242	OK	0.180132	OK	0.124476	OK	0.521176	OK	0	OK	0.0597196	OK	1.24989	OK	0.171754	OK	0.115386	OK	0.0569459	OK	0.950447	OK	0.1655	OK	0.0982477	OK	4.92393	OK	0.281362	OK	0.0746709	OK	0.041855	OK	0.395425	OK	0.326871	OK	75
ADM2	adrenomedullin 2 [Source:HGNC Symbol;Acc:28898]	8074063;8074070	ENSG00000128165	22:50919985-50924869	+	NM_024866;NM_001253845	39.45	264.97	5.69	2.5e-05	2.08794	OK	1.72041	OK	1.2859	OK	0.502934	OK	0.84913	OK	1.02918	OK	1.85362	OK	1.02208	OK	6.19243	OK	4.96181	OK	0.216783	OK	1.62313	OK	0.232239	OK	0.512575	OK	1.60031	OK	0.395405	OK	0.349948	OK	0.20148	OK	0.252392	OK	75
GRIN1	glutamate receptor, ionotropic, N-methyl D-aspartate 1 [Source:HGNC Symbol;Acc:4584]	8159583	ENSG00000176884	9:140032842-140063207	+	NM_007327;NM_021569;NM_001185090;NM_000832;NM_001185091	1.2	11.57	5.69	0.004304	0.032629	OK	0.00827651	OK	0.510016	OK	0.0073456	OK	0.829546	OK	0.186577	OK	0.186482	OK	0	OK	0.0627661	OK	0.116599	OK	0	OK	0.08959	OK	0	OK	0.0311477	OK	0.276625	OK	0.00824226	OK	0.0369839	OK	0.0168779	OK	0	OK	75
IER5L	immediate early response 5-like [Source:HGNC Symbol;Acc:23679]	8164554	ENSG00000188483	9:131937835-131940540	-	NM_203434	76.54	556.74	5.68	0.000324	29.2517	OK	1.82319	OK	6.59742	OK	0.186042	OK	2.75814	OK	7.56941	OK	5.53198	OK	6.29982	OK	13.8822	OK	18.5212	OK	0.841988	OK	4.03612	OK	3.01828	OK	3.19452	OK	0.473245	OK	2.11782	OK	0.417554	OK	0.804049	OK	0.776044	OK	75
	THAP domain containing 5 pseudogene 1 [Source:HGNC Symbol;Acc:22340]	8144151;8180324	ENSG00000224324	7:158415880-158416141	-		1.05	8.73	5.68	0.001252	0.276817	OK	0.731953	OK	1.86905	OK	0.316762	OK	0	OK	5.40456	OK	1.44523	OK	0	OK	1.94204	OK	0.878542	OK	2.46322	OK	3.01737	OK	0	OK	1.17289	OK	0.794375	OK	0.310778	OK	0.548672	OK	0	OK	0	OK	75
			ENSG00000230910	6:69339854-69344919	-		0.6	7.09	5.68	0.006684	0.0224621	OK	0	OK	0.241951	OK	0	OK	0.0680443	OK	1.0879	OK	0.28971	OK	0	OK	0.0272169	OK	0.0120819	OK	0.49748	OK	0.148729	OK	0.149529	OK	0.0376951	OK	0.906774	OK	0	OK	0.0675179	OK	0	OK	0.0104298	OK	75
LY6G6C	lymphocyte antigen 6 complex, locus G6C [Source:HGNC Symbol;Acc:13936]	8179814;8125042;8178586	ENSG00000204421	6:31686425-31689622	-	NM_025261	0.4	5.62	5.68	0.008904	0.271998	OK	0.0436677	OK	0	OK	0	OK	0.095203	OK	0	OK	0.119246	OK	0	OK	0.583953	OK	0	OK	0	OK	0.0355389	OK	0.139132	OK	0.0272803	OK	0.0464238	OK	0	OK	0.0323637	OK	0	OK	0.0300116	OK	75
SLC52A1	solute carrier family 52 (riboflavin transporter), member 1 [Source:HGNC Symbol;Acc:30225]	8011808	ENSG00000132517	17:4935895-4955304	-	NM_017986;NM_001104577	14.93	154.62	5.67	0	0.0896625	OK	12.031	OK	0.038969	OK	2.66322	OK	0.222864	OK	0.0385145	OK	0.218713	OK	0.00600275	OK	0.0839301	OK	0.211583	OK	0.0301222	OK	0.908653	OK	8.20286	OK	0.159699	OK	0.0438089	OK	0.164062	OK	0.0977457	OK	0.079087	OK	0.0920004	OK	75
CECR6	cat eye syndrome chromosome region, candidate 6 [Source:HGNC Symbol;Acc:1844]	8074223	ENSG00000183307	22:17597189-17602257	-	NM_001163079;NM_031890	6.79	43.4	5.66	4e-06	0.343717	OK	0.131925	OK	0.499898	OK	0.259297	OK	0.132998	OK	0.789326	OK	0.256424	OK	0.330312	OK	0.165421	OK	0.146943	OK	0.243247	OK	0.635169	OK	0.0972988	OK	0.0216116	OK	0.195286	OK	0.0469592	OK	0.0517397	OK	0.0465442	OK	0.0120623	OK	75
			ENSG00000239815	7:128506633-128508898	+		4.28	31.78	5.66	0.000412	2.44074	OK	0.13071	OK	0.506035	OK	0.110819	OK	0.768157	OK	0.346471	OK	4.53995	OK	1.44324	OK	1.51495	OK	0.730443	OK	4.1377	OK	1.07018	OK	0.739828	OK	0.247062	OK	1.1185	OK	0	OK	0.194411	OK	0.251484	OK	0.179268	OK	75
			ENSG00000257058	11:62313471-62315171	+		3.14	22.76	5.66	0.00042	1.2749	OK	0.46477	OK	0.841091	OK	0.131734	OK	0	OK	0.103353	OK	0	OK	0	OK	0.551755	OK	0.371146	OK	3.7801	OK	0.380995	OK	0	OK	0	OK	0.498126	OK	0	OK	0	OK	0	OK	0	OK	75
	olfactory receptor, family 52, subfamily K, member 3 pseudogene [Source:HGNC Symbol;Acc:15224]	7937940	ENSG00000225101	11:4496043-4497123	+		2.58	20.38	5.66	0.001023	1.16321	OK	0.85959	OK	1.49041	OK	0.662946	OK	1.93366	OK	1.97476	OK	0.719269	OK	0.175761	OK	0.921438	OK	0.515447	OK	0.0629859	OK	0.253843	OK	0	OK	0	OK	0.0460663	OK	0.0588636	OK	0.157164	OK	0.13362	OK	0.119084	OK	75
	Uncharacterized protein [Source:UniProtKB/TrEMBL;Acc:C9JKK2]		ENSG00000235478	22:17602476-17612994	+		0.53	4.32	5.66	0.002972	0.23809	OK	0	OK	0.181409	OK	0	OK	0.0482614	OK	0.106856	OK	0.0770534	OK	0.161856	OK	0.221256	OK	0.0795143	OK	0.0967837	OK	0.108151	OK	0	OK	0.0321263	OK	0.0353288	OK	0.0434458	OK	0	OK	0.0492829	OK	0	OK	75
PHOX2A	paired-like homeobox 2a [Source:HGNC Symbol;Acc:691]	7950136	ENSG00000165462	11:71950121-71956708	-	NM_005169	0	2.46	5.66	0	0.0940084	OK	0.0441941	OK	0.0340121	OK	0	OK	0	OK	0	OK	0.0402344	OK	0	OK	0	OK	0	OK	0.762754	OK	0	OK	0.0352038	OK	0	OK	0.187959	OK	0	OK	0	OK	0	OK	0	OK	75
CPAMD8	C3 and PZP-like, alpha-2-macroglobulin domain containing 8 [Source:HGNC Symbol;Acc:23228]	8035201	ENSG00000160111	19:17003758-17137625	-	NM_015692	84.47	647.74	5.65	0.000829	0.667553	OK	2.19866	OK	1.41831	OK	0.482435	OK	0.786939	OK	20.6262	OK	0.890726	OK	6.9568	OK	18.8418	OK	9.24818	OK	5.6189	OK	3.37344	OK	0.070714	OK	1.25185	OK	14.3432	OK	0.580472	OK	0.810754	OK	1.56302	OK	0.65502	OK	75
	chromosome 1 open reading frame 180 [Source:HGNC Symbol;Acc:26647]	7917251	ENSG00000180869	1:85093913-85100703	-		0.2	3.06	5.65	0.009747	0.0468828	OK	0	OK	0.0194414	OK	0	OK	0.155787	OK	0.00808237	OK	0	OK	0.0386485	OK	0.0113622	OK	0.0201749	OK	0.0461781	OK	0.0102762	OK	0.0200534	OK	0	OK	0.0671713	OK	0	OK	0	OK	0	OK	0.00870776	OK	75
LOC200772			ENSG00000233392	2:241894034-241906868	-	NR_033841	2.84	22.17	5.64	0.001182	1.08635	OK	0.351223	OK	1.39276	OK	0.386291	OK	0.11259	OK	0.980445	OK	0.071276	OK	0.472187	OK	0.118588	OK	0.348498	OK	0.116934	OK	0.535853	OK	0.457823	OK	0.03332	OK	0.361251	OK	0	OK	0.0982759	OK	0.26306	OK	0.036493	OK	75
	zinc finger, HIT-type containing 1 pseudogene 1 [Source:HGNC Symbol;Acc:44474]		ENSG00000253421	8:143939770-143940213	+		1.76	14.59	5.64	0.002183	0.0928549	OK	0.746228	OK	0	OK	0.10536	OK	0.456496	OK	0	OK	0.699056	OK	0.374742	OK	0.110923	OK	2.18418	OK	0	OK	3.46093	OK	0.602787	OK	0.704819	OK	0.26593	OK	0.105212	OK	0	OK	0	OK	0	OK	75
			ENSG00000257548	12:107487076-107517092	+		0.45	4.79	5.64	0.005795	0	OK	0	OK	0.157959	OK	0	OK	0	OK	0	OK	0	OK	0	OK	0	OK	0	OK	0	OK	0	OK	0	OK	0	OK	0	OK	0	OK	0	OK	0	OK	0	OK	75
LOC101927135			ENSG00000257906	12:47808791-47813962	+		1.1	8.21	5.63	0.000447	0.242859	OK	0.542744	OK	0.167837	OK	0.0917683	OK	0	OK	0.0714589	OK	0	OK	0	OK	0.193804	OK	0.259899	OK	0	OK	0.621296	OK	0	OK	0.272988	OK	0	OK	0.091815	OK	0.080656	OK	0	OK	0	OK	75
HS3ST1	heparan sulfate (glucosamine) 3-O-sulfotransferase 1 [Source:HGNC Symbol;Acc:5194]	8099388	ENSG00000002587	4:11394774-11431389	-	NM_005114	2.6	21.91	5.63	0.002062	0.0875203	OK	0.101082	OK	0.160382	OK	0.00351898	OK	0.0774586	OK	0.0510988	OK	0.77629	OK	0.0954172	OK	0.0151711	OK	0.246811	OK	0.0154188	OK	0.0765779	OK	0.234964	OK	0	OK	0.0537447	OK	0	OK	0.0125011	OK	0.0121304	OK	0.01453	OK	75
			ENSG00000233775	1:32814795-32816264	-		0.45	4.92	5.62	0.005969	0.0484006	OK	0	OK	0	OK	0.0547121	OK	0.189768	OK	0	OK	0.179169	OK	0.329115	OK	0.116532	OK	0.103846	OK	0.141581	OK	0.053067	OK	0.364384	OK	0	OK	0.346557	OK	0	OK	0	OK	0	OK	0	OK	75
AMOTL2	angiomotin like 2 [Source:HGNC Symbol;Acc:17812]	8090852	ENSG00000114019	3:134074716-134094321	-	NM_016201;NM_001278685;NM_001278683	0.45	6.32	5.62	0	0.564009	OK	0.109302	OK	0.116537	OK	0.00664918	OK	0	OK	0.0152578	OK	0.00975343	OK	0.0110369	OK	0.0240524	OK	0.0775556	OK	0.00791195	OK	0.0440119	OK	0.0289832	OK	0	OK	0	OK	0.0113254	OK	0.00802693	OK	0	OK	0	OK	75
LOC646976		7922596	ENSG00000273062	1:178693441-178695420	-		33.36	203.56	5.61	0	1.30879	OK	3.21994	OK	2.51599	OK	1.21367	OK	2.26573	OK	0.659163	OK	1.29445	OK	2.20789	OK	1.71727	OK	2.39014	OK	4.72824	OK	2.09229	OK	2.94694	OK	0.344008	OK	2.36336	OK	0.311094	OK	0.313367	OK	0.387794	OK	0.291098	OK	75
SIRPB2	signal-regulatory protein beta 2 [Source:HGNC Symbol;Acc:16247]	8064451	ENSG00000196209	20:1451386-1472233	-	NM_001122962;NM_001134836	22.92	155.07	5.61	6.9e-05	2.87945	OK	1.93925	OK	6.64921	OK	2.87878	OK	0.255101	OK	6.75303	OK	0.831643	OK	1.76781	OK	3.05728	OK	0.849289	OK	0.871086	OK	1.94011	OK	0.519181	OK	0.0922085	OK	1.50559	OK	0.193148	OK	0.693344	OK	0.202703	OK	0.556927	OK	75
EPS8	epidermal growth factor receptor pathway substrate 8 [Source:HGNC Symbol;Acc:3420]	7961546	ENSG00000151491	12:15773092-16035263	-	NM_004447	73.02	546.99	5.61	0.000732	0.235415	OK	5.84969	OK	0.999192	OK	26.977	OK	5.17119	OK	0.38791	OK	2.53569	OK	0.822391	OK	2.5599	OK	1.0718	OK	0.782118	OK	0.456246	OK	8.64471	OK	10.4181	OK	3.3094	OK	0.682698	OK	0.64422	OK	0.790912	OK	0.835985	OK	75
LRP5	low density lipoprotein receptor-related protein 5 [Source:HGNC Symbol;Acc:6697]	7942007	ENSG00000162337	11:68080077-68216743	+	NM_002335	90.21	685.87	5.61	0.000871	26.5287	OK	6.46749	OK	3.26852	OK	0.0998946	OK	11.0084	OK	0.671855	OK	4.50769	OK	0.934361	OK	2.87992	OK	5.44503	OK	0.395533	OK	6.91341	OK	0.317847	OK	4.62252	OK	7.43325	OK	0.573206	OK	0.502479	OK	0.922273	OK	0.444365	OK	75
HCAR1	hydroxycarboxylic acid receptor 1 [Source:HGNC Symbol;Acc:4532]	7967325	ENSG00000196917	12:123104824-123215390	-	NM_032554	1.12	176.89	5.61	0	21.4638	OK	0.0387214	OK	0.0569711	OK	0.0511278	OK	0.0840843	OK	0.0494564	OK	0.0464743	OK	0.11821	OK	1.31024	OK	0.155006	OK	0.0188312	OK	0.146007	OK	0.0306714	OK	0.0643168	OK	0.0840821	OK	0.0436445	OK	0.0290861	OK	0.0370881	OK	0.0355193	OK	75
WBP5	WW domain binding protein 5 [Source:HGNC Symbol;Acc:30084]	8169022	ENSG00000185222	X:102611373-102613397	+	NM_001006612;NM_016303;NM_001006614;NM_001006613	19.61	149.07	5.6	0.000914	8.30366	OK	4.48294	OK	0.0833257	OK	14.5391	OK	0.819612	OK	0.532736	OK	3.32799	OK	7.36519	OK	1.77137	OK	18.7107	OK	4.44192	OK	0.254145	OK	5.49922	OK	1.12655	OK	0.283365	OK	0.698352	OK	0.776065	OK	0.752109	OK	0.288965	OK	75
DSP	desmoplakin [Source:HGNC Symbol;Acc:3052]	8116780	ENSG00000096696	6:7541808-7586950	+	NM_004415;NM_001008844	0.67	6.51	5.6	0.004632	0.00321531	OK	0.06519	OK	0.0666316	OK	0.0217529	OK	0	OK	0.00829989	OK	0.053653	OK	0.00442504	OK	0.00780295	OK	0.00346098	OK	0.0222051	OK	0.024672	OK	0.0137423	OK	0	OK	0.0146296	OK	0	OK	0	OK	0.00415933	OK	0.00597859	OK	75
APOD	apolipoprotein D [Source:HGNC Symbol;Acc:612]	8092970	ENSG00000189058	3:195295573-195311076	-	NM_001647	0.2	2.86	5.6	0.009304	0	OK	0	OK	0	OK	0	OK	0.159728	OK	0	OK	0.0978652	OK	0	OK	0.0982722	OK	0.0525398	OK	0.147919	OK	0.0537002	OK	0	OK	0	OK	0.0583778	OK	0	OK	0	OK	0	OK	0	OK	75
LOC101928843;SH	shisa family member 7 [Source:HGNC Symbol;Acc:35409]	8039498;8039504	ENSG00000187902	19:55940107-55954230	-	NM_001145176	1.04	9	5.59	0.002179	0.00419273	OK	0	OK	0.191094	OK	0.0141699	OK	0.0559843	OK	0.0216524	OK	0.045775	OK	0.0314797	OK	0.0305192	OK	0.00451274	OK	0.0620293	OK	0.0367675	OK	0.143376	OK	0.00963983	OK	0.0328593	OK	0.0130798	OK	0.00419191	OK	0	OK	0.0212201	OK	75
	RNA, 5S ribosomal pseudogene 464 [Source:HGNC Symbol;Acc:43364]	8025982	ENSG00000252060	19:12107624-12107731	+		0.67	5.97	5.59	0.003193	0	OK	0	OK	0	OK	0	OK	0	OK	0	OK	0	OK	0	OK	0	OK	0	OK	0	OK	0	OK	0	OK	0	OK	0	OK	0	OK	0	OK	0	OK	0	OK	75
	Small nucleolar RNA SNORA76 [Source:RFAM;Acc:RF00598]		ENSG00000252904	5:65257011-65257147	-		0.51	4.52	5.59	0.004042	0	OK	0	OK	0	OK	0	OK	0	OK	0	OK	0	OK	0	OK	0	OK	0	OK	0	OK	0	OK	5.02866	OK	0	OK	6.06579	OK	0	OK	0	OK	0	OK	0	OK	75
			ENSG00000229198	9:67789326-67789530	-		0.6	6.24	5.59	0.005085	2.92675	OK	0	OK	4.26326	OK	0	OK	7.54529	OK	0	OK	7.02774	OK	0	OK	4.93568	OK	0	OK	3.21728	OK	2.21086	OK	1.49812	OK	1.65248	OK	0.831315	OK	0	OK	1.72748	OK	0	OK	0	OK	75
PRSS8	protease, serine, 8 [Source:HGNC Symbol;Acc:9491]	8001007	ENSG00000052344	16:31142756-31147083	-	NM_002773	0.72	7.9	5.59	0	0.141245	OK	0.0391938	OK	0.0697279	OK	0	OK	0.0851777	OK	0.0422037	OK	0.0531799	OK	0.0271168	OK	0.164635	OK	0.0770382	OK	0.806147	OK	0.0477534	OK	0.0503436	OK	0.036641	OK	0.0850512	OK	0.0225668	OK	0.0145109	OK	0.0187735	OK	0.0134786	OK	75
	MT-ND1 pseudogene 23 [Source:HGNC Symbol;Acc:42092]	7896746;8165656	ENSG00000225972	1:564442-564813	+		16.54	220.09	5.59	0	63.121	OK	64.4293	OK	96.4203	OK	85.898	OK	148.176	OK	160.234	OK	139.088	OK	106.374	OK	72.2027	OK	527.383	OK	56.8192	OK	100.76	OK	105.203	OK	97.3795	OK	231.74	OK	101.81	OK	112.605	OK	82.2064	OK	91.0012	OK	75
	cell division cycle 20 pseudogene 1 [Source:HGNC Symbol;Acc:29487]	8156194	ENSG00000231007	9:89626567-89628066	+		0.25	3.06	5.58	0.008876	0.0464769	OK	0.0277863	OK	0.134929	OK	0	OK	0.0201517	OK	0.035659	OK	0.0453476	OK	0.0141104	OK	0.0249225	OK	0.0442975	OK	0.0202334	OK	0.0225852	OK	0.0696784	OK	0.0866704	OK	0.354195	OK	0.0234914	OK	0.0205827	OK	0	OK	0	OK	75
FSCN3	fascin homolog 3, actin-bundling protein, testicular (Strongylocentrotus purpuratus) [Source:HGNC Symbol;Acc:3961]	8135865	ENSG00000106328	7:127231463-127242198	+	NM_020369	12.21	81.34	5.57	6e-05	3.69575	OK	0.553192	OK	1.83503	OK	0.343056	OK	1.57357	OK	0.631723	OK	2.55046	OK	5.54531	OK	3.08504	OK	0.843628	OK	5.29437	OK	0.691324	OK	3.00419	OK	1.20256	OK	2.39277	OK	0.370357	OK	0.370692	OK	0.42059	OK	0.3335	OK	75
LPAR1	lysophosphatidic acid receptor 1 [Source:HGNC Symbol;Acc:3166]	8163257	ENSG00000198121	9:113635543-113800981	-	NM_057159;NM_001401	1.61	12.54	5.57	0.001504	0.231939	OK	0.187556	OK	0.473048	OK	0.362084	OK	0.0978475	OK	0.438697	OK	0.439181	OK	0.146181	OK	0.165122	OK	0.00938544	OK	0.02866	OK	0.136156	OK	0	OK	0.0242221	OK	0.0749929	OK	0	OK	0	OK	0.0367654	OK	0.027912	OK	75
MMP14	matrix metallopeptidase 14 (membrane-inserted) [Source:HGNC Symbol;Acc:7160]	7973336	ENSG00000157227	14:23305766-23318236	+	NM_004995	34.55	220.31	5.55	1e-05	1.70186	OK	0.38052	OK	0.601697	OK	0.389476	OK	3.88964	OK	0.935744	OK	3.48923	OK	1.70201	OK	0.963429	OK	1.20702	OK	4.85251	OK	1.00464	OK	2.42587	OK	0.588921	OK	1.54422	OK	0.615072	OK	0.407009	OK	0.153631	OK	0.41673	OK	75
GSTO2	glutathione S-transferase omega 2 [Source:HGNC Symbol;Acc:23064]	7930311	ENSG00000065621	10:106028631-106064703	+	NM_183239;NM_001191014;NM_001191013	52.94	351.68	5.55	7e-05	4.07143	OK	0.700335	OK	1.42376	OK	0.688474	OK	2.3958	OK	0.46872	OK	1.00998	OK	1.70078	OK	2.552	OK	4.43459	OK	0.813505	OK	2.52399	OK	0.495352	OK	0.555557	OK	4.29299	OK	0.408755	OK	0.73224	OK	0.703125	OK	0.510315	OK	75
SLC8A2	solute carrier family 8 (sodium/calcium exchanger), member 2 [Source:HGNC Symbol;Acc:11069]	8037888	ENSG00000118160	19:47931274-47975425	-	NM_015063	1.34	10.09	5.55	0.000859	0.0580652	OK	0.07177	OK	0.182752	OK	0.0192049	OK	0.100203	OK	0.1043	OK	0.365281	OK	0.0334031	OK	0.13535	OK	0.126651	OK	0.164918	OK	0.183506	OK	0.512592	OK	0	OK	0.0155226	OK	0	OK	0.0633878	OK	0.0444921	OK	0.00451315	OK	75
LINC00671	long intergenic non-protein coding RNA 671 [Source:HGNC Symbol;Acc:44339]	8015730	ENSG00000213373	17:41026687-41050751	-		4.35	33.88	5.55	0.001463	1.01707	OK	0.130389	OK	0.958763	OK	0.0311066	OK	0.121445	OK	0.462268	OK	0.436861	OK	0.81056	OK	0.270417	OK	0.0445341	OK	0.217261	OK	0.458135	OK	1.4852	OK	0.0328737	OK	1.01565	OK	0	OK	0	OK	0.240119	OK	0.103513	OK	75
MIR675;H19	H19, imprinted maternally expressed transcript (non-protein coding) [Source:HGNC Symbol;Acc:4713]	7945680	ENSG00000130600	11:2016406-2022700	-	NR_030533;NR_002196	0.65	7.08	5.55	0	0.0154092	OK	0.0593896	OK	0.260363	OK	0	OK	0.0450819	OK	0.0532872	OK	0.837891	OK	0.104678	OK	0.172799	OK	0.236512	OK	0.0448036	OK	0.0411331	OK	0.0374816	OK	0	OK	0.112793	OK	0.0175781	OK	0.0379911	OK	0	OK	0	OK	75
KDELR3	KDEL (Lys-Asp-Glu-Leu) endoplasmic reticulum protein retention receptor 3 [Source:HGNC Symbol;Acc:6306]	8073015	ENSG00000100196	22:38864067-38879452	+	NM_006855;NM_016657	9	62.43	5.53	0.000244	0.509279	OK	0.384483	OK	0.0638144	OK	0.0536023	OK	1.60883	OK	0.35298	OK	1.20875	OK	0.948923	OK	0.454355	OK	0.431178	OK	1.658	OK	0.286139	OK	0.476056	OK	0.0872022	OK	1.07306	OK	0.118022	OK	0.112776	OK	0.1251	OK	0.17663	OK	75
CD22	CD22 molecule [Source:HGNC Symbol;Acc:1643]	8027837	ENSG00000012124	19:35810164-35838258	+	NM_001185099;NM_001771;NM_001278417;NM_001185101;NM_001185100	38.77	272.32	5.52	0.000373	13.0473	OK	11.6552	OK	7.33405	OK	2.69942	OK	0.26142	OK	0.442777	OK	9.26176	OK	2.71674	OK	1.43849	OK	1.96545	OK	2.60507	OK	2.90859	OK	2.55966	OK	0.153761	OK	1.68019	OK	0.127318	OK	0.871927	OK	1.41293	OK	0.382246	OK	75
			ENSG00000233996	2:190351206-190352718	-		0.4	4.38	5.52	0.006269	0.162207	OK	0.031245	OK	0.0480487	OK	0.0261348	OK	0.136019	OK	0.0200698	OK	0.113249	OK	0	OK	0.0560378	OK	0.0249058	OK	0.250167	OK	0.0254032	OK	0.148985	OK	0	OK	0.0995833	OK	0	OK	0	OK	0	OK	0	OK	75
SUSD4	sushi domain containing 4 [Source:HGNC Symbol;Acc:25470]	7924508	ENSG00000143502	1:223394161-223537544	-	NM_001037175;NM_017982	326.71	2024.29	5.51	2e-06	27.749	OK	19.8579	OK	57.8002	OK	27.8347	OK	9.74853	OK	49.4068	OK	3.90881	OK	29.3593	OK	46.8513	OK	42.7527	OK	9.02598	OK	58.7369	OK	3.66639	OK	31.8654	OK	17.6828	OK	3.95048	OK	8.09437	OK	6.17446	OK	3.07765	OK	75
			ENSG00000248943	5:177228205-177230345	-		4.97	50.43	5.51	0	0.17041	OK	0.0982318	OK	0.471107	OK	2.25661	OK	2.04424	OK	8.55869	OK	0.0901279	OK	0.0662098	OK	1.3578	OK	6.93802	OK	0.308563	OK	1.21001	OK	0	OK	0.0615022	OK	0.546168	OK	0.29534	OK	0.0485799	OK	0.21995	OK	0.112456	OK	75
ZNF385A	zinc finger protein 385A [Source:HGNC Symbol;Acc:17521]	7963774	ENSG00000161642	12:54762917-54785082	-	NM_001130968;NM_015481;NM_001130967	162.56	982.62	5.5	0	11.9105	OK	9.15082	OK	13.6767	OK	5.53569	OK	9.57659	OK	33.5368	OK	25.9428	OK	24.6488	OK	9.37122	OK	5.01209	OK	19.9521	OK	8.20821	OK	7.39685	OK	1.69265	OK	8.64039	OK	1.55992	OK	2.92443	OK	4.01563	OK	1.03564	OK	75
HCK	hemopoietic cell kinase [Source:HGNC Symbol;Acc:4840]	8061668	ENSG00000101336	20:30639991-30689659	+	NM_001172129;NM_001172130;NM_002110;NM_001172131;NM_001172132;NM_001172133	158.2	977.31	5.5	3e-06	15.3254	OK	7.6106	OK	23.0368	OK	10.4218	OK	5.73462	OK	38.7587	OK	9.43041	OK	9.94842	OK	20.5403	OK	4.48042	OK	27.9064	OK	11.116	OK	2.88614	OK	1.17955	OK	8.02336	OK	0.976718	OK	2.59269	OK	3.70709	OK	2.60359	OK	75
NRXN2	neurexin 2 [Source:HGNC Symbol;Acc:8009]	7949080	ENSG00000110076	11:64373646-64490660	-	NM_138734;NM_138732;NM_015080	4.13	372.01	5.5	0	0.0613998	OK	0.0492472	OK	62.1821	OK	0.104987	OK	0.00785632	OK	0.105941	OK	0.364973	OK	0.185454	OK	0.224011	OK	0.0603025	OK	0.248061	OK	0.0726298	OK	0.0660993	OK	0.00676099	OK	0.049568	OK	0.044216	OK	0.163098	OK	0.0311958	OK	0.0377009	OK	75
SLC22A31	solute carrier family 22, member 31 [Source:HGNC Symbol;Acc:27091]	8003444	ENSG00000259803	16:89262406-89268072	-		27.49	240.41	5.49	0.003916	0.600484	OK	0.162915	OK	9.65542	OK	0	OK	9.72841	OK	11.0787	OK	0.483423	OK	6.47275	OK	1.32913	OK	0.0176867	OK	17.4064	OK	11.7141	OK	0.152152	OK	0.631702	OK	10.8342	OK	0.318991	OK	0.698695	OK	0.341169	OK	1.15455	OK	75
HEPACAM2	HEPACAM family member 2 [Source:HGNC Symbol;Acc:27364]	8140984	ENSG00000188175	7:92817899-92855837	-	NM_001288810;NM_198151;NM_001288804;NM_001039372	0.67	6.17	5.49	0.004506	0.0522086	OK	0.108146	OK	0.0676626	OK	0.0654943	OK	0.0999491	OK	0.0339793	OK	0.150141	OK	0	OK	0	OK	0.0312508	OK	0	OK	0.0554092	OK	0.512031	OK	0.0219541	OK	0.17228	OK	0	OK	0.040352	OK	0.0168724	OK	0.0134854	OK	75
	ribosomal protein L7a pseudogene 64 [Source:HGNC Symbol;Acc:35821]		ENSG00000213876	17:7044249-7044911	+		0.65	6.33	5.49	0.005612	0.101611	OK	0.273284	OK	0.31602	OK	0.57443	OK	0.0996169	OK	1.37664	OK	0.627496	OK	0	OK	0.305678	OK	0	OK	0.0990161	OK	0.0557044	OK	0	OK	0.128362	OK	0.072753	OK	0.0577727	OK	0.0506871	OK	0	OK	0	OK	75
CD300LF	CD300 molecule-like family member f [Source:HGNC Symbol;Acc:29883]	8018196	ENSG00000186074	17:72690452-72709117	-	NM_139018	47.75	289.28	5.48	1e-06	5.82273	OK	3.41429	OK	8.66735	OK	4.10769	OK	5.26186	OK	16.4696	OK	7.19964	OK	3.56245	OK	6.03869	OK	1.85736	OK	3.26949	OK	4.20158	OK	3.06428	OK	0.435883	OK	2.28253	OK	0.354141	OK	1.07437	OK	2.10238	OK	0.815236	OK	75
	ATPase, H+ transporting, lysosomal 16kDa, V0 subunit c pseudogene 3 [Source:HGNC Symbol;Acc:40001]		ENSG00000213435	6:42694972-42695438	+		1.71	13.16	5.48	0.001235	0.1709	OK	0.572653	OK	2.12592	OK	0	OK	0.335922	OK	0.453206	OK	0.320811	OK	0.805989	OK	0.306617	OK	0.365657	OK	1.56837	OK	0.187366	OK	0	OK	0	OK	0.978801	OK	0.0968792	OK	0.255361	OK	0	OK	0	OK	75
NCS1	neuronal calcium sensor 1 [Source:HGNC Symbol;Acc:3953]	8158627	ENSG00000107130	9:132934857-132999583	+	NM_014286;NM_001128826	8	70.11	5.48	0	0.153057	OK	0.213587	OK	0.380777	OK	0.00590231	OK	0	OK	0.0225723	OK	0.566553	OK	0.151461	OK	0.0572399	OK	0.367816	OK	0.241433	OK	3.09446	OK	0.443119	OK	0.0617261	OK	0.0300498	OK	0.0299336	OK	0.368691	OK	0.595333	OK	0.0389867	OK	75
VCAN	versican [Source:HGNC Symbol;Acc:2464]	8106743	ENSG00000038427	5:82767284-82878122	+	NM_004385;NM_001126336;NM_001164097;NM_001164098	424.61	2646	5.47	8e-06	11.1533	OK	9.03058	OK	24.4802	OK	20.0346	OK	9.00346	OK	44.581	OK	23.3958	OK	31.8798	OK	13.8202	OK	4.69987	OK	7.77757	OK	15.9491	OK	2.53819	OK	2.8525	OK	5.64132	OK	0.842527	OK	1.65501	OK	5.18185	OK	1.73331	OK	75
FUT3	fucosyltransferase 3 (galactoside 3(4)-L-fucosyltransferase, Lewis blood group) [Source:HGNC Symbol;Acc:4014]	8033054	ENSG00000171124	19:5842899-5851485	-	NM_001097641;NM_001097640;NM_000149;NM_001097639	2.13	17.61	5.47	0.002986	0.0465762	OK	0.0568751	OK	0.154343	OK	0.0149944	OK	0.0988968	OK	0.17896	OK	0.771811	OK	0.587894	OK	0.631263	OK	0.183694	OK	1.35108	OK	0.123168	OK	0.154265	OK	0	OK	0.263744	OK	0.122454	OK	0.0376812	OK	0.0959219	OK	0.0543511	OK	75
TCF7L2	transcription factor 7-like 2 (T-cell specific, HMG-box) [Source:HGNC Symbol;Acc:11641]	7930537	ENSG00000148737	10:114710009-114927437	+	NM_030756;NM_001198528;NM_001198527;NM_001198525;NM_001198531;NM_001198526;NM_001146274;NM_001146285;NM_001146286;NM_001198530;NM_001146283;NM_0011462	116.88	661.53	5.46	0	14.7205	OK	6.9482	OK	8.02107	OK	2.88971	OK	6.51882	OK	2.98772	OK	8.07088	OK	6.22572	OK	6.60872	OK	4.68423	OK	9.54802	OK	5.34666	OK	6.68437	OK	3.62042	OK	3.89428	OK	1.40616	OK	0.961084	OK	1.59768	OK	1.55428	OK	75
			ENSG00000237772	2:139362080-139370737	+		9.5	62.77	5.46	0.00013	3.04285	OK	1.32019	OK	1.17023	OK	0.166444	OK	5.62872	OK	0.557354	OK	3.81624	OK	1.66832	OK	1.53595	OK	0.526473	OK	2.39231	OK	1.0762	OK	3.11454	OK	0	OK	3.23293	OK	0.223269	OK	0.391741	OK	0.633444	OK	0.226698	OK	75
LOC101929911			ENSG00000248429	4:159091904-159124029	+		0.94	7.6	5.46	0.002981	0.391479	OK	0.133168	OK	0.894461	OK	0.708841	OK	0.234476	OK	0.690947	OK	0.764346	OK	0.226288	OK	0.167162	OK	0.0385876	OK	0.0794894	OK	0.360736	OK	0.0415893	OK	0.0782542	OK	0.0523587	OK	0.102498	OK	0.147697	OK	0.0773834	OK	0.0416449	OK	75
LOC400891	Leucine-rich repeat-containing protein LOC400891 [Source:UniProtKB/Swiss-Prot;Acc:Q6ZQY2]	8071504	ENSG00000187905	22:21400249-21418457	+	NR_027006	1.42	13.63	5.46	0.00626	0	OK	0	OK	0.0473195	OK	0.052302	OK	0.998383	OK	0.0898416	OK	0.148162	OK	0.0110787	OK	0.0390885	OK	0.242227	OK	0.047652	OK	0.0088352	OK	0.068941	OK	0	OK	0.0923984	OK	0	OK	0.0241723	OK	0.010424	OK	0	OK	75
TNS4	tensin 4 [Source:HGNC Symbol;Acc:24352]	8015016	ENSG00000131746	17:38632080-38657849	-	NM_032865	17.01	296.8	5.46	0	9.76523	OK	0.0830583	OK	0.691328	OK	0.0938125	OK	0.0850414	OK	0.0531046	OK	1.86129	OK	0.151129	OK	0.204199	OK	0.301237	OK	0.0770014	OK	27.4794	OK	0.0526676	OK	0.865246	OK	0	OK	0.530294	OK	0.382176	OK	0.0895352	OK	0.553892	OK	75
LOC101928916;NN	nicotinamide N-methyltransferase [Source:HGNC Symbol;Acc:7861]	7943998	ENSG00000166741	11:114128509-114184007	+	NM_006169	2.84	34.19	5.46	0	0	OK	0	OK	0.329845	OK	0.0571994	OK	0.0839044	OK	0.487796	OK	0.198137	OK	0.710117	OK	0.0594579	OK	0.103389	OK	1.2851	OK	0.594358	OK	0	OK	0.0606232	OK	5.38066	OK	0.0520837	OK	0	OK	0.295947	OK	0.0467319	OK	75
SLC25A33	solute carrier family 25 (pyrimidine nucleotide carrier), member 33 [Source:HGNC Symbol;Acc:29681]	7948088;7897460	ENSG00000171612	1:9599541-9645237	+	NM_032315	304.74	1890.04	5.45	7e-06	10.2662	OK	31.41	OK	6.65856	OK	5.82212	OK	3.3904	OK	4.93573	OK	5.31937	OK	21.7706	OK	6.35018	OK	38.9509	OK	6.87983	OK	23.9201	OK	1.67322	OK	18.9226	OK	9.42183	OK	2.69054	OK	1.78358	OK	2.31957	OK	2.35857	OK	75
ADAP2	ArfGAP with dual PH domains 2 [Source:HGNC Symbol;Acc:16487]	8006227;8006214	ENSG00000184060	17:29233362-29286340	+	NM_018404	19.77	122.48	5.45	8e-06	2.15391	OK	1.37831	OK	2.19222	OK	1.40543	OK	0.916726	OK	5.07446	OK	4.33791	OK	2.53721	OK	1.74582	OK	1.19993	OK	0.818212	OK	1.44073	OK	0.543687	OK	0.297771	OK	0.911836	OK	0.0752915	OK	0.320031	OK	1.25285	OK	0.221771	OK	75
			ENSG00000272892	10:69609283-69610504	+		1.44	10.82	5.45	0.000829	0.235505	OK	0.539811	OK	0.219747	OK	0.159373	OK	0.66817	OK	0.081599	OK	0	OK	0.0967124	OK	0.199319	OK	0.126557	OK	0.855116	OK	0.180724	OK	0.201899	OK	0.0594453	OK	0.168679	OK	0.0268457	OK	0.04705	OK	0	OK	0.0873329	OK	75
LUCAT1	lung cancer associated transcript 1 (non-protein coding) [Source:HGNC Symbol;Acc:48498]		ENSG00000248323	5:90598846-90610219	-	NR_103548	3.46	31.27	5.45	0	1.41827	OK	0.4927	OK	0.994177	OK	0.127207	OK	7.14459e-07	OK	0.218633	OK	0.182999	OK	0.134261	OK	4.70313	OK	0.479416	OK	0.884937	OK	0.237515	OK	0.253469	OK	0.0782603	OK	0.271185	OK	0.212692	OK	0.00984299	OK	0.23402	OK	0.14088	OK	75
ASIC4	acid-sensing (proton-gated) ion channel family member 4 [Source:HGNC Symbol;Acc:21263]	8048611	ENSG00000072182	2:220378892-220403494	+	NM_182847	1.22	9.54	5.44	0.002472	0.0575871	OK	0.0396888	OK	0.0735276	OK	0.0124359	OK	0.0430559	OK	0.0422501	OK	0.228994	OK	0.0403862	OK	0.0678542	OK	0.0316271	OK	0.397594	OK	0.0170255	OK	0.226322	OK	0.0185676	OK	0.0697028	OK	0	OK	0.00979135	OK	0.0301316	OK	0.0102511	OK	75
TMEM130	transmembrane protein 130 [Source:HGNC Symbol;Acc:25429]	8141228	ENSG00000166448	7:98444111-98468394	-	NM_001134450;NM_152913;NM_001134451	0.53	7.01	5.44	0	0.0132286	OK	0.0723355	OK	0	OK	0	OK	0.0835287	OK	0	OK	0.587128	OK	0.0249722	OK	0.0702941	OK	0.0192173	OK	0.231996	OK	0	OK	0.0638634	OK	0.015035	OK	0.0748447	OK	0	OK	0	OK	0	OK	0	OK	75
FAM157C;LOC1001	family with sequence similarity 157, member B [Source:HGNC Symbol;Acc:34080]		ENSG00000233013	9:141106637-141143444	+		2.8	21.11	5.43	0.001844	6.73441	OK	1.61882	OK	7.39715	OK	3.24027	OK	0.594209	OK	1.07565	OK	4.3099	OK	1.86868	OK	11.5448	OK	1.61419	OK	6.14873	OK	2.94361	OK	3.59328	OK	0.958338	OK	0.58579	OK	1.10396	OK	0.808816	OK	1.40978	OK	1.1621	OK	75
ENAH	enabled homolog (Drosophila) [Source:HGNC Symbol;Acc:18271]	7924619	ENSG00000154380	1:225674537-225840844	-	NM_001008493;NM_018212	5.38	35.85	5.42	0.000236	0.37673	OK	0.10856	OK	0.278669	OK	0.0455066	OK	0.6038	OK	0.0813248	OK	0.0787698	OK	0.385296	OK	0.106405	OK	0.0947095	OK	0.009033	OK	0.670991	OK	0.00201844	OK	0.00158857	OK	0.0865211	OK	0.0081651	OK	0.0110558	OK	0.0245647	OK	0.0736016	OK	75
RNY5	RNA, Ro-associated Y5 [Source:HGNC Symbol;Acc:10248]	8137083	ENSG00000252310	7:148638580-148638658	+	NR_001571	0.2	2.62	5.42	0.009718	0	OK	0	OK	0	OK	0	OK	0	OK	0	OK	0	OK	0	OK	0	OK	0	OK	0	OK	0	OK	0	OK	0	OK	0	OK	0	OK	0	OK	0	OK	0	OK	75
EPHA3	EPH receptor A3 [Source:HGNC Symbol;Acc:3387]	8081081	ENSG00000044524	3:89156674-89531284	+	NM_005233;NM_182644	0	123.14	5.42	0	0.51879	OK	0.403315	OK	0.456701	OK	2.20242	OK	0	OK	0	OK	0.0205247	OK	0.0480289	OK	0.0740443	OK	0	OK	0	OK	5.69206	OK	0.0139768	OK	0.0293483	OK	0.143671	OK	0	OK	0	OK	0	OK	0	OK	75
			ENSG00000260369	17:78427535-78428529	-		0.84	8.07	5.42	0	0.0301098	OK	0.162287	OK	0.0624325	OK	0.0339802	OK	0.206306	OK	0.0261381	OK	0.036888	OK	0	OK	0.109089	OK	0.0646905	OK	1.5634	OK	0.165048	OK	0.419864	OK	0.177378	OK	0.0431283	OK	0.0343026	OK	0.0300681	OK	0	OK	0.0557779	OK	75
			ENSG00000255050	8:144655660-144659567	+		15.7	94.14	5.41	0	0	OK	0.0333167	OK	0.0768631	OK	0.0557514	OK	0.38687	OK	0.0963656	OK	0.151061	OK	0.0338179	OK	0.0896193	OK	0.0796741	OK	0.0484887	OK	0.406377	OK	0.0264872	OK	0.291112	OK	0.177	OK	0	OK	0.123422	OK	0.0159672	OK	0	OK	75
CKB	creatine kinase, brain [Source:HGNC Symbol;Acc:1991]	7981427	ENSG00000166165	14:103985996-103989448	-	NM_001823	42.63	260.79	5.41	5e-06	10.1986	OK	7.39131	OK	3.91513	OK	10.0929	OK	12.1868	OK	4.87738	OK	6.83834	OK	7.34479	OK	28.5111	OK	27.125	OK	13.9818	OK	2.37239	OK	7.71969	OK	1.61016	OK	6.70911	OK	2.39423	OK	2.02588	OK	1.38315	OK	3.1441	OK	75
P2RY2	purinergic receptor P2Y, G-protein coupled, 2 [Source:HGNC Symbol;Acc:8541]	7942400	ENSG00000175591	11:72929343-72947397	+	NM_176072	11.22	76.38	5.41	0.000379	0.495881	OK	1.73523	OK	0.34324	OK	0.0717465	OK	0.452149	OK	2.71123	OK	3.34678	OK	0.957597	OK	0.49316	OK	1.00333	OK	0.964901	OK	1.30918	OK	0.372924	OK	0.0214186	OK	0.128251	OK	0.0561723	OK	0.089087	OK	0.197345	OK	0.256317	OK	75
SLC12A1	solute carrier family 12 (sodium/potassium/chloride transporter), member 1 [Source:HGNC Symbol;Acc:10910]	7983564	ENSG00000074803	15:48483861-48596275	+	NM_001184832;NM_000338	3.07	25.14	5.4	0	0.358042	OK	0	OK	0.274154	OK	0.00653739	OK	0.0141805	OK	0.0199839	OK	0.0766961	OK	0.0319923	OK	0.0141229	OK	0.00625075	OK	0.135663	OK	0.00636526	OK	0.0804895	OK	0.00977527	OK	0.0124808	OK	0.00331942	OK	0.0736231	OK	0.106279	OK	0	OK	75
PID1	phosphotyrosine interaction domain containing 1 [Source:HGNC Symbol;Acc:26084]	8059565	ENSG00000153823	2:229715242-230136001	-	NM_017933;NM_001100818	26.33	161.72	5.39	1.2e-05	2.37335	OK	1.29604	OK	2.31867	OK	2.53501	OK	0.462241	OK	3.47066	OK	2.16554	OK	6.46008	OK	0.855368	OK	1.91155	OK	3.41519	OK	1.68339	OK	1.22854	OK	0.162135	OK	0.430713	OK	0.411009	OK	0.300788	OK	0.465708	OK	0.184045	OK	75
TRPM2	transient receptor potential cation channel, subfamily M, member 2 [Source:HGNC Symbol;Acc:12339]	8069085	ENSG00000142185	21:45770046-45862964	+	NM_003307;NR_038257	89.67	557.46	5.39	2e-05	4.23834	OK	0.91677	OK	2.32562	OK	2.66121	OK	4.5579	OK	3.28328	OK	8.16551	OK	1.89012	OK	0.79315	OK	11.4891	OK	0.512877	OK	3.97671	OK	2.11393	OK	10.7703	OK	3.12764	OK	0.416918	OK	0.640489	OK	0.384848	OK	1.23607	OK	75
	nucleophosmin 1 (nucleolar phosphoprotein B23, numatrin) pseudogene 29 [Source:HGNC Symbol;Acc:45208]	7892853	ENSG00000239351	3:149656784-149657586	-		1.37	9.36	5.39	0.000479	0.807472	OK	0.212109	OK	0.245013	OK	0	OK	0.69448	OK	0.0342985	OK	0.290589	OK	0.429553	OK	0.0949844	OK	0.169136	OK	0.307969	OK	0.129553	OK	0.296151	OK	0.165797	OK	0.282064	OK	0.0896729	OK	0	OK	0	OK	0.036437	OK	75
IL13	interleukin 13 [Source:HGNC Symbol;Acc:5973]	8107970	ENSG00000169194	5:131991955-131996802	+	NM_002188	9.48	66.47	5.39	0.000719	1.35243	OK	0.463283	OK	0.550755	OK	0.0728424	OK	4.59886	OK	0.383752	OK	1.0193	OK	1.25016	OK	0.4192	OK	0.69029	OK	2.27256	OK	0.457707	OK	2.02079	OK	0	OK	4.96732	OK	0.126821	OK	0.238707	OK	0.194009	OK	0.145854	OK	75
PRKCDBP	protein kinase C, delta binding protein [Source:HGNC Symbol;Acc:9400]	7946142	ENSG00000170955	11:6340176-6341877	-	NM_145040	1.19	9.36	5.39	0.002869	0.172814	OK	0.156541	OK	0	OK	0.17492	OK	0.0618426	OK	1.92155	OK	0.181091	OK	0.540574	OK	0.153723	OK	0.106128	OK	0.165634	OK	0.103871	OK	0	OK	0.0916212	OK	0.495102	OK	0.0330859	OK	0	OK	0.0750372	OK	0.0539967	OK	75
			ENSG00000232874	3:193848405-193848990	-		0.67	7.31	5.39	0.009276	0.882153	OK	0	OK	0	OK	0.111262	OK	2.02446	OK	0.347885	OK	0.123204	OK	0	OK	0.350968	OK	0	OK	0	OK	0.107442	OK	0	OK	0	OK	0.280737	OK	0	OK	0.0975899	OK	0.126239	OK	0	OK	75
	family with sequence similarity 183, member B [Source:HGNC Symbol;Acc:34511]	8139160;8139163	ENSG00000164556	7:38724946-38726637	-		22.68	148.14	5.38	0.00017	2.02908	OK	0.538141	OK	0.611334	OK	0.547384	OK	3.27306	OK	0.509716	OK	2.21983	OK	2.37785	OK	2.64489	OK	2.70395	OK	3.71615	OK	0.608368	OK	3.21228	OK	0.189653	OK	11.3542	OK	0.534066	OK	0.27726	OK	0.470796	OK	0.225285	OK	75
EPHB1	EPH receptor B1 [Source:HGNC Symbol;Acc:3392]	8082846	ENSG00000154928	3:134316643-134979309	+	NM_004441	11.71	83.23	5.38	0.00093	2.95755	OK	1.04853	OK	1.86814	OK	0.138575	OK	0.0641244	OK	0.739352	OK	0.744687	OK	0.193228	OK	16.1499	OK	0.694214	OK	4.56644	OK	0.0927342	OK	2.74524	OK	0.214974	OK	0.0404751	OK	0.238671	OK	0.173295	OK	0.175091	OK	0.197353	OK	75
MACROD2	MACRO domain containing 2 [Source:HGNC Symbol;Acc:16126]	8061035	ENSG00000172264	20:13976015-16033842	+	NM_080676;NM_001033087	1.92	16.21	5.38	0.003806	0.402077	OK	0.542443	OK	0.334319	OK	0.0195289	OK	0	OK	0.00497796	OK	0.0771714	OK	1.02106	OK	0.0140222	OK	0.187155	OK	0.13495	OK	0.185158	OK	0.00617862	OK	0.0689085	OK	0.0165654	OK	0	OK	0	OK	0.014954	OK	0.0946518	OK	75
			ENSG00000272682	22:19111822-19115962	-		0.4	4.21	5.38	0.007012	0.404703	OK	0.198524	OK	0.0381442	OK	0.0207384	OK	0.19789	OK	0.0795372	OK	0.157039	OK	0.0252153	OK	0.111308	OK	0.257123	OK	0.0542299	OK	0	OK	0.315176	OK	0.0154751	OK	0.0790596	OK	0.0209793	OK	0.03676	OK	0	OK	0.0341327	OK	75
SLITRK4	SLIT and NTRK-like family, member 4 [Source:HGNC Symbol;Acc:23502]	8175574	ENSG00000179542	X:142710596-142723596	-	NM_001184750;NM_173078;NM_001184749	2.65	17.57	5.37	0.000206	0.160889	OK	0.0801348	OK	0.342787	OK	0.098495	OK	0.0989554	OK	0.182434	OK	0.0618392	OK	0.419376	OK	0.0513474	OK	0.0273707	OK	0.0167042	OK	0.260119	OK	0.0634724	OK	0.0143438	OK	0.0364919	OK	0.0193574	OK	0.0423611	OK	0.0219318	OK	0.0157545	OK	75
SLC43A2	solute carrier family 43 (amino acid system L transporter), member 2 [Source:HGNC Symbol;Acc:23087]	8011093;8011112	ENSG00000167703	17:1472561-1532180	-	NM_001284498;NM_001284499;NM_152346	222.11	1273.94	5.36	0	9.20985	OK	6.65997	OK	8.6752	OK	3.77176	OK	4.03991	OK	16.8914	OK	15.3585	OK	6.93391	OK	18.26	OK	4.47432	OK	26.5338	OK	8.89238	OK	7.05954	OK	8.51009	OK	3.22559	OK	2.03437	OK	1.62366	OK	3.39587	OK	2.13993	OK	75
PCDHGB7	protocadherin gamma subfamily B, 7 [Source:HGNC Symbol;Acc:8714]		ENSG00000254122	5:140797427-140892546	+	NM_018927	0.93	7.51	5.36	0.003668	0.0304122	OK	0.0127207	OK	0.0433717	OK	0.232225	OK	0.0159311	OK	0.430751	OK	0.0154525	OK	0.0624471	OK	0.00767079	OK	0.0283356	OK	0.0192862	OK	3.38437e-31	OK	0.0561222	OK	0.0666242	OK	0.0903911	OK	0.00890033	OK	0.0196248	OK	0.0150313	OK	5.44876e-25	OK	75
PDLIM4	PDZ and LIM domain 4 [Source:HGNC Symbol;Acc:16501]	8107897	ENSG00000131435	5:131593364-131609147	+	NM_003687;NM_001131027	0.25	4.18	5.35	0	0	OK	0	OK	0	OK	0	OK	0.0409551	OK	0	OK	0.160549	OK	0.230128	OK	0.106198	OK	0.611098	OK	0.191894	OK	0	OK	0	OK	0.0500038	OK	0	OK	0.0338469	OK	0	OK	0	OK	0	OK	75
MIR3190;MIR3191	BCL2 binding component 3 [Source:HGNC Symbol;Acc:17868]	8037872	ENSG00000105327	19:47724081-47736023	-	NM_001127240;NM_001127242;NM_001127241;NM_014417;NR_036159;NR_036158	330.83	1961.71	5.34	2e-06	60.6832	OK	84.063	OK	14.4865	OK	9.41759	OK	33.156	OK	9.80288	OK	78.5736	OK	30.4228	OK	50.4455	OK	46.9268	OK	17.1391	OK	6.67072	OK	50.1208	OK	14.975	OK	21.6969	OK	7.55749	OK	6.96447	OK	6.63931	OK	5.25693	OK	75
TRIB1	tribbles pseudokinase 1 [Source:HGNC Symbol;Acc:16891]	8148304	ENSG00000173334	8:126442563-126450647	+	NM_025195;NM_001282985	353.97	2200.85	5.34	3.9e-05	17.0998	OK	18.4591	OK	24.28	OK	2.09115	OK	3.47008	OK	18.0306	OK	20.5536	OK	18.7655	OK	75.4525	OK	8.64491	OK	11.5563	OK	9.90189	OK	51.7301	OK	6.34324	OK	3.40655	OK	3.46844	OK	2.5369	OK	4.25678	OK	3.62736	OK	75
RP11-887P2.5			ENSG00000258274	12:94101567-94131599	-	NR_110092;NR_110093	0.47	4.08	5.34	0.005702	0	OK	0	OK	0	OK	0	OK	0.0341108	OK	0	OK	0.0877461	OK	0	OK	0.0211102	OK	0	OK	0	OK	0.0191196	OK	0	OK	0	OK	0	OK	0	OK	0	OK	0.0225462	OK	0	OK	75
TRAF4	TNF receptor-associated factor 4 [Source:HGNC Symbol;Acc:12034]	8005978	ENSG00000076604	17:27071002-27077974	+	NM_004295	897.08	5276.11	5.33	1e-06	88.7566	OK	68.1075	OK	59.576	OK	8.22468	OK	103.549	OK	40.7733	OK	93.4762	OK	157.578	OK	128.441	OK	182.681	OK	41.0939	OK	62.866	OK	99.5861	OK	273.318	OK	144.971	OK	26.8715	OK	14.0581	OK	16.6926	OK	19.1435	OK	75
C12orf44	chromosome 12 open reading frame 44 [Source:HGNC Symbol;Acc:25679]	7955606	ENSG00000123395	12:52463030-52471278	+	NM_021934;NM_001098673	132.72	790.43	5.33	3e-06	57.0021	OK	66.9595	OK	22.3785	OK	12.8775	OK	53.0323	OK	14.8109	OK	132.989	OK	21.6133	OK	30.562	OK	18.3842	OK	10.5429	OK	18.223	OK	8.61919	OK	77.2077	OK	35.4492	OK	7.57032	OK	6.37621	OK	5.10664	OK	7.48856	OK	75
SRMS	src-related kinase lacking C-terminal regulatory tyrosine and N-terminal myristylation sites [Source:HGNC Symbol;Acc:11298]	8067671	ENSG00000125508	20:62172163-62178857	-	NM_080823	4.92	30.5	5.33	3.4e-05	0.110208	OK	0.0991138	OK	0.0571307	OK	0.0207073	OK	0.0718522	OK	0.0794175	OK	0.112001	OK	0.100711	OK	0.0444568	OK	0.276487	OK	0.270746	OK	0.100679	OK	0.0786758	OK	0.0309038	OK	0.0789413	OK	0	OK	0.0183525	OK	0.0474866	OK	0.0170409	OK	75
	immunoglobulin heavy constant delta [Source:HGNC Symbol;Acc:5480]		ENSG00000211898	14:106303099-106312010	-		67.58	421.25	5.33	5.1e-05	19.9365	OK	18.0951	OK	8.2883	OK	4.06223	OK	15.3613	OK	0.792766	OK	6.12847	OK	3.43741	OK	1.64601	OK	7.15209	OK	10.7911	OK	7.4526	OK	0.982064	OK	0.799237	OK	2.95706	OK	0.971667	OK	0.851205	OK	2.03306	OK	1.03375	OK	75
BCL2L10	BCL2-like 10 (apoptosis facilitator) [Source:HGNC Symbol;Acc:993]	7988852	ENSG00000137875	15:52401460-52404972	-	NM_020396	4.9	34.63	5.33	0.001	2.20437	OK	0.361686	OK	0.523592	OK	0.0258899	OK	2.93633	OK	0.0596419	OK	0.645036	OK	0.284004	OK	0.558199	OK	0.567483	OK	0.743523	OK	0.100662	OK	1.00851	OK	0.1352	OK	1.6442	OK	0.129937	OK	0.252246	OK	0.118667	OK	0.0212835	OK	75
SEC14L3	SEC14-like 3 (S. cerevisiae) [Source:HGNC Symbol;Acc:18655]	8075375	ENSG00000100012	22:30843946-30868036	-	NM_174975;NM_001257378;NM_001257379;NM_001257382	1.07	8.8	5.33	0	0.0229758	OK	0	OK	0.0157577	OK	0	OK	0	OK	0.0198231	OK	0	OK	0.0157744	OK	0.0352934	OK	0	OK	0.274335	OK	0.0125923	OK	0.0325416	OK	0.0384059	OK	0.0658377	OK	0	OK	0.0229637	OK	0	OK	0.0247753	OK	75
	polycystic kidney disease 1 (autosomal dominant) pseudogene 5 [Source:HGNC Symbol;Acc:30069]	7999632;7999614;7999634	ENSG00000254681	16:18458147-18495797	-		107.06	690.45	5.32	0.000187	47.3538	OK	35.0576	OK	29.6861	OK	19.9112	OK	21.5718	OK	41.5702	OK	27.365	OK	35.5356	OK	34.7518	OK	40.3806	OK	41.1747	OK	22.3118	OK	22.9635	OK	29.1468	OK	25.0132	OK	22.8241	OK	27.0331	OK	29.3009	OK	17.2815	OK	75
AATK	apoptosis-associated tyrosine kinase [Source:HGNC Symbol;Acc:21]	8019090	ENSG00000181409	17:79091095-79139877	-	NM_001080395;NM_004920	32.36	219.42	5.32	0.000574	1.65193	OK	0.561668	OK	2.96338	OK	0.147099	OK	0.110607	OK	0.964147	OK	0.650998	OK	0.531087	OK	4.5036	OK	0.859882	OK	4.27488	OK	0.959182	OK	0.746245	OK	0.0965827	OK	0.850317	OK	0.57757	OK	0.393505	OK	0.256916	OK	0.321472	OK	75
TMEM38A	transmembrane protein 38A [Source:HGNC Symbol;Acc:28462]	8026579	ENSG00000072954	19:16771938-16800840	+	NM_024074	15.77	98.17	5.31	5e-05	0.88073	OK	1.1736	OK	1.54508	OK	0.268781	OK	1.44282	OK	0.455034	OK	0.879682	OK	1.09059	OK	0.19274	OK	0.506008	OK	0.205556	OK	2.44287	OK	1.10647	OK	5.0693	OK	0.583851	OK	0.0993041	OK	0.37029	OK	0.254395	OK	0.240028	OK	75
			ENSG00000267655	18:76877207-76877920	+		33.18	212.52	5.31	0.000159	4.68725	OK	3.83317	OK	2.33438	OK	0.571278	OK	23.8235	OK	1.80459	OK	20.167	OK	12.6321	OK	3.542	OK	17.997	OK	1.88311	OK	3.47645	OK	4.44649	OK	2.97947	OK	17.3078	OK	1.72518	OK	1.0547	OK	1.24573	OK	1.57144	OK	75
SCARNA7	small Cajal body-specific RNA 7 [Source:HGNC Symbol;Acc:32563]	8091778	ENSG00000238741	3:160232695-160233024	-	NR_003001	1.91	13.4	5.31	0.00067	2.25837	OK	1.71867	OK	1.00388	OK	0.551556	OK	3.4982	OK	6.39571	OK	2.47717	OK	0.858374	OK	1.33549	OK	0.515106	OK	1.68745	OK	2.29497	OK	0.351394	OK	0.545513	OK	11.3368	OK	0.181971	OK	0.480893	OK	0.207436	OK	0.441756	OK	75
			ENSG00000225945	6:37783553-37786994	-		0.59	5.39	5.31	0.004834	0.102487	OK	0	OK	0	OK	0.116376	OK	0.504115	OK	0	OK	0.129016	OK	0	OK	0	OK	0	OK	0.29582	OK	0.336999	OK	0.22202	OK	0.172933	OK	0.146782	OK	0	OK	0	OK	0	OK	0	OK	75
ARHGDIG	Rho GDP dissociation inhibitor (GDI) gamma [Source:HGNC Symbol;Acc:680]	7991800;7991809	ENSG00000242173	16:318726-333003	+	NM_001176	0.47	4.1	5.31	0.005899	1.163	OK	0.147477	OK	0.209128	OK	0	OK	0.992896	OK	0.0583764	OK	0.140091	OK	0.0978245	OK	0.459139	OK	0.103777	OK	0.101723	OK	0.204131	OK	0	OK	0.0189071	OK	0.752776	OK	0	OK	0.134356	OK	0.0290426	OK	0.151031	OK	75
COL24A1	collagen, type XXIV, alpha 1 [Source:HGNC Symbol;Acc:20821]	7917370	ENSG00000171502	1:86194916-86622626	-	NM_152890	57.14	1179.91	5.31	0	0.0392195	OK	14.3081	OK	13.2925	OK	0.781602	OK	0.00383069	OK	0.0794562	OK	0.0976312	OK	0.0809483	OK	0.0426087	OK	0.033771	OK	26.8874	OK	2.80874	OK	9.43297	OK	0.00352304	OK	0.016858	OK	0.339769	OK	0.347694	OK	0.343764	OK	0.151447	OK	75
	Uncharacterized protein [Source:UniProtKB/TrEMBL;Acc:G3V3R0]		ENSG00000258928	14:52382863-52385289	-		4.46	28.52	5.3	0.000128	0.492119	OK	0.0943628	OK	0.437278	OK	0	OK	0.897299	OK	0.123693	OK	1.4873	OK	0.570443	OK	0.758783	OK	0.37648	OK	0.204505	OK	0.308336	OK	0.985978	OK	0.829453	OK	0.905912	OK	0.0798074	OK	0.0700773	OK	0	OK	0.129524	OK	75
VWA5B2	von Willebrand factor A domain containing 5B2 [Source:HGNC Symbol;Acc:25144]	8084382	ENSG00000145198	3:183948217-183960117	+	NM_138345	1.13	8.5	5.3	0.002281	0.158243	OK	0.0105839	OK	0.122202	OK	0.177671	OK	0	OK	0.0477505	OK	0.115744	OK	0.03232	OK	0.161349	OK	0	OK	0.257954	OK	0.00859154	OK	0.240131	OK	0.0331062	OK	0.0112282	OK	0.0447649	OK	0.00783478	OK	0	OK	0	OK	75
KEL	Kell blood group, metallo-endopeptidase [Source:HGNC Symbol;Acc:6308]	8143534	ENSG00000197993	7:142638201-142659768	-	NM_000420	7.92	65.99	5.3	0	0.351216	OK	0.22119	OK	0.0907569	OK	0.336106	OK	0.10626	OK	0.052119	OK	1.55704	OK	0.1797	OK	0.0339033	OK	0.220694	OK	0.0144019	OK	0.482787	OK	5.64704	OK	0.156788	OK	0.597132	OK	0.105732	OK	0.156664	OK	0.201154	OK	0.051965	OK	75
			ENSG00000261360	5:14661917-14664713	-		6.06	39.29	5.29	0.000264	0.251118	OK	0.838043	OK	0.175031	OK	0.519409	OK	4.70859	OK	0.178	OK	0.43304	OK	0.103076	OK	0.113659	OK	0.494435	OK	0.157015	OK	0.115651	OK	0.130367	OK	0.379347	OK	0.15469	OK	0.178386	OK	0.285146	OK	0.0863407	OK	0.0261312	OK	75
C6orf132	chromosome 6 open reading frame 132 [Source:HGNC Symbol;Acc:21288]	8126382;8126379	ENSG00000188112	6:42068856-42110357	-	NM_001164446	5	32.65	5.29	0.000268	0.349991	OK	0.0714687	OK	0.278484	OK	0.0137462	OK	0.628143	OK	0.042032	OK	0.187553	OK	0.151188	OK	0.0493733	OK	0.127029	OK	0.112393	OK	0.0446098	OK	0.0739314	OK	0.0342187	OK	0.0291559	OK	0.0185889	OK	0.0325511	OK	0.0157929	OK	0.0302646	OK	75
BSPRY	B-box and SPRY domain containing [Source:HGNC Symbol;Acc:18232]	8157300	ENSG00000119411	9:116111821-116133513	+	NM_017688	37.57	273.8	5.29	0.001785	0.193788	OK	6.23866	OK	2.94251	OK	0.217699	OK	11.886	OK	0.509938	OK	7.94775	OK	0.308251	OK	4.54058	OK	0.0489094	OK	0.202434	OK	9.3271	OK	1.24022	OK	0.725557	OK	5.29171	OK	0.389128	OK	0.534083	OK	0.681557	OK	0.432108	OK	75
ECM2	extracellular matrix protein 2, female organ and adipocyte specific [Source:HGNC Symbol;Acc:3154]	8162404	ENSG00000106823	9:95256365-95298937	-	NM_001393;NM_001197295;NM_001197296	0.2	2.41	5.29	0.008958	0.00798567	OK	0.0182075	OK	0.00827954	OK	0	OK	0.0246313	OK	0.0137639	OK	0.0726308	OK	0.0455486	OK	0.0290449	OK	0.0442825	OK	0.0132736	OK	0.00875372	OK	0	OK	0.0144761	OK	0.036095	OK	0	OK	0	OK	0	OK	0	OK	75
KAZN	kazrin, periplakin interacting protein [Source:HGNC Symbol;Acc:29173]	7898084;7898102	ENSG00000189337	1:14925200-15444539	+	NM_201628;NM_001018000;NM_001017999;NM_015209;NM_001018001	5.19	53.71	5.29	0	2.83186	OK	0.310661	OK	0.183677	OK	0	OK	0	OK	0	OK	0.24728	OK	0.0292259	OK	0.687905	OK	0.987434	OK	0.0649675	OK	0.335356	OK	0.279801	OK	0.0182625	OK	0.0406113	OK	0.0243648	OK	0.0116168	OK	0.0366593	OK	0.0854471	OK	75
ACSL1	acyl-CoA synthetase long-chain family member 1 [Source:HGNC Symbol;Acc:3569]	8103951	ENSG00000151726	4:185676749-185747972	-	NM_001286712;NM_001286708;NM_001995;NM_001286711;NM_001286710	574.52	3652.13	5.28	0.000167	23.9173	OK	8.96921	OK	17.8042	OK	2.51425	OK	12.3414	OK	18.8689	OK	38.6088	OK	31.9341	OK	125.983	OK	13.5165	OK	97.7431	OK	6.78713	OK	23.3861	OK	6.49867	OK	9.35457	OK	3.44282	OK	4.86557	OK	5.02172	OK	5.97921	OK	75
UBE2Q2L	ubiquitin-conjugating enzyme E2Q family member 2-like [Source:HGNC Symbol;Acc:44656]		ENSG00000259511	15:84841242-84850986	+	NM_001243531	2.48	19.97	5.28	0.0039	0.615222	OK	2.47577	OK	0.318883	OK	0	OK	3.57545	OK	0.20339	OK	4.38126	OK	0.415328	OK	0.153531	OK	1.866	OK	0	OK	1.34909	OK	6.56001	OK	0.777881	OK	1.6883	OK	0.523506	OK	0.421487	OK	0.0991285	OK	0.283126	OK	75
			ENSG00000270178	3:179521851-179522154	+		1.15	9.28	5.28	0.004118	0.578312	OK	0.76843	OK	0.200021	OK	0.220021	OK	3.99168	OK	0.698651	OK	0.49667	OK	0.766767	OK	0.227156	OK	0.204821	OK	0.729678	OK	0.210747	OK	0.210396	OK	0	OK	1.93637	OK	0	OK	0	OK	0.247783	OK	0	OK	75
SNORD3B-2;SNORD	small nucleolar RNA, C/D box 3B-1 [Source:HGNC Symbol;Acc:10168]	8005547;8013325;8036828;8005553;8013329;8013323	ENSG00000265185	17:18965225-18965807	+	NR_003924;NR_003271	1.87	15.53	5.28	0.004846	16.8849	OK	11.4183	OK	2.9447	OK	0.353257	OK	5.06044	OK	2.50989	OK	3.8345	OK	4.57931	OK	15.5316	OK	2.53373	OK	12.2451	OK	2.61995	OK	3.61139	OK	5.59137	OK	27.3863	OK	4.23958	OK	1.53035	OK	0.596936	OK	1.25208	OK	75
LOC643072			ENSG00000224152	2:160471807-160473593	+		3.26	19.76	5.27	4.4e-05	1.17656	OK	0.755777	OK	2.43966	OK	0.526365	OK	0.730569	OK	1.00137	OK	2.03864	OK	1.76621	OK	1.37856	OK	0.542141	OK	0.82577	OK	1.2898	OK	1.13995	OK	0.314216	OK	0.588593	OK	0.298173	OK	0.261233	OK	0.667886	OK	0.346509	OK	75
LOC101929573;LO		8105987;8112519;8105989;8112476;8105935	ENSG00000250138	5:68927790-68932312	+		27.13	177.39	5.27	0.000382	2.94562	OK	0.272601	OK	3.08156	OK	0.440555	OK	3.48548	OK	2.76845	OK	1.14709	OK	2.60138	OK	0.690233	OK	0.216434	OK	1.44545	OK	0.825834	OK	0.147509	OK	3.04891	OK	11.7261	OK	0.939758	OK	0.221845	OK	0.407724	OK	0.185661	OK	75
ARHGAP29	Rho GTPase activating protein 29 [Source:HGNC Symbol;Acc:30207]	7917850	ENSG00000137962	1:94614544-94740624	-	NM_004815	0.92	6.55	5.27	0.001473	0.0341557	OK	0.0178914	OK	0.0904648	OK	0.0093583	OK	0.00288805	OK	0.0393329	OK	0.0237401	OK	0.0857404	OK	0.0183275	OK	0.0161403	OK	0.0111121	OK	0.0227696	OK	0.00443949	OK	0.0443024	OK	0.0357158	OK	0.00337658	OK	0.0150724	OK	0.00973855	OK	0.0038618	OK	75
CLEC4G	C-type lectin domain family 4, member G [Source:HGNC Symbol;Acc:24591]	8033433	ENSG00000182566	19:7793843-7798792	-	NM_001244856;NM_198492	1.95	13.6	5.27	0.001483	0.0831854	OK	0.0841427	OK	0.366537	OK	0.02345	OK	0.284782	OK	0.830181	OK	0.177699	OK	0.683713	OK	0.20125	OK	0.0447118	OK	0.0612691	OK	0.182384	OK	0.370096	OK	0	OK	0.238332	OK	0	OK	0.0415529	OK	0.0806369	OK	0.0192872	OK	75
			ENSG00000254431	8:126360438-126363658	-		0.45	3.93	5.27	0.005215	0.135826	OK	0.121834	OK	0.0938747	OK	0	OK	0.354944	OK	0.118504	OK	0.0557979	OK	0.431361	OK	0.109067	OK	0.0485816	OK	0.0441819	OK	0.198558	OK	0.0973428	OK	0.114367	OK	0.453868	OK	0.0515096	OK	0	OK	0.058447	OK	0.0418483	OK	75
	Novel protein; Uncharacterized protein [Source:UniProtKB/TrEMBL;Acc:B1AJR3]		ENSG00000218357	22:47857048-47882860	-		19.16	382.45	5.27	0	0.0305217	OK	0	OK	2.04019	OK	0	OK	0	OK	18.2499	OK	22.5285	OK	16.5441	OK	1.1426	OK	0	OK	5.59396	OK	5.92607	OK	0.818528	OK	0.256868	OK	63.4974	OK	1.25087	OK	0.213357	OK	0.591414	OK	0.19789	OK	75
TCN2	transcobalamin II [Source:HGNC Symbol;Acc:11653]	8072360	ENSG00000185339	22:31002825-31023265	+	NM_000355;NM_001184726	21.5	132.49	5.26	6.6e-05	1.20146	OK	0.712971	OK	1.17982	OK	0.86776	OK	0.709635	OK	4.33395	OK	8.13452	OK	4.95668	OK	0.412767	OK	1.36424	OK	1.69285	OK	0.452843	OK	0.617344	OK	0.897719	OK	1.88962	OK	0.394783	OK	0.374617	OK	0.424406	OK	0.157857	OK	75
			ENSG00000258446	14:91885793-91886095	+		0.67	5.03	5.26	0.002047	0.194211	OK	0.516063	OK	0.201519	OK	0	OK	1.14901	OK	0.352014	OK	0.500519	OK	0	OK	1.37291	OK	0.412669	OK	0.183744	OK	0	OK	0.847941	OK	0.164345	OK	0	OK	0	OK	0.385664	OK	0.249631	OK	0	OK	75
POF1B	premature ovarian failure, 1B [Source:HGNC Symbol;Acc:13711]	8173869	ENSG00000124429	X:84532402-84634748	-	NM_024921	12.99	173.46	5.26	0	0.438328	OK	0.0925553	OK	0.724504	OK	0.0440886	OK	1.99545	OK	0.0112407	OK	3.30828	OK	0.0187941	OK	6.93906	OK	0	OK	0.0192946	OK	0.0150115	OK	1.42992	OK	2.76517	OK	0.0196423	OK	0.111741	OK	0.245848	OK	0.0506354	OK	0.0545822	OK	75
LOC344967		8099965	ENSG00000205794	4:40044537-40058819	-	NR_027277	0.53	3.8	5.25	0.00362	0.136998	OK	0.11552	OK	0.0887728	OK	0.0913919	OK	0.0669822	OK	0.0296046	OK	0	OK	0.0704437	OK	0.0414566	OK	0.09207	OK	0.0168334	OK	0.0375454	OK	0.0550028	OK	0.0288107	OK	0.147198	OK	0.0195322	OK	0	OK	0	OK	0	OK	75
GAPT	GRB2-binding adaptor protein, transmembrane [Source:HGNC Symbol;Acc:26588]	8105481	ENSG00000175857	5:57787262-57792917	+	NM_152687	42.39	272.66	5.24	0.000305	4.20644	OK	4.25937	OK	8.91752	OK	8.05627	OK	0.739385	OK	10.4213	OK	6.25107	OK	3.18644	OK	4.16759	OK	1.38809	OK	22.0356	OK	2.56598	OK	1.54005	OK	0.189382	OK	0.851074	OK	0.375323	OK	1.58609	OK	0.929104	OK	1.05656	OK	75
MCOLN3	mucolipin 3 [Source:HGNC Symbol;Acc:13358]	7917304	ENSG00000055732	1:85483765-85514182	-	NM_018298;NM_001253693	86.21	1366.59	5.24	0	0.121901	OK	5.99134	OK	1.7384	OK	172.268	OK	0.0467279	OK	1.27705	OK	0.0968638	OK	0.246579	OK	21.8464	OK	1.05949	OK	0.591328	OK	0.244718	OK	0.111276	OK	0.399618	OK	5.36526	OK	1.24107	OK	0.874838	OK	0.564878	OK	0.855005	OK	75
LOC100505984;IT	integrin, beta 6 [Source:HGNC Symbol;Acc:6161]	8056184	ENSG00000115221	2:160956177-161128399	-	NM_001282388;NM_001282354;NM_001282353;NM_001282390;NM_001282389;NM_001282355;NM_000888;NR_103775	2.72	27.03	5.24	0	3.12478	OK	0.289681	OK	0.668012	OK	0	OK	0	OK	0.00978224	OK	1.55502	OK	0.186634	OK	0.211021	OK	0.103072	OK	0.806018	OK	0.0577612	OK	0.170936	OK	0.00477541	OK	0.229898	OK	0	OK	0	OK	0.101989	OK	0	OK	75
FAM167A	family with sequence similarity 167, member A [Source:HGNC Symbol;Acc:15549]	8149324	ENSG00000154319	8:11278972-11332224	-	NM_053279	13.95	123.48	5.24	0	0.116103	OK	0.698689	OK	0.11701	OK	0.479169	OK	0.0061259	OK	0.135005	OK	1.14157	OK	1.63814	OK	0.0610723	OK	0.158911	OK	7.28373	OK	0.0834699	OK	0.215166	OK	0.0429579	OK	0.0179668	OK	0.145051	OK	0.0877527	OK	0.208626	OK	0.0770631	OK	75
C10orf55	chromosome 10 open reading frame 55 [Source:HGNC Symbol;Acc:31008]	7934505	ENSG00000222047	10:75669727-75682535	-	NM_001001791	0.53	8.2	5.24	0	0.0562839	OK	0	OK	0.0583549	OK	0	OK	0	OK	0.0291342	OK	0.109521	OK	0.0154591	OK	2.60496	OK	0.27852	OK	0.454369	OK	0.0370179	OK	0.758626	OK	0.0189345	OK	0	OK	0.012846	OK	0	OK	0.014554	OK	0.0104537	OK	75
SH2B2	SH2B adaptor protein 2 [Source:HGNC Symbol;Acc:17381]	8135149	ENSG00000160999	7:101928405-101962178	+		28.87	169.18	5.23	6e-06	6.52287	OK	5.08309	OK	3.81553	OK	1.00375	OK	1.76569	OK	8.27087	OK	4.82875	OK	9.57821	OK	10.1975	OK	4.00892	OK	4.19617	OK	2.32982	OK	6.52231	OK	0.771782	OK	3.895	OK	0.996577	OK	0.610112	OK	1.53912	OK	0.456994	OK	75
SPINT1	serine peptidase inhibitor, Kunitz type 1 [Source:HGNC Symbol;Acc:11246]	7982829	ENSG00000166145	15:41136216-41150405	+	NM_003710;NM_181642;NM_001032367	82.4	519.35	5.23	0.000191	1.26677	OK	9.03502	OK	6.62913	OK	3.56736	OK	16.0366	OK	6.17919	OK	8.35805	OK	0.790834	OK	15.5236	OK	0.807364	OK	0.525942	OK	20.4883	OK	7.14008	OK	1.06651	OK	10.8054	OK	0.811556	OK	1.81552	OK	1.57334	OK	0.896896	OK	75
			ENSG00000231416	1:153968108-153968436	+		1.22	9.58	5.23	0.004348	1.94808	OK	0.432372	OK	0.505145	OK	0	OK	0.480077	OK	0	OK	0.623389	OK	0.647805	OK	0.383951	OK	0	OK	1.69791	OK	0.177656	OK	0.707321	OK	1.23527	OK	2.32842	OK	0	OK	0.161315	OK	0.626263	OK	0.14818	OK	75
			ENSG00000272632	4:142351985-142352438	+		0.27	3.33	5.23	0	0	OK	0.359683	OK	0.0927631	OK	0.20302	OK	0.0879682	OK	2.21758	OK	0	OK	0	OK	0.106958	OK	0	OK	0	OK	0.294306	OK	0	OK	0.0754621	OK	0.256267	OK	0	OK	0	OK	0.115287	OK	0	OK	75
			ENSG00000270761	6:47444979-47445308	-		10.64	64.96	5.22	6.9e-05	5.48461	OK	6.65985	OK	3.01164	OK	3.12548	OK	54.0632	OK	1.30821	OK	8.67011	OK	2.57512	OK	5.15117	OK	3.60574	OK	7.05662	OK	2.64805	OK	11.9474	OK	4.50048	OK	7.17224	OK	2.18365	OK	1.60298	OK	1.03718	OK	1.03076	OK	75
GAD1	glutamate decarboxylase 1 (brain, 67kDa) [Source:HGNC Symbol;Acc:4092]	8046283	ENSG00000128683	2:171669723-171717661	+	NM_000817;NM_013445	0.79	10.77	5.22	0	0.0395351	OK	0.141529	OK	0	OK	0.00923797	OK	0	OK	0	OK	1.00125	OK	0	OK	0.0882435	OK	0.251437	OK	0.0218813	OK	0.126553	OK	0.435723	OK	0.141041	OK	0.0326701	OK	0	OK	0.00716405	OK	0	OK	0.0435404	OK	75
SMARCA5-AS1	SMARCA5 antisense RNA 1 [Source:HGNC Symbol;Acc:39982]		ENSG00000245112	4:144434625-144435788	-	NR_104027	1.3	17.59	5.22	0	14.7878	OK	13.656	OK	17.5593	OK	11.3691	OK	3.79979	OK	2.14557	OK	12.782	OK	8.14897	OK	10.4174	OK	21.3405	OK	8.88902	OK	11.8514	OK	29.7715	OK	14.0928	OK	2.61892	OK	8.69606	OK	5.82954	OK	5.88404	OK	5.94073	OK	75
LOC101927153			ENSG00000258476	15:94406338-94421585	+		3.18	25.36	5.22	0	1.40179	OK	0.151427	OK	0.703826	OK	0.100046	OK	0.189987	OK	1.6934	OK	0.331477	OK	0.806345	OK	0.371506	OK	0.188681	OK	4.68581	OK	0.268404	OK	0.430388	OK	0.0191885	OK	1.70642	OK	0	OK	0	OK	0.029474	OK	0.0211455	OK	75
AC003102.3			ENSG00000267750	17:42376942-42392683	-		5.65	34.66	5.21	9.1e-05	0.415553	OK	0.0725913	OK	0.243433	OK	0.115194	OK	0.244967	OK	0.134592	OK	0.312003	OK	0.12598	OK	0.085867	OK	0.19422	OK	0.33852	OK	0.286835	OK	0.713617	OK	0.0214221	OK	0.0210004	OK	0.047418	OK	0.0488442	OK	0.0652373	OK	0.013623	OK	75
OSCP1	organic solute carrier partner 1 [Source:HGNC Symbol;Acc:29971]	7914923	ENSG00000116885	1:36881428-36916086	-	NM_145047;NM_206837	10.1	62.36	5.21	9.6e-05	1.43264	OK	1.68816	OK	0.961327	OK	0.163532	OK	2.26618	OK	0.250448	OK	3.96297	OK	1.97788	OK	1.65308	OK	0.820964	OK	2.17838	OK	0.662851	OK	1.74078	OK	0.232638	OK	4.43343	OK	0.354882	OK	0.286834	OK	0.216798	OK	0.357034	OK	75
RP11-92G12.3			ENSG00000260088	1:200638635-200663378	+		0.6	6.11	5.21	0.009536	0.264811	OK	0.0593896	OK	0	OK	0.199485	OK	1.81638	OK	0.19246	OK	0.761161	OK	0.0600894	OK	0	OK	0	OK	0.0430821	OK	0.241947	OK	0.0474381	OK	0	OK	0.758479	OK	0	OK	0.0880917	OK	0	OK	0.0204005	OK	75
			ENSG00000229654	6:107143410-107147869	+		0.45	3.65	5.2	0.003895	0	OK	0.274309	OK	0	OK	0.232751	OK	0	OK	0.0910554	OK	0.129016	OK	0	OK	0.122235	OK	0.328505	OK	0	OK	0	OK	0.11101	OK	0.0864665	OK	0.440346	OK	0.116041	OK	0	OK	0	OK	0	OK	75
TTC40	tetratricopeptide repeat domain 40 [Source:HGNC Symbol;Acc:25247]	7937133;7937135;7937112	ENSG00000171811	10:134621896-134756327	-	NM_001200049	5.17	47.91	5.2	0	0.21237	OK	0.00409408	OK	0.0838873	OK	0.0185017	OK	0.0029601	OK	0.0141851	OK	0.0402164	OK	0	OK	0.594519	OK	0.0178914	OK	0.227155	OK	0.00332176	OK	0	OK	0.0160561	OK	0.163312	OK	0.00346079	OK	0.00302995	OK	0.0123024	OK	0.0112696	OK	75
IL17REL	interleukin 17 receptor E-like [Source:HGNC Symbol;Acc:33808]	8076865	ENSG00000188263	22:50432942-50451088	-	NM_001001694	0.84	10.47	5.2	0	0.258703	OK	0	OK	0	OK	0	OK	0	OK	0.00636747	OK	0.00897409	OK	0	OK	0.0896206	OK	0	OK	0.0582722	OK	0.477864	OK	0	OK	0.00621443	OK	0.0105883	OK	0.0084365	OK	0	OK	0	OK	0.00686655	OK	75
PCP4L1	Purkinje cell protein 4 like 1 [Source:HGNC Symbol;Acc:20448]	7906742	ENSG00000248485	1:161228517-161255240	+	NM_001102566	5.79	54.5	5.2	0	0.0394529	OK	0.505541	OK	13.2732	OK	0.0444828	OK	0.906794	OK	0.0511973	OK	0.481392	OK	0.0810903	OK	1.33653	OK	0.16966	OK	0.0968886	OK	0.346001	OK	0.105639	OK	0	OK	0.254333	OK	0.0224944	OK	0.157668	OK	0.127487	OK	0.0914884	OK	75
	Uncharacterized protein [Source:UniProtKB/TrEMBL;Acc:M0QYB7]		ENSG00000267981	11:129936836-129944012	+		0.92	8.41	5.2	0	0	OK	0	OK	0	OK	0	OK	0	OK	0	OK	0	OK	0	OK	0	OK	0	OK	0	OK	0	OK	0	OK	0	OK	0	OK	0	OK	0	OK	0	OK	0	OK	75
			ENSG00000271983	15:80985557-80986048	-		0	2.99	5.2	0	0.157248	OK	0	OK	0.0815048	OK	0	OK	2.31713	OK	0	OK	0	OK	0	OK	0	OK	0	OK	0	OK	0	OK	0.339664	OK	0.0662783	OK	0	OK	0	OK	0	OK	0	OK	0	OK	75
S100A12	S100 calcium binding protein A12 [Source:HGNC Symbol;Acc:10489]	7920238	ENSG00000163221	1:153346184-153348125	-	NM_005621	219.46	1447.23	5.19	0.000694	154.143	OK	50.0694	OK	315.724	OK	20.928	OK	17.5674	OK	62.6209	OK	137.99	OK	247.097	OK	112.47	OK	23.0658	OK	67.4991	OK	196.551	OK	225.772	OK	7.5696	OK	59.5909	OK	0.828717	OK	1.74663	OK	14.6856	OK	57.4905	OK	75
LSMEM2	leucine-rich single-pass membrane protein 2 [Source:HGNC Symbol;Acc:26781]	8079988	ENSG00000179564	3:50316458-50325545	+	NM_153215	0.94	6.55	5.19	0.001778	0.29881	OK	0.0503851	OK	0.0193624	OK	0.0210546	OK	0.0547927	OK	0	OK	0.136668	OK	0.0511945	OK	0.158195	OK	0.0803171	OK	0.146804	OK	0	OK	0.119995	OK	0.0471323	OK	0.0802627	OK	0	OK	0.0186595	OK	0.0482809	OK	0.0173254	OK	75
PCDHB15	protocadherin beta 15 [Source:HGNC Symbol;Acc:8686]	8108753	ENSG00000113248	5:140625147-140627799	+	NM_018935	3.08	25.87	5.19	0.006292	0.0454811	OK	1.00625	OK	0	OK	0.563578	OK	0.524774	OK	0.0170428	OK	0.203694	OK	0.15166	OK	0	OK	0.429114	OK	0.0708511	OK	0.320437	OK	0.713574	OK	0.0427696	OK	0.0710862	OK	0.103345	OK	0.0198372	OK	0.00748556	OK	0.00921689	OK	75
CACNA1E	calcium channel, voltage-dependent, R type, alpha 1E subunit [Source:HGNC Symbol;Acc:1392]	7907911	ENSG00000198216	1:181382238-181777219	+	NM_000721;NM_001205294;NM_001205293	1.45	15.16	5.19	0	0.0901737	OK	0.0205264	OK	0.0873029	OK	0.00582175	OK	0	OK	0	OK	0.0638445	OK	0	OK	0.294528	OK	0.0326983	OK	0.0149058	OK	0.00566868	OK	0.199125	OK	0.00303653	OK	0.00740985	OK	0.00412422	OK	0.0129344	OK	0	OK	0	OK	75
PROX1	prospero homeobox 1 [Source:HGNC Symbol;Acc:9459]	7909681	ENSG00000117707	1:214156524-214214595	+	NM_001270616;NM_002763	0.72	8.6	5.18	0	0.129533	OK	0	OK	0	OK	0	OK	0.00297406	OK	0.00523921	OK	0.188274	OK	0	OK	0.166894	OK	0.0650771	OK	0	OK	0.00333742	OK	0.150197	OK	0.0943574	OK	0.0305382	OK	0.0034771	OK	0	OK	0.0121256	OK	0.00283067	OK	75
EPHA2	EPH receptor A2 [Source:HGNC Symbol;Acc:3386]	7912706	ENSG00000142627	1:16450832-16482582	-	NM_004431	9.2	74.45	5.18	0	4.68385	OK	0.209542	OK	0.331496	OK	0.0770854	OK	0.0823742	OK	2.1283	OK	0.117483	OK	0.206387	OK	0.0944314	OK	0.292068	OK	0.178401	OK	0.698436	OK	0.159483	OK	0.0334077	OK	0.0650439	OK	0.014808	OK	0.071483	OK	0.439936	OK	0.012053	OK	75
HES5	hes family bHLH transcription factor 5 [Source:HGNC Symbol;Acc:19764]	7911750	ENSG00000197921	1:2460184-2461684	-	NM_001010926	0.65	6.66	5.18	0	0.0217937	OK	0.146949	OK	0.0451899	OK	0	OK	1.15121	OK	0	OK	0.0532267	OK	0	OK	0.105432	OK	0.0234262	OK	0.106985	OK	0.0955659	OK	0.0233488	OK	0.128351	OK	0.0936595	OK	0	OK	0.0217718	OK	0	OK	0	OK	75
CKS2	CDC28 protein kinase regulatory subunit 2 [Source:HGNC Symbol;Acc:2000]	8156290	ENSG00000123975	9:91926113-91931618	+	NM_001827	124.2	709.95	5.17	2e-06	51.061	OK	30.695	OK	23.0302	OK	7.88541	OK	22.6227	OK	14.7407	OK	25.8171	OK	34.8381	OK	91.9681	OK	68.4445	OK	19.8508	OK	30.1987	OK	28.3756	OK	103.255	OK	27.7525	OK	10.1767	OK	6.38725	OK	5.92256	OK	8.15884	OK	75
LOC100996332;FA	family with sequence similarity 57, member B [Source:HGNC Symbol;Acc:25295]	8000772	ENSG00000149926	16:30035748-30064299	-	NM_031478	1.58	11.73	5.17	0.00305	0.124174	OK	0.0945577	OK	0.097492	OK	0.198083	OK	0.304076	OK	0.0198538	OK	0.0915678	OK	0.304541	OK	0.0912974	OK	0.0608377	OK	0.0370649	OK	0.178987	OK	0.254749	OK	1.16635	OK	0.108084	OK	0.0584324	OK	0.0565493	OK	0.02438	OK	0	OK	75
CELSR1	cadherin, EGF LAG seven-pass G-type receptor 1 [Source:HGNC Symbol;Acc:1850]	8071192;8076757	ENSG00000075275	22:46756731-46933067	-	NM_014246	126.53	842.5	5.16	0.001001	4.63618	OK	0.163172	OK	12.548	OK	0.0804304	OK	15.5571	OK	0.58961	OK	3.80874	OK	0.123986	OK	2.53178	OK	2.0827	OK	2.07975	OK	3.01963	OK	0.492454	OK	0.247159	OK	1.52831	OK	0.576862	OK	0.696139	OK	0.568632	OK	0.344108	OK	75
RHAG	Rh-associated glycoprotein [Source:HGNC Symbol;Acc:10006]	8126878	ENSG00000112077	6:49572871-49604552	-	NM_000324	1.21	63.78	5.16	0	0.283372	OK	0.191211	OK	0.117518	OK	0.0798349	OK	0	OK	0	OK	1.55256	OK	0.0388856	OK	0	OK	0.0914315	OK	0	OK	0.559142	OK	8.64276	OK	0.095339	OK	0.527765	OK	0.0646611	OK	0.0234573	OK	0	OK	0	OK	75
NTSR1	neurotensin receptor 1 (high affinity) [Source:HGNC Symbol;Acc:8039]	8063942	ENSG00000101188	20:61340189-61394123	+	NM_002531	11.08	66.95	5.15	9.5e-05	0.903017	OK	0.117416	OK	0.210722	OK	0.239439	OK	0.173053	OK	0.160252	OK	0.489932	OK	0.47491	OK	0.182804	OK	0.323848	OK	2.23333	OK	0.387937	OK	0.161272	OK	0.047003	OK	0.342484	OK	0.0807231	OK	0.0798146	OK	0.0687424	OK	0.0821707	OK	75
HTN1	histatin 1 [Source:HGNC Symbol;Acc:5283]	8095435	ENSG00000126550	4:70916119-70924562	+	NM_002159	2.24	15.3	5.15	0.00198	0.00692633	OK	0	OK	0.0377015	OK	0.0702037	OK	0.0270708	OK	0.0253595	OK	0.042047	OK	0	OK	0.0167977	OK	0.0447208	OK	0.00682656	OK	0.0987019	OK	0	OK	0	OK	0	OK	0	OK	0.0069241	OK	0.0089583	OK	0	OK	75
MIR194-2	microRNA 194-2 [Source:HGNC Symbol;Acc:31565]	7949275;7949273	ENSG00000229719	11:64658827-64660921	-	NR_029829	2.08	21.28	5.15	0	0.429178	OK	0	OK	0.0635664	OK	0	OK	0.0149863	OK	0	OK	0	OK	0.105136	OK	0.278386	OK	0.0989039	OK	2.15559	OK	0.050408	OK	0.131249	OK	0.528612	OK	0.0439184	OK	0	OK	0.015317	OK	0.0198163	OK	0.0142263	OK	75
FAM114A1	family with sequence similarity 114, member A1 [Source:HGNC Symbol;Acc:25087]	8094609	ENSG00000197712	4:38869298-38947360	+	NM_138389	2.97	17.91	5.14	0.000139	0.134594	OK	0.187484	OK	0.22666	OK	0.135736	OK	0.68729	OK	0.392827	OK	0.969544	OK	0.349204	OK	0.328535	OK	0.183768	OK	0.177796	OK	0.085738	OK	0.0413276	OK	0.193269	OK	0.0677263	OK	0	OK	0.122016	OK	0.0802279	OK	0.0058927	OK	75
HBG2	hemoglobin, gamma G [Source:HGNC Symbol;Acc:4832]	7946054;7946048	ENSG00000196565	11:5274420-5667019	-	NM_000184	36.78	650.87	5.14	0	67.7045	OK	9.29786	OK	48.2263	OK	23.9409	OK	0.057036	OK	0.170739	OK	437.907	OK	1.41867	OK	0.181035	OK	19.4955	OK	0.0565567	OK	153.498	OK	282.367	OK	4.29393	OK	5.78664	OK	2.97221	OK	0.0273038	OK	10.4264	OK	0.429615	OK	75
LINC01023	long intergenic non-protein coding RNA 1023 [Source:HGNC Symbol;Acc:49004]		ENSG00000272523	5:108063526-108063961	-	NR_046368	16.32	100.54	5.13	0.000219	21.5408	OK	6.7945	OK	12.0086	OK	0.651929	OK	5.46061	OK	2.63163	OK	8.41715	OK	5.92073	OK	4.22951	OK	9.62	OK	1.84513	OK	6.19186	OK	16.3716	OK	0.242256	OK	6.7178	OK	2.27753	OK	1.04861	OK	0.493251	OK	0.791237	OK	75
RP5-887A10.1			ENSG00000234184	1:81001440-81112473	+		1.07	7.97	5.13	0.002719	1.2556	OK	1.7954	OK	0.86773	OK	0.474555	OK	0	OK	0	OK	0.732827	OK	0.451349	OK	0.400602	OK	0.268683	OK	0.323585	OK	0.367089	OK	0.0904603	OK	0.141146	OK	1.00847	OK	0	OK	0.166775	OK	0.107863	OK	0.153956	OK	75
CYP4F3	cytochrome P450, family 4, subfamily F, polypeptide 3 [Source:HGNC Symbol;Acc:2646]	8026456	ENSG00000186529	19:15751707-15773635	+	NM_001199209;NM_001199208;NM_000896	65.09	565.22	5.13	0.007993	6.62964	OK	0.742785	OK	9.30628	OK	0.209102	OK	0.0147718	OK	0.060737	OK	1.63961	OK	2.24298	OK	15.4153	OK	1.01841	OK	4.65782	OK	3.27458	OK	6.45019	OK	0.124055	OK	0.815864	OK	0.0259535	OK	0.114592	OK	0.57514	OK	0.896902	OK	75
FLJ35282			ENSG00000234840	9:22646199-22824212	+	NR_038977	0	7.94	5.13	0	0.0226487	OK	0.030574	OK	0	OK	0.076551	OK	0.494465	OK	0.00976988	OK	0.874515	OK	0	OK	0	OK	0	OK	0	OK	0	OK	0.0242281	OK	0	OK	0.0162245	OK	0	OK	0	OK	0	OK	0	OK	75
NCF2	neutrophil cytosolic factor 2 [Source:HGNC Symbol;Acc:7661]	7922773	ENSG00000116701	1:183524698-183560011	-	NM_001127651;NM_000433;NM_001190794;NM_001190789	410.74	2340.17	5.12	4e-06	29.7107	OK	16.084	OK	44.5895	OK	16.5167	OK	15.5965	OK	67.1391	OK	24.9636	OK	23.4118	OK	79.5161	OK	10.6187	OK	59.1829	OK	25.8795	OK	11.3498	OK	1.96378	OK	15.6761	OK	4.18583	OK	7.56877	OK	6.22276	OK	5.05492	OK	75
PAX5	paired box 5 [Source:HGNC Symbol;Acc:8619]	8161211	ENSG00000196092	9:36833272-37034103	-	NM_001280556;NM_001280547;NM_001280548;NM_001280554;NM_016734;NM_001280549;NM_001280550;NM_001280553;NM_001280555;NM_001280551;NM_001280552	35.41	253.87	5.12	0.002797	3.45374	OK	3.10055	OK	2.1545	OK	0.605673	OK	0	OK	0.0509608	OK	1.9586	OK	0.590468	OK	0.131856	OK	0.844458	OK	1.17717	OK	1.18317	OK	0.272825	OK	0.191977	OK	0.424633	OK	0.0257293	OK	0.0952893	OK	0.425394	OK	0.110669	OK	75
NLRP12	NLR family, pyrin domain containing 12 [Source:HGNC Symbol;Acc:22938]	8039096	ENSG00000142405	19:54296857-54327648	-	NM_144687;NM_001277126;NM_001277129	21.96	130.39	5.11	7.3e-05	2.19891	OK	0.601098	OK	3.63958	OK	1.1613	OK	0.236354	OK	1.99785	OK	0.344132	OK	0.460401	OK	0.839554	OK	0.327185	OK	0.446153	OK	0.896776	OK	0.358536	OK	0.117362	OK	0.472978	OK	0.0320061	OK	0.0852568	OK	0.242512	OK	0.24949	OK	75
ERAS	ES cell expressed Ras [Source:HGNC Symbol;Acc:5174]	8167407	ENSG00000187682	X:48687283-48688548	+	NM_181532	1.19	9.28	5.11	0.003618	0.180771	OK	0.182819	OK	0.16399	OK	0.101935	OK	0.552631	OK	0.0391342	OK	0.110409	OK	0.0928175	OK	0.0546502	OK	0.218589	OK	0.820674	OK	0.0247716	OK	0.217904	OK	0	OK	0.647388	OK	0	OK	0.0677186	OK	0	OK	0.0628542	OK	75
HECW2	HECT, C2 and WW domain containing E3 ubiquitin protein ligase 2 [Source:HGNC Symbol;Acc:29853]	8057898	ENSG00000138411	2:197059094-197458416	-	NM_020760	3.23	21.11	5.09	0.000846	0.223083	OK	0.0305569	OK	0.0234551	OK	0.0127323	OK	0.0183942	OK	0.0324289	OK	0.274168	OK	0.0103741	OK	1.16509	OK	0.700679	OK	0.0408703	OK	0.0164965	OK	0.00805607	OK	0.0190172	OK	0.0108272	OK	0.00430466	OK	0.0113543	OK	0.00546173	OK	0.131572	OK	75
ARHGEF16	Rho guanine nucleotide exchange factor (GEF) 16 [Source:HGNC Symbol;Acc:15515]	7897154	ENSG00000130762	1:3370990-3397677	+	NM_014448	4.75	36.29	5.09	0.004866	0	OK	1.19197	OK	0.417586	OK	0.0420404	OK	1.05297	OK	0.0173607	OK	0.452316	OK	0	OK	0.49819	OK	0.0244449	OK	0.0447381	OK	0.96408	OK	0.449789	OK	0.0307759	OK	0.33913	OK	0.0688721	OK	0.0370371	OK	0.100395	OK	0.0316529	OK	75
WDR96	WD repeat domain 96 [Source:HGNC Symbol;Acc:26684]	7936201	ENSG00000197748	10:105889646-105992120	-	NM_025145	3.52	21.53	5.08	0.000152	0.130074	OK	0.235656	OK	0.145704	OK	0.131458	OK	0.254575	OK	0.0262679	OK	0.518284	OK	0.187934	OK	0.120725	OK	0.0388469	OK	0.0872475	OK	0.0496	OK	0.0589859	OK	0.0292519	OK	0.71268	OK	0.0196711	OK	0.0151935	OK	0	OK	0.0282237	OK	75
			ENSG00000267275	19:16394170-16435325	-		3.26	21.61	5.08	0.001185	0.690324	OK	0.252886	OK	0.515039	OK	0.213093	OK	2.50669	OK	0.21436	OK	0	OK	0.340121	OK	0.678235	OK	0.269009	OK	2.01193	OK	0.275241	OK	0.2029	OK	0.471962	OK	0.718851	OK	0.142576	OK	0.125153	OK	0	OK	0.115726	OK	75
			ENSG00000272079	16:3056121-3057386	+		1.52	10.4	5.08	0.001636	0.421799	OK	0.213289	OK	0.24208	OK	0.0254838	OK	0.101316	OK	0.0782684	OK	0.0184014	OK	0.1186	OK	0.309684	OK	0.105246	OK	0.0961149	OK	0.833976	OK	0.334926	OK	0.519652	OK	0	OK	0.0257603	OK	0.0225729	OK	0.0243357	OK	0.0419028	OK	75
SPRY4	sprouty homolog 4 (Drosophila) [Source:HGNC Symbol;Acc:15533]	8114797	ENSG00000187678	5:141689992-141706020	-	NM_030964;NM_001127496	1	998.36	5.08	0	91.6421	OK	0.0905656	OK	0.841663	OK	0	OK	0.0109074	OK	0	OK	0.571947	OK	0.14189	OK	0.271869	OK	5.22275	OK	0.0659202	OK	2.67407	OK	0.297669	OK	0.122679	OK	0.00738998	OK	0.00588904	OK	0	OK	0.0288608	OK	0.00479371	OK	75
SLC26A8	solute carrier family 26 (anion exchanger), member 8 [Source:HGNC Symbol;Acc:14468]	8125959	ENSG00000112053	6:35911291-35992645	-	NM_052961;NM_138718;NM_001193476	4.16	24.91	5.07	0.000172	0.324322	OK	0.112027	OK	0.671106	OK	0.0638808	OK	0.0463316	OK	0.0781758	OK	0.0910101	OK	0.336147	OK	0.520941	OK	0.0683633	OK	0.152641	OK	0.179945	OK	0.40202	OK	0.0728796	OK	0.154116	OK	0.0644105	OK	0.0181962	OK	0.0193334	OK	0.0299282	OK	75
	mitochondrial ribosomal protein L40 pseudogene 1 [Source:HGNC Symbol;Acc:44532]		ENSG00000256037	12:67745216-67745819	+		2.94	18.33	5.07	0.000418	1.04173	OK	0.0777737	OK	0.41998	OK	0	OK	1.07861	OK	0.557759	OK	0.788455	OK	0.863642	OK	0.139111	OK	0.496339	OK	0.506647	OK	0.82493	OK	0.124657	OK	0.195008	OK	2.9004	OK	0	OK	0.173162	OK	0.223996	OK	0.160204	OK	75
HIST2H4B;HIST4H	histone cluster 1, H4c [Source:HGNC Symbol;Acc:4787]	8117368	ENSG00000197061	6:26104104-26104518	+	NM_003542	1.47	10.05	5.07	0.00264	3.54327	OK	0.836661	OK	1.62051	OK	0.118351	OK	0.615183	OK	0	OK	0.262528	OK	0	OK	0.497038	OK	0.667995	OK	0.300685	OK	0	OK	0.451608	OK	1.40686	OK	2.2389	OK	0	OK	0	OK	0.402572	OK	0.095609	OK	75
HES1	hes family bHLH transcription factor 1 [Source:HGNC Symbol;Acc:5192]	8084880	ENSG00000114315	3:193853934-193856521	+	NM_005524	25.4	244.19	5.07	0	33.0041	OK	0.473629	OK	3.02912	OK	0.0989376	OK	0.747576	OK	13.0196	OK	1.29089	OK	1.10491	OK	0.971911	OK	2.00025	OK	0.0690148	OK	16.3404	OK	0.631306	OK	1.22275	OK	0.176029	OK	1.69776	OK	0.0876964	OK	0.0226912	OK	0.0674792	OK	75
C19orf69	chromosome 19 open reading frame 69 [Source:HGNC Symbol;Acc:34497]		ENSG00000204978	19:41949063-41950670	+	NM_001130514	1.12	9.37	5.07	0	0.0961075	OK	0.0431589	OK	0.0332129	OK	0.0361601	OK	0.282259	OK	0.0278278	OK	0.0392772	OK	0.131265	OK	1.39234	OK	0.0344093	OK	0.125477	OK	0.0702429	OK	0	OK	0.242662	OK	0.321202	OK	0	OK	0.0319887	OK	0.0413829	OK	0.0296651	OK	75
NINJ1	ninjurin 1 [Source:HGNC Symbol;Acc:7824]	8162455	ENSG00000131669	9:95883771-95896570	-	NM_004148	929.1	5077.48	5.06	0	72.3906	OK	141.347	OK	85.2824	OK	24.1821	OK	45.4572	OK	116.784	OK	166.157	OK	118.421	OK	269.829	OK	114.197	OK	250.896	OK	116.6	OK	142.134	OK	40.6257	OK	50.9424	OK	26.596	OK	22.2207	OK	24.6821	OK	20.3738	OK	75
NCF1B	neutrophil cytosolic factor 1B pseudogene [Source:HGNC Symbol;Acc:32522]	8133518;8140227;8133314	ENSG00000182487	7:72634611-72649979	+	NR_003186	108.07	610.76	5.06	8e-06	22.2778	OK	13.6749	OK	30.7119	OK	9.42269	OK	5.99039	OK	24.0035	OK	30.4385	OK	16.2522	OK	91.4674	OK	16.2028	OK	87.2254	OK	12.809	OK	26.1425	OK	4.4943	OK	12.9043	OK	2.86127	OK	4.40626	OK	3.87988	OK	3.8465	OK	75
IGFBPL1	insulin-like growth factor binding protein-like 1 [Source:HGNC Symbol;Acc:20081]	8161265	ENSG00000137142	9:38408991-38424444	-	NM_001007563	0.51	7.8	5.06	0	0.215023	OK	0	OK	0.0278658	OK	0	OK	0	OK	0.0233076	OK	0	OK	0.588161	OK	0.129913	OK	0.115522	OK	0.0263539	OK	1.41437	OK	0.028817	OK	0	OK	0.0770014	OK	0.0612592	OK	0	OK	0	OK	0	OK	75
SOGA2	SOGA family member 2 [Source:HGNC Symbol;Acc:29121]	8020037	ENSG00000168502	18:8705659-8832776	+	NM_015210	15.54	127.37	5.06	0	0.191429	OK	0.380307	OK	0.182506	OK	0.430896	OK	0	OK	0.160716	OK	1.26504	OK	1.6295	OK	0.869973	OK	14.5207	OK	0.0612707	OK	3.176	OK	0.260074	OK	1.22777	OK	0.0131386	OK	0.203359	OK	0.107149	OK	0.148701	OK	0.0981483	OK	75
		8155359;8155540;8161460	ENSG00000236029	9:47295855-47314322	-		0	2.56	5.06	0	0.194819	OK	0.0155882	OK	0.183928	OK	0	OK	0	OK	0.00174486	OK	0.0832941	OK	0.0363164	OK	2.344	OK	0.125452	OK	0.0645057	OK	0.308545	OK	0.0108254	OK	0	OK	0.0995438	OK	0.00488875	OK	0	OK	0.0179049	OK	0.0130115	OK	75
SFN	stratifin [Source:HGNC Symbol;Acc:10773]	7899265	ENSG00000175793	1:27189633-27190947	+	NM_006142	15.46	93.25	5.05	0.000215	3.69717	OK	0.962189	OK	1.25528	OK	0.0975259	OK	0.782526	OK	0.954534	OK	0.871217	OK	1.24367	OK	7.66192	OK	0.697224	OK	3.26914	OK	1.25621	OK	3.77557	OK	0.709422	OK	1.67251	OK	0.419056	OK	0.410387	OK	0.251491	OK	0.340844	OK	75
			ENSG00000254615	8:107282372-107285127	+		30.09	186.69	5.05	0.000491	12.1966	OK	5.73385	OK	3.69691	OK	5.91215	OK	19.7192	OK	3.77832	OK	2.58499	OK	2.882	OK	0.0260812	OK	2.57218	OK	0.423451	OK	0.165477	OK	4.27937	OK	5.83529	OK	4.78147	OK	0.527445	OK	0.995996	OK	0.944573	OK	1.06586	OK	75
PSCA	prostate stem cell antigen [Source:HGNC Symbol;Acc:9500]	8148548	ENSG00000167653	8:143751726-143764142	+	NM_005672	1.28	8.55	5.05	0.003115	0.302726	OK	0.0393677	OK	0.0761254	OK	0.297176	OK	2.07711	OK	0.69941	OK	0.540078	OK	0.0601964	OK	0.220548	OK	0.313994	OK	0.163137	OK	0.168599	OK	0.0788558	OK	0.0680126	OK	0.376607	OK	0.0832808	OK	0.0291745	OK	0.370042	OK	0	OK	75
IFNGR2	interferon gamma receptor 2 (interferon gamma transducer 1) [Source:HGNC Symbol;Acc:5440]	8068280	ENSG00000159128	21:34775202-34851655	+	NM_005534	355.5	1939.21	5.04	0	27.2943	OK	28.2422	OK	28.1409	OK	18.3766	OK	39.7702	OK	51.5527	OK	56.7167	OK	38.2573	OK	86.2178	OK	27.3339	OK	92.6348	OK	21.9938	OK	13.5676	OK	5.40199	OK	18.7721	OK	8.42851	OK	12.5973	OK	9.71231	OK	6.08184	OK	75
MERTK	c-mer proto-oncogene tyrosine kinase [Source:HGNC Symbol;Acc:7027]	8044391	ENSG00000153208	2:112656056-112787138	+	NM_006343	15.35	96.64	5.04	0.000718	0.248739	OK	0.310435	OK	0.528201	OK	0.0969768	OK	0.376535	OK	1.05428	OK	4.13997	OK	1.13049	OK	1.02487	OK	0.485891	OK	1.41044	OK	0.36969	OK	0.168794	OK	0.0607984	OK	0.234205	OK	0.0701263	OK	0.107635	OK	0.242487	OK	0.115085	OK	75
			ENSG00000227603	9:96197614-96199403	-		37.97	294.29	5.03	0	1.48867	OK	0.839735	OK	3.03685	OK	119.475	OK	1.74156	OK	3.06131	OK	1.30343	OK	0.849086	OK	0.520325	OK	0.772772	OK	3.51217	OK	1.8428	OK	1.44605	OK	0.283072	OK	2.95707	OK	0.983176	OK	1.38956	OK	1.30167	OK	0.931773	OK	75
	zinc finger, DHHC-type containing 20 pseudogene 1 [Source:HGNC Symbol;Acc:33456]		ENSG00000233916	6:29675902-29676324	-		19.65	199.96	5.03	0	2.82285	OK	0.404814	OK	0.209022	OK	0	OK	1.28922	OK	0.626694	OK	6.3421	OK	2.30176	OK	0.721648	OK	90.7081	OK	0.582216	OK	1.54707	OK	1.31015	OK	3.23196	OK	19.3475	OK	1.14163	OK	0.903295	OK	0.778986	OK	1.01779	OK	75
CCL3L3;CCL3L1	chemokine (C-C motif) ligand 3-like 1 [Source:HGNC Symbol;Acc:10628]	8014414;8014391;8019731	ENSG00000205021	17:34623842-34625731	-	NM_021006	11.07	90.37	5.02	0	0.32921	OK	2.27982	OK	1.59142	OK	0.129894	OK	0.141199	OK	27.5546	OK	1.24188	OK	0.86815	OK	32.5042	OK	6.59965	OK	10.4117	OK	1.97017	OK	66.4905	OK	0.138991	OK	1.8026	OK	0.49008	OK	0.585642	OK	1.04156	OK	1.0356	OK	75
YBX3	Y box binding protein 3 [Source:HGNC Symbol;Acc:2428]	7961230	ENSG00000060138	12:10851683-10875911	-	NM_001145426;NM_003651	1226.97	6820.09	5.01	5e-06	113.899	OK	32.9334	OK	106.65	OK	14.5881	OK	250.711	OK	106.068	OK	253.326	OK	330.149	OK	147.599	OK	145.474	OK	81.0263	OK	91.6312	OK	113.365	OK	17.0201	OK	322.957	OK	33.2313	OK	13.8555	OK	28.1227	OK	30.8689	OK	75
MIR3687	microRNA 3687 [Source:HGNC Symbol;Acc:38946]		ENSG00000264063	21:9826203-9826263	+	NR_037458	28.91	163.61	5.01	2e-05	0	OK	0	OK	0	OK	0	OK	0	OK	0	OK	0	OK	0	OK	0	OK	0	OK	0	OK	0	OK	0	OK	0	OK	0	OK	0	OK	0	OK	0	OK	0	OK	75
MRAS	muscle RAS oncogene homolog [Source:HGNC Symbol;Acc:7227]	8082965	ENSG00000158186	3:138066539-138124375	+	NM_012219;NM_001252091;NM_001252090;NM_001085049;NM_001252092;NM_001252093	9.04	52.66	5.01	9.3e-05	0.304058	OK	0.83214	OK	0.810458	OK	0.42071	OK	0.473272	OK	1.10238	OK	1.04527	OK	0.809552	OK	0.211722	OK	0.268877	OK	0.0349455	OK	0.556996	OK	1.0755	OK	0.015133	OK	0.0968186	OK	0.0851693	OK	0.216744	OK	0.217073	OK	0.0451969	OK	75
			ENSG00000255760	12:32030013-32040137	-		1.45	10.14	5.01	0.00217	0.511236	OK	1.08184	OK	0.530016	OK	0.0824693	OK	0.0715224	OK	0.222372	OK	0.493347	OK	0.14945	OK	0.30836	OK	0.117628	OK	0.142863	OK	0.960841	OK	0.0392062	OK	0.0922157	OK	0.156904	OK	0	OK	0	OK	0.047161	OK	0.168968	OK	75
KIF7	kinesin family member 7 [Source:HGNC Symbol;Acc:30497]	7991296	ENSG00000166813	15:90152020-90198682	-	NM_198525	14.07	95.51	5.01	0.00246	0.792541	OK	0.344589	OK	0.992323	OK	0.370372	OK	0.14433	OK	0.227223	OK	0.29297	OK	2.88325	OK	0.0749049	OK	1.56982	OK	3.04707	OK	0.381559	OK	0.0780106	OK	0.0843362	OK	0.160884	OK	0.0320509	OK	0.065846	OK	0.181545	OK	0.112026	OK	75
			ENSG00000229983	1:212341549-212363601	+		0	2.49	5.01	0	0	OK	0.199498	OK	0	OK	0	OK	0	OK	0	OK	0	OK	0	OK	0	OK	0.796003	OK	0	OK	0.0815143	OK	0	OK	0.125323	OK	0	OK	0	OK	0	OK	0	OK	0	OK	75
GAB2	GRB2-associated binding protein 2 [Source:HGNC Symbol;Acc:14458]	7950671	ENSG00000033327	11:77926343-78129394	-	NM_012296;NM_080491	479.99	2785.1	5	9.2e-05	8.3334	OK	3.8323	OK	6.22572	OK	12.9287	OK	8.8745	OK	4.75966	OK	71.5456	OK	10.3203	OK	31.4134	OK	3.7708	OK	31.5679	OK	4.30386	OK	9.10251	OK	44.9358	OK	1.70014	OK	3.1291	OK	1.79703	OK	2.58303	OK	2.22553	OK	75
ST14	suppression of tumorigenicity 14 (colon carcinoma) [Source:HGNC Symbol;Acc:11344]	7945204	ENSG00000149418	11:130029457-130080271	+	NM_021978	80.81	476.56	5	0.000175	0.989144	OK	1.78575	OK	4.43115	OK	1.08996	OK	1.20643	OK	5.92319	OK	17.831	OK	4.13794	OK	5.80903	OK	1.50942	OK	4.14134	OK	3.70788	OK	0.749822	OK	0.535844	OK	2.57502	OK	0.334317	OK	0.788754	OK	1.38899	OK	0.257958	OK	75
CYP1B1-AS1	CYP1B1 antisense RNA 1 [Source:HGNC Symbol;Acc:28543]	8041536	ENSG00000232973	2:38302791-38408997	+	NR_027252	1.06	7.15	5	0.001316	0.246456	OK	0.23321	OK	0.35494	OK	0.475794	OK	0.0456441	OK	0.240411	OK	3.68055	OK	1.77761	OK	1.20397	OK	1.29955	OK	0.450401	OK	0.526984	OK	0.321797	OK	0.0595885	OK	0.0222933	OK	0	OK	0.0704794	OK	0.0201176	OK	0.0966765	OK	75
FARP1	FERM, RhoGEF (ARHGEF) and pleckstrin domain protein 1 (chondrocyte-derived) [Source:HGNC Symbol;Acc:3591]	7969736	ENSG00000152767	13:98794816-99102027	+	NM_001286839;NM_005766;NM_001001715	78.03	514.43	5	0	1.79145	OK	1.56021	OK	1.9278	OK	0.82834	OK	0.90801	OK	1.221	OK	5.9526	OK	18.2614	OK	1.36807	OK	2.49325	OK	4.10078	OK	4.67186	OK	3.46328	OK	0.0858844	OK	22.0015	OK	1.51837	OK	1.13367	OK	1.14216	OK	1.08911	OK	75
		7945950;7919436	ENSG00000230593	11:3913623-3914120	-		18.51	106.4	4.99	7.3e-05	7.36763	OK	6.20873	OK	4.75766	OK	0.179343	OK	16.5571	OK	2.00644	OK	4.5238	OK	8.70271	OK	1.84808	OK	5.36775	OK	3.28571	OK	2.45327	OK	3.4309	OK	1.73433	OK	5.88645	OK	0.762941	OK	0.422806	OK	1.19327	OK	0.728076	OK	75
MBOAT2	membrane bound O-acyltransferase domain containing 2 [Source:HGNC Symbol;Acc:25193]	8050160	ENSG00000143797	2:8992820-9143942	-	NM_138799	170.25	1026.53	4.99	0.00035	38.2112	OK	1.54713	OK	18.4548	OK	1.7126	OK	2.54725	OK	1.71432	OK	16.4552	OK	8.68911	OK	9.40607	OK	4.54428	OK	11.7905	OK	12.446	OK	10.7193	OK	23.2279	OK	1.40935	OK	1.36974	OK	1.83114	OK	3.5547	OK	2.36742	OK	75
FERMT2	fermitin family member 2 [Source:HGNC Symbol;Acc:15767]	7979204	ENSG00000073712	14:53323986-53419153	-	NM_006832;NM_001135000;NM_001134999	13.08	95.33	4.99	0	0.166176	OK	0.205965	OK	1.10192	OK	0.111713	OK	0.159806	OK	0.0693421	OK	0.224455	OK	2.99686	OK	0.194933	OK	0.185186	OK	5.57711	OK	0.686369	OK	0.379398	OK	0.210756	OK	0.343799	OK	0.125989	OK	0.0730889	OK	0.0935787	OK	0.168544	OK	75
IGSF11	immunoglobulin superfamily, member 11 [Source:HGNC Symbol;Acc:16669]	8089729	ENSG00000144847	3:118619404-118864915	-	NM_001015887;NM_152538	15.8	235.17	4.99	0	0.096534	OK	0.171749	OK	2.91066	OK	0	OK	2.49198	OK	0.289592	OK	0	OK	12.8109	OK	0.0947513	OK	1.90388	OK	6.9626	OK	3.43441	OK	0.163432	OK	0	OK	0.129134	OK	0.172766	OK	0.187663	OK	0.126704	OK	0.201808	OK	75
CPNE7	copine VII [Source:HGNC Symbol;Acc:2320]	7997942	ENSG00000178773	16:89642176-89663654	+	NM_014427;NM_153636	33.09	247.3	4.99	0	7.37556	OK	8.23142	OK	7.22148	OK	1.28965	OK	0.830109	OK	0.371207	OK	3.06386	OK	0.79327	OK	0.251572	OK	1.0314	OK	13.0631	OK	30.3057	OK	0.332696	OK	0.10341	OK	0.0681188	OK	1.39287	OK	0.950817	OK	0.608417	OK	0.320811	OK	75
FLJ22184	Protein FLJ22184 [Source:UniProtKB/TrEMBL;Acc:F5H1R7]	8033455	ENSG00000183248	19:7933605-7939326	-	NM_001190467	13.4	86.02	4.98	0.001393	2.21658	OK	0.471274	OK	0.865904	OK	0.930133	OK	0.461359	OK	0.162625	OK	0.378148	OK	0.0349373	OK	0.601497	OK	0.0434582	OK	0.273824	OK	1.4585	OK	0.136468	OK	0.0761115	OK	3.3091	OK	0.173837	OK	0.0890087	OK	0.12691	OK	0.0708284	OK	75
			ENSG00000260723	16:12466669-12467756	+		0.72	5.2	4.98	0.004812	0.478346	OK	0	OK	0.336763	OK	0	OK	0.480076	OK	0.17047	OK	0.164262	OK	1.07967	OK	0	OK	0.863928	OK	0.154352	OK	0	OK	1.11418	OK	0.274502	OK	0.990139	OK	0	OK	0	OK	0	OK	0	OK	75
MME	membrane metallo-endopeptidase [Source:HGNC Symbol;Acc:7154]	8083494	ENSG00000196549	3:154741913-154901497	+	NM_007287;NM_000902;NM_007288;NM_007289	33.99	348.15	4.98	0	2.99988	OK	0.926911	OK	8.22203	OK	0.15279	OK	0.00881106	OK	0.113093	OK	0.389647	OK	0.662254	OK	14.3644	OK	0.653189	OK	7.99363	OK	1.12522	OK	1.83719	OK	0	OK	0.0511646	OK	0.0901059	OK	0.0856693	OK	0.489081	OK	0.494458	OK	75
SPRED2	sprouty-related, EVH1 domain containing 2 [Source:HGNC Symbol;Acc:17722]	8052689	ENSG00000198369	2:65537985-65659771	-	NM_181784;NM_001128210	50.06	320.44	4.98	0	11.8131	OK	1.24564	OK	0.765845	OK	1.09276	OK	0.385801	OK	0.458653	OK	5.54239	OK	3.39374	OK	1.71825	OK	15.4925	OK	0.928913	OK	4.96015	OK	4.93489	OK	1.18813	OK	0.0910198	OK	0.376758	OK	0.533469	OK	0.502485	OK	0.624969	OK	75
PHACTR1	phosphatase and actin regulator 1 [Source:HGNC Symbol;Acc:20990]	8116932	ENSG00000112137	6:12717893-13288645	+	NM_001242648;NM_030948	51.61	325.67	4.97	0.001088	4.61483	OK	2.79897	OK	5.52609	OK	0.897214	OK	0.559057	OK	4.45271	OK	11.8614	OK	4.34315	OK	40.8143	OK	5.61443	OK	29.729	OK	1.7157	OK	6.74168	OK	0.247608	OK	1.22974	OK	0.896089	OK	0.887183	OK	2.35627	OK	0.625811	OK	75
LOC101928891			ENSG00000237476	22:21311380-21318967	+		1.77	11.64	4.97	0.001768	0.243443	OK	0.327439	OK	0.858088	OK	0.110078	OK	0.668156	OK	2.33902	OK	0.660938	OK	1.52283	OK	0.11722	OK	0.261155	OK	0.0949423	OK	0.480446	OK	0.104734	OK	0	OK	0.697236	OK	0.110752	OK	0.14574	OK	0.0628429	OK	0.0899645	OK	75
			ENSG00000228477	1:40428352-40429076	+		1.34	9.56	4.97	0.003877	0.926785	OK	0.348352	OK	0.816883	OK	0.118725	OK	0.040446	OK	0.0883813	OK	0	OK	0.17219	OK	0.931045	OK	0.152998	OK	0.454062	OK	0.111074	OK	0.251689	OK	0.473904	OK	0.0644815	OK	0.0128068	OK	0.134799	OK	0.145315	OK	0.124858	OK	75
		7896133	ENSG00000213216	9:125791652-125792032	-		0.72	5.25	4.97	0.005204	0.729357	OK	0.162409	OK	0.126028	OK	0	OK	0.119689	OK	0	OK	0.61577	OK	0.487884	OK	0.433649	OK	0	OK	0.582343	OK	0	OK	0.659685	OK	0.410513	OK	0.0870872	OK	0.137449	OK	0	OK	0.156445	OK	0.111326	OK	75
CDKL4	cyclin-dependent kinase-like 4 [Source:HGNC Symbol;Acc:19287]	8051696	ENSG00000205111	2:39402787-39456729	-	NM_001009565	1.56	12	4.97	0.006644	0.203809	OK	1.00323	OK	0.226959	OK	0.0865079	OK	0.47752	OK	0.0152961	OK	0.248827	OK	0.0242563	OK	0.0308948	OK	0	OK	0.714473	OK	0.5525	OK	0	OK	1.38397	OK	0	OK	0.279846	OK	0.0900307	OK	0	OK	0.0164158	OK	75
KIAA1045	KIAA1045 [Source:HGNC Symbol;Acc:29180]	8154953	ENSG00000122733	9:34957484-34982541	+	NM_015297	0.47	4	4.96	0.009998	0.111277	OK	0	OK	0.0538796	OK	0	OK	0.0491178	OK	0.0038143	OK	0.0223162	OK	0.00609643	OK	0.120252	OK	0.0520105	OK	0.0635103	OK	0.0551335	OK	0.0533952	OK	0	OK	0.0190476	OK	0	OK	0.0163366	OK	0.0057319	OK	0	OK	75
KCNH4	potassium voltage-gated channel, subfamily H (eag-related), member 4 [Source:HGNC Symbol;Acc:6253]	8015554	ENSG00000089558	17:40308909-40333296	-	NM_012285	4.43	33.03	4.96	0	0.0346308	OK	0.0187063	OK	0.0646298	OK	0.184737	OK	0.0705235	OK	0.0238667	OK	0.218643	OK	0.00952291	OK	0.0419927	OK	0.0149056	OK	1.26825	OK	0.0303685	OK	0.0592355	OK	0.308989	OK	0.0198461	OK	0.0237205	OK	0.0276952	OK	0.00895668	OK	0.0121947	OK	75
BDKRB2	bradykinin receptor B2 [Source:HGNC Symbol;Acc:1030]	7976560	ENSG00000168398	14:96671016-96710666	+	NM_000623	1.25	80.96	4.96	0	4.20586	OK	0	OK	0.116746	OK	0.00715767	OK	0	OK	0	OK	0.0539662	OK	0.0262198	OK	3.14289	OK	0.187349	OK	0.0125384	OK	0.0208579	OK	0.0549236	OK	0	OK	0.145724	OK	0.0197632	OK	0	OK	0.00952712	OK	0	OK	75
LINC00673;LINC0	long intergenic non-protein coding RNA 511 [Source:HGNC Symbol;Acc:43564]		ENSG00000227036	17:70319264-70636611	-	NR_036488;NR_033876	16.21	166.22	4.96	0	14.4961	OK	0	OK	6.14999	OK	0.0530432	OK	0.0115044	OK	2.74934	OK	8.27052	OK	0.657748	OK	2.13542	OK	1.05564	OK	0.169875	OK	0.63205	OK	0.017102	OK	11.4599	OK	0.103295	OK	0.274337	OK	0.697091	OK	0.247406	OK	0.151904	OK	75
PRLR	prolactin receptor [Source:HGNC Symbol;Acc:9446]	8111490	ENSG00000113494	5:35048861-35230794	-	NM_001204316;NM_001204317;NM_001204318;NM_000949;NM_001204315;NM_001204314	2.11	12.16	4.95	0.000223	0.0420964	OK	0.111129	OK	0.051356	OK	0.0626827	OK	0.0148405	OK	0.056013	OK	0.0787128	OK	0.0911089	OK	0.0641544	OK	0.171853	OK	0.163903	OK	0.0899884	OK	0.00463669	OK	0.00547418	OK	0.00310854	OK	0.004957	OK	0	OK	0.00842301	OK	0.00807241	OK	75
LOC729966;PDE4C	phosphodiesterase 4C, cAMP-specific [Source:HGNC Symbol;Acc:8782]	8035408	ENSG00000105650	19:18318771-18366229	-	NM_000923;NM_001098819;NM_001098818;NR_036575	1.17	8.68	4.95	0.005855	0.143419	OK	0.0968275	OK	0.0750019	OK	0.00476466	OK	0.92325	OK	0.0152182	OK	0.419738	OK	0.00754226	OK	0.78185	OK	0.019731	OK	0.11112	OK	0.00927744	OK	0.0175836	OK	0.0304955	OK	0.146769	OK	0.0368553	OK	0.00274102	OK	0	OK	0.00590054	OK	75
CLDN6	claudin 6 [Source:HGNC Symbol;Acc:2048]	7998898	ENSG00000184697	16:3064713-3070072	-	NM_021195	0.4	5.14	4.95	0	0.154898	OK	0	OK	0	OK	0.0116361	OK	0.166924	OK	0	OK	0.100767	OK	0.0282736	OK	0.0748996	OK	0.0169275	OK	0	OK	0.0452507	OK	0	OK	0.0173634	OK	0.0451013	OK	0	OK	0.0206193	OK	0	OK	0	OK	75
CXADR	coxsackie virus and adenovirus receptor [Source:HGNC Symbol;Acc:2559]	8067955	ENSG00000154639	21:18884700-18965897	+	NM_001338;NM_001207063;NM_001207065;NM_001207064;NM_001207066	26.05	145.4	4.94	2.6e-05	1.37744	OK	1.14033	OK	1.11708	OK	0.647333	OK	2.18547	OK	0.114007	OK	1.31364	OK	0.586919	OK	0.433827	OK	2.03717	OK	0.16862	OK	0.850738	OK	1.43944	OK	0.298183	OK	0.422784	OK	0.282866	OK	0.301619	OK	0.519624	OK	0.340235	OK	75
LOC101928082;SH	SH2 domain containing 6 [Source:HGNC Symbol;Acc:30439]	8043157	ENSG00000152292	2:85645844-85664152	+	NM_198482	1.64	10.5	4.94	0.000698	0.190667	OK	0.281137	OK	0.192672	OK	0.116612	OK	0.501225	OK	0.0532628	OK	0.161861	OK	0.164676	OK	0.168705	OK	0.102041	OK	0.848758	OK	0.166743	OK	0.23195	OK	0.130133	OK	0.253321	OK	0.0741139	OK	0.0474525	OK	0	OK	0.0566347	OK	75
	superoxide dismutase 1, soluble pseudogene 3 [Source:HGNC Symbol;Acc:45136]		ENSG00000253651	8:126964105-126964558	-		17.55	116.51	4.94	0	0.626394	OK	3.23715	OK	2.13355	OK	42.4311	OK	6.33371	OK	1.66318	OK	5.49527	OK	0.963754	OK	1.81829	OK	1.62693	OK	0.518159	OK	8.63298	OK	0.290337	OK	2.11294	OK	0.7688	OK	0.202842	OK	0.445625	OK	0.807011	OK	1.39798	OK	75
PHOSPHO1	phosphatase, orphan 1 [Source:HGNC Symbol;Acc:16815]	8016540	ENSG00000173868	17:47300724-47308128	-	NM_178500;NM_001143804	82.61	503.96	4.93	0.000745	19.2589	OK	2.46707	OK	7.82923	OK	2.99469	OK	0.528912	OK	0.867875	OK	5.58911	OK	0.802311	OK	18.4341	OK	1.70105	OK	11.5656	OK	6.81718	OK	15.3306	OK	0.314413	OK	1.26967	OK	0.667374	OK	0.509655	OK	0.950192	OK	0.944421	OK	75
ASIC1	acid-sensing (proton-gated) ion channel 1 [Source:HGNC Symbol;Acc:100]	7955317	ENSG00000110881	12:50451331-50477394	+	NM_020039;NM_001095;NM_001256830	88.78	553.87	4.93	0.001131	10.0843	OK	1.35688	OK	0.471233	OK	1.3399	OK	12.8578	OK	5.67717	OK	4.06054	OK	1.22377	OK	1.73554	OK	4.21167	OK	0.147892	OK	4.15771	OK	0.0584813	OK	15.88	OK	1.89218	OK	0.518879	OK	0.434554	OK	1.14926	OK	0.704159	OK	75
ALDH1L1	aldehyde dehydrogenase 1 family, member L1 [Source:HGNC Symbol;Acc:3978]	8090314	ENSG00000144908	3:125822412-125916837	-	NM_001270364;NM_001270365;NM_012190	3.81	24.7	4.93	0.001857	0.189851	OK	0.0189919	OK	0.0291611	OK	0	OK	0.348946	OK	0.0424043	OK	0.409798	OK	0.205218	OK	0.0426311	OK	0.0453996	OK	0.124741	OK	0.0600347	OK	0.337686	OK	0.0118257	OK	0.342539	OK	0.0321092	OK	0.0140585	OK	0	OK	0.0261347	OK	75
			ENSG00000265943	18:20279444-20513727	-		0.59	4.46	4.93	0.003294	0.188753	OK	0.0845102	OK	0.326125	OK	0.284857	OK	0.185217	OK	0	OK	0.156154	OK	0.0852448	OK	0.0755505	OK	0.0674237	OK	0.0611214	OK	0.758854	OK	0.135617	OK	0.265049	OK	0.0900865	OK	0	OK	0.0627366	OK	0	OK	0.0580158	OK	75
DRC1	dynein regulatory complex subunit 1 homolog (Chlamydomonas) [Source:HGNC Symbol;Acc:24245]	8040672	ENSG00000157856	2:26624784-26679579	+	NM_145038	0.79	6.1	4.93	0.004841	0.0743313	OK	0	OK	0.162682	OK	0	OK	0	OK	0.027477	OK	0.0129109	OK	0.0437559	OK	0.0514716	OK	0.179629	OK	0.0663062	OK	0.0116402	OK	0.0293989	OK	0.0514246	OK	0.0304274	OK	0	OK	0.0589127	OK	0	OK	0.0280204	OK	75
		7996569	ENSG00000203401	16:67466595-67468931	+		0.45	3.66	4.93	0.008288	0.136522	OK	0.0307156	OK	0.0449132	OK	0.0128177	OK	0	OK	0.0981535	OK	0.0170383	OK	0	OK	0.188584	OK	0.0464891	OK	0.0667729	OK	0.0124713	OK	0.0486812	OK	0.0237058	OK	0.0162997	OK	0.0129829	OK	0.0113709	OK	0	OK	0	OK	75
		8106818	ENSG00000255647	5:89705817-89706485	+		0.9	6.27	4.92	0.00375	0.456304	OK	0.204542	OK	0.262806	OK	0.114648	OK	0.397641	OK	0.0443146	OK	0.187852	OK	0	OK	0.0610104	OK	0.108762	OK	0.839921	OK	0.0555893	OK	0.763653	OK	0.213493	OK	0.290411	OK	0.0576539	OK	0	OK	0	OK	0.046828	OK	75
CCDC74A	coiled-coil domain containing 74A [Source:HGNC Symbol;Acc:25197]	8055173;8045309	ENSG00000163040	2:132285248-132291239	+	NM_138770;NM_001258305;NM_001258304;NM_001258306	7.55	41.24	4.91	1.3e-05	1.4418	OK	0.900953	OK	1.0341	OK	0.883453	OK	0.674632	OK	0.464923	OK	0.91563	OK	0.299542	OK	0.292271	OK	0.333886	OK	0.688097	OK	0.30065	OK	1.099	OK	2.55149	OK	0.518527	OK	0.124876	OK	0.0583215	OK	0.195839	OK	0.201583	OK	75
AC011899.9			ENSG00000233038	7:157647221-157658784	+	NR_038966	6.05	33.62	4.9	6.9e-05	0.46796	OK	0.167203	OK	1.04625	OK	0.20788	OK	0.155688	OK	1.05406	OK	0.220893	OK	0.229778	OK	0.714353	OK	0.144125	OK	0.186661	OK	0.446432	OK	0.198231	OK	0.705141	OK	0.0341205	OK	0.00679719	OK	0.0614842	OK	0.104031	OK	0.0464796	OK	75
ATP2A1	ATPase, Ca++ transporting, cardiac muscle, fast twitch 1 [Source:HGNC Symbol;Acc:811]	7994463	ENSG00000196296	16:28889726-28915830	+	NM_173201;NM_004320;NM_001286075	19.02	107.34	4.9	8.2e-05	0.68397	OK	0.59922	OK	0.473809	OK	0.322819	OK	4.3741	OK	0.449217	OK	1.60654	OK	0.929263	OK	0.749387	OK	1.34368	OK	5.4446	OK	0.919412	OK	1.53876	OK	0.354199	OK	1.16328	OK	0.349841	OK	0.0913085	OK	1.35949	OK	0.214757	OK	75
	RNA, U4 small nuclear 47, pseudogene [Source:HGNC Symbol;Acc:46983]	8018814	ENSG00000222808	17:75148643-75148756	-		10.12	63.69	4.9	0.001537	70.6335	OK	0	OK	34.8562	OK	0	OK	425.341	OK	57.7159	OK	472.836	OK	371.567	OK	0	OK	164.774	OK	173.046	OK	0	OK	0	OK	159.7	OK	272.362	OK	0	OK	0	OK	84.6673	OK	0	OK	75
			ENSG00000257488	12:48220637-48231681	+		1.06	10.52	4.9	0	0.16025	OK	0.0838247	OK	0.194144	OK	0	OK	3.41214	OK	0	OK	1.54384	OK	0	OK	0.338384	OK	0	OK	0	OK	0.322118	OK	0.15297	OK	0.0542639	OK	0	OK	0	OK	0	OK	0	OK	0.115133	OK	75
DOK7	docking protein 7 [Source:HGNC Symbol;Acc:26594]	8093807	ENSG00000175920	4:3465033-3503200	+	NM_001164673;NM_173660	1.34	8.07	4.89	0.000493	0.335542	OK	0.06361	OK	0.213127	OK	0.0705261	OK	0.0637715	OK	0.0203301	OK	0.107412	OK	0.461956	OK	0.0285459	OK	0.107459	OK	0.119538	OK	0.110106	OK	0.0504127	OK	0.107322	OK	0.0236423	OK	0	OK	0.0677302	OK	0.0304661	OK	0.0153134	OK	75
GPR162	G protein-coupled receptor 162 [Source:HGNC Symbol;Acc:16693]	7953442	ENSG00000250510	12:6930711-6939136	+	NM_019858;NM_014449	10.61	63.29	4.89	0.000548	1.89154	OK	0.95093	OK	2.3474	OK	1.51007	OK	1.12484	OK	7.30429	OK	0.441923	OK	0.741346	OK	0.740917	OK	0.453848	OK	0.506383	OK	0.982927	OK	0.0809733	OK	0.106441	OK	1.48805	OK	0.0671139	OK	0.434788	OK	0.355313	OK	0.358744	OK	75
	Y RNA [Source:RFAM;Acc:RF00019]	7983771	ENSG00000206995	15:52454948-52455049	+		1.64	10.36	4.89	0.001697	0	OK	0	OK	0	OK	0	OK	0	OK	0	OK	0	OK	0	OK	0	OK	0	OK	0	OK	0	OK	0	OK	0	OK	0	OK	0	OK	0	OK	0	OK	0	OK	75
SPOCK1	sparc/osteonectin, cwcv and kazal-like domains proteoglycan (testican) 1 [Source:HGNC Symbol;Acc:11251]	8114287	ENSG00000152377	5:136310987-136934068	-	NM_004598	1.63	13	4.89	0	0.122932	OK	0	OK	0.151726	OK	0.0655981	OK	0.00513822	OK	0.24907	OK	0.285722	OK	0.191323	OK	0.0127586	OK	0.0673761	OK	0.54097	OK	0.0230603	OK	0	OK	0.108814	OK	0.0940736	OK	0.0238582	OK	0.00525804	OK	0.00680281	OK	0.00977633	OK	75
S100A9	S100 calcium binding protein A9 [Source:HGNC Symbol;Acc:10499]	7905571	ENSG00000163220	1:153330330-153333503	+	NM_002965	2219.66	12364.8	4.88	5.6e-05	1177.61	OK	617.492	OK	1499.38	OK	288.413	OK	246.829	OK	551.694	OK	932.703	OK	1443.33	OK	1396.4	OK	369.36	OK	510.219	OK	1075.83	OK	1436.07	OK	94.3051	OK	552.149	OK	19.0287	OK	29.5843	OK	213.548	OK	378.606	OK	75
KCNJ2-AS1	KCNJ2 antisense RNA 1 (head to head) [Source:HGNC Symbol;Acc:43720]		ENSG00000267365	17:68163102-68165543	-	NR_036534	0.86	7.07	4.88	0.009669	0.0650926	OK	0.0292913	OK	0.0899833	OK	0.0244443	OK	0	OK	0.0374324	OK	0.342986	OK	0.044701	OK	0.118315	OK	0.093368	OK	0.502034	OK	0.0594618	OK	0.0812313	OK	0	OK	0.0310865	OK	0	OK	0	OK	0.0140287	OK	0.0201507	OK	75
			ENSG00000230536	9:130853248-130856736	-		0.47	3.75	4.88	0.009768	0.251684	OK	0.112915	OK	0.0434877	OK	0.0947797	OK	0.616446	OK	0.0365574	OK	0.154888	OK	0.114287	OK	0.202218	OK	0	OK	0.0409696	OK	0.0459901	OK	0.0901444	OK	0	OK	0.2403	OK	0	OK	0	OK	0.0541599	OK	0	OK	75
RNF144A-AS1	RNF144A antisense RNA 1 [Source:HGNC Symbol;Acc:30963]		ENSG00000228203	2:7052408-7058840	-	NR_033997	33.04	183.38	4.87	5.1e-05	1.29952	OK	7.13755	OK	2.88785	OK	7.67984	OK	4.59776	OK	0.701201	OK	0.779737	OK	0.460714	OK	2.56252	OK	1.2355	OK	1.55273	OK	2.06626	OK	1.25927	OK	2.28928	OK	1.40632	OK	0.582819	OK	0.363119	OK	0.686613	OK	0.715234	OK	75
CENPW	centromere protein W [Source:HGNC Symbol;Acc:21488]	8121911	ENSG00000203760	6:126661320-126670021	+	NM_001012507;NM_001286524	25.91	151.58	4.87	0.000407	2.53501	OK	3.52315	OK	1.40069	OK	2.3741	OK	6.03941	OK	5.83563	OK	6.86485	OK	10.2988	OK	0.996452	OK	4.9825	OK	0.529064	OK	2.13549	OK	6.88922	OK	29.8858	OK	4.31597	OK	0.490098	OK	1.41879	OK	1.11166	OK	1.53777	OK	75
AZU1	azurocidin 1 [Source:HGNC Symbol;Acc:913]	8024038	ENSG00000172232	19:825097-832017	+	NM_001700	68.65	455.37	4.87	0	7.98333	OK	2.46172	OK	16.8694	OK	0.417408	OK	0.844057	OK	2.19624	OK	3.30444	OK	69.6439	OK	1.60452	OK	1.97582	OK	9.61476	OK	36.3989	OK	33.6527	OK	0.228973	OK	6.7373	OK	0.939248	OK	1.34003	OK	2.36003	OK	4.32162	OK	75
TLR8	toll-like receptor 8 [Source:HGNC Symbol;Acc:15632]	8166065	ENSG00000101916	X:12924739-12941288	+	NM_138636	34.72	194.83	4.86	0.000114	0.85732	OK	0.525596	OK	1.60528	OK	1.83502	OK	0.267329	OK	2.61839	OK	3.09227	OK	1.1179	OK	0.99064	OK	0.516933	OK	3.07651	OK	1.52401	OK	0.558945	OK	0.183297	OK	0.156813	OK	0.0624781	OK	0.255303	OK	0.519092	OK	0.165002	OK	75
GADD45G	growth arrest and DNA-damage-inducible, gamma [Source:HGNC Symbol;Acc:4097]	8156309	ENSG00000130222	9:92219928-92221470	+	NM_006705	67.53	519.87	4.85	0.008867	63.9924	OK	1.31747	OK	48.67	OK	0.0312859	OK	3.10928	OK	5.78166	OK	6.02673	OK	4.17202	OK	35.05	OK	34.8801	OK	1.34424	OK	1.69565	OK	5.96013	OK	4.56126	OK	0.76375	OK	5.18093	OK	1.04997	OK	0.680697	OK	1.16272	OK	75
SYT5	synaptotagmin V [Source:HGNC Symbol;Acc:11513]	8039378	ENSG00000129990	19:55682567-55691809	-	NM_003180	3.86	30.34	4.85	0	0.286306	OK	0.111681	OK	0.00739688	OK	0.49396	OK	0.138411	OK	0.106903	OK	0.163526	OK	0.0138382	OK	0.100492	OK	0.0897274	OK	0.114764	OK	8.79638	OK	0.0353786	OK	0.172263	OK	0.0998771	OK	0.0943317	OK	0.0397587	OK	0.0537928	OK	0.0385282	OK	75
	MT-ND4 pseudogene 12 [Source:HGNC Symbol;Acc:42199]	8114211;8114209;8113344;8114207;8103483	ENSG00000247627	5:134262350-134263726	-		5.6	41.3	4.85	0	0.871292	OK	0.373276	OK	1.09462	OK	0.970885	OK	1.31008	OK	43.1781	OK	1.02591	OK	0.210642	OK	0.582808	OK	1.01379	OK	0.151009	OK	1.33722	OK	0.688072	OK	1.673	OK	3.13754	OK	0.210384	OK	1.0036	OK	1.21889	OK	0.9	OK	75
ZDHHC11	zinc finger, DHHC-type containing 11 [Source:HGNC Symbol;Acc:19158]	8110721;8110717	ENSG00000188818	5:710471-851101	-	NM_024786	157.16	833.32	4.84	3e-06	43.0631	OK	13.9708	OK	34.7652	OK	6.55789	OK	15.3498	OK	23.6239	OK	12.7237	OK	9.12763	OK	24.5701	OK	26.0798	OK	48.1232	OK	65.2271	OK	3.30785	OK	4.88757	OK	10.9656	OK	6.41329	OK	6.23067	OK	4.96368	OK	2.78982	OK	75
TAC3	tachykinin 3 [Source:HGNC Symbol;Acc:11521]	7964303	ENSG00000166863	12:57403784-57422667	-	NM_013251;NM_001178054	1.9	13.17	4.84	0.004096	0.211619	OK	0.080805	OK	0.680015	OK	0.0871534	OK	0.236017	OK	0.22765	OK	0.219481	OK	0.692654	OK	2.73492	OK	0.117347	OK	0.510149	OK	0.0659442	OK	0.14908	OK	0	OK	0.35202	OK	0	OK	0.0385155	OK	0.0574944	OK	0.142785	OK	75
MZB1	marginal zone B and B1 cell-specific protein [Source:HGNC Symbol;Acc:30125]	8114511	ENSG00000170476	5:138723169-138725770	-	NM_016459	89.04	647.64	4.84	0	5.63099	OK	5.26994	OK	4.9849	OK	3.03206	OK	98.2492	OK	12.5594	OK	8.23999	OK	36.7342	OK	1.53496	OK	3.80776	OK	0.647073	OK	16.1008	OK	6.40766	OK	99.8706	OK	2.09301	OK	1.29854	OK	4.36772	OK	6.62112	OK	1.36737	OK	75
LINC00926	long intergenic non-protein coding RNA 926 [Source:HGNC Symbol;Acc:27514]		ENSG00000247982	15:57592563-57599959	+	NR_024433	114.48	623.44	4.83	3.5e-05	13.7025	OK	7.32533	OK	7.05116	OK	3.06222	OK	4.28348	OK	1.90602	OK	20.1463	OK	4.27633	OK	2.26847	OK	2.60536	OK	19.059	OK	2.42842	OK	4.21474	OK	1.2162	OK	8.16303	OK	0.712846	OK	1.56907	OK	1.89198	OK	1.20901	OK	75
CUEDC1	CUE domain containing 1 [Source:HGNC Symbol;Acc:31350]	8016878	ENSG00000180891	17:55938604-56032684	-	NM_001271875	35.12	191.95	4.83	4.4e-05	2.21731	OK	2.51293	OK	3.05338	OK	1.05427	OK	1.05797	OK	4.50929	OK	2.45678	OK	2.21086	OK	3.18197	OK	0.462064	OK	1.08133	OK	9.80436	OK	1.03881	OK	0.26629	OK	0.88391	OK	0.383559	OK	0.680425	OK	0.828821	OK	0.664775	OK	75
PPP1R27	protein phosphatase 1, regulatory subunit 27 [Source:HGNC Symbol;Acc:16813]	8019243	ENSG00000182676	17:79791368-79792926	-	NM_001007533	1.63	10.54	4.83	0.00301	0.773346	OK	0.0786237	OK	0.376137	OK	0	OK	0.185857	OK	0.180844	OK	0.0237048	OK	0.274078	OK	0.423179	OK	0.315657	OK	0.265883	OK	0.11187	OK	0.312135	OK	0.0326912	OK	0	OK	0.107125	OK	0.0957263	OK	0	OK	0.0936587	OK	75
CCDC147	coiled-coil domain containing 147 [Source:HGNC Symbol;Acc:26676]	7930320	ENSG00000120051	10:106113522-106214848	+	NM_001008723	1.14	7.64	4.83	0.003973	0.14099	OK	0.0634648	OK	0.111903	OK	0	OK	0.172146	OK	0.0641236	OK	0.00951324	OK	0.0107665	OK	0.369947	OK	0	OK	0.0887372	OK	0.0858614	OK	0.0669979	OK	0.0197619	OK	0.0448905	OK	0	OK	0.0180953	OK	0.0202603	OK	0.0145547	OK	75
TMEM52B	transmembrane protein 52B [Source:HGNC Symbol;Acc:26438]	7953936	ENSG00000165685	12:10323141-10344400	+	NM_001079815;NM_153022	1.06	7.51	4.83	0.005067	0.198336	OK	0.0273675	OK	0.0634862	OK	0	OK	0.0613324	OK	0.314692	OK	0.0862517	OK	0.111393	OK	0.139132	OK	0.0206762	OK	0.2635	OK	0.216814	OK	0.0817238	OK	0	OK	0.0922122	OK	0	OK	0.0192145	OK	0.0131053	OK	0.0282419	OK	75
GPR17	G protein-coupled receptor 17 [Source:HGNC Symbol;Acc:4471]	8045075	ENSG00000144230	2:128403439-128410213	+	NM_001161417;NM_005291;NM_001161416;NM_001161415	0.39	4.32	4.83	0	0.639709	OK	0.0311862	OK	0.0526113	OK	0.0277636	OK	0.0736132	OK	0.021328	OK	0.132485	OK	0	OK	0.0297538	OK	0.0140252	OK	0	OK	0.0142937	OK	0	OK	0.0438684	OK	0.0804661	OK	0	OK	0	OK	0	OK	0.012106	OK	75
ANKRD18B	ankyrin repeat domain 18B [Source:HGNC Symbol;Acc:23644]	8154823	ENSG00000230453	9:33524392-33573007	+	NM_001244752	2.83	23.01	4.83	0	0.838961	OK	0.603948	OK	0.398627	OK	0	OK	4.02834	OK	0.511907	OK	2.3035	OK	0.970686	OK	0.921558	OK	0.128025	OK	0.228184	OK	1.6301	OK	0.69848	OK	0.975069	OK	0.391403	OK	0.425552	OK	0.518568	OK	0.224551	OK	0.175824	OK	75
PBK	PDZ binding kinase [Source:HGNC Symbol;Acc:18282]	8149955	ENSG00000168078	8:27667137-27695612	-	NM_001278945;NM_018492	14.81	96.9	4.82	0.003336	0.113965	OK	0.500135	OK	0.0846009	OK	0.295907	OK	2.14865	OK	0.076504	OK	2.80274	OK	1.84485	OK	0.464166	OK	3.90234	OK	0.0124615	OK	0.375194	OK	2.5153	OK	3.55346	OK	0.816375	OK	0.146188	OK	0.610034	OK	0.220574	OK	0.335322	OK	75
			ENSG00000213557	9:110802494-110802873	+		0.6	5.39	4.82	0	0.122155	OK	0	OK	0.379938	OK	0.138903	OK	0.721667	OK	2.50948	OK	0	OK	0.163408	OK	0.435735	OK	0.130337	OK	0.234049	OK	0.133832	OK	0	OK	0	OK	0	OK	0	OK	0	OK	0	OK	0.111866	OK	75
RNASE1	ribonuclease, RNase A family, 1 (pancreatic) [Source:HGNC Symbol;Acc:10044]	7977615	ENSG00000129538	14:21269387-21271437	-	NM_002933;NM_198234;NM_198235;NM_198232	1.04	7.58	4.81	0.008702	0.04166	OK	0.413544	OK	0.049784	OK	0.43636	OK	0.0506485	OK	0.394874	OK	1.99615	OK	0.560832	OK	0.050211	OK	0.275281	OK	0.0825293	OK	0.0566405	OK	0.150954	OK	0	OK	0.221931	OK	0.176223	OK	0	OK	0.066667	OK	0	OK	75
TRPM6	transient receptor potential cation channel, subfamily M, member 6 [Source:HGNC Symbol;Acc:17995]	8161774	ENSG00000119121	9:77337411-77503010	-	NM_017662;NM_001177310;NM_001177311	7.41	57.54	4.81	0.009899	0.348827	OK	0.0727544	OK	0.487653	OK	0.0391777	OK	0.00504029	OK	0	OK	0.0504015	OK	0.050246	OK	0.981353	OK	0.0425737	OK	0.2897	OK	0.0767122	OK	0.251695	OK	0.00433805	OK	0.0147852	OK	0.00949586	OK	0.00515788	OK	0.0464311	OK	0.062858	OK	75
TANC1	tetratricopeptide repeat, ankyrin repeat and coiled-coil containing 1 [Source:HGNC Symbol;Acc:29364]	8045889	ENSG00000115183	2:159825146-160089170	+	NM_033394;NM_001145909	48.82	322.31	4.81	0	0.696841	OK	0.213532	OK	3.53586	OK	0.100446	OK	0.0357563	OK	1.22051	OK	0.266571	OK	3.55317	OK	0.246283	OK	0.044336	OK	7.52548	OK	1.36754	OK	0.32195	OK	0.561891	OK	0.853505	OK	0.25735	OK	0.222462	OK	0.200675	OK	0.171258	OK	75
RHD;RHCE	Rh blood group, CcEe antigens [Source:HGNC Symbol;Acc:10008]	7913835	ENSG00000188672	1:25688740-25756683	-	NM_020485;NM_138617;NM_138616;NM_138618	7.94	52.37	4.81	0	0.72992	OK	0.261433	OK	0.16838	OK	0.33551	OK	0.464376	OK	0.128077	OK	0.950035	OK	0.144513	OK	0.574424	OK	1.19791	OK	0.491649	OK	0.590776	OK	9.50388	OK	0.123182	OK	0.819003	OK	0.210976	OK	0.158354	OK	0.372839	OK	0.17412	OK	75
RPPH1	ribonuclease P RNA component H1 [Source:HGNC Symbol;Acc:19273]	7977507	ENSG00000259001	14:20811207-20811844	-	NR_002312	5.6	30.39	4.8	3.1e-05	11.9881	OK	6.73436	OK	2.92734	OK	0.541175	OK	4.4935	OK	8.55349	OK	5.43763	OK	3.15065	OK	5.4211	OK	3.36876	OK	2.70394	OK	1.21118	OK	4.96124	OK	2.39182	OK	10.6505	OK	0.893013	OK	0.943905	OK	0.968764	OK	1.1323	OK	75
			ENSG00000232324	19:54368017-54369394	+		1.46	9.19	4.8	0.001115	0.196298	OK	0.439336	OK	0.203496	OK	0.222232	OK	0.064219	OK	0.114942	OK	0.24383	OK	0.088596	OK	0.549752	OK	0.140212	OK	0.381145	OK	0.215234	OK	0.0705436	OK	0.0551335	OK	0	OK	0	OK	0.0652371	OK	0.0843871	OK	0.0603147	OK	75
NPIPA5;NPIPA2	nuclear pore complex interacting protein family, member A2 [Source:HGNC Symbol;Acc:41979]	7999614;7993349;7993359;7999634;7993404;7999769	ENSG00000254852	16:14841923-14859270	+	NM_001277324	0.4	3.16	4.8	0.006385	12.7397	OK	7.25511	OK	7.74117	OK	8.41417	OK	9.4651	OK	13.978	OK	4.8882	OK	5.81751	OK	4.23142	OK	7.83542	OK	7.55745	OK	6.95929	OK	7.69339	OK	4.2431	OK	10.653	OK	6.1065	OK	7.52549	OK	9.12291	OK	4.59689	OK	75
CDC45	cell division cycle 45 [Source:HGNC Symbol;Acc:1739]	8071212	ENSG00000093009	22:19466982-19508135	+	NM_001178011;NM_001178010;NM_003504	45.59	287.77	4.8	0	1.62695	OK	2.26042	OK	0.783858	OK	2.13507	OK	4.22227	OK	0.519601	OK	3.52293	OK	7.64294	OK	1.93271	OK	4.52244	OK	0.463186	OK	1.64428	OK	2.01574	OK	34.5565	OK	2.26448	OK	1.31207	OK	0.638955	OK	0.94732	OK	1.27508	OK	75
FCER1G	Fc fragment of IgE, high affinity I, receptor for; gamma polypeptide [Source:HGNC Symbol;Acc:3611]	7906720	ENSG00000158869	1:161185024-161190489	+	NM_004106	280.41	1424.59	4.79	0	60.6191	OK	46.7562	OK	153.221	OK	46.2353	OK	155.029	OK	215.691	OK	87.7865	OK	147.671	OK	85.7554	OK	72.5503	OK	111.693	OK	79.4383	OK	38.0379	OK	21.0018	OK	45.4054	OK	16.4327	OK	19.2515	OK	25.6998	OK	15.0417	OK	75
MXD1	MAX dimerization protein 1 [Source:HGNC Symbol;Acc:6761]	8042503	ENSG00000059728	2:70124820-70170077	+	NM_001202513;NM_002357;NM_001202514	1053.73	5505.27	4.79	2e-06	99.9195	OK	49.2576	OK	37.4591	OK	13.6826	OK	60.1855	OK	13.7425	OK	46.8089	OK	47.3499	OK	225.215	OK	35.9946	OK	78.0447	OK	30.7916	OK	89.6513	OK	51.6135	OK	31.9994	OK	7.65952	OK	7.94445	OK	8.06547	OK	11.0104	OK	75
KLF10	Kruppel-like factor 10 [Source:HGNC Symbol;Acc:11810]	8152215	ENSG00000155090	8:103661007-103668130	-	NM_005655;NM_001032282	1299.96	7198.65	4.79	0.000142	382.683	OK	23.7544	OK	86.4218	OK	28.87	OK	17.2494	OK	57.2726	OK	43.6923	OK	54.5073	OK	105.993	OK	73.5022	OK	16.2857	OK	19.9297	OK	53.7723	OK	21.596	OK	7.72627	OK	14.9135	OK	9.64471	OK	12.5133	OK	13.7429	OK	75
ASPHD1	aspartate beta-hydroxylase domain containing 1 [Source:HGNC Symbol;Acc:27380]	7994675	ENSG00000174939	16:29911696-29931185	+	NM_181718	1.27	8.95	4.79	0	0.106348	OK	0.161181	OK	0.0436035	OK	0.105509	OK	0.0921338	OK	0.0334003	OK	0.0933635	OK	0.148763	OK	0.0765735	OK	0.102023	OK	0.837146	OK	0.0461057	OK	0.0430337	OK	0.078007	OK	0.100159	OK	0.0180367	OK	0.047407	OK	0.0817657	OK	0.0440259	OK	75
		8072314	ENSG00000268812	22:30641984-30642987	+		0	2.36	4.79	0	0.0451878	OK	0	OK	0	OK	0	OK	0	OK	0	OK	0.0556895	OK	0.0615065	OK	0	OK	0	OK	0.0440981	OK	1.78372	OK	0	OK	0.0761007	OK	0	OK	0	OK	0	OK	0	OK	0	OK	75
RRP12	ribosomal RNA processing 12 homolog (S. cerevisiae) [Source:HGNC Symbol;Acc:29100]	7935425	ENSG00000052749	10:99116115-99161127	-	NM_015179;NM_001284337;NM_001145114	486.54	2515.85	4.78	1e-06	13.5869	OK	9.02542	OK	18.2257	OK	5.06841	OK	12.9868	OK	10.9219	OK	32.9715	OK	21.4503	OK	32.3982	OK	24.9156	OK	6.46745	OK	8.10017	OK	41.1526	OK	16.867	OK	76.7504	OK	3.93045	OK	3.94524	OK	3.65766	OK	4.30255	OK	75
			ENSG00000255533	11:303856-304144	-		4.06	24.37	4.78	0.001754	1.51694	OK	0.287491	OK	0.224929	OK	0.742694	OK	3.20531	OK	0.197026	OK	4.20569	OK	1.14689	OK	2.29255	OK	1.60969	OK	7.35835	OK	2.60393	OK	0	OK	1.2843	OK	4.04344	OK	0	OK	0	OK	0.835454	OK	0.394312	OK	75
CHST3	carbohydrate (chondroitin 6) sulfotransferase 3 [Source:HGNC Symbol;Acc:1971]	7928291	ENSG00000122863	10:73724123-73773322	+	NM_004273	0	10.07	4.78	0	0.0361415	OK	0.0244124	OK	0.475892	OK	0.00406903	OK	0.00353048	OK	0	OK	0	OK	0	OK	0.0175402	OK	0.0311214	OK	0	OK	0.0198083	OK	0.00386186	OK	0	OK	0	OK	0	OK	0	OK	0	OK	0	OK	75
PRR5-ARHGAP8;AR	Rho GTPase activating protein 8 [Source:HGNC Symbol;Acc:677]	8073705	ENSG00000241484	22:45098355-45258665	+	NM_001017526;NM_001198726;NM_181335;NM_181334	5.18	41.01	4.78	0	0.115141	OK	1.13236	OK	0.0666103	OK	0.0999627	OK	5.85673	OK	0.20083	OK	8.11558	OK	4.0054	OK	2.9684	OK	0.387534	OK	19.7926	OK	0.559547	OK	1.14464	OK	0.641118	OK	6.82777	OK	0.300565	OK	0.450528	OK	0.240186	OK	0.734751	OK	75
ECHDC3	enoyl CoA hydratase domain containing 3 [Source:HGNC Symbol;Acc:23489]	7926152	ENSG00000134463	10:11784365-11806069	+	NM_024693	10.36	62.76	4.77	0	1.43105	OK	0.306143	OK	0.513852	OK	0.338323	OK	0.196014	OK	0.903892	OK	1.08663	OK	0.720397	OK	2.10275	OK	0.215558	OK	7.16219	OK	0.609546	OK	0.546388	OK	0.070259	OK	1.017	OK	0.0762152	OK	0.294925	OK	0.215952	OK	0.294541	OK	75
RASGRP4	RAS guanyl releasing protein 4 [Source:HGNC Symbol;Acc:18958]	8036503	ENSG00000171777	19:38899695-38916945	-	NM_001146202;NM_001146203;NM_001146206;NM_001146204;NM_170604;NM_001146205;NM_001146207	108.7	565.26	4.76	3e-06	13.2531	OK	4.00791	OK	11.8006	OK	2.52827	OK	3.25718	OK	14.3974	OK	4.6742	OK	7.20588	OK	14.9112	OK	1.43997	OK	6.53872	OK	4.42264	OK	4.12077	OK	1.20675	OK	4.81549	OK	0.717817	OK	1.33685	OK	1.77949	OK	1.45654	OK	75
	KDEL (Lys-Asp-Glu-Leu) containing 1 pseudogene 1 [Source:HGNC Symbol;Acc:39193]		ENSG00000250329	5:127445178-127446686	+		1.59	10.32	4.76	0.003915	0.443156	OK	0.0249087	OK	0.344589	OK	0	OK	0.32504	OK	0.0319353	OK	0.0450382	OK	0.101239	OK	0.156416	OK	0.555883	OK	0.054433	OK	0.0404837	OK	0.0395457	OK	0.0932001	OK	0.211619	OK	0.0210581	OK	0.0184491	OK	0.0238682	OK	0.0513912	OK	75
	Small nucleolar RNA U13 [Source:RFAM;Acc:RF01210]	7915731	ENSG00000238945	1:45824324-45824420	-		0.47	3.43	4.76	0.008139	0	OK	0	OK	0	OK	0	OK	0	OK	0	OK	0	OK	0	OK	0	OK	0	OK	0	OK	0	OK	0	OK	0	OK	0	OK	0	OK	0	OK	0	OK	0	OK	75
	IMP (inosine monophosphate) dehydrogenase 1 pseudogene 6 [Source:HGNC Symbol;Acc:33961]		ENSG00000254294	8:124412822-124414335	+		0.65	5.03	4.76	0.009909	0.128769	OK	0.0744466	OK	0.171649	OK	0.0207384	OK	0.881511	OK	0.0159074	OK	0.0673023	OK	0.0504307	OK	0.0445232	OK	0.0988933	OK	0.0180766	OK	0.020166	OK	0.0787941	OK	0.0619003	OK	0.210826	OK	0.0209793	OK	0.01838	OK	0	OK	0	OK	75
HBG1	hemoglobin, gamma A [Source:HGNC Symbol;Acc:4831]	7946054;7946048	ENSG00000213934	11:5269313-5271122	-	NM_000559	0.78	174.92	4.76	0	28.4761	OK	2.63033	OK	40.6319	OK	6.90693	OK	0	OK	0	OK	192.24	OK	0.53271	OK	0.0235583	OK	5.5162	OK	0.0381928	OK	49.6629	OK	63.0928	OK	1.18422	OK	1.98672	OK	0.800653	OK	0.0390052	OK	2.16973	OK	0.108446	OK	75
			ENSG00000272476	6:108278617-108281190	+		6.88	46.26	4.76	0	4.55126	OK	0.51204	OK	1.0734	OK	0.854525	OK	0.170312	OK	0.247531	OK	1.07169	OK	0.675888	OK	4.04976	OK	0.98149	OK	0.524898	OK	0.382045	OK	0.979423	OK	0.853457	OK	0.220295	OK	0.503051	OK	0.338109	OK	0.530225	OK	0.342742	OK	75
TFEB	transcription factor EB [Source:HGNC Symbol;Acc:11753]	8126312	ENSG00000112561	6:41651716-41703997	-	NM_001271945;NM_007162;NM_001167827;NM_001271944;NM_001271943	265.68	1371.76	4.75	2e-06	19.3347	OK	9.39413	OK	21.7124	OK	7.53447	OK	13.3025	OK	21.8335	OK	9.285	OK	18.1529	OK	11.27	OK	19.1668	OK	40.5615	OK	13.6771	OK	9.68596	OK	15.5359	OK	96.1101	OK	3.94748	OK	4.47765	OK	5.17982	OK	5.06636	OK	75
ARHGEF40	Rho guanine nucleotide exchange factor (GEF) 40 [Source:HGNC Symbol;Acc:25516]	7973158	ENSG00000165801	14:21538429-21558399	+	NM_001278529;NM_018071;NM_001278530	92.9	513.65	4.75	0.000212	9.10862	OK	1.91079	OK	5.71476	OK	1.4478	OK	2.07162	OK	10.2708	OK	5.34457	OK	4.9015	OK	11.9446	OK	1.0321	OK	11.4257	OK	1.55025	OK	1.06719	OK	0.169669	OK	2.65048	OK	0.580698	OK	1.02476	OK	1.43265	OK	0.44674	OK	75
EMR3	egf-like module containing, mucin-like, hormone receptor-like 3 [Source:HGNC Symbol;Acc:23647]	8034851	ENSG00000131355	19:14729929-14800839	-	NM_032571	17.64	110.47	4.75	0.002781	3.15372	OK	0.781722	OK	3.72661	OK	0.423371	OK	0.227525	OK	2.68577	OK	0.577765	OK	0.51608	OK	4.19295	OK	0.606765	OK	3.84673	OK	0.83585	OK	0.365103	OK	0.0230492	OK	0.13741	OK	0.0312655	OK	0.0877401	OK	0.432618	OK	0.46146	OK	75
ANK1	ankyrin 1, erythrocytic [Source:HGNC Symbol;Acc:492]	8150439	ENSG00000029534	8:41510739-41754280	-	NM_020477;NM_020476;NM_020475;NM_000037;NM_001142445;NM_020478;NM_001142446;NM_020480	670.34	5987.35	4.75	0	17.4338	OK	48.1044	OK	129.906	OK	54.9615	OK	0.0857434	OK	19.112	OK	4.31811	OK	27.2691	OK	0.386828	OK	0.180939	OK	59.0014	OK	77.2294	OK	17.2142	OK	0.206786	OK	0.954456	OK	4.0544	OK	2.45589	OK	3.44198	OK	3.04322	OK	75
IL1B	interleukin 1, beta [Source:HGNC Symbol;Acc:5992]	8054722	ENSG00000125538	2:113587328-113594480	-	NM_000576	80.66	575.65	4.75	0	2.50622	OK	3.68737	OK	8.2446	OK	0.869391	OK	0.529202	OK	36.3159	OK	6.5617	OK	5.53256	OK	58.3705	OK	23.1767	OK	0.665548	OK	5.11677	OK	8.02671	OK	0.0995862	OK	0.636695	OK	1.87908	OK	1.6714	OK	1.68605	OK	1.28612	OK	75
LOC100506791			ENSG00000250584	5:1363697-1380182	-		1.07	24.29	4.75	0	0.119627	OK	0	OK	0.0536698	OK	0.117077	OK	0.395829	OK	0	OK	0.1297	OK	0	OK	0.0206851	OK	0.0207724	OK	0.0167984	OK	5.24705	OK	0.365919	OK	0	OK	0.143455	OK	0	OK	0.0579147	OK	0.0668098	OK	0	OK	75
PLBD1	phospholipase B domain containing 1 [Source:HGNC Symbol;Acc:26215]	7961440	ENSG00000121316	12:14656595-14721283	-	NM_024829	275.85	1469.73	4.74	3.8e-05	31.26	OK	11.2524	OK	62.9493	OK	9.40672	OK	5.01495	OK	24.1986	OK	54.67	OK	41.953	OK	12.1186	OK	6.20938	OK	10.5152	OK	34.651	OK	20.9563	OK	4.18336	OK	10.1055	OK	2.29491	OK	1.84317	OK	6.50427	OK	10.9448	OK	75
MILR1	mast cell immunoglobulin-like receptor 1 [Source:HGNC Symbol;Acc:27570]	8009243	ENSG00000271605	17:62461569-62464760	+	NM_001085423	7.56	40.15	4.74	4.6e-05	2.15033	OK	1.41528	OK	4.44406	OK	2.83356	OK	2.21383	OK	6.5768	OK	1.95545	OK	1.49347	OK	1.5216	OK	1.07235	OK	1.42174	OK	1.82094	OK	0.702825	OK	0.137486	OK	1.26305	OK	0.123704	OK	0.676879	OK	0.743545	OK	0.100457	OK	75
SIGLEC14	sialic acid binding Ig-like lectin 14 [Source:HGNC Symbol;Acc:32926]	8038885	ENSG00000254415	19:52145806-52150054	-	NM_001098612	25.89	142.53	4.74	0.000229	1.36961	OK	1.66618	OK	4.91631	OK	1.85976	OK	0.75747	OK	6.37265	OK	1.49705	OK	2.73672	OK	5.68228	OK	0.938945	OK	3.17528	OK	2.91732	OK	0.867172	OK	0.16501	OK	1.35332	OK	0.153822	OK	0.415909	OK	1.28026	OK	0.250942	OK	75
			ENSG00000223401	3:187461474-187463208	+		22.8	126.58	4.74	0.000246	1.37844	OK	1.66539	OK	2.2149	OK	0.702456	OK	2.16514	OK	0.181814	OK	3.00037	OK	0.372954	OK	2.06683	OK	1.10737	OK	0.334263	OK	1.13355	OK	7.73145	OK	5.74995	OK	5.0327	OK	0.156498	OK	0.27482	OK	0.444363	OK	0.698517	OK	75
RAB39A	RAB39A, member RAS oncogene family [Source:HGNC Symbol;Acc:16521]	7943577	ENSG00000179331	11:107799229-107834208	+	NM_017516	2.97	16.9	4.74	0.000511	0.28258	OK	0.0602098	OK	0.354653	OK	0.0838072	OK	0.0581632	OK	0.35969	OK	0.959983	OK	0.530536	OK	0.108056	OK	0.38388	OK	0.0438843	OK	0.17934	OK	0.143261	OK	0.0625495	OK	0.191765	OK	0.0509006	OK	0.0594496	OK	0.0576847	OK	0.041414	OK	75
			ENSG00000267093	19:55911113-55911787	-		10.02	58.99	4.74	0.001196	3.91634	OK	0.0666728	OK	6.37277	OK	0.0560443	OK	0.388772	OK	0.693018	OK	0.795586	OK	1.81975	OK	6.80197	OK	3.50969	OK	1.4497	OK	0.869659	OK	1.01319	OK	2.83888	OK	0.709904	OK	0.676542	OK	0.148383	OK	0.255931	OK	0.41215	OK	75
			ENSG00000269971	1:28100369-28100552	+		3.68	23.69	4.74	0.003314	1.77707	OK	3.45864	OK	0.924031	OK	0	OK	29.3697	OK	0	OK	3.58656	OK	1.1403	OK	2.0236	OK	8.28539	OK	0.803657	OK	3.80706	OK	3.88872	OK	2.25088	OK	4.9852	OK	0	OK	0.868214	OK	0	OK	1.58626	OK	75
			ENSG00000255355	11:59436785-59443514	+		0.84	5.89	4.74	0.005522	0.654371	OK	0.293218	OK	0.502829	OK	0	OK	0.206524	OK	0.0477233	OK	0.134898	OK	0	OK	0.196728	OK	0.0584729	OK	0.265438	OK	0.0597844	OK	0.1174	OK	0.0459305	OK	0	OK	0	OK	0	OK	0	OK	0.050335	OK	75
C9orf47	chromosome 9 open reading frame 47 [Source:HGNC Symbol;Acc:23669]	8156278	ENSG00000186354	9:91605778-91611055	+	NM_001001938;NM_001142413	0.82	5.03	4.74	0.005854	0.0836071	OK	0.014571	OK	0.134964	OK	0.030334	OK	0.00515264	OK	0.0927172	OK	0.0327032	OK	0.00748887	OK	0.0598294	OK	0.0232357	OK	0.00556969	OK	0.0642943	OK	0.00563694	OK	0	OK	0.0151136	OK	0	OK	0	OK	0.0204656	OK	0	OK	75
LINC00968	long intergenic non-protein coding RNA 968 [Source:HGNC Symbol;Acc:48727]		ENSG00000246430	8:57408805-57472382	-	NR_038236	0.47	3.31	4.74	0.00899	0.0112259	OK	0.0303085	OK	0.0698971	OK	0.101271	OK	0.0109724	OK	0.184009	OK	0.0136524	OK	0.0887368	OK	0.15552	OK	0.0678138	OK	0.250651	OK	0.0246117	OK	0.211782	OK	0.164086	OK	0	OK	0	OK	0.0653427	OK	0.0145162	OK	0	OK	75
MARCH4	membrane-associated ring finger (C3HC4) 4, E3 ubiquitin protein ligase [Source:HGNC Symbol;Acc:29269]	8058849	ENSG00000144583	2:217122588-217236750	-	NM_020814	0.25	3.85	4.74	0	0.0115022	OK	0	OK	0	OK	0	OK	0.0056189	OK	0.00990519	OK	0	OK	0.00790959	OK	0	OK	0.0185681	OK	0.00567001	OK	0.0189125	OK	0.252035	OK	0	OK	0.0164805	OK	0.00656633	OK	0	OK	0	OK	0	OK	75
DAAM2	dishevelled associated activator of morphogenesis 2 [Source:HGNC Symbol;Acc:18143]	8119357	ENSG00000146122	6:39760142-39872648	+	NM_001201427;NM_015345	8.21	144.52	4.74	0	0.121401	OK	0.0385719	OK	0.217754	OK	0	OK	0	OK	0.0667197	OK	0.0593733	OK	0.0729742	OK	0.468747	OK	0.0263415	OK	10.9216	OK	0.16756	OK	0.121376	OK	0.00342129	OK	0.394782	OK	0.0186264	OK	0.0203878	OK	0.0527706	OK	0.0379223	OK	75
HOMER3	homer homolog 3 (Drosophila) [Source:HGNC Symbol;Acc:17514]	8035566	ENSG00000051128	19:19040010-19052070	-	NM_001145724;NM_004838;NM_001145722;NM_001145721	18.23	93.69	4.73	2e-06	3.35531	OK	3.37299	OK	9.31654	OK	1.40492	OK	6.39936	OK	12.8126	OK	4.02737	OK	4.69463	OK	2.47143	OK	1.0512	OK	5.50347	OK	2.48215	OK	3.88059	OK	0.783231	OK	2.66638	OK	0.707949	OK	1.04836	OK	0.935658	OK	0.766451	OK	75
			ENSG00000227527	1:42801057-42804047	-		0.67	4.77	4.72	0.007809	0.15305	OK	0.205811	OK	0.052889	OK	0.115366	OK	0.750245	OK	0.0891913	OK	0	OK	0.0693334	OK	0.122775	OK	0	OK	0.298267	OK	0	OK	0.0548893	OK	0.0429654	OK	0.146111	OK	0	OK	0	OK	0	OK	0	OK	75
GGH	gamma-glutamyl hydrolase (conjugase, folylpolygammaglutamyl hydrolase) [Source:HGNC Symbol;Acc:4248]	8151032	ENSG00000137563	8:63927638-63951730	-	NM_003878	45.44	285.24	4.72	0	2.5993	OK	2.98418	OK	3.96728	OK	1.46543	OK	1.35026	OK	2.35846	OK	3.27694	OK	6.09581	OK	0.273014	OK	1.75669	OK	0.594769	OK	4.46127	OK	3.23188	OK	45.7185	OK	2.29785	OK	0.627688	OK	1.02496	OK	0.902825	OK	1.63465	OK	75
PLXNA4	plexin A4 [Source:HGNC Symbol;Acc:9102]	8142997;8142995	ENSG00000221866	7:131808091-132333447	-	NM_001105543;NM_181775;NM_020911	266.01	2503.16	4.72	0	0.0704831	OK	3.98881	OK	0.124635	OK	35.4328	OK	0.00930365	OK	3.50935	OK	1.89913	OK	20.068	OK	3.73306	OK	6.67458	OK	3.87525	OK	0.119616	OK	0.0347403	OK	0.0787681	OK	2.12777	OK	0.385871	OK	0.311408	OK	0.506682	OK	1.31945	OK	75
RUSC2	RUN and SH3 domain containing 2 [Source:HGNC Symbol;Acc:23625]	8155048	ENSG00000198853	9:35490124-35561895	+	NM_014806;NM_001135999	35.03	189.15	4.71	0.00011	4.09804	OK	0.488922	OK	0.74013	OK	0.40818	OK	0.616195	OK	1.24597	OK	1.56596	OK	1.93037	OK	0.575308	OK	0.510447	OK	0.62198	OK	0.456266	OK	0.820733	OK	0.0740023	OK	0.189153	OK	0.100492	OK	0.327517	OK	0.244531	OK	0.133334	OK	75
		8153835	ENSG00000255182	8:145721001-145730827	-		5.68	31.68	4.71	0.000374	5.38966	OK	2.21427	OK	5.11999	OK	5.52021	OK	37.9569	OK	22.8897	OK	5.2336	OK	2.10492	OK	2.49344	OK	2.91538	OK	5.14025	OK	8.27838	OK	2.14865	OK	10.0292	OK	3.23028	OK	2.39717	OK	3.20147	OK	2.31652	OK	2.88507	OK	75
RHBDF1	rhomboid 5 homolog 1 (Drosophila) [Source:HGNC Symbol;Acc:20561]	7998136	ENSG00000007384	16:108058-126354	-	NM_022450	5.01	28.84	4.71	0.000772	1.19091	OK	0.155024	OK	0.252602	OK	0.142961	OK	1.33926	OK	0.138344	OK	2.41375	OK	0.508058	OK	0.544435	OK	1.00729	OK	0.214595	OK	0.0761327	OK	0.716126	OK	0.130826	OK	0.389015	OK	0.128145	OK	0.083434	OK	0.0439612	OK	0.136012	OK	75
ART3	ADP-ribosyltransferase 3 [Source:HGNC Symbol;Acc:725]	8095806	ENSG00000156219	4:76932337-77033955	+	NM_001130017;NM_001130016;NM_001179	1.81	11.25	4.71	0.002837	0.563615	OK	0	OK	0	OK	0	OK	0.0810805	OK	0	OK	0.194833	OK	0.203782	OK	0.0720575	OK	0.484086	OK	0.018012	OK	0.0454079	OK	0.177842	OK	0.125042	OK	0.210704	OK	0.0943509	OK	0.0643808	OK	0	OK	0.0170042	OK	75
TFAP2A	transcription factor AP-2 alpha (activating enhancer binding protein 2 alpha) [Source:HGNC Symbol;Acc:11742]	8123864	ENSG00000137203	6:10393419-10419892	-	NM_001042425;NM_001032280;NM_003220	1.84	19.07	4.71	0	0	OK	0.0574286	OK	0	OK	0.106219	OK	0.166426	OK	0.0246061	OK	0.10934	OK	0.0980734	OK	0	OK	0.0369605	OK	0.071384	OK	0.106344	OK	0.0512785	OK	2.74005	OK	0	OK	0.0716481	OK	0.0500463	OK	0	OK	0.0263723	OK	75
[truncated: 3,043 more rows]
[truncated: 2 more columns]

## Sheet: b) Overlap with GEP array
Supplementary Dataset 4: Differentially expressed genes according WTS data set and overlaps with GEP-array based analyses.
both		only RNA Seq		only GEP
[truncated: 439 more rows]
