# Supplementary material for: Actionable perturbations of damage responses by TCL1/ATM and epigenetic lesions form the basis of T-PLL
Source: Nat Commun. 2018 Feb 15;9:697. doi: 10.1038/s41467-017-02688-6 (PMC5814445; doi:10.1038/s41467-017-02688-6)
Supplement: Supplementary file 7 — Supplementary Data 5 [file 41467_2017_2688_MOESM7_ESM.xlsx]

## Sheet: index
Sheet	description
a	Differentially used exons according to WTS.
b	Ingenuity pathway analysis of genes affected by differential exon usage.

## Sheet: a) q<0.01; log2(fc>)5
Supplementary Dataset 5: Differentially used exons according to WTS.
Symbol	EnsemblID	ExonBin	q value	fold change	ExonOntology
SF1	ENSG00000168066	E014	6.09501e-60	16.2337	Compositionally_biased_region_of_peptide [EXONT:000024]; Protein binding [EXONT:001885]; Intrinsically_unstructured_polypeptide_region [EXONT:000074];
SF1	ENSG00000168066	E011	6.55403e-42	12.665	Compositionally_biased_region_of_peptide [EXONT:000024]; Protein binding [EXONT:001885]; Intrinsically_unstructured_polypeptide_region [EXONT:000074];
SF1	ENSG00000168066	E010	2.33937e-33	23.6948	O-phospho-L-serine [EXONT:000161]; O4'-phospho-L-tyrosine [EXONT:000164]; Monomethylated L-arginine [EXONT:000240]; Ubiquitinylated lysine [EXONT:000797]; Compositionally_biased_region_of_peptide [EXONT:000024]; Protein binding [EXONT:001885]; Intrinsically_unstructured_polypeptide_region [EXONT:000074];
NPM1	ENSG00000181163	E025	2.21412e-29	29.6871	Compositionally_biased_region_of_peptide [EXONT:000024]; Protein binding [EXONT:001885]; Intrinsically_unstructured_polypeptide_region [EXONT:000074];
SF1	ENSG00000168066	E015	1.21947e-28	22.7338	Compositionally_biased_region_of_peptide [EXONT:000024]; Protein binding [EXONT:001885]; Intrinsically_unstructured_polypeptide_region [EXONT:000074];
NPM1	ENSG00000181163	E024	5.06349e-28	30.9925	Compositionally_biased_region_of_peptide [EXONT:000024]; Protein binding [EXONT:001885]; Intrinsically_unstructured_polypeptide_region [EXONT:000074];
SF1	ENSG00000168066	E009	5.06349e-28	23.5378	O4'-phospho-L-tyrosine [EXONT:000164]; Compositionally_biased_region_of_peptide [EXONT:000024]; Protein binding [EXONT:001885]; Intrinsically_unstructured_polypeptide_region [EXONT:000074];
UBA52	ENSG00000221983	E023	6.45966e-25	-31.8785	Ubiquitin domain [EXONT:002346]; Ubiquitin conserved site [EXONT:008902]; O-phospho-L-serine [EXONT:000161]; O4'-phospho-L-tyrosine [EXONT:000164]; N-acetylated L-lysine [EXONT:000180]; N6-acetyl-L-lysine [EXONT:000192]; Ubiquitinylated lysine [EXONT:000797]; N6-glycyl-L-lysine [EXONT:000340]; Peptide_helix [EXONT:000037]; Beta_strand [EXONT:000051];
RPL10A	ENSG00000198755	E009	7.64509e-24	-106.113	Ribosomal protein L1-like [EXONT:010007]; Ribosomal protein L1, 2-layer alpha/beta-sandwich [EXONT:007820]; Ribosomal protein L1, 3-layer alpha/beta-sandwich [EXONT:007821]; N-acetylated L-lysine [EXONT:000180]; N6-acetyl-L-lysine [EXONT:000192]; Ubiquitinylated lysine [EXONT:000797];
RPS14	ENSG00000164587	E009	2.75863e-23	-73.4179	Nuclear_export_signal [EXONT:000067];
CD37	ENSG00000104894	E030	6.63276e-23	19.6007	Tetraspanin, EC2 domain [EXONT:005402]; Ubiquitinylated lysine [EXONT:000797]; Protein binding [EXONT:001885];
RPS12	ENSG00000112306	E006	8.83119e-23	-68.5807	Ribosomal protein L7Ae/L30e/S12e/Gadd45 [EXONT:003846]; O4'-phospho-L-tyrosine [EXONT:000164];
NPM1	ENSG00000181163	E023	1.30389e-22	42.1899	N-acetylated L-lysine [EXONT:000180]; N6-acetyl-L-lysine [EXONT:000192]; Ubiquitinylated lysine [EXONT:000797]; Compositionally_biased_region_of_peptide [EXONT:000024]; Protein binding [EXONT:001885]; Nuclear_localization_signal [EXONT:000064]; Intrinsically_unstructured_polypeptide_region [EXONT:000074];
EZR	ENSG00000092820	E005	3.39773e-22	62.213	Ezrin/radixin/moesin, C-terminal [EXONT:005989]; O-phospho-L-threonine [EXONT:000162]; O4'-phospho-L-tyrosine [EXONT:000164]; Ubiquitinylated lysine [EXONT:000797]; Protein binding [EXONT:001885];
CTD-2020K17.3	ENSG00000233175	E005	3.50201e-22	22.6142	Armadillo-type fold [EXONT:002717]; Formin, FH3 domain [EXONT:005687]; Formin, GTPase-binding and FH3 domain [EXONT:007171];
RPL31	ENSG00000071082	E004	4.30894e-22	16.7796
TBC1D10C	ENSG00000175463	E022	1.68365e-20	15.6713	Rab-GTPase-TBC domain [EXONT:002050];
ANP32B	ENSG00000136938	E005	2.56676e-20	-29.6682	Leucine rich repeat 4 [EXONT:010772]; Leucine-rich repeat [EXONT:002926]; Ubiquitinylated lysine [EXONT:000797]; Polypeptide_repeat [EXONT:000027]; Peptide_helix [EXONT:000037]; Beta_strand [EXONT:000051];
SF3A1	ENSG00000099995	E007	2.56676e-20	15.0325	O-phospho-L-serine [EXONT:000161]; Intrinsically_unstructured_polypeptide_region [EXONT:000074];
ARHGDIA	ENSG00000141522	E011	4.91463e-20	16.5975	Rho GDP-dissociation inhibitor domain [EXONT:010363]; Immunoglobulin E-set [EXONT:002181]; Beta_strand [EXONT:000051]; Protein binding [EXONT:001885];
EZR	ENSG00000092820	E006	9.52005e-19	45.9253	Ezrin/radixin/moesin, C-terminal [EXONT:005989]; Ubiquitinylated lysine [EXONT:000797]; Protein binding [EXONT:001885]; Nuclear_export_signal [EXONT:000067]; Intrinsically_unstructured_polypeptide_region [EXONT:000074];
RPS21	ENSG00000171858	E001	1.09655e-18	15.0428
ARHGDIA	ENSG00000141522	E012	1.13005e-17	21.3285	Rho GDP-dissociation inhibitor domain [EXONT:010363]; Immunoglobulin E-set [EXONT:002181]; Beta_strand [EXONT:000051]; Protein binding [EXONT:001885];
FCMR	ENSG00000162894	E007	3.33841e-17	14.4968	Intrinsically_unstructured_polypeptide_region [EXONT:000074];
SF1	ENSG00000168066	E016	8.02533e-17	120.158	Dimethylated L-arginine [EXONT:000238]; Compositionally_biased_region_of_peptide [EXONT:000024]; Protein binding [EXONT:001885]; Intrinsically_unstructured_polypeptide_region [EXONT:000074];
FUS	ENSG00000089280	E030	8.55024e-17	10.4992	Nucleotide-binding, alpha-beta plait [EXONT:006334]; Asymmetric dimethyl-L-arginine [EXONT:000239]; Omega-N-methyl-L-arginine [EXONT:000241]; Compositionally_biased_region_of_peptide [EXONT:000024]; Intrinsically_unstructured_polypeptide_region [EXONT:000074];
DAZAP1	ENSG00000071626	E020	1.44772e-16	15.1036	O-phospho-L-serine [EXONT:000161]; Compositionally_biased_region_of_peptide [EXONT:000024]; Cilia targeting sequence [EXONT:000017]; Intrinsically_unstructured_polypeptide_region [EXONT:000074];
RPS15	ENSG00000115268	E023	1.69068e-15	-38.2569
HNRNPUL1	ENSG00000105323	E052	3.86263e-15	15.6884	O-phospho-L-serine [EXONT:000161]; Monomethylated L-arginine [EXONT:000240]; Compositionally_biased_region_of_peptide [EXONT:000024]; Polypeptide_repeat [EXONT:000027]; O4'-phospho-L-tyrosine [EXONT:000164]; Protein binding [EXONT:001885]; Intrinsically_unstructured_polypeptide_region [EXONT:000074];
NPM1	ENSG00000181163	E026	6.48388e-15	45.5425	Ubiquitinylated lysine [EXONT:000797]; Compositionally_biased_region_of_peptide [EXONT:000024]; Protein binding [EXONT:001885]; Intrinsically_unstructured_polypeptide_region [EXONT:000074];
GNAI2	ENSG00000114353	E023	6.84462e-15	-50.3039	P-loop containing nucleoside triphosphate hydrolase [EXONT:002271]; Ubiquitinylated lysine [EXONT:000797]; Nucleotide_binding_site [EXONT:000062]; Nuclear_export_signal [EXONT:000067];
HNRNPUL1	ENSG00000105323	E054	3.15566e-14	9.46082	Compositionally_biased_region_of_peptide [EXONT:000024]; Protein binding [EXONT:001885]; Intrinsically_unstructured_polypeptide_region [EXONT:000074];
DEK	ENSG00000124795	E004	6.60662e-14	6.42964
FMNL1	ENSG00000184922	E037	1.07691e-13	6.66269
RPS19	ENSG00000105372	E008	1.22417e-13	26.3888
NRGN	ENSG00000154146	E004	1.28906e-13	5.17909
CLASRP	ENSG00000104859	E031	1.99432e-13	15.1901	Suppressor of white apricot N-terminal domain [EXONT:008607]; O-phospho-L-serine [EXONT:000161]; O-phospho-L-threonine [EXONT:000162]; Monomethylated L-arginine [EXONT:000240]; Compositionally_biased_region_of_peptide [EXONT:000024]; Nuclear_localization_signal [EXONT:000064];
SIPA1	ENSG00000213445	E025	2.65276e-13	17.5079	PDZ domain [EXONT:002840]; O-phospho-L-serine [EXONT:000161]; O-phospho-L-threonine [EXONT:000162]; Intrinsically_unstructured_polypeptide_region [EXONT:000074];
BSG	ENSG00000172270	E025	4.23305e-13	-18.9145	Immunoglobulin-like fold [EXONT:002625]; Immunoglobulin subtype [EXONT:003680]; Immunoglobulin-like domain [EXONT:004886]; Immunoglobulin I-set [EXONT:006539]; Ubiquitinylated lysine [EXONT:000797]; Beta_strand [EXONT:000051]; Intrinsically_unstructured_polypeptide_region [EXONT:000074];
ZYX	ENSG00000159840	E018	7.1708e-13	-17.5052	O-phospho-L-serine [EXONT:000161]; Protein binding [EXONT:001885]; Intrinsically_unstructured_polypeptide_region [EXONT:000074];
RPL15	ENSG00000174748	E022	9.40423e-13	6.17508
TBC1D10C	ENSG00000175463	E021	1.06804e-12	6.46197
DIAPH1	ENSG00000131504	E011	1.38918e-12	15.6206	Formin, FH2 domain [EXONT:007623]; Coiled_coil [EXONT:000035]; Protein binding [EXONT:001885]; Identical protein binding [EXONT:004898]; Nuclear_localization_signal [EXONT:000064]; ER_retention_signal [EXONT:000069]; Intrinsically_unstructured_polypeptide_region [EXONT:000074];
RWDD1	ENSG00000111832	E014	1.39362e-12	-12.2639	O-phospho-L-threonine [EXONT:000162];
SF3A1	ENSG00000099995	E008	1.39362e-12	19.5636	Intrinsically_unstructured_polypeptide_region [EXONT:000074];
RPS23	ENSG00000186468	E009	1.90183e-12	21.3758	Nucleic acid-binding, OB-fold [EXONT:002600]; Nuclear_localization_signal [EXONT:000064];
LGALSL	ENSG00000119862	E013	2.68586e-12	-5.74518
LUC7L	ENSG00000007392	E018	2.68832e-12	11.9863	Compositionally_biased_region_of_peptide [EXONT:000024]; Coiled_coil [EXONT:000035]; Protein binding [EXONT:001885]; Nuclear_localization_signal [EXONT:000064];
B2M	ENSG00000166710	E023	3.28623e-12	108.807	Immunoglobulin-like fold [EXONT:002625]; Peptide_helix [EXONT:000037]; Protein binding [EXONT:001885];
GRK6	ENSG00000198055	E025	4.31471e-12	20.768	Protein kinase-like domain [EXONT:002212]; Protein kinase domain [EXONT:002406]; Serine/threonine- /dual specificity protein kinase, catalytic domain [EXONT:003188]; Ubiquitinylated lysine [EXONT:000797]; Peptide_helix [EXONT:000037]; Beta_strand [EXONT:000051];
RPL27	ENSG00000131469	E013	4.31471e-12	-78.7388	KOW [EXONT:004387]; Translation protein SH3-like domain [EXONT:005426]; Ribosomal protein L2 domain 2 [EXONT:006600]; O-phospho-L-threonine [EXONT:000162]; O4'-phospho-L-tyrosine [EXONT:000164]; Ubiquitinylated lysine [EXONT:000797]; Nuclear_localization_signal [EXONT:000064];
ZAP70	ENSG00000115085	E019	4.31471e-12	-40.5202	Protein kinase-like domain [EXONT:002212]; Protein kinase domain [EXONT:002406]; Serine-threonine/tyrosine-protein kinase catalytic domain [EXONT:002705]; Protein kinase, ATP binding site [EXONT:007898]; Tyrosine-protein kinase, catalytic domain [EXONT:009061]; O-phospho-L-serine [EXONT:000161]; O-phospho-L-threonine [EXONT:000162]; O4'-phospho-L-tyrosine [EXONT:000164]; Ubiquitinylated lysine [E…
PLCB2	ENSG00000137841	E024	5.32196e-12	6.93532	Intrinsically_unstructured_polypeptide_region [EXONT:000074];
CTBP1	ENSG00000159692	E007	5.82752e-12	16.465	D-isomer specific 2-hydroxyacid dehydrogenase, catalytic domain [EXONT:004505]; Polypeptide_turn_motif [EXONT:000022]; Beta_strand [EXONT:000051];
CD37	ENSG00000104894	E032	6.10238e-12	20.2947	Tetraspanin, EC2 domain [EXONT:005402]; O-phospho-L-serine [EXONT:000161]; N4-(N-acetylamino)glucosyl-L-asparagine [EXONT:000992]; Protein binding [EXONT:001885];
KIFC2	ENSG00000167702	E031	1.34003e-11	10.594	P-loop containing nucleoside triphosphate hydrolase [EXONT:002271]; Kinesin, motor domain [EXONT:002977]; Kinesin, motor region, conserved site [EXONT:008866]; O-phospho-L-serine [EXONT:000161]; O-phospho-L-threonine [EXONT:000162]; Compositionally_biased_region_of_peptide [EXONT:000024]; Intrinsically_unstructured_polypeptide_region [EXONT:000074];
ANP32B	ENSG00000136938	E008	1.46069e-11	-73.1526	Leucine rich repeat 4 [EXONT:010772]; Leucine-rich repeat [EXONT:002926]; U2A'/phosphoprotein 32 family A, C-terminal [EXONT:003683]; O-phospho-L-serine [EXONT:000161]; O-phospho-L-threonine [EXONT:000162]; O4'-phospho-L-tyrosine [EXONT:000164]; N-acetylated L-lysine [EXONT:000180]; N6-acetyl-L-lysine [EXONT:000192]; Ubiquitinylated lysine [EXONT:000797]; Compositionally_biased_region_of_peptide …
RPL27	ENSG00000131469	E007	2.4301e-11	55.6341	KOW [EXONT:004387]; Translation protein SH3-like domain [EXONT:005426]; Ribosomal protein L2 domain 2 [EXONT:006600]; Ubiquitinylated lysine [EXONT:000797]; Intrinsically_unstructured_polypeptide_region [EXONT:000074];
B2M	ENSG00000166710	E029	2.81176e-11	106.316
COL18A1	ENSG00000182871	E046	3.5222e-11	8.58567	C-type lectin fold [EXONT:002287]; C-type lectin-like [EXONT:002288]; Collagenase NC10/endostatin [EXONT:005718]; Nuclear_localization_signal [EXONT:000064];
TRAV19	ENSG00000211799	E002	3.8466e-11	6.24278
RPL35	ENSG00000136942	E013	4.37153e-11	14.8363
UBA52	ENSG00000221983	E007	4.6858e-11	13.143
ITM2B	ENSG00000136156	E007	5.34361e-11	-50.2545	BRICHOS domain [EXONT:004876]; O4'-phospho-L-tyrosine [EXONT:000164]; L-cystine (cross-link) [EXONT:000121]; Cysteinylation (disulfide with free L-cysteine) [EXONT:000935]; N4-(N-acetylamino)glucosyl-L-asparagine [EXONT:000992];
BCLAF1	ENSG00000029363	E014	5.904e-11	10.8366
SF3A1	ENSG00000099995	E006	5.93698e-11	11.8302	Intrinsically_unstructured_polypeptide_region [EXONT:000074];
SNRPD2	ENSG00000125743	E007	9.23932e-11	-39.6429	Like-Sm (LSM) domain [EXONT:002662]; Ribonucleoprotein LSM domain [EXONT:002663]; Ribonucleoprotein LSM domain, eukaryotic/archaea-type [EXONT:004698]; Ubiquitinylated lysine [EXONT:000797]; Peptide_helix [EXONT:000037]; Beta_strand [EXONT:000051];
ACIN1	ENSG00000100813	E018	9.47146e-11	15.9403	Intrinsically_unstructured_polypeptide_region [EXONT:000074];
RPS19	ENSG00000105372	E007	9.72107e-11	29.3874
RWDD1	ENSG00000111832	E013	1.32239e-10	-25.8063	Ubiquitin-conjugating enzyme/RWD-like [EXONT:002340]; RWD domain [EXONT:004637]; Peptide_helix [EXONT:000037]; Nuclear_localization_signal [EXONT:000064]; Intrinsically_unstructured_polypeptide_region [EXONT:000074];
CRTC2	ENSG00000160741	E008	1.35269e-10	19.1114	O-phospho-L-serine [EXONT:000161]; O-phospho-L-threonine [EXONT:000162]; Compositionally_biased_region_of_peptide [EXONT:000024]; Intrinsically_unstructured_polypeptide_region [EXONT:000074];
MAPK8IP3	ENSG00000138834	E065	1.35269e-10	8.46194	Intrinsically_unstructured_polypeptide_region [EXONT:000074];
H3F3B	ENSG00000132475	E005	1.39509e-10	-35.2404
ACIN1	ENSG00000100813	E019	1.64358e-10	15.8925	Intrinsically_unstructured_polypeptide_region [EXONT:000074];
RPS19	ENSG00000105372	E003	3.10273e-10	29.9933
RPL34	ENSG00000109475	E002	3.19151e-10	7.98495
DVL1	ENSG00000107404	E003	3.50957e-10	7.18651	Dishevelled C-terminal [EXONT:010240]; Winged helix-turn-helix DNA-binding domain [EXONT:002099]; Protein binding [EXONT:001885]; Intrinsically_unstructured_polypeptide_region [EXONT:000074];
LUC7L	ENSG00000007392	E015	3.94264e-10	10.5562	O-phospho-L-serine [EXONT:000161]; Compositionally_biased_region_of_peptide [EXONT:000024]; Protein binding [EXONT:001885]; Nuclear_localization_signal [EXONT:000064];
NELFE	ENSG00000204356	E012	4.48873e-10	18.2518	O-phospho-L-serine [EXONT:000161]; Polypeptide_repeat [EXONT:000027]; Intrinsically_unstructured_polypeptide_region [EXONT:000074];
RPS15	ENSG00000115268	E010	4.77314e-10	21.8852
ITM2B	ENSG00000136156	E012	5.04015e-10	6.83698
DDX42	ENSG00000198231	E052	5.52025e-10	6.38479	Compositionally_biased_region_of_peptide [EXONT:000024];
RPL31	ENSG00000071082	E010	5.77551e-10	-75.0997
DNAJA1	ENSG00000086061	E008	7.2072e-10	46.3704	HSP40/DnaJ peptide-binding [EXONT:005420]; Protein binding [EXONT:001885]; Intrinsically_unstructured_polypeptide_region [EXONT:000074];
PHF1	ENSG00000112511	E024	7.4407e-10	-18.181
TTC3	ENSG00000182670	E077	8.17717e-10	14.0646	O-phospho-L-serine [EXONT:000161]; Protein binding [EXONT:001885];
FUS	ENSG00000089280	E032	1.0912e-09	9.73068	Zinc finger, RanBP2-type [EXONT:003029]; Dimethylated L-arginine [EXONT:000238]; Asymmetric dimethyl-L-arginine [EXONT:000239]; Monomethylated L-arginine [EXONT:000240]; Compositionally_biased_region_of_peptide [EXONT:000024]; Zinc_finger_binding_site [EXONT:000073]; Intrinsically_unstructured_polypeptide_region [EXONT:000074];
RBM25	ENSG00000119707	E031	1.23361e-09	23.8642	Compositionally_biased_region_of_peptide [EXONT:000024]; Nuclear_localization_signal [EXONT:000064]; Intrinsically_unstructured_polypeptide_region [EXONT:000074];
TRA2B	ENSG00000136527	E011	1.36325e-09	20.2441	O4'-phospho-L-tyrosine [EXONT:000164]; Compositionally_biased_region_of_peptide [EXONT:000024]; Nuclear_localization_signal [EXONT:000064];
LUC7L	ENSG00000007392	E014	1.38179e-09	9.72234	Compositionally_biased_region_of_peptide [EXONT:000024]; Protein binding [EXONT:001885]; Nuclear_localization_signal [EXONT:000064];
ERH	ENSG00000100632	E005	1.93899e-09	-34.9292	Ubiquitinylated lysine [EXONT:000797]; Peptide_helix [EXONT:000037]; Beta_strand [EXONT:000051];
UBA52	ENSG00000221983	E008	2.06051e-09	17.2266
APEX1	ENSG00000100823	E035	2.11791e-09	-20.8797	Endonuclease/exonuclease/phosphatase [EXONT:002144]; O-phospho-L-serine [EXONT:000161]; O4'-phospho-L-tyrosine [EXONT:000164]; Ubiquitinylated lysine [EXONT:000797]; Peptide_helix [EXONT:000037]; Beta_strand [EXONT:000051]; Protein binding [EXONT:001885];
CD37	ENSG00000104894	E008	2.27618e-09	-6.50549
HAPLN3	ENSG00000140511	E004	2.51306e-09	27.1061	C-type lectin fold [EXONT:002287]; C-type lectin-like [EXONT:002288]; Link [EXONT:002289]; L-cystine (cross-link) [EXONT:000121]; Cysteinylation (disulfide with free L-cysteine) [EXONT:000935];
EEF1D	ENSG00000104529	E020	3.04796e-09	28.6311	Elongation factor 1 beta central acidic region, eukaryote [EXONT:008521]; O4'-phospho-L-tyrosine [EXONT:000164]; Nuclear_localization_signal [EXONT:000064]; Intrinsically_unstructured_polypeptide_region [EXONT:000074];
PPP1R2	ENSG00000184203	E002	3.22685e-09	9.88988
SF3A1	ENSG00000099995	E009	3.60977e-09	28.3949	Compositionally_biased_region_of_peptide [EXONT:000024]; Intrinsically_unstructured_polypeptide_region [EXONT:000074];
CCNL2	ENSG00000221978	E011	3.9964e-09	11.9025	O-phospho-L-serine [EXONT:000161]; O-phospho-L-threonine [EXONT:000162]; Nuclear_localization_signal [EXONT:000064];
ATG16L2	ENSG00000168010	E019	4.11129e-09	6.39562	Autophagy-related protein 16 [EXONT:007028]; Coiled_coil [EXONT:000035];
TAF1C	ENSG00000103168	E010	4.44429e-09	10.422
GRK6	ENSG00000198055	E026	6.48762e-09	28.4507	Protein kinase-like domain [EXONT:002212]; Protein kinase domain [EXONT:002406]; Serine/threonine- /dual specificity protein kinase, catalytic domain [EXONT:003188]; Ubiquitinylated lysine [EXONT:000797]; Peptide_helix [EXONT:000037]; Beta_strand [EXONT:000051]; Nuclear_localization_signal [EXONT:000064];
SRSF2	ENSG00000161547	E016	7.12134e-09	-6.54134
SUB1	ENSG00000113387	E029	7.33911e-09	6.25252
CD37	ENSG00000104894	E010	7.37396e-09	-8.22969
RPL27	ENSG00000131469	E008	8.32226e-09	74.2015	KOW [EXONT:004387]; Translation protein SH3-like domain [EXONT:005426]; Ribosomal protein L2 domain 2 [EXONT:006600]; N-acetylated L-lysine [EXONT:000180]; N6-acetyl-L-lysine [EXONT:000192]; Ubiquitinylated lysine [EXONT:000797];
ANP32B	ENSG00000136938	E004	8.92255e-09	-29.9227	Leucine-rich repeat [EXONT:002926]; N-acetylated L-lysine [EXONT:000180]; N6-acetyl-L-lysine [EXONT:000192]; Polypeptide_repeat [EXONT:000027]; Peptide_helix [EXONT:000037]; Beta_strand [EXONT:000051];
ATXN2L	ENSG00000168488	E047	1.03505e-08	20.0604	Intrinsically_unstructured_polypeptide_region [EXONT:000074];
HNRNPM	ENSG00000099783	E035	1.06623e-08	17.9472	O-phospho-L-serine [EXONT:000161]; N-acetylated L-lysine [EXONT:000180]; N6-acetyl-L-lysine [EXONT:000192]; Ubiquitinylated lysine [EXONT:000797]; Compositionally_biased_region_of_peptide [EXONT:000024]; Protein binding [EXONT:001885]; Intrinsically_unstructured_polypeptide_region [EXONT:000074];
RPS23	ENSG00000186468	E010	1.07163e-08	18.4627	Nucleic acid-binding, OB-fold [EXONT:002600]; O4'-phospho-L-tyrosine [EXONT:000164]; N-acetylated L-lysine [EXONT:000180]; N6-acetyl-L-lysine [EXONT:000192]; Ubiquitinylated lysine [EXONT:000797];
U2AF2	ENSG00000063244	E018	1.12873e-08	-33.8903	RNA recognition motif domain [EXONT:002265]; Nucleotide-binding, alpha-beta plait [EXONT:006334]; Ubiquitinylated lysine [EXONT:000797]; Peptide_helix [EXONT:000037]; Beta_strand [EXONT:000051];
CHD3	ENSG00000170004	E061	1.20402e-08	17.9799	Protein binding [EXONT:001885]; Intrinsically_unstructured_polypeptide_region [EXONT:000074];
TRA2A	ENSG00000164548	E005	1.2362e-08	5.89222
RPL19	ENSG00000108298	E022	1.29712e-08	-6.58236
LUC7L	ENSG00000007392	E013	1.38378e-08	9.85865	O-phospho-L-serine [EXONT:000161]; Compositionally_biased_region_of_peptide [EXONT:000024]; Protein binding [EXONT:001885]; Nuclear_localization_signal [EXONT:000064];
RPL35	ENSG00000136942	E007	1.5785e-08	-31.4751	Ribosomal protein L29, conserved site [EXONT:008237]; Ubiquitinylated lysine [EXONT:000797]; Protein binding [EXONT:001885]; Nuclear_localization_signal [EXONT:000064];
C1D	ENSG00000197223	E007	1.6595e-08	-9.3482
BCAS2	ENSG00000116752	E003	1.87022e-08	-38.2327	Coiled_coil [EXONT:000035];
RHOT2	ENSG00000140983	E036	1.97784e-08	-15.1014	P-loop containing nucleoside triphosphate hydrolase [EXONT:002271]; Small GTP-binding protein domain [EXONT:004260]; O-phospho-L-serine [EXONT:000161];
PLCB2	ENSG00000137841	E023	2.34459e-08	7.04772	Intrinsically_unstructured_polypeptide_region [EXONT:000074];
ATG16L2	ENSG00000168010	E021	2.37099e-08	6.22987	Autophagy-related protein 16 [EXONT:007028]; Coiled_coil [EXONT:000035]; Nuclear_localization_signal [EXONT:000064]; Intrinsically_unstructured_polypeptide_region [EXONT:000074];
GRASP	ENSG00000161835	E020	2.56752e-08	7.33077	O-phospho-L-threonine [EXONT:000162]; O4'-phospho-L-tyrosine [EXONT:000164]; Compositionally_biased_region_of_peptide [EXONT:000024]; Intrinsically_unstructured_polypeptide_region [EXONT:000074];
AP3D1	ENSG00000065000	E022	2.59576e-08	12.5022	Compositionally_biased_region_of_peptide [EXONT:000024]; Nuclear_localization_signal [EXONT:000064]; Intrinsically_unstructured_polypeptide_region [EXONT:000074];
PLCB2	ENSG00000137841	E025	2.60681e-08	11.4947	Monomethylated L-arginine [EXONT:000240]; Nuclear_localization_signal [EXONT:000064]; Nuclear_export_signal [EXONT:000067]; Intrinsically_unstructured_polypeptide_region [EXONT:000074];
AGAP2	ENSG00000135439	E003	3.00071e-08	5.68029	Ankyrin repeat [EXONT:003138]; Ankyrin repeat-containing domain [EXONT:009062]; O4'-phospho-L-tyrosine [EXONT:000164]; Polypeptide_repeat [EXONT:000027];
HNRNPA2B1	ENSG00000122566	E013	3.01864e-08	98.3131	O-phospho-L-serine [EXONT:000161]; O4'-phospho-L-tyrosine [EXONT:000164]; Acetylated L-serine [EXONT:000185]; Monomethylated L-arginine [EXONT:000240]; Compositionally_biased_region_of_peptide [EXONT:000024]; Nuclear_localization_signal [EXONT:000064]; Nuclear_export_signal [EXONT:000067];
MORF4L1	ENSG00000185787	E047	3.34478e-08	-64.7189	MRG domain [EXONT:010898]; O4'-phospho-L-tyrosine [EXONT:000164]; Ubiquitinylated lysine [EXONT:000797]; Peptide_helix [EXONT:000037]; Beta_strand [EXONT:000051]; Protein binding [EXONT:001885]; Identical protein binding [EXONT:004898]; Nuclear_localization_signal [EXONT:000064];
RPL35	ENSG00000136942	E014	3.42594e-08	18.0503
RPS15	ENSG00000115268	E009	3.45876e-08	21.5497
PHF1	ENSG00000112511	E037	3.52028e-08	21.7309	Intrinsically_unstructured_polypeptide_region [EXONT:000074];
FLOT1	ENSG00000137312	E006	3.57991e-08	16.1186	O4'-phospho-L-tyrosine [EXONT:000164]; Protein binding [EXONT:001885]; Nuclear_localization_signal [EXONT:000064];
CD37	ENSG00000104894	E009	3.82538e-08	-7.83055
KCND3	ENSG00000171385	E001	3.89801e-08	7.30784
CD37	ENSG00000104894	E007	4.05611e-08	-6.404
GIGYF1	ENSG00000146830	E008	4.05611e-08	-14.1028	Intrinsically_unstructured_polypeptide_region [EXONT:000074];
RPS15	ENSG00000115268	E008	4.05611e-08	19.8334
YBX1	ENSG00000065978	E011	4.05611e-08	58.1411	O4'-phospho-L-tyrosine [EXONT:000164]; Monomethylated L-arginine [EXONT:000240]; Protein binding [EXONT:001885];
NONO	ENSG00000147140	E039	4.06407e-08	21.1933	Protein binding [EXONT:001885]; Identical protein binding [EXONT:004898];
USP42	ENSG00000106346	E027	4.14393e-08	11.3478	Nuclear_localization_signal [EXONT:000064]; Intrinsically_unstructured_polypeptide_region [EXONT:000074];
PITPNM1	ENSG00000110697	E031	4.14694e-08	-10.4242	ER_retention_signal [EXONT:000069]; Intrinsically_unstructured_polypeptide_region [EXONT:000074];
UBE2B	ENSG00000119048	E015	4.25954e-08	-24.8054	Ubiquitin-conjugating enzyme/RWD-like [EXONT:002340]; Ubiquitin-conjugating enzyme, E2 [EXONT:002341]; Ubiquitin-conjugating enzyme, active site [EXONT:009861]; Polypeptide_turn_motif [EXONT:000022]; Peptide_helix [EXONT:000037];
HNRNPA1	ENSG00000135486	E018	5.054e-08	37.5772	Nucleotide-binding, alpha-beta plait [EXONT:006334]; O-phospho-L-serine [EXONT:000161]; Dimethylated L-arginine [EXONT:000238]; Monomethylated L-arginine [EXONT:000240]; Omega-N-methyl-L-arginine [EXONT:000241]; Asymmetric dimethyl-L-arginine [EXONT:000239]; Intrinsically_unstructured_polypeptide_region [EXONT:000074];
FTH1	ENSG00000167996	E015	5.31709e-08	-174.309	Ferritin/DPS protein domain [EXONT:005271]; Ferritin- like diiron domain [EXONT:005454]; Ferritin-like superfamily [EXONT:005468]; Ferritin-related [EXONT:005657]; Ferritin, conserved site [EXONT:007099]; Polypeptide_turn_motif [EXONT:000022]; Iron containing modified residue [EXONT:000359]; Peptide_helix [EXONT:000037]; Polypeptide_iron_ion_contact_site [EXONT:000045]; Protein binding [EXONT:001…
HNRNPH1	ENSG00000169045	E014	5.33843e-08	9.97467	Polypeptide_repeat [EXONT:000027];
CCNL2	ENSG00000221978	E012	5.92203e-08	13.141	O-phospho-L-serine [EXONT:000161]; Nuclear_localization_signal [EXONT:000064];
PHF1	ENSG00000112511	E036	5.97026e-08	16.6048	Intrinsically_unstructured_polypeptide_region [EXONT:000074];
CIRBP	ENSG00000099622	E061	6.19671e-08	29.5312	O-phospho-L-serine [EXONT:000161]; Monomethylated L-arginine [EXONT:000240]; Compositionally_biased_region_of_peptide [EXONT:000024];
RPL7	ENSG00000147604	E021	6.30711e-08	16.9558	N-acetyl-L-methionine [EXONT:000183]; Protein binding [EXONT:001885]; Intrinsically_unstructured_polypeptide_region [EXONT:000074];
RPL22L1	ENSG00000163584	E013	6.56397e-08	17.3397	Intrinsically_unstructured_polypeptide_region [EXONT:000074];
TRA2B	ENSG00000136527	E010	6.86572e-08	20.5431	Compositionally_biased_region_of_peptide [EXONT:000024]; Nuclear_localization_signal [EXONT:000064];
DUT	ENSG00000128951	E030	6.89251e-08	5.95283
SEPT2	ENSG00000168385	E088	6.92297e-08	-23.4988	P-loop containing nucleoside triphosphate hydrolase [EXONT:002271]; Ubiquitinylated lysine [EXONT:000797]; Beta_strand [EXONT:000051]; Nuclear_localization_signal [EXONT:000064];
CIRBP	ENSG00000099622	E062	7.49577e-08	32.5088	O-phospho-L-serine [EXONT:000161]; O4'-phospho-L-tyrosine [EXONT:000164]; Compositionally_biased_region_of_peptide [EXONT:000024];
GOLGA7	ENSG00000147533	E019	7.79345e-08	-24.159
DEF6	ENSG00000023892	E011	8.39469e-08	32.6829	Compositionally_biased_region_of_peptide [EXONT:000024]; Intrinsically_unstructured_polypeptide_region [EXONT:000074];
MYH9	ENSG00000100345	E014	8.48361e-08	38.2045	Myosin tail [EXONT:003426]; O-phospho-L-serine [EXONT:000161]; N-acetylated L-lysine [EXONT:000180]; N6-acetyl-L-lysine [EXONT:000192]; Coiled_coil [EXONT:000035]; Intrinsically_unstructured_polypeptide_region [EXONT:000074];
SIPA1	ENSG00000213445	E023	8.53575e-08	23.9743	O-phospho-L-serine [EXONT:000161];
HSF1	ENSG00000185122	E032	8.70772e-08	8.93702	Vertebrate heat shock transcription factor, C-terminal domain [EXONT:005733]; O-phospho-L-serine [EXONT:000161]; Intrinsically_unstructured_polypeptide_region [EXONT:000074];
NONO	ENSG00000147140	E037	8.70772e-08	17.1332	Protein binding [EXONT:001885]; Identical protein binding [EXONT:004898];
RPL7	ENSG00000147604	E018	9.47128e-08	17.1228	Protein binding [EXONT:001885]; Intrinsically_unstructured_polypeptide_region [EXONT:000074];
FLOT1	ENSG00000137312	E007	9.74124e-08	20.5889	Protein binding [EXONT:001885];
RPS19	ENSG00000105372	E017	1.00127e-07	-56.4181	O-phospho-L-serine [EXONT:000161]; Monomethylated L-arginine [EXONT:000240]; Protein binding [EXONT:001885];
ACIN1	ENSG00000100813	E017	1.01649e-07	22.317	Intrinsically_unstructured_polypeptide_region [EXONT:000074];
FCMR	ENSG00000162894	E008	1.03602e-07	19.2024	O-phospho-L-serine [EXONT:000161]; O4'-phospho-L-tyrosine [EXONT:000164]; Compositionally_biased_region_of_peptide [EXONT:000024]; Nuclear_localization_signal [EXONT:000064]; Intrinsically_unstructured_polypeptide_region [EXONT:000074];
RP11-142C4.6	ENSG00000255240	E001	1.05783e-07	10.813
RPS18	ENSG00000231500	E012	1.05783e-07	-265.746	Ribosomal protein S13-like, H2TH [EXONT:005885]; O4'-phospho-L-tyrosine [EXONT:000164]; N-acetylated L-lysine [EXONT:000180]; N6-acetyl-L-lysine [EXONT:000192]; Ubiquitinylated lysine [EXONT:000797];
PFDN4	ENSG00000101132	E010	1.14923e-07	-20.7753	Prefoldin [EXONT:003372]; Prefoldin beta-like [EXONT:003373]; Intrinsically_unstructured_polypeptide_region [EXONT:000074];
ACIN1	ENSG00000100813	E020	1.17224e-07	40.3931	Intrinsically_unstructured_polypeptide_region [EXONT:000074];
CLASRP	ENSG00000104859	E030	1.34182e-07	15.5652	O-phospho-L-serine [EXONT:000161]; O-phospho-L-threonine [EXONT:000162]; Compositionally_biased_region_of_peptide [EXONT:000024];
HUWE1	ENSG00000086758	E021	1.34903e-07	6.27473	O-phospho-L-threonine [EXONT:000162]; Protein binding [EXONT:001885]; Intrinsically_unstructured_polypeptide_region [EXONT:000074];
MORF4L1	ENSG00000185787	E048	1.35333e-07	-44.2284	MRG domain [EXONT:010898]; O4'-phospho-L-tyrosine [EXONT:000164]; Peptide_helix [EXONT:000037]; Protein binding [EXONT:001885]; Identical protein binding [EXONT:004898]; Nuclear_localization_signal [EXONT:000064];
RPL22L1	ENSG00000163584	E011	1.37524e-07	14.4841	Intrinsically_unstructured_polypeptide_region [EXONT:000074];
DIAPH1	ENSG00000131504	E007	1.5117e-07	15.4126	Formin, diaphanous autoregulatory (DAD) domain [EXONT:005684]; DRF autoregulatory [EXONT:005685]; Formin, FH2 domain [EXONT:007623]; O-phospho-L-serine [EXONT:000161]; O-phospho-L-threonine [EXONT:000162]; Compositionally_biased_region_of_peptide [EXONT:000024]; Coiled_coil [EXONT:000035]; Protein binding [EXONT:001885]; Identical protein binding [EXONT:004898]; Intrinsically_unstructured_polypep…
AC009505.2	ENSG00000235522	E007	1.60048e-07	-33.6505	Src homology-3 domain [EXONT:002820]; O-phospho-L-threonine [EXONT:000162]; O4'-phospho-L-tyrosine [EXONT:000164]; Beta_strand [EXONT:000051]; N-acetyl-L-threonine [EXONT:000188]; Protein binding [EXONT:001885];
EEF1D	ENSG00000104529	E024	1.6128e-07	47.6179	Translation elongation factor EF1B, beta/delta chains, conserved site [EXONT:002753]; Elongation factor 1 beta central acidic region, eukaryote [EXONT:008521]; O-phospho-L-serine [EXONT:000161]; Protein binding [EXONT:001885]; Intrinsically_unstructured_polypeptide_region [EXONT:000074];
IFFO1	ENSG00000010295	E017	1.71008e-07	-5.40037
DAZAP1	ENSG00000071626	E021	1.82013e-07	13.4567	Compositionally_biased_region_of_peptide [EXONT:000024]; Intrinsically_unstructured_polypeptide_region [EXONT:000074];
PGGHG	ENSG00000142102	E018	1.83166e-07	-38.857	Glycoside hydrolase, family 65, central catalytic [EXONT:004248]; Six-hairpin glycosidase-like [EXONT:005379]; Six-hairpin glycosidase [EXONT:006277];
MYBBP1A	ENSG00000132382	E026	1.88063e-07	6.7624	O-phospho-L-serine [EXONT:000161]; Compositionally_biased_region_of_peptide [EXONT:000024]; Intrinsically_unstructured_polypeptide_region [EXONT:000074];
MORF4L1	ENSG00000185787	E049	1.88879e-07	-45.0579	MRG domain [EXONT:010898]; Ubiquitinylated lysine [EXONT:000797]; Peptide_helix [EXONT:000037]; Protein binding [EXONT:001885]; Identical protein binding [EXONT:004898]; Nuclear_localization_signal [EXONT:000064];
CALM3	ENSG00000160014	E026	1.89648e-07	27.5642	EF-hand domain [EXONT:003100]; EF-hand domain pair [EXONT:006227]; EF-Hand 1, calcium-binding site [EXONT:008232]; N-acetylated L-lysine [EXONT:000180]; N6-acetyl-L-lysine [EXONT:000192]; Ubiquitinylated lysine [EXONT:000797]; Peptide_helix [EXONT:000037]; Polypeptide_calcium_ion_contact_site [EXONT:000042];
MIB2	ENSG00000197530	E043	2.04484e-07	-7.02375	Mib-herc2 [EXONT:005757];
BCL2	ENSG00000171791	E010	2.26386e-07	6.30233
SUB1	ENSG00000113387	E030	2.51356e-07	7.36753
TANK	ENSG00000136560	E048	2.5726e-07	-12.0664	O-phospho-L-serine [EXONT:000161]; O-phospho-L-threonine [EXONT:000162];
HNRNPH1	ENSG00000169045	E015	2.58559e-07	10.6132	Polypeptide_repeat [EXONT:000027];
TAF15	ENSG00000270647	E031	2.99486e-07	-17.5406	RNA recognition motif domain [EXONT:002265]; Nucleotide-binding, alpha-beta plait [EXONT:006334];
CTBP1	ENSG00000159692	E006	3.00324e-07	5.20759
ARL6IP5	ENSG00000144746	E013	3.20049e-07	-101.018	O-phospho-L-threonine [EXONT:000162]; O4'-phospho-L-tyrosine [EXONT:000164]; Ubiquitinylated lysine [EXONT:000797];
CRTC2	ENSG00000160741	E009	3.22458e-07	11.6913	O-phospho-L-serine [EXONT:000161]; Compositionally_biased_region_of_peptide [EXONT:000024]; Intrinsically_unstructured_polypeptide_region [EXONT:000074];
RARA	ENSG00000131759	E025	3.25442e-07	10.3585	Nuclear hormone receptor, ligand-binding, core [EXONT:002285]; Nuclear hormone receptor, ligand-binding [EXONT:005400]; Sumoylated lysine [EXONT:001169]; O-phospho-L-serine [EXONT:000161]; N6-glycyl-L-lysine [EXONT:000340]; Peptide_helix [EXONT:000037]; Beta_strand [EXONT:000051];
TNK2	ENSG00000061938	E006	3.64679e-07	15.6885	Ubiquitin-associated domain/translation elongation factor EF-Ts, N-terminal [EXONT:002234]; O-phospho-L-serine [EXONT:000161]; O-phospho-L-threonine [EXONT:000162]; O4'-phospho-L-tyrosine [EXONT:000164]; N-acetylated L-lysine [EXONT:000180]; N6-acetyl-L-lysine [EXONT:000192]; Compositionally_biased_region_of_peptide [EXONT:000024]; Protein binding [EXONT:001885]; Cilia targeting sequence [EXONT:0…
ADGRL1	ENSG00000072071	E012	3.69931e-07	-8.45878	GPCR, family 2-like [EXONT:002484]; GPCR, family 2, secretin-like, conserved site [EXONT:008038]; Transmembrane_helix [EXONT:000071];
ILF3	ENSG00000129351	E052	4.55139e-07	8.11078	O-phospho-L-serine [EXONT:000161]; O4'-phospho-L-tyrosine [EXONT:000164];
HNRNPUL1	ENSG00000105323	E055	4.61619e-07	10.8855	Compositionally_biased_region_of_peptide [EXONT:000024]; Protein binding [EXONT:001885]; Intrinsically_unstructured_polypeptide_region [EXONT:000074];
SNRPD2	ENSG00000125743	E013	4.71205e-07	18.3
SMARCC2	ENSG00000139613	E007	4.72253e-07	5.48643	Intrinsically_unstructured_polypeptide_region [EXONT:000074]; Compositionally_biased_region_of_peptide [EXONT:000024];
VSIG2	ENSG00000019102	E005	4.77842e-07	6.60763	Immunoglobulin-like fold [EXONT:002625]; Immunoglobulin subtype 2 [EXONT:003679]; Immunoglobulin-like domain [EXONT:004886]; Immunoglobulin I-set [EXONT:006539]; L-cystine (cross-link) [EXONT:000121]; Cysteinylation (disulfide with free L-cysteine) [EXONT:000935];
RNF44	ENSG00000146083	E002	4.95042e-07	12.6629
ANP32B	ENSG00000136938	E012	5.29323e-07	16.1484	Compositionally_biased_region_of_peptide [EXONT:000024];
GRK2	ENSG00000173020	E047	5.45179e-07	12.201	Pleckstrin homology-like domain [EXONT:002008]; Pleckstrin homology domain [EXONT:002918]; Peptide_helix [EXONT:000037]; Beta_strand [EXONT:000051];
NPM1	ENSG00000181163	E021	5.47554e-07	119.776	Nucleoplasmin core domain [EXONT:010058]; O-phospho-L-serine [EXONT:000161]; N-acetylated L-lysine [EXONT:000180]; N6-acetyl-L-lysine [EXONT:000192]; Ubiquitinylated lysine [EXONT:000797]; Compositionally_biased_region_of_peptide [EXONT:000024]; Protein binding [EXONT:001885]; Nuclear_localization_signal [EXONT:000064]; Intrinsically_unstructured_polypeptide_region [EXONT:000074];
RBM25	ENSG00000119707	E033	5.4908e-07	30.9762	Ubiquitinylated lysine [EXONT:000797]; Compositionally_biased_region_of_peptide [EXONT:000024]; Nuclear_localization_signal [EXONT:000064]; Intrinsically_unstructured_polypeptide_region [EXONT:000074];
TMA7	ENSG00000232112	E002	5.54715e-07	30.857	O-phospho-L-serine [EXONT:000161];
CFL1	ENSG00000172757	E020	5.54752e-07	-38.3535	Actin-binding, cofilin/tropomyosin type [EXONT:003136]; Beta_strand [EXONT:000051];
ITM2A	ENSG00000078596	E004	5.55291e-07	-101.47	BRICHOS domain [EXONT:004876]; L-cystine (cross-link) [EXONT:000121]; Cysteinylation (disulfide with free L-cysteine) [EXONT:000935]; Endosomal_localization_signal [EXONT:000065]; Lysosomal_localization_signal [EXONT:000066]; Nuclear_export_signal [EXONT:000067];
SIGIRR	ENSG00000185187	E032	6.38568e-07	-12.4829	Immunoglobulin-like fold [EXONT:002625]; Immunoglobulin-like domain [EXONT:004886]; L-cystine (cross-link) [EXONT:000121]; Cysteinylation (disulfide with free L-cysteine) [EXONT:000935]; N4-(N-acetylamino)glucosyl-L-asparagine [EXONT:000992]; Intrinsically_unstructured_polypeptide_region [EXONT:000074];
U2AF2	ENSG00000063244	E019	6.41573e-07	-51.5709	RNA recognition motif domain [EXONT:002265]; Nucleotide-binding, alpha-beta plait [EXONT:006334]; Peptide_helix [EXONT:000037]; Beta_strand [EXONT:000051];
CD37	ENSG00000104894	E011	6.42431e-07	-9.41363
SUPT5H	ENSG00000196235	E054	6.48819e-07	13.9429	KOW [EXONT:004387]; Polypeptide_turn_motif [EXONT:000022]; Beta_strand [EXONT:000051]; Protein binding [EXONT:001885]; Intrinsically_unstructured_polypeptide_region [EXONT:000074];
APP	ENSG00000142192	E011	6.72149e-07	-25.0729	Amyloidogenic glycoprotein, E2 domain [EXONT:010136]; Peptide_helix [EXONT:000037]; O-(N-acetylamino)galactosyl-L-serine [EXONT:000393]; O-(N-acetylamino)galactosyl-L-threonine [EXONT:000399]; N4-(N-acetylamino)glucosyl-L-asparagine [EXONT:000992]; Protein binding [EXONT:001885]; Nuclear_export_signal [EXONT:000067]; Intrinsically_unstructured_polypeptide_region [EXONT:000074];
MGAT4B	ENSG00000161013	E031	7.31337e-07	-11.333
SF1	ENSG00000168066	E017	7.41511e-07	111.679	Dimethylated L-arginine [EXONT:000238]; Monomethylated L-arginine [EXONT:000240]; Compositionally_biased_region_of_peptide [EXONT:000024]; Protein binding [EXONT:001885]; Intrinsically_unstructured_polypeptide_region [EXONT:000074];
TNIP1	ENSG00000145901	E018	7.59392e-07	14.846	Coiled_coil [EXONT:000035]; Protein binding [EXONT:001885]; Nuclear_localization_signal [EXONT:000064]; Intrinsically_unstructured_polypeptide_region [EXONT:000074];
SNRPA	ENSG00000077312	E020	8.45433e-07	10.8697	Compositionally_biased_region_of_peptide [EXONT:000024]; Protein binding [EXONT:001885]; Intrinsically_unstructured_polypeptide_region [EXONT:000074];
UBA52	ENSG00000221983	E009	8.45433e-07	21.7503
INO80E	ENSG00000169592	E037	8.57356e-07	7.36558	Compositionally_biased_region_of_peptide [EXONT:000024];
EIF3E	ENSG00000104408	E013	8.90511e-07	-40.1381	Ubiquitinylated lysine [EXONT:000797]; Nuclear_localization_signal [EXONT:000064];
RNF126	ENSG00000070423	E005	9.02019e-07	29.8402	Zinc finger, RING/FYVE/PHD-type [EXONT:002147]; Zinc finger, RING-type [EXONT:003016]; Ubiquitinylated lysine [EXONT:000797]; Zinc_finger_binding_site [EXONT:000073];
C11orf58	ENSG00000110696	E019	9.3389e-07	-18.8649
ACTB	ENSG00000075624	E007	9.3553e-07	-200.996	O4'-phospho-L-tyrosine [EXONT:000164];
PSD4	ENSG00000125637	E038	9.46064e-07	16.082	Coiled_coil [EXONT:000035]; Intrinsically_unstructured_polypeptide_region [EXONT:000074];
EEF1D	ENSG00000104529	E022	1.01748e-06	38.9601	Elongation factor 1 beta central acidic region, eukaryote [EXONT:008521]; Intrinsically_unstructured_polypeptide_region [EXONT:000074];
IKBKB	ENSG00000104365	E057	1.05474e-06	9.83702	Peptide_helix [EXONT:000037]; Protein binding [EXONT:001885]; Nuclear_localization_signal [EXONT:000064];
OTUD5	ENSG00000068308	E013	1.07905e-06	-17.2505	Ovarian tumour, otubain [EXONT:003579]; Ubiquitinylated lysine [EXONT:000797]; Polypeptide_turn_motif [EXONT:000022]; Beta_strand [EXONT:000051];
ATP5D	ENSG00000099624	E009	1.0816e-06	-25.1533	ATPase, F1 complex, delta/epsilon subunit, N-terminal [EXONT:008990]; Protein binding [EXONT:001885];
RPL19	ENSG00000108298	E012	1.10333e-06	-58.4562	Ribosomal protein L19/L19e domain [EXONT:002057]; Ribosomal protein L19/L19e, domain 1 [EXONT:007763]; O-phospho-L-threonine [EXONT:000162]; Ubiquitinylated lysine [EXONT:000797]; L-citrulline [EXONT:000495]; Nuclear_localization_signal [EXONT:000064]; Intrinsically_unstructured_polypeptide_region [EXONT:000074];
GMIP	ENSG00000089639	E004	1.16048e-06	13.7783	Rho GTPase activation protein [EXONT:002062]; Rho GTPase-activating protein domain [EXONT:002063]; Compositionally_biased_region_of_peptide [EXONT:000024]; Intrinsically_unstructured_polypeptide_region [EXONT:000074];
EEF1D	ENSG00000104529	E023	1.23341e-06	45.0894	Elongation factor 1 beta central acidic region, eukaryote [EXONT:008521]; Intrinsically_unstructured_polypeptide_region [EXONT:000074];
SMARCC2	ENSG00000139613	E006	1.27171e-06	7.99061	Intrinsically_unstructured_polypeptide_region [EXONT:000074]; Compositionally_biased_region_of_peptide [EXONT:000024];
RPL27	ENSG00000131469	E004	1.36663e-06	30.3123
JARID2	ENSG00000008083	E017	1.4023e-06	-10.7872	JmjC domain [EXONT:003594];
CXXC1	ENSG00000154832	E032	1.48298e-06	-13.5412	Compositionally_biased_region_of_peptide [EXONT:000024]; Intrinsically_unstructured_polypeptide_region [EXONT:000074];
ARHGDIA	ENSG00000141522	E016	1.49723e-06	-16.9564	Rho GDP-dissociation inhibitor domain [EXONT:010363]; Immunoglobulin E-set [EXONT:002181]; Beta_strand [EXONT:000051]; Protein binding [EXONT:001885];
SREBF2	ENSG00000198911	E039	1.53111e-06	5.02708	Intrinsically_unstructured_polypeptide_region [EXONT:000074];
DMAP1	ENSG00000178028	E036	1.54843e-06	10.0082	DNA methyltransferase 1-associated 1 [EXONT:005295]; O4'-phospho-L-tyrosine [EXONT:000164]; Coiled_coil [EXONT:000035]; Nuclear_localization_signal [EXONT:000064]; Intrinsically_unstructured_polypeptide_region [EXONT:000074];
COX4I1	ENSG00000131143	E036	1.55791e-06	-47.2099
TRA2B	ENSG00000136527	E012	1.63458e-06	45.8884	O-phospho-L-serine [EXONT:000161]; O4'-phospho-L-tyrosine [EXONT:000164]; Dimethylated L-arginine [EXONT:000238]; Monomethylated L-arginine [EXONT:000240]; Omega-N-methyl-L-arginine [EXONT:000241]; Compositionally_biased_region_of_peptide [EXONT:000024]; Nuclear_localization_signal [EXONT:000064]; Intrinsically_unstructured_polypeptide_region [EXONT:000074];
PFN1	ENSG00000108518	E004	1.65165e-06	-137.458	O-phospho-L-serine [EXONT:000161]; O-phospho-L-threonine [EXONT:000162]; O4'-phospho-L-tyrosine [EXONT:000164]; Ubiquitinylated lysine [EXONT:000797]; Polypeptide_turn_motif [EXONT:000022]; N6-glycyl-L-lysine [EXONT:000340]; Peptide_helix [EXONT:000037]; Beta_strand [EXONT:000051];
FAM229A	ENSG00000225828	E010	1.78872e-06	6.78458
OSBPL2	ENSG00000130703	E032	1.8458e-06	9.73508	Nuclear_localization_signal [EXONT:000064]; Intrinsically_unstructured_polypeptide_region [EXONT:000074];
CTBP1	ENSG00000159692	E005	1.92881e-06	16.6499	Sumoylated lysine [EXONT:001169]; O-phospho-L-serine [EXONT:000161]; N6-glycyl-L-lysine [EXONT:000340]; O4'-phospho-L-tyrosine [EXONT:000164];
DAP3	ENSG00000132676	E035	2.04108e-06	-17.7392	O-phospho-L-serine [EXONT:000161]; O-phospho-L-threonine [EXONT:000162];
XPA	ENSG00000136936	E007	2.06179e-06	-24.8594	DNA binding domain, putative [EXONT:002297]; Zinc finger, XPA-type, conserved site [EXONT:009577]; XPA C- terminal [EXONT:009580]; XPA, conserved site [EXONT:009582]; O-phospho-L-serine [EXONT:000161]; Polypeptide_turn_motif [EXONT:000022]; Peptide_helix [EXONT:000037]; Beta_strand [EXONT:000051];
PPP1R12A	ENSG00000058272	E040	2.09499e-06	-7.18113	O-phospho-L-serine [EXONT:000161]; O-phospho-L-threonine [EXONT:000162]; Polypeptide_turn_motif [EXONT:000022]; Peptide_helix [EXONT:000037]; Protein binding [EXONT:001885]; Intrinsically_unstructured_polypeptide_region [EXONT:000074];
PGGHG	ENSG00000142102	E033	2.09974e-06	26.0412	Glycoside hydrolase, family 65, central catalytic [EXONT:004248]; Six-hairpin glycosidase-like [EXONT:005379]; Six-hairpin glycosidase [EXONT:006277];
SUB1	ENSG00000113387	E028	2.13267e-06	9.12035
EEF1D	ENSG00000104529	E025	2.13646e-06	55.7669	Translation elongation factor EF1B, beta/delta chains, conserved site [EXONT:002753]; Elongation factor 1 beta central acidic region, eukaryote [EXONT:008521]; Protein binding [EXONT:001885]; Intrinsically_unstructured_polypeptide_region [EXONT:000074];
KPNA5	ENSG00000196911	E015	2.25906e-06	-20.1851	Armadillo [EXONT:002097]; Armadillo-type fold [EXONT:002717]; Armadillo-like helical [EXONT:006225];
PPP3CA	ENSG00000138814	E005	2.33378e-06	-17.4609	O-phospho-L-serine [EXONT:000161]; Peptide_helix [EXONT:000037];
TMED9	ENSG00000184840	E013	2.43354e-06	-23.1021	GOLD [EXONT:005452]; Coiled_coil [EXONT:000035];
MAP4K1	ENSG00000104814	E029	2.47486e-06	17.3156	Protein kinase-like domain [EXONT:002212]; O-phospho-L-serine [EXONT:000161]; O-phospho-L-threonine [EXONT:000162]; Protein binding [EXONT:001885]; Intrinsically_unstructured_polypeptide_region [EXONT:000074];
COX7C	ENSG00000127184	E004	2.48907e-06	26.3124
CALM3	ENSG00000160014	E022	2.60926e-06	-20.5198	EF-hand domain [EXONT:003100]; EF-hand domain pair [EXONT:006227]; EF-Hand 1, calcium-binding site [EXONT:008232]; O-phospho-L-serine [EXONT:000161]; O-phospho-L-threonine [EXONT:000162]; N-acetylated L-lysine [EXONT:000180]; N6-acetyl-L-lysine [EXONT:000192]; Ubiquitinylated lysine [EXONT:000797]; Peptide_helix [EXONT:000037]; Polypeptide_calcium_ion_contact_site [EXONT:000042]; Beta_strand [EXO…
DIAPH1	ENSG00000131504	E012	2.68501e-06	21.177	Formin, FH2 domain [EXONT:007623]; Coiled_coil [EXONT:000035]; Protein binding [EXONT:001885]; Identical protein binding [EXONT:004898]; Nuclear_localization_signal [EXONT:000064]; Nuclear_export_signal [EXONT:000067]; Intrinsically_unstructured_polypeptide_region [EXONT:000074];
THRA	ENSG00000126351	E019	2.69373e-06	-16.7913	Nuclear hormone receptor, ligand-binding, core [EXONT:002285]; Nuclear hormone receptor, ligand-binding [EXONT:005400]; Peptide_helix [EXONT:000037]; Beta_strand [EXONT:000051];
PKN1	ENSG00000123143	E036	2.69614e-06	-38.0592	Protein kinase-like domain [EXONT:002212]; Protein kinase domain [EXONT:002406]; Serine/threonine- /dual specificity protein kinase, catalytic domain [EXONT:003188]; Protein kinase, ATP binding site [EXONT:007898]; O-phospho-L-serine [EXONT:000161]; O-phospho-L-threonine [EXONT:000162]; Nucleotide_binding_site [EXONT:000062]; Intrinsically_unstructured_polypeptide_region [EXONT:000074];
EEF1D	ENSG00000104529	E021	2.74853e-06	39.3024	Elongation factor 1 beta central acidic region, eukaryote [EXONT:008521]; Intrinsically_unstructured_polypeptide_region [EXONT:000074];
NPM1	ENSG00000181163	E018	2.84104e-06	-23.016	Nucleoplasmin core domain [EXONT:010058]; O-phospho-L-serine [EXONT:000161]; O-phospho-L-threonine [EXONT:000162]; Beta_strand [EXONT:000051]; Protein binding [EXONT:001885];
AP3D1	ENSG00000065000	E016	2.84391e-06	13.2027
TAF15	ENSG00000270647	E034	2.91004e-06	20.3513	RNA recognition motif domain [EXONT:002265]; Nucleotide-binding, alpha-beta plait [EXONT:006334]; O-phospho-L-serine [EXONT:000161]; Monomethylated L-arginine [EXONT:000240]; Compositionally_biased_region_of_peptide [EXONT:000024]; Nuclear_localization_signal [EXONT:000064]; Intrinsically_unstructured_polypeptide_region [EXONT:000074];
CIRBP	ENSG00000099622	E063	2.91362e-06	31.7548	O-phospho-L-serine [EXONT:000161]; O4'-phospho-L-tyrosine [EXONT:000164];
LIMD2	ENSG00000136490	E032	2.98463e-06	6.51792
TUBB1	ENSG00000101162	E004	3.15061e-06	24.4205	Tubulin/FtsZ, GTPase domain [EXONT:003442]; Tubulin/FtsZ, 2-layer sandwich domain [EXONT:003767]; Tubulin/FtsZ, C-terminal [EXONT:005267]; Tubulin, conserved site [EXONT:008034]; Tubulin, C-terminal [EXONT:009733]; O-phospho-L-serine [EXONT:000161]; O-phospho-L-threonine [EXONT:000162]; O4'-phospho-L-tyrosine [EXONT:000164]; N-acetylated L-lysine [EXONT:000180]; N6-acetyl-L-lysine [EXONT:000192];…
ARRB2	ENSG00000141480	E041	3.15718e-06	-33.5482	Immunoglobulin E-set [EXONT:002181]; Arrestin C-terminal-like domain [EXONT:005905]; Arrestin, C-terminal [EXONT:007163];
CHIC2	ENSG00000109220	E013	3.17516e-06	6.28979
RHOT2	ENSG00000140983	E038	3.28801e-06	-13.629
UBXN1	ENSG00000162191	E019	3.44314e-06	27.9115	Ubiquitinylated lysine [EXONT:000797]; Coiled_coil [EXONT:000035]; ER_retention_signal [EXONT:000069]; Intrinsically_unstructured_polypeptide_region [EXONT:000074];
OTUD5	ENSG00000068308	E014	3.45292e-06	-14.7574	Ovarian tumour, otubain [EXONT:003579]; Beta_strand [EXONT:000051];
DAP3	ENSG00000132676	E045	3.60915e-06	15.1291	P-loop containing nucleoside triphosphate hydrolase [EXONT:002271];
SRSF2	ENSG00000161547	E017	3.83465e-06	-6.66792
ST13	ENSG00000100380	E015	3.89693e-06	-59.7097	Tetratricopeptide TPR1 [EXONT:002813]; Tetratricopeptide-like helical [EXONT:006226]; Tetratricopeptide repeat-containing domain [EXONT:006497]; Tetratricopeptide TPR2 [EXONT:006546]; Tetratricopeptide repeat [EXONT:008787]; O-phospho-L-serine [EXONT:000161]; Ubiquitinylated lysine [EXONT:000797]; Polypeptide_repeat [EXONT:000027]; Protein binding [EXONT:001885];
DENND4B	ENSG00000198837	E024	4.01041e-06	29.4206	O-phospho-L-serine [EXONT:000161]; O-phospho-L-threonine [EXONT:000162]; Compositionally_biased_region_of_peptide [EXONT:000024]; Intrinsically_unstructured_polypeptide_region [EXONT:000074];
CDC37	ENSG00000105401	E010	4.03879e-06	16.5432	Cdc37, C-terminal [EXONT:007007]; Peptide_helix [EXONT:000037];
RNPS1	ENSG00000205937	E014	4.13557e-06	11.6043	O-phospho-L-serine [EXONT:000161]; Compositionally_biased_region_of_peptide [EXONT:000024]; Nuclear_localization_signal [EXONT:000064];
BAX	ENSG00000087088	E004	4.31762e-06	5.14852	N-acetyl-L-methionine [EXONT:000183]; Polypeptide_turn_motif [EXONT:000022]; Beta_strand [EXONT:000051]; Protein binding [EXONT:001885]; Identical protein binding [EXONT:004898]; Intrinsically_unstructured_polypeptide_region [EXONT:000074];
SET	ENSG00000119335	E026	4.36568e-06	19.447	Compositionally_biased_region_of_peptide [EXONT:000024]; Protein binding [EXONT:001885];
SF3B1	ENSG00000115524	E014	4.98963e-06	68.3375	Armadillo-type fold [EXONT:002717]; Armadillo-like helical [EXONT:006225]; O-phospho-L-serine [EXONT:000161]; Polypeptide_repeat [EXONT:000027];
PITPNM1	ENSG00000110697	E030	5.01601e-06	-11.0313	O-phospho-L-serine [EXONT:000161]; O-phospho-L-threonine [EXONT:000162]; Intrinsically_unstructured_polypeptide_region [EXONT:000074];
EP300	ENSG00000100393	E047	5.16611e-06	-21.9223	O4'-phospho-L-tyrosine [EXONT:000164]; N-acetylated L-lysine [EXONT:000180]; N6-acetyl-L-lysine [EXONT:000192]; Peptide_helix [EXONT:000037]; Beta_strand [EXONT:000051]; Protein binding [EXONT:001885];
EIF4G1	ENSG00000114867	E083	5.17748e-06	14.612	O-phospho-L-serine [EXONT:000161]; O-phospho-L-threonine [EXONT:000162]; N6-acetyl-L-lysine [EXONT:000192]; Intrinsically_unstructured_polypeptide_region [EXONT:000074];
SMARCC2	ENSG00000139613	E008	5.20013e-06	12.0338	O-phospho-L-serine [EXONT:000161]; O4'-phospho-L-tyrosine [EXONT:000164]; Ubiquitinylated lysine [EXONT:000797]; Compositionally_biased_region_of_peptide [EXONT:000024]; Coiled_coil [EXONT:000035]; Intrinsically_unstructured_polypeptide_region [EXONT:000074];
RPS9	ENSG00000170889	E004	5.61061e-06	5.0473
SIGIRR	ENSG00000185187	E031	6.17615e-06	-11.691	Immunoglobulin-like fold [EXONT:002625]; Immunoglobulin-like domain [EXONT:004886]; L-cystine (cross-link) [EXONT:000121]; Cysteinylation (disulfide with free L-cysteine) [EXONT:000935];
PMAIP1	ENSG00000141682	E007	6.43491e-06	-142.475
SNRPA	ENSG00000077312	E023	6.50667e-06	18.7748	Nucleotide-binding, alpha-beta plait [EXONT:006334]; Monomethylated L-arginine [EXONT:000240]; Compositionally_biased_region_of_peptide [EXONT:000024]; Protein binding [EXONT:001885]; Nuclear_localization_signal [EXONT:000064]; Intrinsically_unstructured_polypeptide_region [EXONT:000074];
BSG	ENSG00000172270	E026	6.51266e-06	-41.2365	Immunoglobulin-like fold [EXONT:002625]; Immunoglobulin subtype [EXONT:003680]; Immunoglobulin-like domain [EXONT:004886]; Immunoglobulin I-set [EXONT:006539]; Ubiquitinylated lysine [EXONT:000797]; L-cystine (cross-link) [EXONT:000121]; Beta_strand [EXONT:000051]; Cysteinylation (disulfide with free L-cysteine) [EXONT:000935];
RPS9	ENSG00000170889	E005	6.67153e-06	8.37024
SAFB2	ENSG00000130254	E012	6.83071e-06	9.77277	Compositionally_biased_region_of_peptide [EXONT:000024]; Protein binding [EXONT:001885]; Identical protein binding [EXONT:004898]; Nuclear_localization_signal [EXONT:000064];
RASGRP2	ENSG00000068831	E033	6.83708e-06	-23.5286	Ras-like guanine nucleotide exchange factor, N-terminal [EXONT:002366]; Ras guanine nucleotide exchange factor, domain [EXONT:009974];
SAFB2	ENSG00000130254	E010	6.89349e-06	8.13093	Compositionally_biased_region_of_peptide [EXONT:000024]; Protein binding [EXONT:001885]; Identical protein binding [EXONT:004898];
HPGD	ENSG00000164120	E011	7.6149e-06	-6.27211	NAD(P)-binding domain [EXONT:002478]; Peptide_helix [EXONT:000037]; Beta_strand [EXONT:000051]; Nucleotide_binding_site [EXONT:000062];
RPL27	ENSG00000131469	E014	7.6149e-06	-22.9672	Translation protein SH3-like domain [EXONT:005426]; Ribosomal protein L2 domain 2 [EXONT:006600]; N-acetylated L-lysine [EXONT:000180]; N6-acetyl-L-lysine [EXONT:000192]; Ubiquitinylated lysine [EXONT:000797]; Nuclear_localization_signal [EXONT:000064];
MORF4L1	ENSG00000185787	E050	7.89121e-06	-60.506	MRG domain [EXONT:010898]; Ubiquitinylated lysine [EXONT:000797]; Peptide_helix [EXONT:000037]; Beta_strand [EXONT:000051]; Protein binding [EXONT:001885]; Identical protein binding [EXONT:004898]; Nuclear_localization_signal [EXONT:000064];
ANP32A	ENSG00000140350	E011	8.04131e-06	8.85015	O-phospho-L-serine [EXONT:000161]; Compositionally_biased_region_of_peptide [EXONT:000024]; Protein binding [EXONT:001885];
UBE2S	ENSG00000108106	E008	8.10137e-06	-16.5748	Ubiquitin-conjugating enzyme/RWD-like [EXONT:002340]; Ubiquitin-conjugating enzyme, E2 [EXONT:002341]; O-phospho-L-serine [EXONT:000161]; N-acetylated L-lysine [EXONT:000180]; N6-acetyl-L-lysine [EXONT:000192]; Ubiquitinylated lysine [EXONT:000797]; Polypeptide_turn_motif [EXONT:000022]; Beta_strand [EXONT:000051];
UBL5	ENSG00000198258	E007	8.2853e-06	27.7622
CLTB	ENSG00000175416	E010	8.44373e-06	-15.4351	O4'-phospho-L-tyrosine [EXONT:000164]; Intrinsically_unstructured_polypeptide_region [EXONT:000074];
DVL3	ENSG00000161202	E032	8.50933e-06	13.4658	Dishevelled C-terminal [EXONT:010240]; O-phospho-L-serine [EXONT:000161]; O-phospho-L-threonine [EXONT:000162]; Symmetric dimethyl-L-arginine [EXONT:000235]; Dimethylated L-arginine [EXONT:000238]; Monomethylated L-arginine [EXONT:000240]; Omega-N-methyl-L-arginine [EXONT:000241]; Protein binding [EXONT:001885]; Intrinsically_unstructured_polypeptide_region [EXONT:000074];
FMNL1	ENSG00000184922	E035	8.58053e-06	14.0223	Armadillo-type fold [EXONT:002717]; Formin, GTPase-binding and FH3 domain [EXONT:007171];
CALR	ENSG00000179218	E019	8.70941e-06	10.4539	Compositionally_biased_region_of_peptide [EXONT:000024]; Nuclear_localization_signal [EXONT:000064];
APEX1	ENSG00000100823	E034	8.74989e-06	-20.146	Endonuclease/exonuclease/phosphatase [EXONT:002144]; AP endonuclease 1, binding site [EXONT:009113]; S-nitrosyl-L-cysteine [EXONT:000516]; L-cystine (cross-link) [EXONT:000121]; Peptide_helix [EXONT:000037]; Polypeptide_magnesium_ion_contact_site [EXONT:000046]; Beta_strand [EXONT:000051]; Cysteinylation (disulfide with free L-cysteine) [EXONT:000935]; Protein binding [EXONT:001885];
CDC25B	ENSG00000101224	E027	9.16719e-06	23.5346	Rhodanese-like domain [EXONT:002984]; O-phospho-L-serine [EXONT:000161]; Polypeptide_turn_motif [EXONT:000022]; Peptide_helix [EXONT:000037];
CLK1	ENSG00000013441	E008	9.3319e-06	5.50325
F2R	ENSG00000181104	E002	9.3319e-06	22.6198	Signal_peptide [EXONT:000019]; Nuclear_localization_signal [EXONT:000064]; ER_retention_signal [EXONT:000069]; Intrinsically_unstructured_polypeptide_region [EXONT:000074];
NEMF	ENSG00000165525	E017	9.3319e-06	-8.14516	Nuclear_localization_signal [EXONT:000064]; Intrinsically_unstructured_polypeptide_region [EXONT:000074];
AP3D1	ENSG00000065000	E017	9.44969e-06	9.73568
HNRNPA3	ENSG00000170144	E014	9.49323e-06	6.23241	O-phospho-L-serine [EXONT:000161]; O4'-phospho-L-tyrosine [EXONT:000164]; Monomethylated L-arginine [EXONT:000240]; Compositionally_biased_region_of_peptide [EXONT:000024]; Intrinsically_unstructured_polypeptide_region [EXONT:000074];
TRERF1	ENSG00000124496	E007	9.81736e-06	13.9697	Zinc finger, C2H2-like [EXONT:004878]; Zinc finger, C2H2 [EXONT:004879]; Zinc finger C2H2-type/integrase DNA-binding domain [EXONT:006531]; O-phospho-L-serine [EXONT:000161]; O-phospho-L-threonine [EXONT:000162]; Compositionally_biased_region_of_peptide [EXONT:000024]; Zinc_finger_binding_site [EXONT:000073]; Intrinsically_unstructured_polypeptide_region [EXONT:000074];
UFM1	ENSG00000120686	E013	9.88166e-06	-6.76832
U2AF2	ENSG00000063244	E017	1.02365e-05	-30.9297	RNA recognition motif domain [EXONT:002265]; Nucleotide-binding, alpha-beta plait [EXONT:006334]; Peptide_helix [EXONT:000037];
ARHGDIA	ENSG00000141522	E010	1.05439e-05	47.2536	Cilia targeting sequence [EXONT:000017];
GIT1	ENSG00000108262	E013	1.06274e-05	-14.2941	Protein binding [EXONT:001885]; Intrinsically_unstructured_polypeptide_region [EXONT:000074];
HNRNPM	ENSG00000099783	E028	1.06784e-05	-11.098	Protein binding [EXONT:001885]; Intrinsically_unstructured_polypeptide_region [EXONT:000074];
C1orf21	ENSG00000116667	E001	1.07311e-05	5.05889
BCL3	ENSG00000069399	E025	1.10152e-05	13.4054	Ankyrin repeat-containing domain [EXONT:009062]; Compositionally_biased_region_of_peptide [EXONT:000024]; Polypeptide_repeat [EXONT:000027]; Peptide_helix [EXONT:000037];
RPL35	ENSG00000136942	E012	1.11573e-05	27.6797
AKNA	ENSG00000106948	E006	1.12999e-05	13.7529	O-phospho-L-serine [EXONT:000161]; Intrinsically_unstructured_polypeptide_region [EXONT:000074];
RNPS1	ENSG00000205937	E015	1.1518e-05	17.0417	RNA recognition motif domain [EXONT:002265]; Nucleotide-binding, alpha-beta plait [EXONT:006334]; O-phospho-L-serine [EXONT:000161]; Compositionally_biased_region_of_peptide [EXONT:000024]; Beta_strand [EXONT:000051]; Protein binding [EXONT:001885]; Nuclear_localization_signal [EXONT:000064];
CTR9	ENSG00000198730	E029	1.18265e-05	12.4565	O-phospho-L-serine [EXONT:000161]; O-phospho-L-threonine [EXONT:000162]; Compositionally_biased_region_of_peptide [EXONT:000024]; Protein binding [EXONT:001885]; Nuclear_localization_signal [EXONT:000064];
SPOCD1	ENSG00000134668	E025	1.22096e-05	12.6532
COL18A1	ENSG00000182871	E045	1.25009e-05	9.76556	Collagenase NC10/endostatin [EXONT:005718];
CCDC88B	ENSG00000168071	E028	1.27373e-05	40.6529	Coiled_coil [EXONT:000035];
RPS27A	ENSG00000143947	E019	1.36763e-05	-140.303	Ubiquitin domain [EXONT:002346]; Ubiquitin conserved site [EXONT:008902]; O-phospho-L-serine [EXONT:000161]; O4'-phospho-L-tyrosine [EXONT:000164]; N6-acetyl-L-lysine [EXONT:000192]; Ubiquitinylated lysine [EXONT:000797]; N6-glycyl-L-lysine [EXONT:000340]; Peptide_helix [EXONT:000037]; Beta_strand [EXONT:000051];
ARPP19	ENSG00000128989	E007	1.38007e-05	6.79159
EIF1	ENSG00000173812	E004	1.38018e-05	9.26732
SPOCD1	ENSG00000134668	E024	1.38018e-05	12.6293
AKNA	ENSG00000106948	E016	1.43626e-05	23.7671	N-acetylated L-lysine [EXONT:000180]; N6-acetyl-L-lysine [EXONT:000192]; Intrinsically_unstructured_polypeptide_region [EXONT:000074];
MYBBP1A	ENSG00000132382	E025	1.47862e-05	13.5359	Armadillo-type fold [EXONT:002717]; O-phospho-L-serine [EXONT:000161]; Compositionally_biased_region_of_peptide [EXONT:000024]; Intrinsically_unstructured_polypeptide_region [EXONT:000074];
NBPF15	ENSG00000266338	E018	1.48455e-05	-15.3466
RP11-326C3.2	ENSG00000255026	E009	1.48477e-05	7.17247
CXXC1	ENSG00000154832	E031	1.51272e-05	-11.0582	Compositionally_biased_region_of_peptide [EXONT:000024];
NECAP2	ENSG00000157191	E024	1.54169e-05	-16.8734
ANP32A	ENSG00000140350	E006	1.55957e-05	6.39525	Compositionally_biased_region_of_peptide [EXONT:000024]; Protein binding [EXONT:001885];
PPP1R12C	ENSG00000125503	E012	1.55957e-05	15.1286	Protein binding [EXONT:001885]; Identical protein binding [EXONT:004898]; Intrinsically_unstructured_polypeptide_region [EXONT:000074];
MAP3K11	ENSG00000173327	E028	1.5955e-05	-12.8367	Protein kinase-like domain [EXONT:002212]; Protein kinase domain [EXONT:002406]; Serine-threonine/tyrosine-protein kinase catalytic domain [EXONT:002705]; Tyrosine-protein kinase, catalytic domain [EXONT:009061]; O-phospho-L-serine [EXONT:000161]; O-phospho-L-threonine [EXONT:000162];
SREBF2	ENSG00000198911	E038	1.5955e-05	7.95159	O-phospho-L-serine [EXONT:000161]; Ubiquitinylated lysine [EXONT:000797]; Intrinsically_unstructured_polypeptide_region [EXONT:000074];
RELA	ENSG00000173039	E013	1.63585e-05	22.1333	Immunoglobulin E-set [EXONT:002181]; O-glycosyl-L-threonine [EXONT:000083]; O-(N-acetylamino)glucosyl-L-threonine [EXONT:000964]; Protein binding [EXONT:001885]; Identical protein binding [EXONT:004898]; Intrinsically_unstructured_polypeptide_region [EXONT:000074];
COX4I1	ENSG00000131143	E035	1.65365e-05	-50.2093
DAP3	ENSG00000132676	E043	1.66046e-05	15.7363	P-loop containing nucleoside triphosphate hydrolase [EXONT:002271];
MRPL55	ENSG00000162910	E007	1.67127e-05	14.3155	Transit_peptide [EXONT:000020]; Intrinsically_unstructured_polypeptide_region [EXONT:000074];
HNRNPH3	ENSG00000096746	E031	1.69337e-05	10.9393	O4'-phospho-L-tyrosine [EXONT:000164]; Dimethylated L-arginine [EXONT:000238]; Monomethylated L-arginine [EXONT:000240]; Compositionally_biased_region_of_peptide [EXONT:000024]; Intrinsically_unstructured_polypeptide_region [EXONT:000074];
NGDN	ENSG00000129460	E035	1.69337e-05	5.27988
HNRNPA2B1	ENSG00000122566	E016	1.71675e-05	13.4354	Compositionally_biased_region_of_peptide [EXONT:000024]; Intrinsically_unstructured_polypeptide_region [EXONT:000074];
PCIF1	ENSG00000100982	E001	1.72269e-05	5.3305
FAM76B	ENSG00000077458	E005	1.74088e-05	7.65464
RPL10A	ENSG00000198755	E001	1.75156e-05	12.2799
SAFB2	ENSG00000130254	E009	1.79361e-05	10.1972	O4'-phospho-L-tyrosine [EXONT:000164]; Compositionally_biased_region_of_peptide [EXONT:000024]; Protein binding [EXONT:001885]; Identical protein binding [EXONT:004898];
NGDN	ENSG00000129460	E034	1.7973e-05	6.89038
PKN1	ENSG00000123143	E038	1.79954e-05	-34.381	Protein kinase-like domain [EXONT:002212]; Protein kinase domain [EXONT:002406]; Serine/threonine- /dual specificity protein kinase, catalytic domain [EXONT:003188]; Protein kinase, ATP binding site [EXONT:007898]; Nucleotide_binding_site [EXONT:000062];
H3F3B	ENSG00000132475	E004	1.82756e-05	-35.5956
RHOT2	ENSG00000140983	E037	1.83694e-05	-14.8986	P-loop containing nucleoside triphosphate hydrolase [EXONT:002271]; Ubiquitinylated lysine [EXONT:000797];
RP11-326C3.2	ENSG00000255026	E010	1.84169e-05	5.19335
WBP11	ENSG00000084463	E002	1.85144e-05	24.3983	Compositionally_biased_region_of_peptide [EXONT:000024]; Protein binding [EXONT:001885]; Intrinsically_unstructured_polypeptide_region [EXONT:000074];
GRK2	ENSG00000173020	E048	1.86341e-05	15.0324	Pleckstrin homology-like domain [EXONT:002008]; Pleckstrin homology domain [EXONT:002918]; Ubiquitinylated lysine [EXONT:000797]; Polypeptide_turn_motif [EXONT:000022]; Beta_strand [EXONT:000051];
FAAP20	ENSG00000162585	E021	1.86917e-05	8.09891
MAPK3	ENSG00000102882	E021	1.98306e-05	-18.4068	Protein kinase-like domain [EXONT:002212]; Protein kinase domain [EXONT:002406]; Serine/threonine- /dual specificity protein kinase, catalytic domain [EXONT:003188]; Ubiquitinylated lysine [EXONT:000797]; Polypeptide_turn_motif [EXONT:000022]; Peptide_helix [EXONT:000037];
U2AF2	ENSG00000063244	E022	2.00057e-05	-64.5756	RNA recognition motif domain [EXONT:002265]; Nucleotide-binding, alpha-beta plait [EXONT:006334]; 5-hydroxy-L-lysine [EXONT:000137]; Ubiquitinylated lysine [EXONT:000797]; Polypeptide_turn_motif [EXONT:000022]; Peptide_helix [EXONT:000037]; Beta_strand [EXONT:000051]; Nuclear_export_signal [EXONT:000067];
NELFE	ENSG00000204356	E011	2.00494e-05	14.9049	RNA recognition motif domain [EXONT:002265]; Nucleotide-binding, alpha-beta plait [EXONT:006334]; O-phospho-L-serine [EXONT:000161]; O4'-phospho-L-tyrosine [EXONT:000164]; Beta_strand [EXONT:000051]; Intrinsically_unstructured_polypeptide_region [EXONT:000074];
YWHAH	ENSG00000128245	E002	2.03029e-05	6.41018	14-3-3 domain [EXONT:009941]; N-acetylglycine [EXONT:000177]; Peptide_helix [EXONT:000037]; Intrinsically_unstructured_polypeptide_region [EXONT:000074];
HCLS1	ENSG00000180353	E010	2.03109e-05	38.8245	Hs1/Cortactin [EXONT:003506]; Nuclear_localization_signal [EXONT:000064]; Intrinsically_unstructured_polypeptide_region [EXONT:000074];
ANKZF1	ENSG00000163516	E061	2.04875e-05	6.23926	Coiled_coil [EXONT:000035]; Protein binding [EXONT:001885]; Intrinsically_unstructured_polypeptide_region [EXONT:000074];
ZYX	ENSG00000159840	E019	2.10655e-05	-29.682	O-phospho-L-threonine [EXONT:000162]; O4'-phospho-L-tyrosine [EXONT:000164]; Ubiquitinylated lysine [EXONT:000797]; Protein binding [EXONT:001885]; Intrinsically_unstructured_polypeptide_region [EXONT:000074];
CDC25B	ENSG00000101224	E026	2.17361e-05	25.0109	Rhodanese-like domain [EXONT:002984]; Peptide_helix [EXONT:000037];
LIMD2	ENSG00000136490	E031	2.21421e-05	9.57841
PHF1	ENSG00000112511	E033	2.21862e-05	26.1673	Intrinsically_unstructured_polypeptide_region [EXONT:000074];
RWDD1	ENSG00000111832	E015	2.22229e-05	-20.3929	Ubiquitinylated lysine [EXONT:000797];
CDK7	ENSG00000134058	E024	2.27248e-05	-7.0531	Protein kinase-like domain [EXONT:002212]; Protein kinase domain [EXONT:002406]; Serine/threonine- /dual specificity protein kinase, catalytic domain [EXONT:003188]; Peptide_helix [EXONT:000037]; Beta_strand [EXONT:000051];
FYB	ENSG00000082074	E002	2.27248e-05	9.87026
PLCB2	ENSG00000137841	E022	2.33821e-05	11.0056	O-phospho-L-serine [EXONT:000161]; Nuclear_localization_signal [EXONT:000064]; Intrinsically_unstructured_polypeptide_region [EXONT:000074];
TAGLN2	ENSG00000158710	E004	2.36546e-05	67.2075	Calponin repeat [EXONT:002300]; Calponin homology domain [EXONT:002965]; O-phospho-L-serine [EXONT:000161]; O-phospho-L-threonine [EXONT:000162]; N-acetylated L-lysine [EXONT:000180]; N6-acetyl-L-lysine [EXONT:000192]; Monomethylated L-arginine [EXONT:000240]; Ubiquitinylated lysine [EXONT:000797]; Polypeptide_repeat [EXONT:000027]; Protein binding [EXONT:001885]; Nuclear_localization_signal [EXO…
ARL6IP6	ENSG00000177917	E011	2.38953e-05	-28.2944	Transmembrane_helix [EXONT:000071];
RPL6	ENSG00000089009	E029	2.40221e-05	11.346
TXNIP	ENSG00000265972	E003	2.46188e-05	-144.776
DAXX	ENSG00000204209	E014	2.46267e-05	-10.4791	O4'-phospho-L-tyrosine [EXONT:000164]; Peptide_helix [EXONT:000037]; Protein binding [EXONT:001885];
LYAR	ENSG00000145220	E005	2.49705e-05	11.6903	O-phospho-L-serine [EXONT:000161]; Compositionally_biased_region_of_peptide [EXONT:000024]; Nuclear_localization_signal [EXONT:000064]; Intrinsically_unstructured_polypeptide_region [EXONT:000074];
MAP2K7	ENSG00000076984	E026	2.51196e-05	-22.2835	Protein kinase-like domain [EXONT:002212]; Protein kinase domain [EXONT:002406]; Serine/threonine- /dual specificity protein kinase, catalytic domain [EXONT:003188]; Polypeptide_turn_motif [EXONT:000022]; Peptide_helix [EXONT:000037]; Beta_strand [EXONT:000051]; Protein binding [EXONT:001885]; Nuclear_export_signal [EXONT:000067];
SPTAN1	ENSG00000197694	E093	2.51196e-05	22.37	Spectrin repeat [EXONT:003090]; Spectrin/alpha-actinin [EXONT:008149]; O-phospho-L-threonine [EXONT:000162]; O4'-phospho-L-tyrosine [EXONT:000164]; Polypeptide_repeat [EXONT:000027]; Nuclear_localization_signal [EXONT:000064];
TRABD	ENSG00000170638	E019	2.54825e-05	30.7343
DIAPH1	ENSG00000131504	E019	2.58276e-05	-20.7317	Formin, FH2 domain [EXONT:007623]; Protein binding [EXONT:001885]; Identical protein binding [EXONT:004898];
RPS9	ENSG00000170889	E012	2.58276e-05	-135.939	Ribosomal protein S4/S9, N-terminal [EXONT:003044]; O4'-phospho-L-tyrosine [EXONT:000164]; Ubiquitinylated lysine [EXONT:000797]; N6-acetyl-L-lysine [EXONT:000192]; Nuclear_localization_signal [EXONT:000064];
GIT1	ENSG00000108262	E012	2.59208e-05	-14.736	Protein binding [EXONT:001885]; Intrinsically_unstructured_polypeptide_region [EXONT:000074];
PIN1	ENSG00000127445	E027	2.72995e-05	10.5593
SAFB2	ENSG00000130254	E022	2.76439e-05	-19.2699	RNA recognition motif domain [EXONT:002265]; Nucleotide-binding, alpha-beta plait [EXONT:006334]; Sumoylated lysine [EXONT:001169]; O-phospho-L-serine [EXONT:000161]; Compositionally_biased_region_of_peptide [EXONT:000024]; Nuclear_localization_signal [EXONT:000064];
AP2M1	ENSG00000161203	E046	2.80326e-05	-35.166	Mu homology domain [EXONT:005416]; Clathrin adaptor, mu subunit, C-terminal [EXONT:005417]; Ubiquitinylated lysine [EXONT:000797]; Beta_strand [EXONT:000051]; Protein binding [EXONT:001885];
CDKN1B	ENSG00000111276	E008	2.82023e-05	-30.395
EHBP1L1	ENSG00000173442	E027	2.97729e-05	25.5085	Calponin homology domain [EXONT:002965]; O-phospho-L-serine [EXONT:000161]; Compositionally_biased_region_of_peptide [EXONT:000024]; Endosomal_localization_signal [EXONT:000065]; Lysosomal_localization_signal [EXONT:000066]; Intrinsically_unstructured_polypeptide_region [EXONT:000074];
CDC37	ENSG00000105401	E009	2.97852e-05	18.2402	Cdc37, C-terminal [EXONT:007007]; O-phospho-L-serine [EXONT:000161]; O4'-phospho-L-tyrosine [EXONT:000164]; Peptide_helix [EXONT:000037]; Nuclear_export_signal [EXONT:000067];
TRIM33	ENSG00000197323	E004	3.02794e-05	-10.7297	Bromodomain [EXONT:002846]; O-phospho-L-serine [EXONT:000161]; O-phospho-L-threonine [EXONT:000162]; N-acetylated L-lysine [EXONT:000180]; N6-acetyl-L-lysine [EXONT:000192]; Nuclear_localization_signal [EXONT:000064];
PIN1	ENSG00000127445	E026	3.05557e-05	10.4769
RPL6	ENSG00000089009	E006	3.1495e-05	59.0915	Translation protein SH3-like domain [EXONT:005426]; Ribosomal protein L2 domain 2 [EXONT:006600]; O-phospho-L-threonine [EXONT:000162];
RPL35	ENSG00000136942	E011	3.26245e-05	29.7906	Intrinsically_unstructured_polypeptide_region [EXONT:000074];
DUS1L	ENSG00000169718	E013	3.30526e-05	24.8001	Zinc finger, RING/FYVE/PHD-type [EXONT:002147];
PCSK7	ENSG00000160613	E008	3.33364e-05	9.08405	O-phospho-L-serine [EXONT:000161];
SKIV2L	ENSG00000204351	E062	3.36048e-05	5.40983	DSH, C-terminal [EXONT:006461];
STAT6	ENSG00000166888	E015	3.3871e-05	15.0297	STAT6, C-terminal [EXONT:011241]; Protein binding [EXONT:001885]; Intrinsically_unstructured_polypeptide_region [EXONT:000074];
HIST1H2AC	ENSG00000180573	E003	3.66126e-05	-22.0763
HNRNPM	ENSG00000099783	E037	3.66126e-05	25.5676	O-phospho-L-serine [EXONT:000161]; Polypeptide_repeat [EXONT:000027]; Protein binding [EXONT:001885]; Intrinsically_unstructured_polypeptide_region [EXONT:000074];
POLRMT	ENSG00000099821	E021	3.66126e-05	16.4473
LRRC59	ENSG00000108829	E004	3.66793e-05	8.75445	Nuclear_localization_signal [EXONT:000064]; Intrinsically_unstructured_polypeptide_region [EXONT:000074];
HNRNPC	ENSG00000092199	E029	3.73954e-05	-19.4988	O-phospho-L-serine [EXONT:000161]; O-phospho-L-threonine [EXONT:000162]; N-acetylated L-lysine [EXONT:000180]; N6-acetyl-L-lysine [EXONT:000192]; Monomethylated L-arginine [EXONT:000240]; Ubiquitinylated lysine [EXONT:000797]; Nuclear_localization_signal [EXONT:000064]; Intrinsically_unstructured_polypeptide_region [EXONT:000074];
GRASP	ENSG00000161835	E021	3.74086e-05	6.00948	Intrinsically_unstructured_polypeptide_region [EXONT:000074];
ADRM1	ENSG00000130706	E010	3.7694e-05	22.3194	O-phospho-L-serine [EXONT:000161]; O-phospho-L-threonine [EXONT:000162]; Polypeptide_turn_motif [EXONT:000022]; Compositionally_biased_region_of_peptide [EXONT:000024]; Peptide_helix [EXONT:000037]; Beta_strand [EXONT:000051]; Protein binding [EXONT:001885]; Intrinsically_unstructured_polypeptide_region [EXONT:000074];
PTPN23	ENSG00000076201	E031	3.84432e-05	24.2602	Protein-tyrosine phosphatase, receptor/non-receptor type [EXONT:002106]; O-phospho-L-serine [EXONT:000161]; O-phospho-L-threonine [EXONT:000162]; O4'-phospho-L-tyrosine [EXONT:000164]; Monomethylated L-arginine [EXONT:000240]; Compositionally_biased_region_of_peptide [EXONT:000024]; Polypeptide_repeat [EXONT:000027]; Protein binding [EXONT:001885]; Nuclear_localization_signal [EXONT:000064]; Intr…
ATP5E	ENSG00000124172	E007	3.87443e-05	38.7692
GALC	ENSG00000054983	E008	3.892e-05	-5.03035
COQ8A	ENSG00000163050	E035	3.89857e-05	9.89832	Protein binding [EXONT:001885];
BCLAF1	ENSG00000029363	E015	3.91663e-05	17.3602	Protein binding [EXONT:001885];
NPM1	ENSG00000181163	E019	3.94325e-05	-28.5206	Nucleoplasmin core domain [EXONT:010058]; O-phospho-L-serine [EXONT:000161]; Beta_strand [EXONT:000051]; Protein binding [EXONT:001885];
MYO9B	ENSG00000099331	E073	3.99283e-05	7.14437	O-phospho-L-serine [EXONT:000161]; Coiled_coil [EXONT:000035];
FAM133B	ENSG00000234545	E009	4.15027e-05	-6.45558	Compositionally_biased_region_of_peptide [EXONT:000024]; Nuclear_localization_signal [EXONT:000064];
DNAJC8	ENSG00000126698	E005	4.17432e-05	28.1392	O-phospho-L-serine [EXONT:000161]; O-phospho-L-threonine [EXONT:000162]; Nuclear_localization_signal [EXONT:000064];
B3GNT2	ENSG00000170340	E003	4.24365e-05	-329.187	O-phospho-L-serine [EXONT:000161]; O4'-phospho-L-tyrosine [EXONT:000164]; Ubiquitinylated lysine [EXONT:000797]; Transmembrane_helix [EXONT:000071]; N4-(N-acetylamino)glucosyl-L-asparagine [EXONT:000992]; Peroxisome targeting signal [EXONT:000016]; Nuclear_localization_signal [EXONT:000064];
TAF4	ENSG00000130699	E013	4.25879e-05	-8.22527	Histone-fold [EXONT:003143]; Transcription initiation factor TFIID component TAF4 [EXONT:005190]; Polypeptide_turn_motif [EXONT:000022]; Peptide_helix [EXONT:000037]; Protein binding [EXONT:001885];
IRF3	ENSG00000126456	E046	4.26871e-05	6.12546
KPNB1	ENSG00000108424	E030	4.36786e-05	-14.4334	Armadillo-type fold [EXONT:002717]; Armadillo-like helical [EXONT:006225]; O-phospho-L-threonine [EXONT:000162]; Polypeptide_turn_motif [EXONT:000022]; Peptide_helix [EXONT:000037]; Protein binding [EXONT:001885];
ARGLU1	ENSG00000134884	E008	4.46366e-05	-14.2555
DIAPH1	ENSG00000131504	E017	4.49222e-05	-30.2208	Formin, FH2 domain [EXONT:007623]; Coiled_coil [EXONT:000035]; Protein binding [EXONT:001885]; Identical protein binding [EXONT:004898];
DDRGK1	ENSG00000198171	E010	4.5066e-05	11.9968	Intrinsically_unstructured_polypeptide_region [EXONT:000074];
RBM25	ENSG00000119707	E030	4.63605e-05	48.703	Ubiquitinylated lysine [EXONT:000797]; Compositionally_biased_region_of_peptide [EXONT:000024]; N6-glycyl-L-lysine [EXONT:000340]; Nuclear_localization_signal [EXONT:000064]; Intrinsically_unstructured_polypeptide_region [EXONT:000074];
TPM3	ENSG00000143549	E009	4.84921e-05	-30.9194
ORMDL3	ENSG00000172057	E004	5.03866e-05	6.01653
FAM133B	ENSG00000234545	E011	5.0943e-05	-8.58987	O-phospho-L-serine [EXONT:000161]; Compositionally_biased_region_of_peptide [EXONT:000024]; Nuclear_localization_signal [EXONT:000064];
SIDT2	ENSG00000149577	E064	5.12063e-05	6.48703
CSNK1G2	ENSG00000133275	E029	5.14207e-05	-39.307	Casein kinase 1 gamma C-terminal [EXONT:009452]; Intrinsically_unstructured_polypeptide_region [EXONT:000074];
VEPH1	ENSG00000197415	E037	5.14266e-05	9.97855
TPM3	ENSG00000143549	E010	5.18565e-05	-44.4895
TMEM127	ENSG00000135956	E002	5.22941e-05	-69.7047
ADD1	ENSG00000087274	E057	5.28243e-05	25.9477	O-phospho-L-serine [EXONT:000161]; O-phospho-L-threonine [EXONT:000162];
PHB	ENSG00000167085	E006	5.30848e-05	10.9132	O-phospho-L-serine [EXONT:000161]; Polypeptide_turn_motif [EXONT:000022]; Coiled_coil [EXONT:000035]; Peptide_helix [EXONT:000037];
EIF2S1	ENSG00000134001	E010	5.3476e-05	-14.2925	Translation initiation factor 2, alpha subunit, middle domain [EXONT:010055]; Translation initiation factor 2, alpha subunit, C-terminal [EXONT:010056]; O-phospho-L-threonine [EXONT:000162]; Ubiquitinylated lysine [EXONT:000797]; Peptide_helix [EXONT:000037]; Beta_strand [EXONT:000051];
MYO9B	ENSG00000099331	E072	5.52712e-05	7.5274
UPF3A	ENSG00000169062	E022	5.59242e-05	-8.44344	Regulator of nonsense-mediated decay, UPF3 [EXONT:004189]; Nuclear_localization_signal [EXONT:000064]; Intrinsically_unstructured_polypeptide_region [EXONT:000074];
RPL31	ENSG00000071082	E022	5.63156e-05	-11.1652
CTD-2047H16.4	ENSG00000263069	E003	5.72115e-05	28.6899	ER_retention_signal [EXONT:000069];
NECAP2	ENSG00000157191	E025	5.72961e-05	-20.3971	Intrinsically_unstructured_polypeptide_region [EXONT:000074];
NCOA4	ENSG00000266412	E005	5.76667e-05	-37.8623
GNAI2	ENSG00000114353	E022	5.84576e-05	-87.6105	P-loop containing nucleoside triphosphate hydrolase [EXONT:002271]; Nucleotide_binding_site [EXONT:000062]; Transmembrane_helix [EXONT:000071]; Nuclear_export_signal [EXONT:000067];
ATP5H	ENSG00000167863	E003	5.95138e-05	45.9502	O-phospho-L-serine [EXONT:000161]; N-acetylated L-lysine [EXONT:000180]; N6-acetyl-L-lysine [EXONT:000192]; Nuclear_localization_signal [EXONT:000064];
MYBBP1A	ENSG00000132382	E028	6.03117e-05	8.34085	O-phospho-L-serine [EXONT:000161]; Compositionally_biased_region_of_peptide [EXONT:000024]; Intrinsically_unstructured_polypeptide_region [EXONT:000074];
HNRNPH1	ENSG00000169045	E009	6.03695e-05	10.0699
SPCS2	ENSG00000118363	E018	6.04756e-05	-22.277	O-phospho-L-threonine [EXONT:000162]; Ubiquitinylated lysine [EXONT:000797];
MYBBP1A	ENSG00000132382	E027	6.08359e-05	6.50708	Compositionally_biased_region_of_peptide [EXONT:000024]; Intrinsically_unstructured_polypeptide_region [EXONT:000074];
NEDD1	ENSG00000139350	E036	6.1611e-05	5.44211
TRIM8	ENSG00000171206	E012	6.23252e-05	11.5438	Intrinsically_unstructured_polypeptide_region [EXONT:000074];
KHSRP	ENSG00000088247	E030	6.52626e-05	-12.5633	K Homology domain [EXONT:003852]; K Homology domain, type 1 [EXONT:003858]; Dimethylated L-arginine [EXONT:000238]; Monomethylated L-arginine [EXONT:000240]; Polypeptide_turn_motif [EXONT:000022]; Compositionally_biased_region_of_peptide [EXONT:000024]; Peptide_helix [EXONT:000037]; Beta_strand [EXONT:000051]; Intrinsically_unstructured_polypeptide_region [EXONT:000074];
SBDSP1	ENSG00000225648	E007	6.59321e-05	-30.4979
LINC00264	ENSG00000233261	E004	6.83837e-05	5.06354
RASGRP2	ENSG00000068831	E034	6.94164e-05	-26.7941	Ras-like guanine nucleotide exchange factor, N-terminal [EXONT:002366]; Ras guanine nucleotide exchange factor, domain [EXONT:009974]; O4'-phospho-L-tyrosine [EXONT:000164];
ELF1	ENSG00000120690	E005	7.11341e-05	-140.141	O-phospho-L-serine [EXONT:000161]; O-phospho-L-threonine [EXONT:000162]; Ubiquitinylated lysine [EXONT:000797]; Protein binding [EXONT:001885]; Intrinsically_unstructured_polypeptide_region [EXONT:000074];
EEF1D	ENSG00000104529	E026	7.22801e-05	86.2101	Translation elongation factor EF1B, beta/delta chains, conserved site [EXONT:002753]; Elongation factor 1 beta central acidic region, eukaryote [EXONT:008521]; Protein binding [EXONT:001885]; Intrinsically_unstructured_polypeptide_region [EXONT:000074];
FUS	ENSG00000089280	E033	7.46506e-05	12.39	Zinc finger, RanBP2-type [EXONT:003029]; Compositionally_biased_region_of_peptide [EXONT:000024]; Zinc_finger_binding_site [EXONT:000073]; Intrinsically_unstructured_polypeptide_region [EXONT:000074];
SEPT7	ENSG00000122545	E049	7.4656e-05	31.2581	N-acetylated L-lysine [EXONT:000180]; N6-acetyl-L-lysine [EXONT:000192]; Coiled_coil [EXONT:000035]; Protein binding [EXONT:001885]; Nuclear_localization_signal [EXONT:000064];
DNAJA1	ENSG00000086061	E007	7.6556e-05	27.3046	HSP40/DnaJ peptide-binding [EXONT:005420]; Protein binding [EXONT:001885]; Intrinsically_unstructured_polypeptide_region [EXONT:000074];
ATP6V0E1	ENSG00000113732	E003	7.70411e-05	8.44736
MYH9	ENSG00000100345	E015	7.73352e-05	90.809	Myosin tail [EXONT:003426]; O-phospho-L-serine [EXONT:000161]; N-acetylated L-lysine [EXONT:000180]; N6-acetyl-L-lysine [EXONT:000192]; Ubiquitinylated lysine [EXONT:000797]; Coiled_coil [EXONT:000035]; Intrinsically_unstructured_polypeptide_region [EXONT:000074];
NIP7	ENSG00000132603	E014	7.80417e-05	-13.1993	PUA-like domain [EXONT:003231]; Pseudouridine synthase/archaeosine transglycosylase [EXONT:003232]; Ubiquitinylated lysine [EXONT:000797]; Polypeptide_turn_motif [EXONT:000022]; Peptide_helix [EXONT:000037]; Beta_strand [EXONT:000051];
ATXN7L3	ENSG00000087152	E006	8.00702e-05	-18.9245	SCA7 domain [EXONT:006639]; O-phospho-L-serine [EXONT:000161]; Intrinsically_unstructured_polypeptide_region [EXONT:000074];
CDC37	ENSG00000105401	E008	8.24643e-05	18.3938	Cdc37, C-terminal [EXONT:007007]; Nuclear_export_signal [EXONT:000067];
RPS9	ENSG00000170889	E003	8.24643e-05	5.51763
EIF4G1	ENSG00000114867	E082	8.46788e-05	10.331	Intrinsically_unstructured_polypeptide_region [EXONT:000074];
CCDC59	ENSG00000133773	E014	8.73119e-05	13.6359	Intrinsically_unstructured_polypeptide_region [EXONT:000074];
TSPYL2	ENSG00000184205	E019	8.80035e-05	14.841	Compositionally_biased_region_of_peptide [EXONT:000024];
UNC119	ENSG00000109103	E005	8.80035e-05	6.80945
EHBP1L1	ENSG00000173442	E029	8.80763e-05	5.65847	Compositionally_biased_region_of_peptide [EXONT:000024]; Intrinsically_unstructured_polypeptide_region [EXONT:000074];
GNE	ENSG00000159921	E007	8.84739e-05	-5.00998
SPTBN1	ENSG00000115306	E042	8.84739e-05	39.8011	Spectrin repeat [EXONT:003090]; Spectrin/alpha-actinin [EXONT:008149]; O-phospho-L-serine [EXONT:000161]; O-phospho-L-threonine [EXONT:000162]; Polypeptide_repeat [EXONT:000027]; Protein binding [EXONT:001885]; Nuclear_export_signal [EXONT:000067]; Intrinsically_unstructured_polypeptide_region [EXONT:000074];
GRK2	ENSG00000173020	E049	8.89389e-05	16.4499	Pleckstrin homology-like domain [EXONT:002008]; Pleckstrin homology domain [EXONT:002918]; O-phospho-L-serine [EXONT:000161]; N-acetylated L-lysine [EXONT:000180]; N6-acetyl-L-lysine [EXONT:000192]; Ubiquitinylated lysine [EXONT:000797]; Polypeptide_turn_motif [EXONT:000022]; Peptide_helix [EXONT:000037]; Protein binding [EXONT:001885]; Intrinsically_unstructured_polypeptide_region [EXONT:000074];
ARF1	ENSG00000143761	E029	8.90106e-05	56.484	P-loop containing nucleoside triphosphate hydrolase [EXONT:002271]; O4'-phospho-L-tyrosine [EXONT:000164]; Polypeptide_turn_motif [EXONT:000022]; Peptide_helix [EXONT:000037]; Protein binding [EXONT:001885];
ORMDL3	ENSG00000172057	E005	9.11776e-05	15.0654
RPS23	ENSG00000186468	E021	9.15433e-05	40.0466	Intrinsically_unstructured_polypeptide_region [EXONT:000074];
M6PR	ENSG00000003056	E011	9.27018e-05	-19.4348	Transmembrane_helix [EXONT:000071];
NSMCE1	ENSG00000169189	E009	9.51781e-05	7.7981	Zinc finger, RING-type [EXONT:003016]; Protein kinase C-like, phorbol ester/diacylglycerol binding [EXONT:003179]; Zinc finger, RING-like [EXONT:007230]; Zinc_finger_binding_site [EXONT:000073];
SET	ENSG00000119335	E027	9.6037e-05	19.5986	Compositionally_biased_region_of_peptide [EXONT:000024]; Protein binding [EXONT:001885];
ATXN7L2	ENSG00000162650	E020	9.74649e-05	5.18142	Protein binding [EXONT:001885]; Intrinsically_unstructured_polypeptide_region [EXONT:000074];
THOC2	ENSG00000125676	E041	9.80555e-05	-7.7539	N-acetylated L-lysine [EXONT:000180]; N6-acetyl-L-lysine [EXONT:000192];
HNRNPC	ENSG00000092199	E030	9.80907e-05	-18.0596	O-phospho-L-serine [EXONT:000161]; N-acetylated L-lysine [EXONT:000180]; N6-acetyl-L-lysine [EXONT:000192]; Nuclear_localization_signal [EXONT:000064]; Intrinsically_unstructured_polypeptide_region [EXONT:000074];
EEF1D	ENSG00000104529	E029	9.81572e-05	-53.062	O-phospho-L-threonine [EXONT:000162]; Protein binding [EXONT:001885]; Intrinsically_unstructured_polypeptide_region [EXONT:000074];
NME3	ENSG00000103024	E018	9.8226e-05	5.25378
SFPQ	ENSG00000116560	E012	9.92191e-05	-8.48113
MAP3K7CL	ENSG00000156265	E030	0.00010157	-7.18218
RTF1	ENSG00000137815	E010	0.000101633	-7.8236	O-phospho-L-serine [EXONT:000161]; O-phospho-L-threonine [EXONT:000162]; Compositionally_biased_region_of_peptide [EXONT:000024]; Protein binding [EXONT:001885]; Nuclear_localization_signal [EXONT:000064]; Intrinsically_unstructured_polypeptide_region [EXONT:000074];
HNRNPH1	ENSG00000169045	E011	0.000102629	11.3254
CCDC88B	ENSG00000168071	E029	0.000103851	43.8501	Coiled_coil [EXONT:000035]; Peroxisome targeting signal [EXONT:000016]; Nuclear_export_signal [EXONT:000067]; Intrinsically_unstructured_polypeptide_region [EXONT:000074];
NAP1L1	ENSG00000187109	E036	0.000104753	-30.7431	Protein binding [EXONT:001885]; Identical protein binding [EXONT:004898];
PPP1CA	ENSG00000172531	E010	0.000104944	-28.6572	Phosphoesterase domain [EXONT:004102]; Serine/threonine-specific protein phosphatase/bis(5-nucleosyl)-tetraphosphatase [EXONT:004537]; Polypeptide_turn_motif [EXONT:000022]; Polypeptide_manganese_ion_contact_site [EXONT:000047]; Beta_strand [EXONT:000051]; Manganese containing modified residue [EXONT:000691]; Protein binding [EXONT:001885];
NSMCE1	ENSG00000169189	E016	0.000105249	-8.56602	Peptide_helix [EXONT:000037]; Beta_strand [EXONT:000051]; Nuclear_export_signal [EXONT:000067];
HNRNPA2B1	ENSG00000122566	E017	0.000105688	18.3823	O-phospho-L-serine [EXONT:000161]; O4'-phospho-L-tyrosine [EXONT:000164]; Monomethylated L-arginine [EXONT:000240]; Compositionally_biased_region_of_peptide [EXONT:000024]; Intrinsically_unstructured_polypeptide_region [EXONT:000074];
MAPK3	ENSG00000102882	E013	0.000106477	13.8907	Protein kinase-like domain [EXONT:002212];
MYLK	ENSG00000065534	E036	0.000109198	7.95581	Immunoglobulin-like fold [EXONT:002625]; Immunoglobulin subtype 2 [EXONT:003679]; Immunoglobulin-like domain [EXONT:004886]; Immunoglobulin I-set [EXONT:006539]; L-cystine (cross-link) [EXONT:000121]; Cysteinylation (disulfide with free L-cysteine) [EXONT:000935]; Intrinsically_unstructured_polypeptide_region [EXONT:000074];
DRAP1	ENSG00000175550	E014	0.000109523	-31.3701	Histone-fold [EXONT:003143]; Transcription factor CBF/NF-Y/archaeal histone [EXONT:003809]; Peptide_helix [EXONT:000037]; Protein binding [EXONT:001885];
GNE	ENSG00000159921	E006	0.000109601	-5.91226
RP11-521B24.5	ENSG00000257270	E002	0.000109601	8.74033
U2AF2	ENSG00000063244	E021	0.000109719	-58.7891	RNA recognition motif domain [EXONT:002265]; Nucleotide-binding, alpha-beta plait [EXONT:006334]; Peptide_helix [EXONT:000037]; Beta_strand [EXONT:000051];
BRD4	ENSG00000141867	E007	0.000112096	10.5041	O-phospho-L-serine [EXONT:000161]; O-phospho-L-threonine [EXONT:000162]; O4'-phospho-L-tyrosine [EXONT:000164]; Compositionally_biased_region_of_peptide [EXONT:000024]; Nuclear_localization_signal [EXONT:000064]; Intrinsically_unstructured_polypeptide_region [EXONT:000074];
EHBP1L1	ENSG00000173442	E030	0.000112721	24.9909	O-phospho-L-serine [EXONT:000161]; Compositionally_biased_region_of_peptide [EXONT:000024]; Nuclear_localization_signal [EXONT:000064]; Intrinsically_unstructured_polypeptide_region [EXONT:000074];
THBS1	ENSG00000137801	E030	0.000113333	-25.3751	Concanavalin A-like lectin/glucanase, subgroup [EXONT:002431]; Thrombospondin, type 3-like repeat [EXONT:003614]; Thrombospondin, C-terminal [EXONT:005368]; Concanavalin A-like lectin/glucanases superfamily [EXONT:005423]; Thrombospondin, type 3 repeat [EXONT:007980]; L-cystine (cross-link) [EXONT:000121]; Polypeptide_turn_motif [EXONT:000022]; Polypeptide_repeat [EXONT:000027]; Beta_strand [EXON…
RP11-521B24.5	ENSG00000257270	E001	0.000113992	-5.55107
SF1	ENSG00000168066	E007	0.000115612	22.613	Protein binding [EXONT:001885]; Compositionally_biased_region_of_peptide [EXONT:000024];
SPCS2	ENSG00000118363	E019	0.000115612	-20.8286	Ubiquitinylated lysine [EXONT:000797];
EIF5A	ENSG00000132507	E019	0.000117572	-59.0353	Nucleic acid-binding, OB-fold [EXONT:002600]; Translation protein SH3-like domain [EXONT:005426]; Translation elongation factor, IF5A C-terminal [EXONT:008953]; O4'-phospho-L-tyrosine [EXONT:000164]; Ubiquitinylated lysine [EXONT:000797]; Peptide_helix [EXONT:000037]; Beta_strand [EXONT:000051]; N6-acetyl-L-lysine [EXONT:000192];
HNRNPH3	ENSG00000096746	E013	0.000117762	-6.69308
SLTM	ENSG00000137776	E011	0.000119024	10.8388	O-phospho-L-serine [EXONT:000161]; O-phospho-L-threonine [EXONT:000162];
RING1	ENSG00000204227	E005	0.000119151	-12.755	Zinc finger, RING/FYVE/PHD-type [EXONT:002147]; Zinc finger, RING-type [EXONT:003016]; Zinc finger, C3HC4 RING-type [EXONT:008533]; O-phospho-L-serine [EXONT:000161]; O4'-phospho-L-tyrosine [EXONT:000164]; Zinc_finger_binding_site [EXONT:000073]; Intrinsically_unstructured_polypeptide_region [EXONT:000074];
TAF15	ENSG00000270647	E030	0.000119255	-15.9781	RNA recognition motif domain [EXONT:002265]; Nucleotide-binding, alpha-beta plait [EXONT:006334]; O-phospho-L-serine [EXONT:000161]; O-phospho-L-threonine [EXONT:000162]; Intrinsically_unstructured_polypeptide_region [EXONT:000074];
LIMD2	ENSG00000136490	E009	0.000122558	21.0305
UBE2M	ENSG00000130725	E009	0.000123549	-21.2955	Ubiquitin-conjugating enzyme/RWD-like [EXONT:002340]; Ubiquitin-conjugating enzyme, E2 [EXONT:002341]; Ubiquitinylated lysine [EXONT:000797]; Polypeptide_turn_motif [EXONT:000022]; Beta_strand [EXONT:000051]; Protein binding [EXONT:001885];
GYPC	ENSG00000136732	E004	0.000123929	12.0893
GNAS	ENSG00000087460	E081	0.000128364	-60.3025	P-loop containing nucleoside triphosphate hydrolase [EXONT:002271]; Ubiquitinylated lysine [EXONT:000797];
FASTK	ENSG00000164896	E021	0.000128816	20.0065	FAST kinase-like protein, subdomain 2 [EXONT:006761]; Protein binding [EXONT:001885];
SON	ENSG00000159140	E013	0.000128816	15.3586	O-phospho-L-serine [EXONT:000161]; O-phospho-L-threonine [EXONT:000162]; Polypeptide_repeat [EXONT:000027]; Protein binding [EXONT:001885]; Nuclear_localization_signal [EXONT:000064]; Intrinsically_unstructured_polypeptide_region [EXONT:000074];
CDC25B	ENSG00000101224	E028	0.00012938	34.7082	Rhodanese-like domain [EXONT:002984]; Polypeptide_turn_motif [EXONT:000022]; Peptide_helix [EXONT:000037]; Beta_strand [EXONT:000051];
KIFC2	ENSG00000167702	E028	0.000130849	16.479	P-loop containing nucleoside triphosphate hydrolase [EXONT:002271]; Kinesin, motor domain [EXONT:002977]; O-phospho-L-threonine [EXONT:000162]; Intrinsically_unstructured_polypeptide_region [EXONT:000074];
RPL14	ENSG00000188846	E016	0.000130849	-44.1733	Ribosomal protein L14 [EXONT:003375]; Translation protein SH3-like domain [EXONT:005426]; Ribosomal protein L2 domain 2 [EXONT:006600]; N-acetylated L-lysine [EXONT:000180]; N6-acetyl-L-lysine [EXONT:000192]; Ubiquitinylated lysine [EXONT:000797]; N6-succinyl-L-lysine [EXONT:001307];
TAF15	ENSG00000270647	E040	0.000132298	9.97899	O4'-phospho-L-tyrosine [EXONT:000164]; Dimethylated L-arginine [EXONT:000238]; Monomethylated L-arginine [EXONT:000240]; Omega-N-methyl-L-arginine [EXONT:000241]; Compositionally_biased_region_of_peptide [EXONT:000024]; Polypeptide_repeat [EXONT:000027];
CENPT	ENSG00000102901	E055	0.000136326	8.42838
SLC25A53	ENSG00000269743	E003	0.000137042	5.06199
TMEM259	ENSG00000182087	E018	0.000137255	-28.9546	Transmembrane_helix [EXONT:000071]; Nuclear_export_signal [EXONT:000067];
CNPY4	ENSG00000166997	E011	0.000137355	14.9741	Domain of unknown function DUF3456 [EXONT:009325]; L-cystine (cross-link) [EXONT:000121]; Compositionally_biased_region_of_peptide [EXONT:000024]; Cysteinylation (disulfide with free L-cysteine) [EXONT:000935];
GNAS	ENSG00000087460	E080	0.000137893	-65.371	P-loop containing nucleoside triphosphate hydrolase [EXONT:002271]; G protein alpha subunit, helical insertion [EXONT:005907]; O-phospho-L-threonine [EXONT:000162]; Polypeptide_magnesium_ion_contact_site [EXONT:000046]; Nucleotide_binding_site [EXONT:000062];
UQCRH	ENSG00000173660	E011	0.000139849	44.9739	Ubiquinol-cytochrome C reductase hinge domain [EXONT:009795]; O-phospho-L-serine [EXONT:000161]; O-phospho-L-threonine [EXONT:000162]; L-cystine (cross-link) [EXONT:000121]; Cysteinylation (disulfide with free L-cysteine) [EXONT:000935]; N6-acetyl-L-lysine [EXONT:000192]; Intrinsically_unstructured_polypeptide_region [EXONT:000074];
ANO9	ENSG00000185101	E014	0.000141098	6.35485
ZNF101	ENSG00000181896	E022	0.000142756	6.48099
HNRNPH1	ENSG00000169045	E012	0.000144128	12.2729
INF2	ENSG00000203485	E032	0.000146465	15.4491	WH2 domain [EXONT:003493]; Formin, FH2 domain [EXONT:007623]; N-acetylated L-lysine [EXONT:000180]; N6-acetyl-L-lysine [EXONT:000192]; Intrinsically_unstructured_polypeptide_region [EXONT:000074];
ATXN2L	ENSG00000168488	E049	0.000148418	33.2155	Intrinsically_unstructured_polypeptide_region [EXONT:000074];
RELA	ENSG00000173039	E011	0.000149474	18.6078	Protein binding [EXONT:001885]; Identical protein binding [EXONT:004898]; Nuclear_localization_signal [EXONT:000064]; Intrinsically_unstructured_polypeptide_region [EXONT:000074];
SAP18	ENSG00000150459	E009	0.000151228	-27.0858	O-phospho-L-threonine [EXONT:000162]; O4'-phospho-L-tyrosine [EXONT:000164]; Ubiquitinylated lysine [EXONT:000797]; Peptide_helix [EXONT:000037]; Beta_strand [EXONT:000051];
S1PR5	ENSG00000180739	E006	0.000156522	7.69053	GPCR, rhodopsin-like, 7TM [EXONT:007902]; Transmembrane_helix [EXONT:000071]; N4-(N-acetylamino)glucosyl-L-asparagine [EXONT:000992]; Intrinsically_unstructured_polypeptide_region [EXONT:000074];
ARHGAP45	ENSG00000180448	E036	0.00015705	27.7343	Rho GTPase activation protein [EXONT:002062]; Rho GTPase-activating protein domain [EXONT:002063]; Ubiquitinylated lysine [EXONT:000797]; Protein binding [EXONT:001885]; Nuclear_export_signal [EXONT:000067];
SPCS2	ENSG00000118363	E017	0.00015749	-20.7478	O-phospho-L-serine [EXONT:000161];
RPL7	ENSG00000147604	E014	0.000158448	-205.963	Ribosomal protein L30, ferredoxin-like fold domain [EXONT:007812]; Ribosomal protein L30, conserved site [EXONT:008054]; N-acetylated L-lysine [EXONT:000180]; N6-acetyl-L-lysine [EXONT:000192]; Ubiquitinylated lysine [EXONT:000797]; N6-succinyl-L-lysine [EXONT:001307];
TERF2IP	ENSG00000166848	E006	0.000162197	-87.7606	TRF2-interacting telomeric protein/Rap1, C-terminal [EXONT:009281]; Ubiquitinylated lysine [EXONT:000797]; Polypeptide_turn_motif [EXONT:000022]; Peptide_helix [EXONT:000037]; Intrinsically_unstructured_polypeptide_region [EXONT:000074];
CIRBP	ENSG00000099622	E057	0.000162886	43.3614	O-phospho-L-serine [EXONT:000161]; O4'-phospho-L-tyrosine [EXONT:000164]; Monomethylated L-arginine [EXONT:000240]; Compositionally_biased_region_of_peptide [EXONT:000024];
PRR14	ENSG00000156858	E029	0.000162886	-14.3847	Protein binding [EXONT:001885]; Intrinsically_unstructured_polypeptide_region [EXONT:000074];
SPOCD1	ENSG00000134668	E023	0.000163072	12.4692
EIF3A	ENSG00000107581	E005	0.000164979	18.231	Compositionally_biased_region_of_peptide [EXONT:000024]; Nuclear_localization_signal [EXONT:000064];
CALM3	ENSG00000160014	E020	0.000165195	-16.4297	EF-hand domain [EXONT:003100]; EF-hand domain pair [EXONT:006227]; EF-Hand 1, calcium-binding site [EXONT:008232]; O-phospho-L-serine [EXONT:000161]; O-phospho-L-threonine [EXONT:000162]; N-acetylated L-lysine [EXONT:000180]; N6-acetyl-L-lysine [EXONT:000192]; Ubiquitinylated lysine [EXONT:000797]; N6-glycyl-L-lysine [EXONT:000340]; Peptide_helix [EXONT:000037]; Polypeptide_calcium_ion_contact_si…
CLTB	ENSG00000175416	E009	0.000165253	-14.0732	Intrinsically_unstructured_polypeptide_region [EXONT:000074];
CIRBP	ENSG00000099622	E060	0.000165623	39.5786	Compositionally_biased_region_of_peptide [EXONT:000024];
NPM1	ENSG00000181163	E016	0.000165918	-20.4942	Nucleoplasmin core domain [EXONT:010058]; O-phospho-L-serine [EXONT:000161]; O-phospho-L-threonine [EXONT:000162]; Ubiquitinylated lysine [EXONT:000797]; Polypeptide_turn_motif [EXONT:000022]; Beta_strand [EXONT:000051]; Protein binding [EXONT:001885];
GGA2	ENSG00000103365	E012	0.000166192	-32.7857	Clathrin adaptor, alpha/beta/gamma-adaptin, appendage, Ig-like subdomain [EXONT:005227]; Coatomer/clathrin adaptor appendage, Ig-like subdomain [EXONT:005228]; Clathrin adaptor, gamma-adaptin, appendage [EXONT:005229];
NSMCE1	ENSG00000169189	E008	0.000166192	7.52164	Zinc finger, RING-type [EXONT:003016]; Protein kinase C-like, phorbol ester/diacylglycerol binding [EXONT:003179]; Zinc finger, RING-like [EXONT:007230]; Beta_strand [EXONT:000051]; Zinc_finger_binding_site [EXONT:000073];
RHOT2	ENSG00000140983	E039	0.000166192	-16.6369
JUND	ENSG00000130522	E004	0.000166895	-128.917
NEK9	ENSG00000119638	E040	0.000170624	7.1913
SF3B2	ENSG00000087365	E040	0.000175776	-11.9132	Ubiquitinylated lysine [EXONT:000797]; Nuclear_localization_signal [EXONT:000064];
GOLT1B	ENSG00000111711	E020	0.000175899	-38.7453
DIAPH1	ENSG00000131504	E018	0.000176083	-19.529	Formin, FH2 domain [EXONT:007623]; Protein binding [EXONT:001885]; Identical protein binding [EXONT:004898];
RP11-693N9.2	ENSG00000235505	E006	0.000178013	12.0624
PPP1R12C	ENSG00000125503	E015	0.000178061	11.2682	Protein binding [EXONT:001885]; Identical protein binding [EXONT:004898]; Intrinsically_unstructured_polypeptide_region [EXONT:000074];
HNRNPM	ENSG00000099783	E038	0.000180084	24.1457	O-phospho-L-serine [EXONT:000161]; Protein binding [EXONT:001885];
MIB2	ENSG00000197530	E041	0.000180742	-6.61379	Mib-herc2 [EXONT:005757];
CTR9	ENSG00000198730	E031	0.000181582	14.2874	O-phospho-L-serine [EXONT:000161]; O-phospho-L-threonine [EXONT:000162]; Compositionally_biased_region_of_peptide [EXONT:000024]; Protein binding [EXONT:001885]; Nuclear_localization_signal [EXONT:000064];
FUS	ENSG00000089280	E029	0.000181835	32.6389	RNA recognition motif domain [EXONT:002265]; Nucleotide-binding, alpha-beta plait [EXONT:006334]; N-acetylated L-lysine [EXONT:000180]; N6-acetyl-L-lysine [EXONT:000192]; Asymmetric dimethyl-L-arginine [EXONT:000239]; Monomethylated L-arginine [EXONT:000240]; Ubiquitinylated lysine [EXONT:000797]; Compositionally_biased_region_of_peptide [EXONT:000024]; Beta_strand [EXONT:000051]; Intrinsically_u…
ECHDC2	ENSG00000121310	E043	0.000183113	-5.40716
RP11-22B23.1	ENSG00000111788	E028	0.000184206	5.51624
GRK6	ENSG00000198055	E018	0.000185983	-11.1849	Regulator of G protein signalling superfamily [EXONT:002186]; Protein kinase-like domain [EXONT:002212]; Protein kinase domain [EXONT:002406]; Serine/threonine- /dual specificity protein kinase, catalytic domain [EXONT:003188]; Protein kinase, ATP binding site [EXONT:007898]; Peptide_helix [EXONT:000037]; Beta_strand [EXONT:000051]; Nucleotide_binding_site [EXONT:000062];
AP2M1	ENSG00000161203	E045	0.00018622	-71.336	Mu homology domain [EXONT:005416]; Clathrin adaptor, mu subunit, C-terminal [EXONT:005417]; Clathrin adaptor, mu subunit, conserved site [EXONT:008223]; N-acetylated L-lysine [EXONT:000180]; N6-acetyl-L-lysine [EXONT:000192]; Ubiquitinylated lysine [EXONT:000797]; Beta_strand [EXONT:000051]; Protein binding [EXONT:001885]; Cilia targeting sequence [EXONT:000017];
RPS23	ENSG00000186468	E015	0.000186564	-45.7452	Nucleic acid-binding, OB-fold [EXONT:002600]; Ubiquitinylated lysine [EXONT:000797];
MYO1F	ENSG00000142347	E037	0.000187306	-19.2583	P-loop containing nucleoside triphosphate hydrolase [EXONT:002271]; Myosin head, motor domain [EXONT:002923]; O4'-phospho-L-tyrosine [EXONT:000164];
NME3	ENSG00000103024	E019	0.000187818	5.56243
EML3	ENSG00000149499	E029	0.000187891	-28.0488	WD40/YVTN repeat-like-containing domain [EXONT:002929]; WD40 repeat [EXONT:002955]; Quinonprotein alcohol dehydrogenase-like superfamily [EXONT:005921]; WD40-repeat-containing domain [EXONT:008044]; O-phospho-L-serine [EXONT:000161]; O-phospho-L-threonine [EXONT:000162]; Polypeptide_repeat [EXONT:000027]; Intrinsically_unstructured_polypeptide_region [EXONT:000074];
CAPZA2	ENSG00000198898	E029	0.0001897	-28.2152	F-actin capping protein, alpha subunit, conserved site [EXONT:007957]; O-phospho-L-serine [EXONT:000161]; O-phospho-L-threonine [EXONT:000162]; O4'-phospho-L-tyrosine [EXONT:000164];
PRR7	ENSG00000131188	E006	0.000190445	12.1006	Compositionally_biased_region_of_peptide [EXONT:000024]; Transmembrane_helix [EXONT:000071]; Nuclear_localization_signal [EXONT:000064]; Intrinsically_unstructured_polypeptide_region [EXONT:000074];
MYO9B	ENSG00000099331	E048	0.000190907	-25.4501	O-phospho-L-serine [EXONT:000161]; O-phospho-L-threonine [EXONT:000162]; O4'-phospho-L-tyrosine [EXONT:000164]; Intrinsically_unstructured_polypeptide_region [EXONT:000074];
POLG	ENSG00000140521	E023	0.000192362	8.55986	DNA-directed DNA polymerase, family A, palm domain [EXONT:002622]; Peptide_helix [EXONT:000037]; Beta_strand [EXONT:000051]; Protein binding [EXONT:001885];
PSTPIP1	ENSG00000140368	E034	0.000193527	18.7059	Coiled_coil [EXONT:000035]; Protein binding [EXONT:001885]; Intrinsically_unstructured_polypeptide_region [EXONT:000074];
GTF2F1	ENSG00000125651	E009	0.000194134	15.2655	O-phospho-L-serine [EXONT:000161]; Compositionally_biased_region_of_peptide [EXONT:000024]; Intrinsically_unstructured_polypeptide_region [EXONT:000074];
PITPNC1	ENSG00000154217	E014	0.000194275	-23.6565	START-like domain [EXONT:009926];
UBE2B	ENSG00000119048	E023	0.0001947	5.64141
HNRNPA3	ENSG00000170144	E015	0.000195036	6.56661	O4'-phospho-L-tyrosine [EXONT:000164]; Compositionally_biased_region_of_peptide [EXONT:000024]; Intrinsically_unstructured_polypeptide_region [EXONT:000074];
TTC3	ENSG00000182670	E078	0.000195601	18.2658	O-phospho-L-serine [EXONT:000161]; N-acetylated L-lysine [EXONT:000180]; N6-acetyl-L-lysine [EXONT:000192]; Protein binding [EXONT:001885];
PPARD	ENSG00000112033	E009	0.000196515	-50.3697	Nuclear hormone receptor, ligand-binding, core [EXONT:002285]; Nuclear hormone receptor, ligand-binding [EXONT:005400]; Polypeptide_turn_motif [EXONT:000022]; Peptide_helix [EXONT:000037]; Beta_strand [EXONT:000051]; Peroxisome targeting signal [EXONT:000016];
SLC7A6	ENSG00000103064	E032	0.000197463	-7.3119
LTBP3	ENSG00000168056	E027	0.000199751	-24.8167	Complement Clr-like EGF domain [EXONT:010908]; EGF-type aspartate/asparagine hydroxylation site [EXONT:002007]; Epidermal growth factor-like domain [EXONT:002421]; EGF-like calcium-binding domain [EXONT:003032]; Insulin-like growth factor binding protein, N-terminal [EXONT:004548]; EGF-like calcium-binding, conserved site [EXONT:008104]; L-cystine (cross-link) [EXONT:000121]; Compositionally_bias…
CCNL2	ENSG00000221978	E010	0.000203359	16.3699	O-phospho-L-serine [EXONT:000161]; O4'-phospho-L-tyrosine [EXONT:000164]; N-acetylated L-lysine [EXONT:000180]; N6-acetyl-L-lysine [EXONT:000192]; Nuclear_localization_signal [EXONT:000064];
DUSP28	ENSG00000188542	E002	0.000204164	6.50006	Dual specificity phosphatase, catalytic domain [EXONT:002184]; Dual specificity phosphatase, subgroup, catalytic domain [EXONT:008969]; O-phospho-L-serine [EXONT:000161]; Cilia targeting sequence [EXONT:000017]; Intrinsically_unstructured_polypeptide_region [EXONT:000074];
IDUA	ENSG00000127415	E029	0.000204164	11.8316	Beta_strand [EXONT:000051]; N4-(N-acetylamino)glucosyl-L-asparagine [EXONT:000992];
NME3	ENSG00000103024	E017	0.000205873	7.50574
PRKCSH	ENSG00000130175	E025	0.000207474	-14.6675	Glucosidase II beta subunit, N-terminal [EXONT:011226]; Low-density lipoprotein (LDL) receptor class A repeat [EXONT:003162];
RHOT2	ENSG00000140983	E034	0.0002091	-22.009	P-loop containing nucleoside triphosphate hydrolase [EXONT:002271]; Small GTP-binding protein domain [EXONT:004260]; MIRO [EXONT:009119]; Ubiquitinylated lysine [EXONT:000797]; Nucleotide_binding_site [EXONT:000062];
MMP25	ENSG00000008516	E010	0.000209384	-6.54161	Metallopeptidase, catalytic domain [EXONT:010079]; Peptidase, metallopeptidase [EXONT:002861]; Peptidase M10, metallopeptidase [EXONT:003008]; Polypeptide_zinc_ion_contact_site [EXONT:000050]; Intrinsically_unstructured_polypeptide_region [EXONT:000074];
BCLAF1	ENSG00000029363	E011	0.000214733	6.68198
MAST3	ENSG00000099308	E037	0.000214733	8.24087	Compositionally_biased_region_of_peptide [EXONT:000024]; Nuclear_localization_signal [EXONT:000064]; Intrinsically_unstructured_polypeptide_region [EXONT:000074];
HAPLN3	ENSG00000140511	E005	0.000215318	59.003	C-type lectin fold [EXONT:002287]; C-type lectin-like [EXONT:002288]; Link [EXONT:002289]; L-cystine (cross-link) [EXONT:000121]; Cysteinylation (disulfide with free L-cysteine) [EXONT:000935]; Nuclear_localization_signal [EXONT:000064];
P4HB	ENSG00000185624	E010	0.000215853	8.72359	Protein binding [EXONT:001885];
NRGN	ENSG00000154146	E005	0.00022079	23.6052
DUS1L	ENSG00000169718	E016	0.000221649	30.2473	Intrinsically_unstructured_polypeptide_region [EXONT:000074];
EML3	ENSG00000149499	E030	0.000225265	-20.0221	WD40/YVTN repeat-like-containing domain [EXONT:002929]; WD40 repeat [EXONT:002955]; Quinonprotein alcohol dehydrogenase-like superfamily [EXONT:005921]; WD40-repeat-containing domain [EXONT:008044]; Polypeptide_repeat [EXONT:000027]; Nuclear_localization_signal [EXONT:000064];
TMEM106C	ENSG00000134291	E036	0.000226404	7.73587	Transmembrane_helix [EXONT:000071];
TIAM1	ENSG00000156299	E010	0.000226684	-6.74277
SELENOT	ENSG00000198843	E016	0.000232253	-35.4931	Thioredoxin-like fold [EXONT:002495]; Nuclear_export_signal [EXONT:000067];
ZNF570	ENSG00000171827	E018	0.000238198	-26.2091	Zinc finger, C2H2-like [EXONT:004878]; Zinc finger, C2H2 [EXONT:004879]; Zinc finger C2H2-type/integrase DNA-binding domain [EXONT:006531]; O-phospho-L-serine [EXONT:000161]; O-phospho-L-threonine [EXONT:000162]; N-acetylated L-lysine [EXONT:000180]; N6-acetyl-L-lysine [EXONT:000192]; Zinc_finger_binding_site [EXONT:000073]; Nuclear_localization_signal [EXONT:000064]; Nuclear_export_signal [EXONT…
DDX54	ENSG00000123064	E008	0.000239176	13.3006	DBP10CT [EXONT:006302]; Intrinsically_unstructured_polypeptide_region [EXONT:000074];
SLC25A32	ENSG00000164933	E002	0.000239176	-79.0337	Mitochondrial substrate/solute carrier [EXONT:008113]; Mitochondrial carrier domain [EXONT:009928]; Ubiquitinylated lysine [EXONT:000797]; Polypeptide_repeat [EXONT:000027]; Transmembrane_helix [EXONT:000071]; Cilia targeting sequence [EXONT:000017];
CELF1	ENSG00000149187	E010	0.000239567	-26.177
LYSMD2	ENSG00000140280	E005	0.000241632	-22.4756	Nuclear_localization_signal [EXONT:000064]; Intrinsically_unstructured_polypeptide_region [EXONT:000074];
PHF1	ENSG00000112511	E031	0.000241632	25.5449	Intrinsically_unstructured_polypeptide_region [EXONT:000074];
TBKBP1	ENSG00000198933	E015	0.000241979	7.76419	Tbk1/Ikki binding domain [EXONT:010241]; O-phospho-L-serine [EXONT:000161]; Compositionally_biased_region_of_peptide [EXONT:000024]; Intrinsically_unstructured_polypeptide_region [EXONT:000074];
MAP3K11	ENSG00000173327	E006	0.000244375	11.2342	O-phospho-L-serine [EXONT:000161]; O-phospho-L-threonine [EXONT:000162]; Compositionally_biased_region_of_peptide [EXONT:000024]; Intrinsically_unstructured_polypeptide_region [EXONT:000074];
MIB2	ENSG00000197530	E044	0.000244849	-7.95571	Mib-herc2 [EXONT:005757];
IKBKB	ENSG00000104365	E055	0.000245135	14.3127	Peptide_helix [EXONT:000037]; Protein binding [EXONT:001885]; Nuclear_export_signal [EXONT:000067];
STAT2	ENSG00000170581	E048	0.000245336	-5.95402	STAT transcription factor, protein interaction [EXONT:006954]; Protein binding [EXONT:001885];
SF3A2	ENSG00000104897	E020	0.000246168	16.2765	Cactin C-terminal domain [EXONT:008604]; O-phospho-L-serine [EXONT:000161]; Compositionally_biased_region_of_peptide [EXONT:000024];
STAT5A	ENSG00000126561	E037	0.00025202	14.6551	Protein binding [EXONT:001885]; Intrinsically_unstructured_polypeptide_region [EXONT:000074];
IDH2	ENSG00000182054	E009	0.000253535	-28.6456	Isopropylmalate dehydrogenase-like domain [EXONT:010082]; O4'-phospho-L-tyrosine [EXONT:000164]; N-acetylated L-lysine [EXONT:000180]; N6-acetyl-L-lysine [EXONT:000192]; Ubiquitinylated lysine [EXONT:000797]; Polypeptide_turn_motif [EXONT:000022]; Peptide_helix [EXONT:000037]; Beta_strand [EXONT:000051]; N6-succinyl-L-lysine [EXONT:001307];
RPS5	ENSG00000083845	E007	0.000254017	8.47408
MRPL55	ENSG00000162910	E006	0.000255244	14.5195	Transit_peptide [EXONT:000020];
C1orf43	ENSG00000143612	E014	0.000256626	-15.817
CCDC59	ENSG00000133773	E010	0.00026066	32.7282	Intrinsically_unstructured_polypeptide_region [EXONT:000074];
HCLS1	ENSG00000180353	E008	0.000261828	65.7234	Nuclear_localization_signal [EXONT:000064];
HTT	ENSG00000197386	E079	0.000263267	5.31936
PAIP2	ENSG00000120727	E013	0.000265481	-67.3002	Compositionally_biased_region_of_peptide [EXONT:000024]; Nuclear_export_signal [EXONT:000067]; Intrinsically_unstructured_polypeptide_region [EXONT:000074];
CGGBP1	ENSG00000163320	E007	0.000265798	-8.19443
INTS6	ENSG00000102786	E019	0.000265983	-10.5057	Protein binding [EXONT:001885]; Nuclear_localization_signal [EXONT:000064];
FKBP8	ENSG00000105701	E010	0.00027317	-26.4587	Tetratricopeptide TPR1 [EXONT:002813]; Tetratricopeptide-like helical [EXONT:006226]; Tetratricopeptide repeat-containing domain [EXONT:006497]; Tetratricopeptide repeat [EXONT:008787]; Elongated TPR repeat-containing domain [EXONT:009722]; O-phospho-L-serine [EXONT:000161]; O4'-phospho-L-tyrosine [EXONT:000164]; Ubiquitinylated lysine [EXONT:000797]; Polypeptide_repeat [EXONT:000027]; Protein bi…
UBE2B	ENSG00000119048	E014	0.000273873	-31.7386	Ubiquitin-conjugating enzyme/RWD-like [EXONT:002340]; Ubiquitin-conjugating enzyme, E2 [EXONT:002341]; Ubiquitin-conjugating enzyme, active site [EXONT:009861]; Beta_strand [EXONT:000051];
AP3D1	ENSG00000065000	E015	0.000274517	17.5773	O-phospho-L-serine [EXONT:000161]; Intrinsically_unstructured_polypeptide_region [EXONT:000074];
CLIP4	ENSG00000115295	E033	0.000277007	-7.3179	CAP Gly-rich domain [EXONT:002530]; O-phospho-L-serine [EXONT:000161];
IDUA	ENSG00000127415	E032	0.000277007	8.11608	Polypeptide_turn_motif [EXONT:000022]; Beta_strand [EXONT:000051]; Intrinsically_unstructured_polypeptide_region [EXONT:000074];
TRBV15	ENSG00000276819	E002	0.000279937	11.4063
CD74	ENSG00000019582	E007	0.000282269	56.89
MGAT4B	ENSG00000161013	E030	0.000284363	-18.6052
TBC1D25	ENSG00000068354	E014	0.000285326	9.48362	Rab-GTPase-TBC domain [EXONT:002050]; Intrinsically_unstructured_polypeptide_region [EXONT:000074];
ILF3	ENSG00000129351	E051	0.000294717	11.8186	O4'-phospho-L-tyrosine [EXONT:000164]; Compositionally_biased_region_of_peptide [EXONT:000024]; Intrinsically_unstructured_polypeptide_region [EXONT:000074];
SIDT2	ENSG00000149577	E063	0.000295184	6.92273
ACAP3	ENSG00000131584	E007	0.000298983	10.2134	Ankyrin repeat [EXONT:003138]; Ankyrin repeat-containing domain [EXONT:009062]; Polypeptide_repeat [EXONT:000027];
GMFB	ENSG00000197045	E015	0.00029938	-5.1763
RPL31	ENSG00000071082	E005	0.000306691	63.2512
GALC	ENSG00000054983	E021	0.000309627	8.97583	Glycoside hydrolase, superfamily [EXONT:002691]; Glycoside hydrolase, catalytic domain [EXONT:002692];
FAM98C	ENSG00000130244	E008	0.000316987	7.18084	ER_retention_signal [EXONT:000069];
SPTAN1	ENSG00000197694	E094	0.000321861	26.0204	Spectrin repeat [EXONT:003090]; Spectrin/alpha-actinin [EXONT:008149]; Ubiquitinylated lysine [EXONT:000797]; Polypeptide_repeat [EXONT:000027];
C11orf58	ENSG00000110696	E017	0.000323859	22.6534	Compositionally_biased_region_of_peptide [EXONT:000024];
ETF1	ENSG00000120705	E009	0.000324462	-31.6696	ERF1 domain 2 [EXONT:004206]; ERF1 domain 3 [EXONT:004207]; Polypeptide_turn_motif [EXONT:000022]; Peptide_helix [EXONT:000037];
MRPL32	ENSG00000106591	E006	0.000325165	-10.0813	ER_retention_signal [EXONT:000069];
SEL1L	ENSG00000071537	E004	0.000325165	-7.71107	Sel1-like [EXONT:004656]; Tetratricopeptide-like helical [EXONT:006226]; Ubiquitinylated lysine [EXONT:000797]; Polypeptide_repeat [EXONT:000027];
ZYX	ENSG00000159840	E023	0.000326605	-62.2891	Zinc finger, LIM-type [EXONT:002992]; O-phospho-L-serine [EXONT:000161]; O-phospho-L-threonine [EXONT:000162]; Protein binding [EXONT:001885]; Intrinsically_unstructured_polypeptide_region [EXONT:000074];
CAP1	ENSG00000131236	E044	0.000331485	-30.1972	Cyclase-associated protein CAP/septum formation inhibitor MinC, C-terminal [EXONT:004313]; CARP motif [EXONT:004657]; C-CAP/cofactor C-like domain [EXONT:007021]; Adenylate cyclase-associated CAP, C-terminal [EXONT:007022]; O4'-phospho-L-tyrosine [EXONT:000164]; Ubiquitinylated lysine [EXONT:000797]; Beta_strand [EXONT:000051];
HLA-F	ENSG00000204642	E025	0.000333155	-42.1328	MHC classes I/II-like antigen recognition protein [EXONT:002192]; Immunoglobulin-like fold [EXONT:002625]; Immunoglobulin C1-set [EXONT:003678]; Immunoglobulin-like domain [EXONT:004886]; Intrinsically_unstructured_polypeptide_region [EXONT:000074];
RPL7	ENSG00000147604	E012	0.000333648	-136.203	Ribosomal protein L30, ferredoxin-like fold domain [EXONT:007812]; Ribosomal protein L30, conserved site [EXONT:008054];
IKBKAP	ENSG00000070061	E011	0.000338793	10.515
RGL2	ENSG00000237441	E005	0.000338793	14.6347	O-phospho-L-serine [EXONT:000161]; Intrinsically_unstructured_polypeptide_region [EXONT:000074];
SCRIB	ENSG00000180900	E009	0.000339371	8.4025	O-phospho-L-serine [EXONT:000161];
FCMR	ENSG00000162894	E006	0.0003399	56.2326	O4'-phospho-L-tyrosine [EXONT:000164]; Intrinsically_unstructured_polypeptide_region [EXONT:000074];
HNRNPM	ENSG00000099783	E039	0.000341255	24.7761	O-phospho-L-serine [EXONT:000161]; Polypeptide_repeat [EXONT:000027]; Protein binding [EXONT:001885]; Intrinsically_unstructured_polypeptide_region [EXONT:000074];
P4HB	ENSG00000185624	E009	0.000341782	9.65609	Protein binding [EXONT:001885]; ER_retention_signal [EXONT:000069];
ESAM	ENSG00000149564	E010	0.000342529	-5.54392	Immunoglobulin-like fold [EXONT:002625]; Immunoglobulin V-set domain [EXONT:003676]; Immunoglobulin subtype [EXONT:003680]; Immunoglobulin-like domain [EXONT:004886]; N4-(N-acetylamino)glucosyl-L-asparagine [EXONT:000992]; Nuclear_localization_signal [EXONT:000064];
HNRNPH1	ENSG00000169045	E008	0.000343399	8.07229
UBE2R2	ENSG00000107341	E003	0.000347642	-32.4818	Ubiquitin-conjugating enzyme/RWD-like [EXONT:002340]; Ubiquitin-conjugating enzyme, E2 [EXONT:002341]; Ubiquitin-conjugating enzyme, active site [EXONT:009861]; Intrinsically_unstructured_polypeptide_region [EXONT:000074];
RAP1B	ENSG00000127314	E040	0.000348011	-20.9405	P-loop containing nucleoside triphosphate hydrolase [EXONT:002271]; Small GTP-binding protein domain [EXONT:004260]; Beta_strand [EXONT:000051]; Protein binding [EXONT:001885];
PSTPIP1	ENSG00000140368	E032	0.000349012	20.3019	O-phospho-L-serine [EXONT:000161]; Protein binding [EXONT:001885];
KIFC2	ENSG00000167702	E025	0.000349448	-20.7948	P-loop containing nucleoside triphosphate hydrolase [EXONT:002271]; Kinesin, motor domain [EXONT:002977]; Nucleotide_binding_site [EXONT:000062]; Intrinsically_unstructured_polypeptide_region [EXONT:000074];
RPL37	ENSG00000145592	E015	0.000354438	-203.601	Zinc-binding ribosomal protein [EXONT:003417]; Ribosomal protein L37ae/L37e [EXONT:006011]; Ribosomal protein L37e, conserved site [EXONT:008250]; N-acetylated L-lysine [EXONT:000180]; N6-acetyl-L-lysine [EXONT:000192]; Ubiquitinylated lysine [EXONT:000797]; Polypeptide_zinc_ion_contact_site [EXONT:000050]; Zinc_finger_binding_site [EXONT:000073]; Protein binding [EXONT:001885]; Nuclear_localizat…
AGAP2	ENSG00000135439	E004	0.0003569	9.36767	Ankyrin repeat [EXONT:003138]; Ankyrin repeat-containing domain [EXONT:009062]; O4'-phospho-L-tyrosine [EXONT:000164]; Polypeptide_repeat [EXONT:000027]; Intrinsically_unstructured_polypeptide_region [EXONT:000074];
C1orf228	ENSG00000198520	E027	0.000358846	-13.9076
ITM2A	ENSG00000078596	E005	0.000359212	-96.4622	BRICHOS domain [EXONT:004876]; L-cystine (cross-link) [EXONT:000121]; Cysteinylation (disulfide with free L-cysteine) [EXONT:000935]; N4-(N-acetylamino)glucosyl-L-asparagine [EXONT:000992]; Endosomal_localization_signal [EXONT:000065]; Lysosomal_localization_signal [EXONT:000066];
SF3A1	ENSG00000099995	E010	0.000359681	46.3075	Intrinsically_unstructured_polypeptide_region [EXONT:000074];
TBC1D17	ENSG00000104946	E033	0.000362858	5.23742	Rab-GTPase-TBC domain [EXONT:002050]; Protein binding [EXONT:001885]; Peroxisome targeting signal [EXONT:000016];
GNAS	ENSG00000087460	E082	0.000363612	-53.5703	P-loop containing nucleoside triphosphate hydrolase [EXONT:002271];
NSRP1	ENSG00000126653	E034	0.000363638	-6.55264	Domain of unknown function DUF2040 [EXONT:008418]; Coiled_coil [EXONT:000035]; Intrinsically_unstructured_polypeptide_region [EXONT:000074];
ZCRB1	ENSG00000139168	E004	0.000366874	-11.9709	Zinc finger, CCHC-type [EXONT:003030]; Compositionally_biased_region_of_peptide [EXONT:000024]; Zinc_finger_binding_site [EXONT:000073]; Nuclear_localization_signal [EXONT:000064];
MLLT10	ENSG00000078403	E047	0.000367243	-13.8723	Intrinsically_unstructured_polypeptide_region [EXONT:000074];
ACTB	ENSG00000075624	E008	0.000370247	-314.526	Sumoylated lysine [EXONT:001169]; Ubiquitinylated lysine [EXONT:000797];
SIDT2	ENSG00000149577	E062	0.000377455	8.67309
TMEM259	ENSG00000182087	E012	0.000377628	34.3791	Transmembrane_helix [EXONT:000071];
YTHDF1	ENSG00000149658	E002	0.000383791	29.1075
HMGN2	ENSG00000198830	E025	0.000386527	24.4841
RP11-19P22.8	ENSG00000266872	E002	0.000386527	23.2924
FAM133B	ENSG00000234545	E008	0.000387926	-9.42174	Compositionally_biased_region_of_peptide [EXONT:000024]; Nuclear_localization_signal [EXONT:000064];
ARHGEF2	ENSG00000116584	E009	0.000391163	14.5723	O-phospho-L-serine [EXONT:000161]; O-phospho-L-threonine [EXONT:000162];
ADD3	ENSG00000148700	E056	0.000393355	5.2412
NOP2	ENSG00000111641	E045	0.000394627	-8.25911	N-acetylated L-lysine [EXONT:000180]; N6-acetyl-L-lysine [EXONT:000192]; Intrinsically_unstructured_polypeptide_region [EXONT:000074];
ARHGDIA	ENSG00000141522	E015	0.000396773	-28.4924	Rho GDP-dissociation inhibitor domain [EXONT:010363]; Immunoglobulin E-set [EXONT:002181]; O4'-phospho-L-tyrosine [EXONT:000164]; Beta_strand [EXONT:000051]; Protein binding [EXONT:001885];
LIMD2	ENSG00000136490	E011	0.000396773	22.7384
DAPK3	ENSG00000167657	E013	0.000402781	-11.7921	Protein kinase-like domain [EXONT:002212]; Protein kinase domain [EXONT:002406]; Serine/threonine- /dual specificity protein kinase, catalytic domain [EXONT:003188]; O-phospho-L-threonine [EXONT:000162]; Ubiquitinylated lysine [EXONT:000797]; Peptide_helix [EXONT:000037]; Beta_strand [EXONT:000051]; Protein binding [EXONT:001885];
ZMIZ2	ENSG00000122515	E047	0.000403768	20.1188	Compositionally_biased_region_of_peptide [EXONT:000024]; Protein binding [EXONT:001885];
DUT	ENSG00000128951	E031	0.000406285	6.51138
DCTN2	ENSG00000175203	E027	0.000410189	-14.9296	Ubiquitinylated lysine [EXONT:000797];
C1orf228	ENSG00000198520	E026	0.000415217	-6.69401
DCAF1	ENSG00000145041	E004	0.000420101	9.22843	Armadillo-type fold [EXONT:002717]; WD40/YVTN repeat-like-containing domain [EXONT:002929]; Compositionally_biased_region_of_peptide [EXONT:000024]; Beta_strand [EXONT:000051]; Protein binding [EXONT:001885];
ERC1	ENSG00000082805	E016	0.000423338	5.63793
GTF2F1	ENSG00000125651	E007	0.000426059	20.2982	O-phospho-L-serine [EXONT:000161]; O-phospho-L-threonine [EXONT:000162]; N-acetylated L-lysine [EXONT:000180]; N6-acetyl-L-lysine [EXONT:000192]; Nuclear_localization_signal [EXONT:000064]; Intrinsically_unstructured_polypeptide_region [EXONT:000074];
INPP5D	ENSG00000168918	E048	0.000429851	12.9495	O-phospho-L-serine [EXONT:000161]; O-phospho-L-threonine [EXONT:000162]; O4'-phospho-L-tyrosine [EXONT:000164]; Ubiquitinylated lysine [EXONT:000797]; Compositionally_biased_region_of_peptide [EXONT:000024]; Protein binding [EXONT:001885]; Nuclear_localization_signal [EXONT:000064]; Endosomal_localization_signal [EXONT:000065]; Lysosomal_localization_signal [EXONT:000066];
ENGASE	ENSG00000167280	E029	0.000432279	17.0629
CHCHD7	ENSG00000170791	E009	0.000434354	6.4233
SPOCK2	ENSG00000107742	E003	0.000441671	18.1447	Compositionally_biased_region_of_peptide [EXONT:000024];
RPL37	ENSG00000145592	E019	0.000445631	27.6732
PITRM1	ENSG00000107959	E014	0.00044991	13.6424	Peptidase M16, C-terminal domain [EXONT:005169]; Beta_strand [EXONT:000051];
USP20	ENSG00000136878	E036	0.000461622	20.2058	Peptidase C19, ubiquitin-specific peptidase, DUSP domain [EXONT:004670];
GIGYF1	ENSG00000146830	E009	0.000463466	-14.8538	O-phospho-L-serine [EXONT:000161]; Nuclear_export_signal [EXONT:000067]; Intrinsically_unstructured_polypeptide_region [EXONT:000074];
TUFM	ENSG00000178952	E010	0.000474259	-26.0834	P-loop containing nucleoside triphosphate hydrolase [EXONT:002271]; Translation protein, beta-barrel domain [EXONT:003923];
NCOA4	ENSG00000266412	E006	0.000476458	-49.2663
GTF2I	ENSG00000263001	E003	0.000477434	7.89572
UBTF	ENSG00000108312	E007	0.000479307	14.3693	Compositionally_biased_region_of_peptide [EXONT:000024];
MRPL32	ENSG00000106591	E009	0.00048153	6.62229
POMT1	ENSG00000130714	E037	0.00048552	7.43899	Intrinsically_unstructured_polypeptide_region [EXONT:000074];
TMEM39B	ENSG00000121775	E017	0.000486602	-5.79783	Transmembrane_helix [EXONT:000071];
SATB1-AS1	ENSG00000228956	E051	0.000487116	-9.48707
CPSF7	ENSG00000149532	E008	0.000488468	12.1943	Compositionally_biased_region_of_peptide [EXONT:000024]; Protein binding [EXONT:001885];
YPEL3	ENSG00000090238	E018	0.000488468	-25.3799
TP53I13	ENSG00000167543	E024	0.000492583	-12.6582
RP11-867G23.4	ENSG00000254452	E002	0.000493821	12.3377
LITAF	ENSG00000189067	E006	0.000500863	-64.2008
ADAMTS10	ENSG00000142303	E006	0.000505915	6.62953	Thrombospondin, type 1 repeat [EXONT:002505];
FLYWCH1	ENSG00000059122	E034	0.00050721	6.72383
CTB-31O20.4	ENSG00000267244	E010	0.000509584	15.5278	Intrinsically_unstructured_polypeptide_region [EXONT:000074];
BCLAF1	ENSG00000029363	E010	0.000513341	7.6185
PRPF38B	ENSG00000134186	E005	0.000516171	-6.6176
RAB18	ENSG00000099246	E020	0.000519806	-38.1709	P-loop containing nucleoside triphosphate hydrolase [EXONT:002271]; Small GTP-binding protein domain [EXONT:004260]; Polypeptide_turn_motif [EXONT:000022]; Peptide_helix [EXONT:000037]; Beta_strand [EXONT:000051]; Nucleotide_binding_site [EXONT:000062]; Nuclear_localization_signal [EXONT:000064];
C1D	ENSG00000197223	E009	0.000520455	-11.2087
OSBPL7	ENSG00000006025	E007	0.000525857	8.47763	Nuclear_localization_signal [EXONT:000064];
DNAJA1	ENSG00000086061	E010	0.000526763	775.615	Chaperone DnaJ, C-terminal [EXONT:003435]; HSP40/DnaJ peptide-binding [EXONT:005420]; Protein binding [EXONT:001885];
KDM6B	ENSG00000132510	E023	0.000529274	-20.1474	Intrinsically_unstructured_polypeptide_region [EXONT:000074];
TAF6	ENSG00000106290	E005	0.000529648	7.40298	O-phospho-L-threonine [EXONT:000162]; Monomethylated L-arginine [EXONT:000240]; Intrinsically_unstructured_polypeptide_region [EXONT:000074];
LSM4	ENSG00000130520	E005	0.000533429	23.5512	Like-Sm (LSM) domain [EXONT:002662]; Dimethylated L-arginine [EXONT:000238]; Monomethylated L-arginine [EXONT:000240];
TANK	ENSG00000136560	E039	0.000533567	-12.2759	Intrinsically_unstructured_polypeptide_region [EXONT:000074];
FTH1	ENSG00000167996	E013	0.000544071	-95.4711	Ferritin/DPS protein domain [EXONT:005271]; Ferritin- like diiron domain [EXONT:005454]; Ferritin-like superfamily [EXONT:005468]; Ferritin-related [EXONT:005657]; Protein binding [EXONT:001885];
RP11-19P22.8	ENSG00000266872	E001	0.000546308	-6.636
TMEM135	ENSG00000166575	E024	0.000547185	-6.47562	Ubiquitinylated lysine [EXONT:000797]; Transmembrane_helix [EXONT:000071];
HCLS1	ENSG00000180353	E009	0.000552346	87.5717	Hs1/Cortactin [EXONT:003506]; Nuclear_localization_signal [EXONT:000064];
CNOT9	ENSG00000144580	E022	0.000554352	-5.28157
NOL9	ENSG00000162408	E010	0.000555791	-6.50109
CENPT	ENSG00000102901	E054	0.000558819	10.2593	Intrinsically_unstructured_polypeptide_region [EXONT:000074];
EIF4G1	ENSG00000114867	E067	0.0005607	-15.8362	Armadillo-type fold [EXONT:002717]; MIF4G-like, type 3 [EXONT:003798]; MIF4-like, type 1/2/3 [EXONT:007779]; Nuclear_localization_signal [EXONT:000064]; ER_retention_signal [EXONT:000069]; Intrinsically_unstructured_polypeptide_region [EXONT:000074];
RARS2	ENSG00000146282	E008	0.000568127	12.3877	Rossmann-like alpha/beta/alpha sandwich fold [EXONT:003060]; DALR anticodon binding [EXONT:005384]; Aminoacyl-tRNA synthetase, class 1a, anticodon-binding [EXONT:005470]; Arginyl-tRNA synthetase, class Ia, core [EXONT:007740]; Ubiquitinylated lysine [EXONT:000797];
ZNF428	ENSG00000131116	E005	0.000571688	-27.9709	Compositionally_biased_region_of_peptide [EXONT:000024]; Intrinsically_unstructured_polypeptide_region [EXONT:000074];
SLTM	ENSG00000137776	E028	0.000573863	-14.0899	O-phospho-L-serine [EXONT:000161]; O-phospho-L-threonine [EXONT:000162]; Intrinsically_unstructured_polypeptide_region [EXONT:000074];
TRA2B	ENSG00000136527	E009	0.000575014	32.6491	O-phospho-L-serine [EXONT:000161]; O4'-phospho-L-tyrosine [EXONT:000164]; Compositionally_biased_region_of_peptide [EXONT:000024]; Nuclear_localization_signal [EXONT:000064];
IRF3	ENSG00000126456	E053	0.000579579	-10.3225
LUC7L	ENSG00000007392	E028	0.000581568	-12.9442
DEGS1	ENSG00000143753	E006	0.000588655	-13.3348	Fatty acid desaturase, type 1 [EXONT:004380]; Transmembrane_helix [EXONT:000071];
TANK	ENSG00000136560	E040	0.000589025	-12.7255	Tbk1/Ikki binding domain [EXONT:010241]; O-phospho-L-serine [EXONT:000161]; Intrinsically_unstructured_polypeptide_region [EXONT:000074];
SAFB	ENSG00000160633	E030	0.000589306	23.3194	O-phospho-L-serine [EXONT:000161]; Compositionally_biased_region_of_peptide [EXONT:000024]; Protein binding [EXONT:001885]; Nuclear_localization_signal [EXONT:000064]; Intrinsically_unstructured_polypeptide_region [EXONT:000074];
GYPC	ENSG00000136732	E005	0.000591627	12.879
PTBP1	ENSG00000011304	E046	0.000598639	22.1988	RNA recognition motif domain [EXONT:002265]; Nucleotide-binding, alpha-beta plait [EXONT:006334]; Peptide_helix [EXONT:000037]; Beta_strand [EXONT:000051]; Cilia targeting sequence [EXONT:000017];
C1orf228	ENSG00000198520	E025	0.000599905	-6.39444
HMG20B	ENSG00000064961	E022	0.000601855	-15.2196	High mobility group box domain [EXONT:005464]; Polypeptide_DNA_contact [EXONT:000075];
NCBP2	ENSG00000114503	E007	0.000605054	-11.5664
SRP9	ENSG00000143742	E007	0.000605054	-5.17383
IKBKAP	ENSG00000070061	E012	0.000620771	9.63558
SLTM	ENSG00000137776	E029	0.000621689	-11.9361	O-phospho-L-serine [EXONT:000161]; Nuclear_localization_signal [EXONT:000064]; Intrinsically_unstructured_polypeptide_region [EXONT:000074];
CCDC91	ENSG00000123106	E035	0.000622217	-17.9749	Coiled_coil [EXONT:000035];
AP1AR	ENSG00000138660	E012	0.00062753	-7.00363	O4'-phospho-L-tyrosine [EXONT:000164]; Ubiquitinylated lysine [EXONT:000797]; Coiled_coil [EXONT:000035]; Nuclear_export_signal [EXONT:000067]; Intrinsically_unstructured_polypeptide_region [EXONT:000074];
MAP3K11	ENSG00000173327	E029	0.000628907	-9.0168	Protein kinase-like domain [EXONT:002212]; Protein kinase domain [EXONT:002406]; Serine-threonine/tyrosine-protein kinase catalytic domain [EXONT:002705]; Tyrosine-protein kinase, catalytic domain [EXONT:009061];
USMG5	ENSG00000173915	E003	0.000628949	-29.3308	O4'-phospho-L-tyrosine [EXONT:000164]; Transmembrane_helix [EXONT:000071];
MORF4L1	ENSG00000185787	E051	0.000629661	-74.267	MRG domain [EXONT:010898]; Ubiquitinylated lysine [EXONT:000797]; Protein binding [EXONT:001885]; Identical protein binding [EXONT:004898];
STAT3	ENSG00000168610	E004	0.000635752	9.69515
DAZAP1	ENSG00000071626	E019	0.000639162	39.982	RNA recognition motif domain [EXONT:002265]; Nucleotide-binding, alpha-beta plait [EXONT:006334]; Ubiquitinylated lysine [EXONT:000797]; Beta_strand [EXONT:000051]; Intrinsically_unstructured_polypeptide_region [EXONT:000074];
ARHGDIA	ENSG00000141522	E014	0.000640181	-28.9977	Rho GDP-dissociation inhibitor domain [EXONT:010363]; Immunoglobulin E-set [EXONT:002181]; Ubiquitinylated lysine [EXONT:000797]; Protein binding [EXONT:001885];
DDX56	ENSG00000136271	E024	0.00064066	-21.7318	P-loop containing nucleoside triphosphate hydrolase [EXONT:002271]; Helicase, C-terminal [EXONT:002939]; Helicase, superfamily 1/2, ATP-binding domain [EXONT:004820]; O-phospho-L-serine [EXONT:000161]; O-phospho-L-threonine [EXONT:000162];
NBPF15	ENSG00000266338	E019	0.000643052	-21.8974
OPA1	ENSG00000198836	E048	0.000645915	11.7619	O-phospho-L-threonine [EXONT:000162]; Protein binding [EXONT:001885];
UBE2Q1	ENSG00000160714	E003	0.000648071	11.5069	Ubiquitin-conjugating enzyme/RWD-like [EXONT:002340]; Protein binding [EXONT:001885];
PRKCSH	ENSG00000130175	E024	0.000653604	-14.1868	Glucosidase II beta subunit, N-terminal [EXONT:011226]; Low-density lipoprotein (LDL) receptor class A repeat [EXONT:003162]; O-phospho-L-serine [EXONT:000161]; N4-(N-acetylamino)glucosyl-L-asparagine [EXONT:000992];
ZNF316	ENSG00000205903	E005	0.000657825	-23.531
IKBKB	ENSG00000104365	E058	0.000658267	15.8798	N-acetylated L-lysine [EXONT:000180]; N6-acetyl-L-lysine [EXONT:000192]; Peptide_helix [EXONT:000037]; Protein binding [EXONT:001885]; Nuclear_localization_signal [EXONT:000064];
POLG	ENSG00000140521	E022	0.000660538	8.63978	DNA-directed DNA polymerase, family A, palm domain [EXONT:002622]; Polypeptide_turn_motif [EXONT:000022]; Peptide_helix [EXONT:000037]; Protein binding [EXONT:001885];
DDX42	ENSG00000198231	E053	0.000661777	12.7158	O-phospho-L-serine [EXONT:000161]; O4'-phospho-L-tyrosine [EXONT:000164]; Monomethylated L-arginine [EXONT:000240]; Compositionally_biased_region_of_peptide [EXONT:000024]; Nuclear_localization_signal [EXONT:000064];
AC098617.1	ENSG00000233766	E001	0.000663446	-25.6947	O-phospho-L-serine [EXONT:000161]; O4'-phospho-L-tyrosine [EXONT:000164]; Ubiquitinylated lysine [EXONT:000797]; Coiled_coil [EXONT:000035]; Protein binding [EXONT:001885]; Intrinsically_unstructured_polypeptide_region [EXONT:000074];
FAM118B	ENSG00000197798	E018	0.000665997	-5.47388	O4'-phospho-L-tyrosine [EXONT:000164]; Nuclear_localization_signal [EXONT:000064];
CMTM8	ENSG00000170293	E003	0.0006749	-8.29352	Marvel domain [EXONT:005248]; Transmembrane_helix [EXONT:000071];
AF230666.2	ENSG00000223697	E004	0.000676283	13.4231	N-acetylated L-lysine [EXONT:000180]; N6-acetyl-L-lysine [EXONT:000192]; Ubiquitinylated lysine [EXONT:000797]; Intrinsically_unstructured_polypeptide_region [EXONT:000074];
SEPT2	ENSG00000168385	E094	0.000676283	9.77715
TMSB4X	ENSG00000205542	E010	0.000679052	14.5424
PIH1D1	ENSG00000104872	E033	0.000680664	-11.8117	Protein binding [EXONT:001885]; Intrinsically_unstructured_polypeptide_region [EXONT:000074];
KHSRP	ENSG00000088247	E026	0.000683567	-15.1716	Compositionally_biased_region_of_peptide [EXONT:000024]; Intrinsically_unstructured_polypeptide_region [EXONT:000074];
ACAP3	ENSG00000131584	E008	0.000684956	10.23	Ankyrin repeat-containing domain [EXONT:009062]; Intrinsically_unstructured_polypeptide_region [EXONT:000074];
ADAM17	ENSG00000151694	E011	0.000686447	-5.73817	Metallopeptidase, catalytic domain [EXONT:010079]; Peptidase M12B, ADAM/reprolysin [EXONT:002910]; L-cystine (cross-link) [EXONT:000121]; Peptide_helix [EXONT:000037]; Beta_strand [EXONT:000051]; Cysteinylation (disulfide with free L-cysteine) [EXONT:000935]; Protein binding [EXONT:001885];
HSP90AB1	ENSG00000096384	E012	0.000691933	-163.594	Ribosomal protein S5 domain 2-type fold [EXONT:002706]; O-phospho-L-serine [EXONT:000161]; O-phospho-L-threonine [EXONT:000162]; O4'-phospho-L-tyrosine [EXONT:000164]; N-acetylated L-lysine [EXONT:000180]; N6-acetyl-L-lysine [EXONT:000192]; Ubiquitinylated lysine [EXONT:000797]; Polypeptide_turn_motif [EXONT:000022]; Peptide_helix [EXONT:000037]; Beta_strand [EXONT:000051]; O-(N-acetylamino)gluco…
RALY	ENSG00000125970	E021	0.000694668	7.94839	Compositionally_biased_region_of_peptide [EXONT:000024];
ARL6IP6	ENSG00000177917	E010	0.000695773	-16.2668	Transmembrane_helix [EXONT:000071];
TRIM58	ENSG00000162722	E001	0.000698044	6.93795	Zinc finger, RING/FYVE/PHD-type [EXONT:002147]; Zinc finger, B-box [EXONT:002153]; Zinc finger, RING-type [EXONT:003016]; Zinc finger, RING-type, conserved site [EXONT:007992]; O4'-phospho-L-tyrosine [EXONT:000164]; Zinc_finger_binding_site [EXONT:000073]; Intrinsically_unstructured_polypeptide_region [EXONT:000074];
HNRNPM	ENSG00000099783	E029	0.000701293	-13.985	Protein binding [EXONT:001885]; Intrinsically_unstructured_polypeptide_region [EXONT:000074];
PCSK7	ENSG00000160613	E007	0.000710554	13.9866
UBE2J2	ENSG00000160087	E017	0.000711774	-14.4	Ubiquitin-conjugating enzyme/RWD-like [EXONT:002340]; Ubiquitin-conjugating enzyme, E2 [EXONT:002341]; Peptide_helix [EXONT:000037];
GNPTG	ENSG00000090581	E022	0.000713972	9.59882	Mannose-6-phosphate receptor binding domain [EXONT:005433];
ASCC2	ENSG00000100325	E012	0.000716294	7.69505
UTS2	ENSG00000049247	E011	0.000716717	-5.19036
USMG5	ENSG00000173915	E011	0.000722514	23.0882
MZT2A	ENSG00000173272	E015	0.000726049	16.898	O-phospho-L-serine [EXONT:000161]; Intrinsically_unstructured_polypeptide_region [EXONT:000074];
DAP3	ENSG00000132676	E034	0.000726196	-17.8297	N-acetylated L-lysine [EXONT:000180]; N6-acetyl-L-lysine [EXONT:000192];
UBXN1	ENSG00000162191	E033	0.00072748	-18.5436	Ubiquitin-associated domain/translation elongation factor EF-Ts, N-terminal [EXONT:002234]; UBA-like [EXONT:004357]; Ubiquitin-associated/translation elongation factor EF1B, N-terminal, eukaryote [EXONT:007739]; Intrinsically_unstructured_polypeptide_region [EXONT:000074];
PI4KB	ENSG00000143393	E010	0.000732778	13.7635	Protein kinase-like domain [EXONT:002212]; Phosphatidylinositol 3-/4-kinase, catalytic domain [EXONT:002213]; Peptide_helix [EXONT:000037];
TBC1D16	ENSG00000167291	E003	0.000732778	-9.83708	Rab-GTPase-TBC domain [EXONT:002050];
ARID4A	ENSG00000032219	E037	0.000737799	11.7373	Ubiquitinylated lysine [EXONT:000797]; Nuclear_localization_signal [EXONT:000064]; Intrinsically_unstructured_polypeptide_region [EXONT:000074];
SET	ENSG00000119335	E028	0.000744512	20.6402
PRELID1	ENSG00000169230	E010	0.000755525	-31.1945	PRELI/MSF1 [EXONT:004764]; O-phospho-L-threonine [EXONT:000162];
FMR1	ENSG00000102081	E046	0.000764463	5.61545	Protein binding [EXONT:001885]; Intrinsically_unstructured_polypeptide_region [EXONT:000074];
FASTK	ENSG00000164896	E028	0.000765075	-11.6141	Intrinsically_unstructured_polypeptide_region [EXONT:000074];
SIGIRR	ENSG00000185187	E030	0.00076931	-20.5407	Immunoglobulin-like fold [EXONT:002625]; Immunoglobulin-like domain [EXONT:004886]; L-cystine (cross-link) [EXONT:000121]; Cysteinylation (disulfide with free L-cysteine) [EXONT:000935]; N4-(N-acetylamino)glucosyl-L-asparagine [EXONT:000992]; Nuclear_export_signal [EXONT:000067];
SBNO2	ENSG00000064932	E004	0.000780462	5.20891	Compositionally_biased_region_of_peptide [EXONT:000024]; Nuclear_localization_signal [EXONT:000064];
HSD17B8	ENSG00000204228	E006	0.000792546	-11.3505	NAD(P)-binding domain [EXONT:002478]; Short-chain dehydrogenase/reductase, conserved site [EXONT:009142]; Peptide_helix [EXONT:000037]; Beta_strand [EXONT:000051]; N6-succinyl-L-lysine [EXONT:001307];
RPL19	ENSG00000108298	E003	0.000793869	14.5654
STX8	ENSG00000170310	E018	0.00079455	-14.1677
NDEL1	ENSG00000166579	E047	0.000810463	5.58403
STAT5A	ENSG00000126561	E038	0.000820049	25.1657	O-phospho-L-serine [EXONT:000161]; Protein binding [EXONT:001885]; Intrinsically_unstructured_polypeptide_region [EXONT:000074];
CCNL2	ENSG00000221978	E035	0.00082488	-14.0533
RPN2	ENSG00000118705	E016	0.000829548	-19.0198	O4'-phospho-L-tyrosine [EXONT:000164]; Nuclear_export_signal [EXONT:000067];
DOK2	ENSG00000147443	E006	0.000829561	32.6186	Pleckstrin homology-like domain [EXONT:002008]; Insulin receptor substrate-1, PTB [EXONT:003217]; Peptide_helix [EXONT:000037]; Beta_strand [EXONT:000051];
C17orf62	ENSG00000178927	E039	0.000835145	-10.1176
NOSIP	ENSG00000142546	E007	0.000837414	11.9406
RP11-693N9.2	ENSG00000235505	E005	0.000839698	8.14269
NOSIP	ENSG00000142546	E005	0.000847075	10.7037	Ubiquitinylated lysine [EXONT:000797];
RASGRP2	ENSG00000068831	E031	0.000847121	-32.8905	Ras-like guanine nucleotide exchange factor, N-terminal [EXONT:002366]; Ras guanine nucleotide exchange factor, domain [EXONT:009974]; O-phospho-L-serine [EXONT:000161]; Nuclear_localization_signal [EXONT:000064];
NAA15	ENSG00000164134	E023	0.000855576	-25.3494	O-phospho-L-serine [EXONT:000161]; Compositionally_biased_region_of_peptide [EXONT:000024]; Nuclear_localization_signal [EXONT:000064]; Intrinsically_unstructured_polypeptide_region [EXONT:000074];
HMGN2	ENSG00000198830	E024	0.00086937	37.5046	N-acetylated L-lysine [EXONT:000180]; N6-acetyl-L-lysine [EXONT:000192]; Ubiquitinylated lysine [EXONT:000797];
CD82	ENSG00000085117	E038	0.000873797	16.7781	O-phospho-L-serine [EXONT:000161]; O4'-phospho-L-tyrosine [EXONT:000164]; Transmembrane_helix [EXONT:000071]; Protein binding [EXONT:001885];
ACTB	ENSG00000075624	E009	0.000885971	-146.04	O-phospho-L-serine [EXONT:000161];
MAP3K7CL	ENSG00000156265	E031	0.000892477	-7.11764
DNM2	ENSG00000079805	E041	0.000900361	-29.2711	Dynamin central domain [EXONT:002201]; Protein binding [EXONT:001885];
CCT4	ENSG00000115484	E009	0.000901845	-43.3553	GroEL-like apical domain [EXONT:011010]; O-phospho-L-serine [EXONT:000161]; O4'-phospho-L-tyrosine [EXONT:000164]; N-acetylated L-lysine [EXONT:000180]; N6-acetyl-L-lysine [EXONT:000192]; Ubiquitinylated lysine [EXONT:000797];
RPL37	ENSG00000145592	E018	0.000905944	28.7725	Zinc-binding ribosomal protein [EXONT:003417]; Ribosomal protein L37ae/L37e [EXONT:006011]; Intrinsically_unstructured_polypeptide_region [EXONT:000074];
ADAMTS10	ENSG00000142303	E010	0.000908734	8.36356	Thrombospondin, type 1 repeat [EXONT:002505]; ADAM-TS Spacer 1 [EXONT:005659]; Nuclear_localization_signal [EXONT:000064];
PARL	ENSG00000175193	E010	0.000915066	-11.947	Peptidase S54, rhomboid domain [EXONT:009656]; Transmembrane_helix [EXONT:000071];
COPA	ENSG00000122218	E010	0.000915473	9.34372	Coatomer, alpha subunit, C-terminal [EXONT:005799]; Intrinsically_unstructured_polypeptide_region [EXONT:000074];
SF3A1	ENSG00000099995	E005	0.000918121	26.3434	Intrinsically_unstructured_polypeptide_region [EXONT:000074];
SLTM	ENSG00000137776	E030	0.000923561	-10.4067	Nuclear_localization_signal [EXONT:000064]; Intrinsically_unstructured_polypeptide_region [EXONT:000074];
PARP10	ENSG00000178685	E027	0.000924112	-7.41477
LIMD2	ENSG00000136490	E015	0.000929668	-18.7205	Zinc finger, LIM-type [EXONT:002992]; Polypeptide_turn_motif [EXONT:000022]; Beta_strand [EXONT:000051];
OS9	ENSG00000135506	E047	0.000952696	39.0219	Ubiquitinylated lysine [EXONT:000797]; Compositionally_biased_region_of_peptide [EXONT:000024]; Protein binding [EXONT:001885]; Intrinsically_unstructured_polypeptide_region [EXONT:000074];
ZNF598	ENSG00000167962	E011	0.000953415	5.57288	Compositionally_biased_region_of_peptide [EXONT:000024];
EXOSC9	ENSG00000123737	E029	0.000961326	19.8353	O-phospho-L-serine [EXONT:000161]; Protein binding [EXONT:001885]; Intrinsically_unstructured_polypeptide_region [EXONT:000074];
ROCK2	ENSG00000134318	E024	0.000961418	-10.8366	O-phospho-L-serine [EXONT:000161]; O-phospho-L-threonine [EXONT:000162]; Intrinsically_unstructured_polypeptide_region [EXONT:000074];
NDE1	ENSG00000072864	E031	0.000966733	5.73171
GGA2	ENSG00000103365	E013	0.000971197	-27.3153	Clathrin adaptor, alpha/beta/gamma-adaptin, appendage, Ig-like subdomain [EXONT:005227]; Coatomer/clathrin adaptor appendage, Ig-like subdomain [EXONT:005228]; Clathrin adaptor, gamma-adaptin, appendage [EXONT:005229]; O-phospho-L-serine [EXONT:000161];
HNRNPM	ENSG00000099783	E036	0.000972501	29.7442	O-phospho-L-serine [EXONT:000161]; Compositionally_biased_region_of_peptide [EXONT:000024]; Polypeptide_repeat [EXONT:000027]; Protein binding [EXONT:001885]; Intrinsically_unstructured_polypeptide_region [EXONT:000074];
RASGRP2	ENSG00000068831	E032	0.000972501	-32.7833	Ras-like guanine nucleotide exchange factor, N-terminal [EXONT:002366]; Ras guanine nucleotide exchange factor, domain [EXONT:009974];
CASP8	ENSG00000064012	E042	0.000978761	14.3579	Peptidase C14, caspase non-catalytic subunit p10 [EXONT:003155]; Peptidase C14, caspase domain [EXONT:006097]; Peptidase C14A, caspase precursor p45, core [EXONT:007727]; Nuclear_localization_signal [EXONT:000064];
RP13-297E16.4	ENSG00000223511	E003	0.000982301	14.4685
SEC62	ENSG00000008952	E015	0.000984664	-10.4884	O-phospho-L-serine [EXONT:000161]; N-acetylated L-lysine [EXONT:000180]; N6-acetyl-L-lysine [EXONT:000192]; Ubiquitinylated lysine [EXONT:000797]; Protein binding [EXONT:001885]; Nuclear_localization_signal [EXONT:000064]; Intrinsically_unstructured_polypeptide_region [EXONT:000074];
OGT	ENSG00000147162	E040	0.000989196	30.8155	Peptide_helix [EXONT:000037]; Beta_strand [EXONT:000051]; Nucleotide_binding_site [EXONT:000062];
DROSHA	ENSG00000113360	E031	0.00099043	-9.54968	Ribonuclease III domain [EXONT:002561]; Protein binding [EXONT:001885]; Identical protein binding [EXONT:004898];
ATP5H	ENSG00000167863	E010	0.000992046	-21.8923	O4'-phospho-L-tyrosine [EXONT:000164]; N-acetylated L-lysine [EXONT:000180]; N6-acetyl-L-lysine [EXONT:000192]; Ubiquitinylated lysine [EXONT:000797]; Nuclear_localization_signal [EXONT:000064];
RHOT2	ENSG00000140983	E078	0.000992046	23.8482	P-loop containing nucleoside triphosphate hydrolase [EXONT:002271]; Mitochondrial Rho-like [EXONT:006869]; MIRO [EXONT:009119]; O-phospho-L-serine [EXONT:000161]; O-phospho-L-threonine [EXONT:000162]; Nucleotide_binding_site [EXONT:000062];
VWA8	ENSG00000102763	E013	0.000992046	-8.06527	O-phospho-L-serine [EXONT:000161]; O4'-phospho-L-tyrosine [EXONT:000164]; Nuclear_localization_signal [EXONT:000064]; Intrinsically_unstructured_polypeptide_region [EXONT:000074];
FASTK	ENSG00000164896	E027	0.000993422	-19.1634	Nuclear_export_signal [EXONT:000067]; Intrinsically_unstructured_polypeptide_region [EXONT:000074];
IKBKB	ENSG00000104365	E056	0.000993728	13.9845	Peptide_helix [EXONT:000037]; Protein binding [EXONT:001885]; Nuclear_export_signal [EXONT:000067];
FAM175A	ENSG00000163322	E011	0.000998063	-7.7662	Ubiquitinylated lysine [EXONT:000797];
AKT2	ENSG00000105221	E023	0.00100397	14.4491	Protein kinase-like domain [EXONT:002212]; Protein kinase domain [EXONT:002406]; Serine/threonine- /dual specificity protein kinase, catalytic domain [EXONT:003188]; Peptide_helix [EXONT:000037]; Protein binding [EXONT:001885];
PSTPIP1	ENSG00000140368	E033	0.00100638	23.9699	Coiled_coil [EXONT:000035]; Protein binding [EXONT:001885]; Intrinsically_unstructured_polypeptide_region [EXONT:000074];
ANP32A	ENSG00000140350	E007	0.00100998	7.08475	Compositionally_biased_region_of_peptide [EXONT:000024]; Protein binding [EXONT:001885];
NOP2	ENSG00000111641	E040	0.00100998	-7.69696	Nuclear_localization_signal [EXONT:000064]; Intrinsically_unstructured_polypeptide_region [EXONT:000074];
SNRPA	ENSG00000077312	E022	0.0010158	15.794	Compositionally_biased_region_of_peptide [EXONT:000024]; Intrinsically_unstructured_polypeptide_region [EXONT:000074];
PSMC6	ENSG00000100519	E042	0.00101887	19.4106	P-loop containing nucleoside triphosphate hydrolase [EXONT:002271]; AAA+ ATPase domain [EXONT:002272]; ATPase, AAA-type, core [EXONT:003810]; Ubiquitinylated lysine [EXONT:000797];
AKAP8	ENSG00000105127	E003	0.00102181	-22.9306	N-acetylated L-lysine [EXONT:000180]; N6-acetyl-L-lysine [EXONT:000192];
CSPP1	ENSG00000104218	E031	0.00102181	-7.37705	Nuclear_localization_signal [EXONT:000064]; Nuclear_export_signal [EXONT:000067]; Intrinsically_unstructured_polypeptide_region [EXONT:000074];
FAM92A	ENSG00000188343	E045	0.0010335	9.05114	O4'-phospho-L-tyrosine [EXONT:000164];
NFYB	ENSG00000120837	E002	0.00104045	8.75497
SYTL1	ENSG00000142765	E027	0.00104508	9.8832
GTF2F1	ENSG00000125651	E010	0.00104999	14.8235	O-phospho-L-threonine [EXONT:000162]; N-acetylated L-lysine [EXONT:000180]; N6-acetyl-L-lysine [EXONT:000192]; Compositionally_biased_region_of_peptide [EXONT:000024]; Protein binding [EXONT:001885]; Nuclear_localization_signal [EXONT:000064]; Intrinsically_unstructured_polypeptide_region [EXONT:000074];
BCAP31	ENSG00000185825	E010	0.00105116	-28.3318	N-acetylated L-lysine [EXONT:000180]; N6-acetyl-L-lysine [EXONT:000192]; Ubiquitinylated lysine [EXONT:000797]; Transmembrane_helix [EXONT:000071]; Protein binding [EXONT:001885];
PUS1	ENSG00000177192	E022	0.00105851	-6.98426	Pseudouridine synthase, catalytic domain [EXONT:004512]; Pseudouridine synthase I, TruA, N-terminal [EXONT:008946]; Pseudouridine synthase I, TruA, alpha/beta domain [EXONT:008947]; O-phospho-L-serine [EXONT:000161]; Peptide_helix [EXONT:000037]; Beta_strand [EXONT:000051];
GUK1	ENSG00000143774	E006	0.00105919	5.98635
DOK1	ENSG00000115325	E029	0.00106348	-10.0672	Pleckstrin homology-like domain [EXONT:002008]; Insulin receptor substrate-1, PTB [EXONT:003217]; O-phospho-L-serine [EXONT:000161]; O4'-phospho-L-tyrosine [EXONT:000164]; Compositionally_biased_region_of_peptide [EXONT:000024]; Peptide_helix [EXONT:000037]; Beta_strand [EXONT:000051]; Protein binding [EXONT:001885]; Intrinsically_unstructured_polypeptide_region [EXONT:000074];
C1orf228	ENSG00000198520	E028	0.00107297	-14.3952
ZNF316	ENSG00000205903	E006	0.00107314	-26.4472
NIN	ENSG00000100503	E004	0.00108263	-8.91223
NDE1	ENSG00000072864	E033	0.00108626	6.87542
OCIAD1	ENSG00000109180	E039	0.00108626	-18.0016	O-phospho-L-serine [EXONT:000161]; Intrinsically_unstructured_polypeptide_region [EXONT:000074];
FYB	ENSG00000082074	E006	0.00108681	-50.3531	Src homology-3 domain [EXONT:002820]; O-phospho-L-threonine [EXONT:000162]; O4'-phospho-L-tyrosine [EXONT:000164]; Polypeptide_turn_motif [EXONT:000022]; Beta_strand [EXONT:000051]; Protein binding [EXONT:001885]; Nuclear_localization_signal [EXONT:000064];
IFFO1	ENSG00000010295	E009	0.00108681	16.3462	Nuclear_export_signal [EXONT:000067];
TRMO	ENSG00000136932	E006	0.00108875	11.5926	Intrinsically_unstructured_polypeptide_region [EXONT:000074];
PPP1R12C	ENSG00000125503	E013	0.00108962	13.0323	Protein binding [EXONT:001885]; Identical protein binding [EXONT:004898]; Intrinsically_unstructured_polypeptide_region [EXONT:000074];
ITM2A	ENSG00000078596	E002	0.00109159	5.34654
RPS21	ENSG00000171858	E002	0.00109764	45.9287
RHOT2	ENSG00000140983	E040	0.00110632	-18.6892	EF-hand domain pair [EXONT:006227]; Ubiquitinylated lysine [EXONT:000797];
SAFB	ENSG00000160633	E022	0.00110872	-12.6813	RNA recognition motif domain [EXONT:002265]; Nucleotide-binding, alpha-beta plait [EXONT:006334]; N-acetylated L-lysine [EXONT:000180]; N6-acetyl-L-lysine [EXONT:000192]; Intrinsically_unstructured_polypeptide_region [EXONT:000074];
C1orf122	ENSG00000197982	E008	0.00111957	24.6266	Coiled_coil [EXONT:000035]; Intrinsically_unstructured_polypeptide_region [EXONT:000074];
XPC	ENSG00000154767	E006	0.00112898	10.8997	Rad4 beta-hairpin domain 3 [EXONT:008295]; Ubiquitinylated lysine [EXONT:000797]; Protein binding [EXONT:001885];
RASAL3	ENSG00000105122	E013	0.00112925	-18.7144	Rho GTPase activation protein [EXONT:002062]; Ras GTPase-activating protein [EXONT:003053]; Ubiquitinylated lysine [EXONT:000797];
CASC4	ENSG00000166734	E031	0.00113321	6.00211
HLA-F	ENSG00000204642	E026	0.00113324	-35.5247	MHC classes I/II-like antigen recognition protein [EXONT:002192]; Immunoglobulin-like fold [EXONT:002625]; Immunoglobulin C1-set [EXONT:003678]; Immunoglobulin-like domain [EXONT:004886]; L-cystine (cross-link) [EXONT:000121]; Cysteinylation (disulfide with free L-cysteine) [EXONT:000935];
LENG8	ENSG00000167615	E031	0.00113367	6.47138
TMA7	ENSG00000232112	E004	0.00113367	239.099	N-acetylated L-lysine [EXONT:000180]; N6-acetyl-L-lysine [EXONT:000192]; Coiled_coil [EXONT:000035]; Nuclear_localization_signal [EXONT:000064];
SUPT20H	ENSG00000102710	E034	0.00113427	-11.3726	O-phospho-L-serine [EXONT:000161]; O4'-phospho-L-tyrosine [EXONT:000164]; Protein binding [EXONT:001885]; Intrinsically_unstructured_polypeptide_region [EXONT:000074];
HLA-F	ENSG00000204642	E021	0.00113916	-93.2759	MHC classes I/II-like antigen recognition protein [EXONT:002192]; MHC class I-like antigen recognition [EXONT:002593]; MHC class I alpha chain, alpha1 alpha2 domains [EXONT:002594]; O4'-phospho-L-tyrosine [EXONT:000164]; L-cystine (cross-link) [EXONT:000121]; Cysteinylation (disulfide with free L-cysteine) [EXONT:000935];
MED27	ENSG00000160563	E005	0.00114318	-11.8828	O-phospho-L-serine [EXONT:000161];
OTUD5	ENSG00000068308	E007	0.00114867	11.372
GUK1	ENSG00000143774	E007	0.00115535	6.20591
RPAP3	ENSG00000005175	E012	0.00115604	-8.04014	Tetratricopeptide TPR1 [EXONT:002813]; Tetratricopeptide-like helical [EXONT:006226]; Tetratricopeptide repeat-containing domain [EXONT:006497]; Tetratricopeptide repeat [EXONT:008787]; Polypeptide_repeat [EXONT:000027]; Peptide_helix [EXONT:000037];
PTBP2	ENSG00000117569	E026	0.00115791	6.75657
MED15	ENSG00000099917	E072	0.00116123	25.7624	Mediator complex, subunit Med15, metazoa [EXONT:008592]; Intrinsically_unstructured_polypeptide_region [EXONT:000074];
TAF15	ENSG00000270647	E033	0.00116347	30.2273	RNA recognition motif domain [EXONT:002265]; Nucleotide-binding, alpha-beta plait [EXONT:006334]; N-acetylated L-lysine [EXONT:000180]; N6-acetyl-L-lysine [EXONT:000192]; Ubiquitinylated lysine [EXONT:000797];
NF1	ENSG00000196712	E074	0.00116431	-7.12398	Armadillo-type fold [EXONT:002717]; Armadillo-like helical [EXONT:006225];
SET	ENSG00000119335	E023	0.00117486	-20.1071	N-acetylated L-lysine [EXONT:000180]; N6-acetyl-L-lysine [EXONT:000192]; Ubiquitinylated lysine [EXONT:000797]; Beta_strand [EXONT:000051]; Protein binding [EXONT:001885]; Intrinsically_unstructured_polypeptide_region [EXONT:000074];
CARS2	ENSG00000134905	E019	0.00117544	12.3762	Aminoacyl-tRNA synthetase, class 1a, anticodon-binding [EXONT:005470]; Intrinsically_unstructured_polypeptide_region [EXONT:000074];
ATP6AP2	ENSG00000182220	E055	0.00117855	-21.5623
FASTK	ENSG00000164896	E030	0.0011887	-15.2771
RANBP3	ENSG00000031823	E012	0.00118879	14.8325	Pleckstrin homology-like domain [EXONT:002008]; Ran binding domain [EXONT:002009]; Beta_strand [EXONT:000051]; Protein binding [EXONT:001885];
C7orf43	ENSG00000146826	E008	0.00119334	13.0481
PHIP	ENSG00000146247	E010	0.0011987	-5.94585
MRFAP1	ENSG00000179010	E011	0.00120062	33.2877
HNRNPC	ENSG00000092199	E019	0.00120078	13.6233	Compositionally_biased_region_of_peptide [EXONT:000024];
FTL	ENSG00000087086	E002	0.00120418	-311.812	Ferritin/DPS protein domain [EXONT:005271]; Ferritin- like diiron domain [EXONT:005454]; Ferritin-like superfamily [EXONT:005468]; Ferritin-related [EXONT:005657]; Ferritin, conserved site [EXONT:007099]; Ubiquitinylated lysine [EXONT:000797]; Polypeptide_turn_motif [EXONT:000022]; Iron containing modified residue [EXONT:000359]; Peptide_helix [EXONT:000037]; Polypeptide_iron_ion_contact_site [EX…
MLLT6	ENSG00000275023	E037	0.00120547	-49.6252
CALR	ENSG00000179218	E020	0.00120874	12.3316	Compositionally_biased_region_of_peptide [EXONT:000024]; ER_retention_signal [EXONT:000069];
RALY	ENSG00000125970	E022	0.00121574	5.17273	Compositionally_biased_region_of_peptide [EXONT:000024];
TRABD	ENSG00000170638	E018	0.00122184	44.3706	O-phospho-L-serine [EXONT:000161]; O-phospho-L-threonine [EXONT:000162]; Ubiquitinylated lysine [EXONT:000797];
DDX39A	ENSG00000123136	E038	0.0012358	-18.8236	P-loop containing nucleoside triphosphate hydrolase [EXONT:002271]; Helicase, superfamily 1/2, ATP-binding domain [EXONT:004820]; DNA/RNA helicase, DEAD/DEAH box type, N-terminal [EXONT:006084]; RNA helicase, DEAD-box type, Q motif [EXONT:007086]; Ubiquitinylated lysine [EXONT:000797]; Nucleotide_binding_site [EXONT:000062]; Nuclear_export_signal [EXONT:000067];
DDX42	ENSG00000198231	E040	0.00123754	-19.624	P-loop containing nucleoside triphosphate hydrolase [EXONT:002271]; Helicase, C-terminal [EXONT:002939];
TMX1	ENSG00000139921	E013	0.00124879	15.732	O-phospho-L-serine [EXONT:000161]; O-phospho-L-threonine [EXONT:000162]; Ubiquitinylated lysine [EXONT:000797];
RALGAPA1	ENSG00000174373	E020	0.00125098	-18.5755	Rap GTPase activating protein domain [EXONT:002176]; O-phospho-L-serine [EXONT:000161];
SATB1-AS1	ENSG00000228956	E058	0.00125314	-6.89381
LCP2	ENSG00000043462	E011	0.00126175	47.8931	Protein binding [EXONT:001885]; Intrinsically_unstructured_polypeptide_region [EXONT:000074];
LIMD2	ENSG00000136490	E010	0.0012631	26.1702
TBCD	ENSG00000141556	E056	0.00126797	16.1733	Armadillo-type fold [EXONT:002717]; Armadillo-like helical [EXONT:006225];
SAFB2	ENSG00000130254	E021	0.00127784	-21.2508	Sumoylated lysine [EXONT:001169]; N-acetylated L-lysine [EXONT:000180]; N6-acetyl-L-lysine [EXONT:000192]; Ubiquitinylated lysine [EXONT:000797]; Compositionally_biased_region_of_peptide [EXONT:000024];
STX8	ENSG00000170310	E015	0.00128325	-18.1195
ITM2B	ENSG00000136156	E006	0.00128648	-44.016	BRICHOS domain [EXONT:004876]; L-cystine (cross-link) [EXONT:000121]; Cysteinylation (disulfide with free L-cysteine) [EXONT:000935];
JAML	ENSG00000160593	E013	0.00128703	56.6929	Transmembrane_helix [EXONT:000071];
EIF2B5	ENSG00000145191	E042	0.00129238	14.799	W2 domain [EXONT:003567]; O-phospho-L-serine [EXONT:000161]; Nuclear_export_signal [EXONT:000067]; Intrinsically_unstructured_polypeptide_region [EXONT:000074];
SEPT2	ENSG00000168385	E095	0.00130525	13.436	Nuclear_export_signal [EXONT:000067];
RALY	ENSG00000125970	E023	0.00130913	8.76382	O-phospho-L-serine [EXONT:000161]; Compositionally_biased_region_of_peptide [EXONT:000024];
ATXN2L	ENSG00000168488	E050	0.00131194	41.2175	Intrinsically_unstructured_polypeptide_region [EXONT:000074];
PLCD1	ENSG00000187091	E006	0.00131554	7.98521	C2 domain [EXONT:001886]; Polypeptide_calcium_ion_contact_site [EXONT:000042]; Calcium containing modified residue [EXONT:000692];
MYO15B	ENSG00000266714	E077	0.00132023	6.05039
TUBGCP6	ENSG00000128159	E009	0.00133118	13.6845
ZFAND2A	ENSG00000178381	E005	0.00133262	14.5055	Zinc finger, AN1-type [EXONT:001942]; HNH nuclease [EXONT:003346]; Zinc_finger_binding_site [EXONT:000073]; Nuclear_localization_signal [EXONT:000064];
MAX	ENSG00000125952	E010	0.00133473	-15.7663	Myc-type, basic helix-loop-helix (bHLH) domain [EXONT:006096]; O4'-phospho-L-tyrosine [EXONT:000164]; Peptide_helix [EXONT:000037];
RPF1	ENSG00000117133	E007	0.00134829	-36.6551	Anticodon-binding [EXONT:003919]; Brix domain [EXONT:004885]; Nuclear_export_signal [EXONT:000067];
RPL29	ENSG00000162244	E024	0.00134891	17.251
LETMD1	ENSG00000050426	E061	0.00134955	-13.7039	LETM1-like [EXONT:006157];
SUPT5H	ENSG00000196235	E057	0.0013518	11.629	Spt5 C-terminal domain [EXONT:010375]; Compositionally_biased_region_of_peptide [EXONT:000024]; Polypeptide_repeat [EXONT:000027]; Endosomal_localization_signal [EXONT:000065]; Lysosomal_localization_signal [EXONT:000066]; Intrinsically_unstructured_polypeptide_region [EXONT:000074];
OCIAD1	ENSG00000109180	E040	0.00135787	-23.7702	O-phospho-L-serine [EXONT:000161]; Intrinsically_unstructured_polypeptide_region [EXONT:000074];
TNK2	ENSG00000061938	E037	0.00136212	-17.9705	Protein kinase-like domain [EXONT:002212]; Src homology-3 domain [EXONT:002820]; Beta_strand [EXONT:000051]; Protein binding [EXONT:001885];
HGS	ENSG00000185359	E043	0.00136839	22.034	O4'-phospho-L-tyrosine [EXONT:000164]; Ubiquitinylated lysine [EXONT:000797]; Compositionally_biased_region_of_peptide [EXONT:000024]; N6-succinyl-L-lysine [EXONT:001307]; Protein binding [EXONT:001885]; Intrinsically_unstructured_polypeptide_region [EXONT:000074];
C16orf87	ENSG00000155330	E002	0.00137549	5.94848
MAP3K11	ENSG00000173327	E030	0.00138157	-7.96994	Protein kinase-like domain [EXONT:002212]; Protein kinase domain [EXONT:002406]; Serine-threonine/tyrosine-protein kinase catalytic domain [EXONT:002705]; Serine/threonine-protein kinase, active site [EXONT:005262]; Tyrosine-protein kinase, catalytic domain [EXONT:009061];
CHD8	ENSG00000100888	E014	0.00138302	24.0859	Sumoylated lysine [EXONT:001169]; O-phospho-L-serine [EXONT:000161]; O-phospho-L-threonine [EXONT:000162]; O4'-phospho-L-tyrosine [EXONT:000164]; Intrinsically_unstructured_polypeptide_region [EXONT:000074];
AXIN1	ENSG00000103126	E010	0.00138602	25.0588	Intrinsically_unstructured_polypeptide_region [EXONT:000074];
LINC00264	ENSG00000233261	E001	0.00138965	-9.17282
TRPM7	ENSG00000092439	E006	0.00139324	8.04414	Protein kinase-like domain [EXONT:002212]; MHCK/EF2 kinase [EXONT:003928]; Nucleotide_binding_site [EXONT:000062];
CCR10	ENSG00000184451	E003	0.00139594	5.18539	O-phospho-L-serine [EXONT:000161]; O-phospho-L-threonine [EXONT:000162]; N-acetylated L-lysine [EXONT:000180]; N6-acetyl-L-lysine [EXONT:000192]; L-cystine (cross-link) [EXONT:000121]; Transmembrane_helix [EXONT:000071]; Cysteinylation (disulfide with free L-cysteine) [EXONT:000935]; Intrinsically_unstructured_polypeptide_region [EXONT:000074]; GPCR, rhodopsin-like, 7TM [EXONT:007902];
CHCHD10	ENSG00000250479	E003	0.00140198	-16.794
ORMDL3	ENSG00000172057	E010	0.00140306	-24.6371	Ubiquitinylated lysine [EXONT:000797];
CCDC59	ENSG00000133773	E013	0.00140537	16.1637	Intrinsically_unstructured_polypeptide_region [EXONT:000074];
DDX56	ENSG00000136271	E012	0.00140972	14.1517
MYO9B	ENSG00000099331	E079	0.00141993	7.05088	O-phospho-L-serine [EXONT:000161]; Monomethylated L-arginine [EXONT:000240]; Nuclear_localization_signal [EXONT:000064];
LMBR1L	ENSG00000139636	E026	0.00142259	-11.8088	LMBR1-like membrane protein [EXONT:004790]; Transmembrane_helix [EXONT:000071];
BAG3	ENSG00000151929	E007	0.00142452	-58.6102	O-phospho-L-serine [EXONT:000161]; Protein binding [EXONT:001885]; Intrinsically_unstructured_polypeptide_region [EXONT:000074];
SIN3B	ENSG00000127511	E039	0.00142452	8.44742	O4'-phospho-L-tyrosine [EXONT:000164];
SPTBN1	ENSG00000115306	E043	0.00143034	28.4414	Spectrin/alpha-actinin [EXONT:008149]; O-phospho-L-serine [EXONT:000161]; O-phospho-L-threonine [EXONT:000162]; Ubiquitinylated lysine [EXONT:000797]; Protein binding [EXONT:001885]; Intrinsically_unstructured_polypeptide_region [EXONT:000074];
NAP1L4	ENSG00000205531	E011	0.00143433	16.4329	Compositionally_biased_region_of_peptide [EXONT:000024];
EML3	ENSG00000149499	E031	0.00143597	-17.4505	WD40/YVTN repeat-like-containing domain [EXONT:002929]; WD40 repeat [EXONT:002955]; Quinonprotein alcohol dehydrogenase-like superfamily [EXONT:005921]; WD40-repeat-containing domain [EXONT:008044]; O4'-phospho-L-tyrosine [EXONT:000164]; Polypeptide_repeat [EXONT:000027]; Nuclear_localization_signal [EXONT:000064];
RASGRP2	ENSG00000068831	E025	0.00143943	-8.1808
SNRPD2	ENSG00000125743	E012	0.0014453	33.0604	Intrinsically_unstructured_polypeptide_region [EXONT:000074];
BRD4	ENSG00000141867	E006	0.00145426	13.0768	O-phospho-L-serine [EXONT:000161]; O-phospho-L-threonine [EXONT:000162]; Intrinsically_unstructured_polypeptide_region [EXONT:000074];
DGKA	ENSG00000065357	E105	0.00145637	26.0659	Diacylglycerol kinase, catalytic domain [EXONT:002685]; ATP-NAD kinase-like domain [EXONT:007801];
IRF3	ENSG00000126456	E055	0.00147414	-10.3608
PSME2	ENSG00000100911	E032	0.00147795	-36.1658	Proteasome activator pa28, N-terminal domain [EXONT:003547]; Intrinsically_unstructured_polypeptide_region [EXONT:000074];
NOP2	ENSG00000111641	E046	0.00149362	-6.35939	O-phospho-L-serine [EXONT:000161]; Intrinsically_unstructured_polypeptide_region [EXONT:000074];
NDEL1	ENSG00000166579	E041	0.00149934	-21.6469	NUDE protein, C-terminal [EXONT:004831]; O-phospho-L-serine [EXONT:000161]; O-phospho-L-threonine [EXONT:000162]; S-palmitoyl-L-cysteine [EXONT:000306]; Protein binding [EXONT:001885];
ESAM	ENSG00000149564	E008	0.00151551	-7.22411	Immunoglobulin-like fold [EXONT:002625]; Immunoglobulin subtype 2 [EXONT:003679]; Immunoglobulin subtype [EXONT:003680]; Immunoglobulin-like domain [EXONT:004886]; L-cystine (cross-link) [EXONT:000121]; Cysteinylation (disulfide with free L-cysteine) [EXONT:000935]; N4-(N-acetylamino)glucosyl-L-asparagine [EXONT:000992];
ACAP3	ENSG00000131584	E006	0.00151599	10.3747	Ankyrin repeat [EXONT:003138]; Ankyrin repeat-containing domain [EXONT:009062]; Polypeptide_repeat [EXONT:000027];
NELFA	ENSG00000185049	E008	0.00152118	14.6637	O-phospho-L-threonine [EXONT:000162]; O4'-phospho-L-tyrosine [EXONT:000164]; Intrinsically_unstructured_polypeptide_region [EXONT:000074];
MTERF4	ENSG00000122085	E026	0.00152271	-9.18423
RHOT2	ENSG00000140983	E041	0.00152483	-17.5327	EF-hand domain [EXONT:003100]; EF-hand domain pair [EXONT:006227];
TNIP1	ENSG00000145901	E019	0.00152483	21.4363	Coiled_coil [EXONT:000035]; Protein binding [EXONT:001885];
FHIT	ENSG00000189283	E003	0.00153255	-11.1201
PDHB	ENSG00000168291	E015	0.00153587	-17.9442	Transketolase-like, pyrimidine-binding domain [EXONT:004290]; Ubiquitinylated lysine [EXONT:000797]; Peptide_helix [EXONT:000037]; Beta_strand [EXONT:000051]; Protein binding [EXONT:001885];
CALM1	ENSG00000198668	E032	0.00154716	30.9578
TRGV9	ENSG00000211695	E001	0.00154892	-7.02316
FBL	ENSG00000105202	E014	0.00155842	-31.7045	Ubiquitinylated lysine [EXONT:000797]; Polypeptide_turn_motif [EXONT:000022]; Peptide_helix [EXONT:000037]; Beta_strand [EXONT:000051];
CSGALNACT2	ENSG00000169826	E007	0.00156513	-113.593
MYO1F	ENSG00000142347	E041	0.00156562	-20.9703	P-loop containing nucleoside triphosphate hydrolase [EXONT:002271]; Myosin head, motor domain [EXONT:002923]; Nuclear_export_signal [EXONT:000067];
FASTK	ENSG00000164896	E022	0.00156968	24.0492	FAST kinase-like protein, subdomain 2 [EXONT:006761]; Protein binding [EXONT:001885];
CARMIL2	ENSG00000159753	E043	0.00157746	-15.802	Intrinsically_unstructured_polypeptide_region [EXONT:000074];
NAP1L1	ENSG00000187109	E035	0.00158683	-34.3891	Protein binding [EXONT:001885]; Identical protein binding [EXONT:004898];
EIF5A	ENSG00000132507	E018	0.0015936	-35.5524	Nucleic acid-binding, OB-fold [EXONT:002600]; Translation protein SH3-like domain [EXONT:005426]; Ribosomal protein L2 domain 2 [EXONT:006600]; Translation elongation factor, IF5A C-terminal [EXONT:008953]; O-phospho-L-threonine [EXONT:000162]; O4'-phospho-L-tyrosine [EXONT:000164]; N-acetylated L-lysine [EXONT:000180]; N6-acetyl-L-lysine [EXONT:000192]; Ubiquitinylated lysine [EXONT:000797]; Pol…
SCAF4	ENSG00000156304	E011	0.00159415	-15.5498	RNA recognition motif domain [EXONT:002265]; Nucleotide-binding, alpha-beta plait [EXONT:006334];
GABARAPL1	ENSG00000139112	E043	0.00159589	16.7761
SATB1-AS1	ENSG00000228956	E061	0.00159589	-10.5196
DAP3	ENSG00000132676	E046	0.00160476	14.319	P-loop containing nucleoside triphosphate hydrolase [EXONT:002271];
RASGRP2	ENSG00000068831	E026	0.0016063	-6.78063
TIPARP	ENSG00000163659	E013	0.00160876	9.07384	Poly(ADP-ribose) polymerase, catalytic domain [EXONT:006259];
NGDN	ENSG00000129460	E033	0.00162208	9.39206	Nuclear_localization_signal [EXONT:000064];
TMUB2	ENSG00000168591	E013	0.00162786	-7.06493
PPP1R12A	ENSG00000058272	E039	0.00162822	-9.35873	Compositionally_biased_region_of_peptide [EXONT:000024]; Protein binding [EXONT:001885]; Intrinsically_unstructured_polypeptide_region [EXONT:000074];
NCOA4	ENSG00000266412	E004	0.00163094	-67.1375
INTS6	ENSG00000102786	E013	0.00163126	-12.5281	O-phospho-L-threonine [EXONT:000162]; Intrinsically_unstructured_polypeptide_region [EXONT:000074];
METAP2	ENSG00000111142	E027	0.00163801	11.4161	Winged helix-turn-helix DNA-binding domain [EXONT:002099]; Peptidase M24, structural domain [EXONT:002559]; O-phospho-L-threonine [EXONT:000162]; Metal or metal cluster containing modified residue [EXONT:000358]; Polypeptide_metal_contact [EXONT:000039]; Beta_strand [EXONT:000051];
TRAPPC10	ENSG00000160218	E019	0.00163801	15.9261
ARHGAP45	ENSG00000180448	E035	0.00164611	32.9596	Rho GTPase activation protein [EXONT:002062]; Rho GTPase-activating protein domain [EXONT:002063]; Protein kinase C-like, phorbol ester/diacylglycerol binding [EXONT:003179]; Ubiquitinylated lysine [EXONT:000797]; Zinc_finger_binding_site [EXONT:000073]; Protein binding [EXONT:001885];
EIF3G	ENSG00000130811	E010	0.00164611	19.5646	Nucleotide-binding, alpha-beta plait [EXONT:006334]; O-phospho-L-serine [EXONT:000161]; O4'-phospho-L-tyrosine [EXONT:000164]; Ubiquitinylated lysine [EXONT:000797]; Protein binding [EXONT:001885]; Intrinsically_unstructured_polypeptide_region [EXONT:000074];
MZT2B	ENSG00000152082	E006	0.00164611	46.8351	O-phospho-L-serine [EXONT:000161]; O-phospho-L-threonine [EXONT:000162]; O4'-phospho-L-tyrosine [EXONT:000164]; Intrinsically_unstructured_polypeptide_region [EXONT:000074];
NSMCE1	ENSG00000169189	E015	0.00164611	-9.17018	Beta_strand [EXONT:000051];
SPAG7	ENSG00000091640	E006	0.00165003	29.6601	O-phospho-L-serine [EXONT:000161]; O-phospho-L-threonine [EXONT:000162]; O4'-phospho-L-tyrosine [EXONT:000164]; N-acetylated L-lysine [EXONT:000180]; N6-acetyl-L-lysine [EXONT:000192]; Ubiquitinylated lysine [EXONT:000797]; Nuclear_localization_signal [EXONT:000064]; Intrinsically_unstructured_polypeptide_region [EXONT:000074];
DEXI	ENSG00000182108	E008	0.00166111	8.32156
ANKLE2	ENSG00000176915	E018	0.00166395	-6.2384
MRGBP	ENSG00000101189	E003	0.00167394	-11.8949	Protein binding [EXONT:001885];
SEC23A	ENSG00000100934	E011	0.00168826	-24.0984	Sec23/Sec24, helical domain [EXONT:004802]; Gelsolin domain [EXONT:004893]; O-phospho-L-serine [EXONT:000161]; Polypeptide_turn_motif [EXONT:000022]; Peptide_helix [EXONT:000037]; Beta_strand [EXONT:000051];
BRPF1	ENSG00000156983	E020	0.00169208	14.5575	O-phospho-L-serine [EXONT:000161]; O-phospho-L-threonine [EXONT:000162]; N-acetylated L-lysine [EXONT:000180]; N6-acetyl-L-lysine [EXONT:000192]; Nuclear_localization_signal [EXONT:000064]; Intrinsically_unstructured_polypeptide_region [EXONT:000074];
OTUD5	ENSG00000068308	E008	0.00169728	16.3818	Nuclear_localization_signal [EXONT:000064];
TCF7	ENSG00000081059	E059	0.00169728	-42.6487
IRF3	ENSG00000126456	E057	0.00170749	-10.2358
PQBP1	ENSG00000102103	E006	0.00170749	6.82258
UCK1	ENSG00000130717	E002	0.00170749	-25.0775	O-phospho-L-serine [EXONT:000161]; O-phospho-L-threonine [EXONT:000162]; N-acetylated L-lysine [EXONT:000180]; N6-acetyl-L-lysine [EXONT:000192];
SRSF2	ENSG00000161547	E006	0.00171087	7.81985
PTBP1	ENSG00000011304	E048	0.00172594	21.4915	RNA recognition motif domain [EXONT:002265]; Nucleotide-binding, alpha-beta plait [EXONT:006334]; Peptide_helix [EXONT:000037]; Beta_strand [EXONT:000051];
SPCS2	ENSG00000118363	E016	0.00173187	-17.6613	Transmembrane_helix [EXONT:000071];
PUS1	ENSG00000177192	E012	0.00173797	6.06005
APLP2	ENSG00000084234	E056	0.00174767	18.4326
GRAMD1B	ENSG00000023171	E051	0.00175032	-16.5579
HNRNPH3	ENSG00000096746	E030	0.00175149	17.2355	O-phospho-L-serine [EXONT:000161]; O-phospho-L-threonine [EXONT:000162]; O4'-phospho-L-tyrosine [EXONT:000164]; Monomethylated L-arginine [EXONT:000240]; Compositionally_biased_region_of_peptide [EXONT:000024]; Intrinsically_unstructured_polypeptide_region [EXONT:000074];
TBC1D25	ENSG00000068354	E013	0.00175493	13.5034	Rab-GTPase-TBC domain [EXONT:002050]; Intrinsically_unstructured_polypeptide_region [EXONT:000074];
COPS9	ENSG00000172428	E007	0.00175519	35.2532	Intrinsically_unstructured_polypeptide_region [EXONT:000074];
MYO1F	ENSG00000142347	E040	0.00175603	-20.0125	P-loop containing nucleoside triphosphate hydrolase [EXONT:002271]; Myosin head, motor domain [EXONT:002923]; Nuclear_export_signal [EXONT:000067];
CLASRP	ENSG00000104859	E025	0.00177049	-14.1908
EHBP1L1	ENSG00000173442	E038	0.00177049	10.149	Domain of unknown function DUF3585 [EXONT:009636]; Coiled_coil [EXONT:000035];
PPP1R12A	ENSG00000058272	E041	0.00177049	-7.90117	O-phospho-L-threonine [EXONT:000162]; Peptide_helix [EXONT:000037]; Protein binding [EXONT:001885]; Intrinsically_unstructured_polypeptide_region [EXONT:000074];
UNC119	ENSG00000109103	E006	0.00177049	5.29547	Immunoglobulin E-set [EXONT:002181];
SIGIRR	ENSG00000185187	E023	0.00177405	22.3147	Toll/interleukin-1 receptor homology (TIR) domain [EXONT:002010];
TRGV9	ENSG00000211695	E002	0.00178414	7.15766
ITGB7	ENSG00000139626	E018	0.00178622	-30.608	Von Willebrand factor, type A [EXONT:003094]; Integrin beta subunit, N-terminal [EXONT:003210]; L-cystine (cross-link) [EXONT:000121]; Peptide_helix [EXONT:000037]; Beta_strand [EXONT:000051]; Cysteinylation (disulfide with free L-cysteine) [EXONT:000935];
NOSIP	ENSG00000142546	E008	0.00179346	12.1046
DOK2	ENSG00000147443	E005	0.00179405	30.1528	Pleckstrin homology-like domain [EXONT:002008]; Insulin receptor substrate-1, PTB [EXONT:003217]; Peptide_helix [EXONT:000037];
SREK1	ENSG00000153914	E039	0.00180271	20.3349	Dimethylated L-arginine [EXONT:000238]; Nuclear_localization_signal [EXONT:000064]; O-phospho-L-serine [EXONT:000161]; Compositionally_biased_region_of_peptide [EXONT:000024];
SATB1-AS1	ENSG00000228956	E062	0.00180469	-9.62454
TMEM106C	ENSG00000134291	E039	0.00180749	10.8738	Transmembrane_helix [EXONT:000071];
SAT2	ENSG00000141504	E013	0.00181803	12.5829	Acyl-CoA N-acyltransferase [EXONT:002030]; GNAT domain [EXONT:002031]; Peptide_helix [EXONT:000037]; Beta_strand [EXONT:000051];
SGMS1	ENSG00000198964	E005	0.00182136	-6.31222
SUPT20H	ENSG00000102710	E033	0.00182149	-11.4545	Protein binding [EXONT:001885]; Intrinsically_unstructured_polypeptide_region [EXONT:000074];
NAP1L1	ENSG00000187109	E034	0.00183674	-60.3282	O4'-phospho-L-tyrosine [EXONT:000164]; Protein binding [EXONT:001885]; Identical protein binding [EXONT:004898];
OSTM1	ENSG00000081087	E008	0.00184829	-9.90179	Nuclear_localization_signal [EXONT:000064];
WIPI2	ENSG00000157954	E034	0.001858	29.7975	WD40/YVTN repeat-like-containing domain [EXONT:002929]; WD40 repeat [EXONT:002955]; WD40-repeat-containing domain [EXONT:008044]; Polypeptide_repeat [EXONT:000027];
GOLGA7	ENSG00000147533	E018	0.00186049	-59.0648
TAF1C	ENSG00000103168	E030	0.0018616	-13.9719	WD40/YVTN repeat-like-containing domain [EXONT:002929]; WD40-repeat-containing domain [EXONT:008044];
PMAIP1	ENSG00000141682	E008	0.00186309	6.90098
GPAA1	ENSG00000197858	E023	0.00186887	-14.5204
TCF7	ENSG00000081059	E055	0.00186963	17.7309	Nuclear_localization_signal [EXONT:000064];
STK10	ENSG00000072786	E009	0.00187499	30.4935	Compositionally_biased_region_of_peptide [EXONT:000024]; Coiled_coil [EXONT:000035]; Intrinsically_unstructured_polypeptide_region [EXONT:000074];
MRPL3	ENSG00000114686	E012	0.00188114	-14.262	Translation protein, beta-barrel domain [EXONT:003923]; Ribosomal protein L3, conserved site [EXONT:008896];
DDX54	ENSG00000123064	E015	0.00189275	7.65073	O-phospho-L-serine [EXONT:000161]; Intrinsically_unstructured_polypeptide_region [EXONT:000074];
MIB2	ENSG00000197530	E075	0.00189275	5.04685	Ankyrin repeat [EXONT:003138]; Ankyrin repeat-containing domain [EXONT:009062];
SNAP23	ENSG00000092531	E039	0.00189764	-24.8228	SNAP-25 [EXONT:002527]; O-phospho-L-serine [EXONT:000161]; S-palmitoyl-L-cysteine [EXONT:000306]; Intrinsically_unstructured_polypeptide_region [EXONT:000074];
TLR5	ENSG00000187554	E002	0.00190175	-5.68847	Toll/interleukin-1 receptor homology (TIR) domain [EXONT:002010]; Cysteine-rich flanking region, C-terminal [EXONT:002252]; Leucine-rich repeat [EXONT:002926]; Leucine-rich repeat, typical subtype [EXONT:003673]; Transmembrane_helix [EXONT:000071]; Nuclear_localization_signal [EXONT:000064]; Endosomal_localization_signal [EXONT:000065]; Lysosomal_localization_signal [EXONT:000066]; Nuclear_export…
COX6C	ENSG00000164919	E013	0.00192065	-42.1247	Transmembrane_helix [EXONT:000071]; Intrinsically_unstructured_polypeptide_region [EXONT:000074];
RNF44	ENSG00000146083	E011	0.00192698	-9.90961	Compositionally_biased_region_of_peptide [EXONT:000024];
MZT2B	ENSG00000152082	E005	0.00193123	25.7898	Intrinsically_unstructured_polypeptide_region [EXONT:000074];
SF3B4	ENSG00000143368	E002	0.0019346	17.03	Protein binding [EXONT:001885];
TRA2B	ENSG00000136527	E013	0.00193804	93.2489	Nucleotide-binding, alpha-beta plait [EXONT:006334]; O-phospho-L-threonine [EXONT:000162]; O4'-phospho-L-tyrosine [EXONT:000164]; Monomethylated L-arginine [EXONT:000240]; Intrinsically_unstructured_polypeptide_region [EXONT:000074];
ABCF1	ENSG00000204574	E031	0.00194033	12.438	P-loop containing nucleoside triphosphate hydrolase [EXONT:002271]; AAA+ ATPase domain [EXONT:002272]; ABC transporter-like [EXONT:003633]; O-phospho-L-threonine [EXONT:000162];
AC009948.5	ENSG00000223960	E017	0.00194918	-6.8277
EIF4B	ENSG00000063046	E039	0.00194943	-76.9001	Protein binding [EXONT:001885];
ARRDC3	ENSG00000113369	E004	0.00195161	-11.1007
MZT2A	ENSG00000173272	E014	0.00196812	26.6496	O-phospho-L-serine [EXONT:000161]; O-phospho-L-threonine [EXONT:000162]; O4'-phospho-L-tyrosine [EXONT:000164]; Intrinsically_unstructured_polypeptide_region [EXONT:000074];
RP11-574F21.2	ENSG00000228606	E001	0.00197565	-9.76282
RP11-22B23.1	ENSG00000111788	E029	0.00197927	5.76258
MARK3	ENSG00000075413	E037	0.00198021	-14.1554	Protein kinase-like domain [EXONT:002212]; Protein kinase domain [EXONT:002406]; Serine/threonine- /dual specificity protein kinase, catalytic domain [EXONT:003188]; Peptide_helix [EXONT:000037];
TMEM161B	ENSG00000164180	E015	0.00198358	-6.93155
ZNF800	ENSG00000048405	E006	0.00198622	-136.614	Zinc finger, C2H2-like [EXONT:004878]; Zinc finger, C2H2 [EXONT:004879]; Zinc finger C2H2-type/integrase DNA-binding domain [EXONT:006531]; Monomethylated L-arginine [EXONT:000240]; Zinc_finger_binding_site [EXONT:000073]; Nuclear_localization_signal [EXONT:000064]; Intrinsically_unstructured_polypeptide_region [EXONT:000074];
ZNF330	ENSG00000109445	E013	0.00199248	-6.31944
PSIP1	ENSG00000164985	E012	0.00199482	-5.23003
CSGALNACT2	ENSG00000169826	E006	0.00199678	-1484.67
RIDA	ENSG00000132541	E006	0.00200878	-5.76846	Endoribonuclease L-PSP/chorismate mutase-like [EXONT:006964]; YjgF-like protein, conserved site [EXONT:008893]; O4'-phospho-L-tyrosine [EXONT:000164]; N-acetylated L-lysine [EXONT:000180]; N6-acetyl-L-lysine [EXONT:000192]; Peptide_helix [EXONT:000037]; Beta_strand [EXONT:000051];
NFKB2	ENSG00000077150	E024	0.00201236	15.2445	O-phospho-L-threonine [EXONT:000162]; Compositionally_biased_region_of_peptide [EXONT:000024]; Intrinsically_unstructured_polypeptide_region [EXONT:000074];
ACAP1	ENSG00000072818	E028	0.00201312	48.2796	O-phospho-L-serine [EXONT:000161]; O-phospho-L-threonine [EXONT:000162]; Peptide_helix [EXONT:000037]; Intrinsically_unstructured_polypeptide_region [EXONT:000074];
IRF3	ENSG00000126456	E056	0.00201992	-10.2312
MLLT6	ENSG00000275023	E036	0.00202866	-41.3975
ATXN7L3	ENSG00000087152	E007	0.00203843	-15.3709	SCA7 domain [EXONT:006639]; Intrinsically_unstructured_polypeptide_region [EXONT:000074];
OCIAD1	ENSG00000109180	E038	0.00204716	-16.4719	N6-acetyl-L-lysine [EXONT:000192];
DPH7	ENSG00000148399	E021	0.00204948	-11.6898	WD40/YVTN repeat-like-containing domain [EXONT:002929]; WD40-repeat-containing domain [EXONT:008044];
CHCHD10	ENSG00000250479	E010	0.00205464	8.58681
PSMC3	ENSG00000165916	E012	0.00206015	-23.3448	Ubiquitinylated lysine [EXONT:000797]; Protein binding [EXONT:001885];
HDAC1	ENSG00000116478	E023	0.00206031	-24.0135	Histone deacetylase domain [EXONT:010020]; Peptide_helix [EXONT:000037];
RPS14	ENSG00000164587	E018	0.00207841	24.4114
ACIN1	ENSG00000100813	E004	0.00207976	10.9265	Nuclear_localization_signal [EXONT:000064];
IL2RG	ENSG00000147168	E015	0.00209159	-30.9237	Immunoglobulin-like fold [EXONT:002625]; Fibronectin, type III [EXONT:003812]; Interleukin-6 receptor alpha, binding [EXONT:007530]; Peptide_helix [EXONT:000037]; Beta_strand [EXONT:000051]; Protein binding [EXONT:001885]; Nuclear_localization_signal [EXONT:000064];
TOR1A	ENSG00000136827	E007	0.00209159	-13.8998	P-loop containing nucleoside triphosphate hydrolase [EXONT:002271]; N4-glycosyl-L-asparagine [EXONT:000382]; Mannosylated [EXONT:000402]; N4-(N-acetylamino)glucosyl-L-asparagine [EXONT:000992];
CTC-429P9.1	ENSG00000269427	E002	0.00209541	8.61678
ANP32A	ENSG00000140350	E005	0.00210009	8.498	N-acetylated L-lysine [EXONT:000180]; N6-acetyl-L-lysine [EXONT:000192]; Compositionally_biased_region_of_peptide [EXONT:000024]; Protein binding [EXONT:001885]; Nuclear_localization_signal [EXONT:000064];
HERC3	ENSG00000138641	E048	0.00211334	-12.9862	HECT [EXONT:002303]; Ubiquitinylated lysine [EXONT:000797];
PARP10	ENSG00000178685	E026	0.00211643	-7.82101
ARHGDIA	ENSG00000141522	E007	0.00212122	50.8564	Rho GDP-dissociation inhibitor domain [EXONT:010363]; Immunoglobulin E-set [EXONT:002181];
PPP1R7	ENSG00000115685	E032	0.00212734	-26.709	Leucine-rich repeat [EXONT:002926]; Ubiquitinylated lysine [EXONT:000797]; Polypeptide_repeat [EXONT:000027];
CCDC88B	ENSG00000168071	E033	0.00213055	25.6488	Coiled_coil [EXONT:000035]; Nuclear_export_signal [EXONT:000067];
HNRNPC	ENSG00000092199	E031	0.00213157	-21.3906	Monomethylated L-arginine [EXONT:000240]; Cilia targeting sequence [EXONT:000017]; Intrinsically_unstructured_polypeptide_region [EXONT:000074];
COA6	ENSG00000168275	E002	0.00213759	9.92101
TAF15	ENSG00000270647	E043	0.00214472	8.87174	O-phospho-L-serine [EXONT:000161]; Dimethylated L-arginine [EXONT:000238]; Asymmetric dimethyl-L-arginine [EXONT:000239]; Monomethylated L-arginine [EXONT:000240]; Omega-N-methyl-L-arginine [EXONT:000241]; Compositionally_biased_region_of_peptide [EXONT:000024]; Polypeptide_repeat [EXONT:000027];
NEMF	ENSG00000165525	E018	0.0021465	-10.4813	Nuclear_localization_signal [EXONT:000064]; Intrinsically_unstructured_polypeptide_region [EXONT:000074];
KIFC2	ENSG00000167702	E027	0.00215327	19.3645	P-loop containing nucleoside triphosphate hydrolase [EXONT:002271]; Kinesin, motor domain [EXONT:002977]; Intrinsically_unstructured_polypeptide_region [EXONT:000074];
RP11-574F21.2	ENSG00000228606	E002	0.00215327	6.17959
NIP7	ENSG00000132603	E015	0.00219011	-9.10792	PUA-like domain [EXONT:003231]; Pseudouridine synthase/archaeosine transglycosylase [EXONT:003232]; Beta_strand [EXONT:000051];
ARHGAP1	ENSG00000175220	E015	0.0021919	-5.94647
DOK2	ENSG00000147443	E010	0.00220214	-5.80781	Pleckstrin homology domain [EXONT:002918]; O-phospho-L-serine [EXONT:000161]; O-phospho-L-threonine [EXONT:000162]; O4'-phospho-L-tyrosine [EXONT:000164]; Intrinsically_unstructured_polypeptide_region [EXONT:000074];
OGG1	ENSG00000114026	E011	0.00220322	-5.24429	8-oxoguanine DNA glycosylase, N-terminal [EXONT:006411]; Beta_strand [EXONT:000051];
PIP4K2C	ENSG00000166908	E028	0.00220322	-8.23913
CAMK4	ENSG00000152495	E031	0.00220559	35.7433	O-phospho-L-serine [EXONT:000161]; N6-acetyl-L-lysine [EXONT:000192]; O-glycosyl-L-serine [EXONT:000078]; O-(N-acetylamino)glucosyl-L-serine [EXONT:000963]; Peptide_helix [EXONT:000037]; Intrinsically_unstructured_polypeptide_region [EXONT:000074];
SELENOO	ENSG00000073169	E004	0.00221056	-5.8915
ACIN1	ENSG00000100813	E039	0.00221198	-7.45528
WBP11	ENSG00000084463	E004	0.00221932	64.7467	O-phospho-L-serine [EXONT:000161]; Protein binding [EXONT:001885]; Intrinsically_unstructured_polypeptide_region [EXONT:000074];
ATP5E	ENSG00000124172	E006	0.00223448	46.1777	O-phospho-L-threonine [EXONT:000162]; N-acetylated L-lysine [EXONT:000180]; N6-acetyl-L-lysine [EXONT:000192]; Ubiquitinylated lysine [EXONT:000797]; N6-succinyl-L-lysine [EXONT:001307]; ER_retention_signal [EXONT:000069];
ATXN7L3	ENSG00000087152	E008	0.00223448	-17.014	SCA7 domain [EXONT:006639]; Intrinsically_unstructured_polypeptide_region [EXONT:000074];
ITGAL	ENSG00000005844	E049	0.00223448	-29.7449	Integrin alpha-2 [EXONT:006828]; Intrinsically_unstructured_polypeptide_region [EXONT:000074];
CARMIL2	ENSG00000159753	E042	0.00223763	-21.849	Intrinsically_unstructured_polypeptide_region [EXONT:000074];
SAFB2	ENSG00000130254	E020	0.00223851	-20.2267	N-acetylated L-lysine [EXONT:000180]; N6-acetyl-L-lysine [EXONT:000192]; Ubiquitinylated lysine [EXONT:000797]; Compositionally_biased_region_of_peptide [EXONT:000024];
SRSF11	ENSG00000116754	E044	0.00223851	-25.3881	Protein binding [EXONT:001885]; Nuclear_localization_signal [EXONT:000064];
RNF10	ENSG00000022840	E049	0.00223879	28.0122	Protein binding [EXONT:001885];
CMTR1	ENSG00000137200	E018	0.00224756	-5.2471	Ribosomal RNA methyltransferase FtsJ domain [EXONT:003399]; Beta_strand [EXONT:000051];
HGS	ENSG00000185359	E048	0.00224756	17.0738	Compositionally_biased_region_of_peptide [EXONT:000024]; Protein binding [EXONT:001885]; Intrinsically_unstructured_polypeptide_region [EXONT:000074];
PSMA4	ENSG00000041357	E038	0.00225168	19.4378
ZSCAN25	ENSG00000197037	E015	0.00225378	-6.40842
IL10RA	ENSG00000110324	E024	0.00226552	-117.591
KPNA5	ENSG00000196911	E013	0.00227791	-18.509	Armadillo [EXONT:002097]; Armadillo-type fold [EXONT:002717]; Armadillo-like helical [EXONT:006225];
NDEL1	ENSG00000166579	E046	0.00228159	8.75906	NUDE protein, C-terminal [EXONT:004831]; Protein binding [EXONT:001885];
HPF1	ENSG00000056050	E009	0.00228252	-7.92485
STAT6	ENSG00000166888	E014	0.00228252	18.3132	STAT6, C-terminal [EXONT:011241]; O-phospho-L-serine [EXONT:000161]; Protein binding [EXONT:001885]; Nuclear_localization_signal [EXONT:000064]; Intrinsically_unstructured_polypeptide_region [EXONT:000074];
PSMA4	ENSG00000041357	E039	0.00228665	20.7877	N-acetylated L-lysine [EXONT:000180]; N6-acetyl-L-lysine [EXONT:000192]; Ubiquitinylated lysine [EXONT:000797];
ELMO1	ENSG00000155849	E021	0.00231277	-7.36968	Engulfment/cell motility, ELMO [EXONT:004767]; N-acetylated L-lysine [EXONT:000180]; N6-acetyl-L-lysine [EXONT:000192]; Nuclear_export_signal [EXONT:000067];
ADGRL1	ENSG00000072071	E008	0.00231418	6.31359	GPCR, family 2, latrophilin, C-terminal [EXONT:003582]; O-phospho-L-serine [EXONT:000161]; O-phospho-L-threonine [EXONT:000162]; Ubiquitinylated lysine [EXONT:000797]; Intrinsically_unstructured_polypeptide_region [EXONT:000074];
DDX54	ENSG00000123064	E009	0.00231418	16.6344	DBP10CT [EXONT:006302]; O-phospho-L-serine [EXONT:000161]; O-phospho-L-threonine [EXONT:000162]; Nuclear_localization_signal [EXONT:000064]; Intrinsically_unstructured_polypeptide_region [EXONT:000074];
PQBP1	ENSG00000102103	E023	0.00231454	-24.7339	WW domain [EXONT:002681]; O-phospho-L-serine [EXONT:000161]; Nuclear_localization_signal [EXONT:000064];
ICAM3	ENSG00000076662	E012	0.00233197	35.3871	Immunoglobulin-like fold [EXONT:002625]; L-cystine (cross-link) [EXONT:000121]; Cysteinylation (disulfide with free L-cysteine) [EXONT:000935];
CYC1	ENSG00000179091	E002	0.00235211	8.14268	Transit_peptide [EXONT:000020]; Intrinsically_unstructured_polypeptide_region [EXONT:000074];
RPL14	ENSG00000188846	E003	0.00235423	14.2621
CLK1	ENSG00000013441	E025	0.00236332	-5.89772
LIMD2	ENSG00000136490	E013	0.00236332	-28.1163	Zinc finger, LIM-type [EXONT:002992]; O-phospho-L-serine [EXONT:000161]; O4'-phospho-L-tyrosine [EXONT:000164]; Polypeptide_turn_motif [EXONT:000022]; Peptide_helix [EXONT:000037];
NMI	ENSG00000123609	E004	0.00238176	-17.2257	Nmi/IFP 35 domain [EXONT:005616]; O-phospho-L-serine [EXONT:000161]; O-phospho-L-threonine [EXONT:000162]; Protein binding [EXONT:001885];
KDELR1	ENSG00000105438	E007	0.00239165	-29.8704	Ubiquitinylated lysine [EXONT:000797]; Transmembrane_helix [EXONT:000071];
C1orf122	ENSG00000197982	E005	0.00239557	10.7185	Transit_peptide [EXONT:000020]; Intrinsically_unstructured_polypeptide_region [EXONT:000074];
SAP30BP	ENSG00000161526	E036	0.00239776	-16.8085
KMT5B	ENSG00000110066	E014	0.00239803	-10.3879	SET domain [EXONT:002687]; Nuclear_export_signal [EXONT:000067];
CMC1	ENSG00000187118	E011	0.00239881	-5.33243
MAPK8IP3	ENSG00000138834	E032	0.00240301	14.2745	Intrinsically_unstructured_polypeptide_region [EXONT:000074];
CHD8	ENSG00000100888	E019	0.00240397	13.339	Sumoylated lysine [EXONT:001169]; Nuclear_localization_signal [EXONT:000064];
CTD-2020K17.1	ENSG00000267121	E012	0.00241161	23.2053
AP2S1	ENSG00000042753	E009	0.00241581	-24.7688	Clathrin adaptor complex, small chain [EXONT:002451]; Longin-like domain [EXONT:005843]; AP complex, mu/sigma subunit [EXONT:009661]; Ubiquitinylated lysine [EXONT:000797];
CISD3	ENSG00000277972	E002	0.00243597	5.04374	Transit_peptide [EXONT:000020]; Intrinsically_unstructured_polypeptide_region [EXONT:000074];
CDKN2D	ENSG00000129355	E004	0.00243801	7.75005
CARMIL2	ENSG00000159753	E037	0.00244463	-15.1874	Polypeptide_repeat [EXONT:000027];
RPAP3	ENSG00000005175	E014	0.00244803	-8.15007	Tetratricopeptide-like helical [EXONT:006226]; Tetratricopeptide repeat-containing domain [EXONT:006497]; Tetratricopeptide repeat [EXONT:008787]; O-phospho-L-serine [EXONT:000161]; N-acetylated L-lysine [EXONT:000180]; N6-acetyl-L-lysine [EXONT:000192]; Polypeptide_repeat [EXONT:000027]; Peptide_helix [EXONT:000037]; Intrinsically_unstructured_polypeptide_region [EXONT:000074];
DMAP1	ENSG00000178028	E037	0.00245123	14.5798	DNA methyltransferase 1-associated 1 [EXONT:005295]; O-phospho-L-threonine [EXONT:000162]; N-acetylated L-lysine [EXONT:000180]; N6-acetyl-L-lysine [EXONT:000192]; Coiled_coil [EXONT:000035]; Nuclear_localization_signal [EXONT:000064]; Intrinsically_unstructured_polypeptide_region [EXONT:000074];
SGF29	ENSG00000176476	E008	0.00245655	-13.4415	O-phospho-L-serine [EXONT:000161]; O-phospho-L-threonine [EXONT:000162]; O4'-phospho-L-tyrosine [EXONT:000164]; Coiled_coil [EXONT:000035]; Nuclear_localization_signal [EXONT:000064];
HSF1	ENSG00000185122	E031	0.00245682	19.8001	Vertebrate heat shock transcription factor, C-terminal domain [EXONT:005733]; Sumoylated lysine [EXONT:001169]; O-phospho-L-serine [EXONT:000161]; O-phospho-L-threonine [EXONT:000162]; N6-glycyl-L-lysine [EXONT:000340]; Intrinsically_unstructured_polypeptide_region [EXONT:000074];
EIF2S3	ENSG00000130741	E016	0.00245812	-179.183	Translation elongation factor EF1A/initiation factor IF2gamma, C-terminal [EXONT:003921]; Translation initiation factor 2, gamma subunit, C-terminal [EXONT:007488]; O-phospho-L-serine [EXONT:000161]; O-phospho-L-threonine [EXONT:000162]; Ubiquitinylated lysine [EXONT:000797];
METTL26	ENSG00000130731	E014	0.00245812	-11.2921
EXOC7	ENSG00000182473	E019	0.00246452	-24.8711	Cullin repeat-like-containing domain [EXONT:007870]; Protein binding [EXONT:001885];
LTBP4	ENSG00000090006	E062	0.00246692	-17.7653	EGF-like calcium-binding domain [EXONT:003032]; Insulin-like growth factor binding protein, N-terminal [EXONT:004548]; EGF-like calcium-binding, conserved site [EXONT:008104]; Compositionally_biased_region_of_peptide [EXONT:000024];
SRSF9	ENSG00000111786	E015	0.00247644	7.87607	Nucleotide-binding, alpha-beta plait [EXONT:006334]; O-phospho-L-serine [EXONT:000161]; Intrinsically_unstructured_polypeptide_region [EXONT:000074];
ESYT2	ENSG00000117868	E003	0.00248746	24.8975
NCLN	ENSG00000125912	E018	0.00248853	-15.2573	Nuclear_export_signal [EXONT:000067];
HNRNPA1	ENSG00000135486	E019	0.00249101	71.0913	Nucleotide-binding, alpha-beta plait [EXONT:006334]; O-phospho-L-serine [EXONT:000161]; Monomethylated L-arginine [EXONT:000240]; Compositionally_biased_region_of_peptide [EXONT:000024]; Intrinsically_unstructured_polypeptide_region [EXONT:000074];
WBP11	ENSG00000084463	E003	0.00249145	75.5026	O-phospho-L-serine [EXONT:000161]; Compositionally_biased_region_of_peptide [EXONT:000024]; Protein binding [EXONT:001885]; Intrinsically_unstructured_polypeptide_region [EXONT:000074];
TANK	ENSG00000136560	E041	0.0024964	-12.077	Tbk1/Ikki binding domain [EXONT:010241];
TMEM131	ENSG00000075568	E012	0.00252012	11.2933	O-phospho-L-serine [EXONT:000161]; Intrinsically_unstructured_polypeptide_region [EXONT:000074];
INF2	ENSG00000203485	E031	0.00252117	15.3769	Formin, FH2 domain [EXONT:007623]; Coiled_coil [EXONT:000035]; Intrinsically_unstructured_polypeptide_region [EXONT:000074];
MAP4K1	ENSG00000104814	E020	0.00252797	12.6075	Citron-like [EXONT:002671];
RNF40	ENSG00000103549	E035	0.00252797	15.4089
RPL41	ENSG00000229117	E008	0.00253222	79.1968
RAD23A	ENSG00000179262	E023	0.00254276	14.5487	Ubiquitin-associated domain/translation elongation factor EF-Ts, N-terminal [EXONT:002234]; UBA-like [EXONT:004357]; Ubiquitin-associated/translation elongation factor EF1B, N-terminal, eukaryote [EXONT:007739]; Polypeptide_turn_motif [EXONT:000022]; Peptide_helix [EXONT:000037]; Protein binding [EXONT:001885];
GRAMD1A	ENSG00000089351	E038	0.00255175	19.3748	O-phospho-L-serine [EXONT:000161]; Monomethylated L-lysine [EXONT:000258]; Protein binding [EXONT:001885]; Intrinsically_unstructured_polypeptide_region [EXONT:000074];
YWHAB	ENSG00000166913	E015	0.00255277	-5.21321
TRMT1	ENSG00000104907	E004	0.00255598	9.00448	Zinc finger, CCCH-type [EXONT:002304]; Zinc_finger_binding_site [EXONT:000073]; Nuclear_localization_signal [EXONT:000064]; ER_retention_signal [EXONT:000069]; Intrinsically_unstructured_polypeptide_region [EXONT:000074];
RTF1	ENSG00000137815	E009	0.0025707	-17.0952	O-phospho-L-serine [EXONT:000161]; Ubiquitinylated lysine [EXONT:000797]; Compositionally_biased_region_of_peptide [EXONT:000024]; Protein binding [EXONT:001885]; Nuclear_localization_signal [EXONT:000064]; Intrinsically_unstructured_polypeptide_region [EXONT:000074];
ABHD3	ENSG00000158201	E012	0.00260281	-18.5522
HSD17B7	ENSG00000132196	E011	0.00260489	-5.28068	NAD(P)-binding domain [EXONT:002478]; O4'-phospho-L-tyrosine [EXONT:000164];
ATRAID	ENSG00000138085	E013	0.00262385	-58.5285
NSMCE1	ENSG00000169189	E010	0.00262531	9.91089	Zinc finger, RING-type [EXONT:003016]; Protein kinase C-like, phorbol ester/diacylglycerol binding [EXONT:003179]; Zinc finger, RING-like [EXONT:007230]; Polypeptide_turn_motif [EXONT:000022]; Peptide_helix [EXONT:000037]; Beta_strand [EXONT:000051]; Zinc_finger_binding_site [EXONT:000073];
LINC01550	ENSG00000246223	E011	0.00264549	6.66775
SEC62	ENSG00000008952	E018	0.00264549	-9.4838	N-acetylated L-lysine [EXONT:000180]; N6-acetyl-L-lysine [EXONT:000192]; Protein binding [EXONT:001885]; Nuclear_localization_signal [EXONT:000064]; Intrinsically_unstructured_polypeptide_region [EXONT:000074];
RHOT2	ENSG00000140983	E015	0.00264906	14.1715	P-loop containing nucleoside triphosphate hydrolase [EXONT:002271]; MIRO [EXONT:009119]; ER_retention_signal [EXONT:000069];
SMARCAD1	ENSG00000163104	E025	0.00265222	-6.00256	SNF2-related [EXONT:002175]; P-loop containing nucleoside triphosphate hydrolase [EXONT:002271]; Helicase, superfamily 1/2, ATP-binding domain [EXONT:004820];
ZBTB44	ENSG00000196323	E008	0.00266359	-18.3613
SNAP23	ENSG00000092531	E031	0.00267213	-14.7645	Target SNARE coiled-coil domain [EXONT:002412]; O-phospho-L-serine [EXONT:000161]; Coiled_coil [EXONT:000035]; Peptide_helix [EXONT:000037];
U2AF2	ENSG00000063244	E016	0.00267213	-35.2599	RNA recognition motif domain [EXONT:002265]; Nucleotide-binding, alpha-beta plait [EXONT:006334]; Peptide_helix [EXONT:000037];
EIF3F	ENSG00000175390	E015	0.00268221	-47.0093	JAB/MPN domain [EXONT:002299]; Protein binding [EXONT:001885];
MAX	ENSG00000125952	E009	0.00269334	-18.7041	O-phospho-L-serine [EXONT:000161]; O-phospho-L-threonine [EXONT:000162]; O4'-phospho-L-tyrosine [EXONT:000164]; N-acetylated L-lysine [EXONT:000180]; N6-acetyl-L-lysine [EXONT:000192]; Nuclear_localization_signal [EXONT:000064];
PRKAR2B	ENSG00000005249	E006	0.0027085	-10.8746	RmlC-like jelly roll fold [EXONT:002322]; Cyclic nucleotide-binding-like [EXONT:002323]; Cyclic nucleotide-binding domain [EXONT:002324]; Nucleotide_binding_site [EXONT:000062]; Intrinsically_unstructured_polypeptide_region [EXONT:000074];
COX4I1	ENSG00000131143	E025	0.00271215	-33.587
NF1	ENSG00000196712	E062	0.00271636	-7.46271	Armadillo-type fold [EXONT:002717]; Armadillo-like helical [EXONT:006225]; Nuclear_localization_signal [EXONT:000064]; Nuclear_export_signal [EXONT:000067];
POLE4	ENSG00000115350	E002	0.00272121	8.85193	Intrinsically_unstructured_polypeptide_region [EXONT:000074];
KIFC2	ENSG00000167702	E013	0.00272381	-12.7766	Compositionally_biased_region_of_peptide [EXONT:000024]; Coiled_coil [EXONT:000035];
UBE2S	ENSG00000108106	E011	0.00272381	10.0398
CCNY	ENSG00000108100	E028	0.00272824	-41.7352	O-phospho-L-serine [EXONT:000161]; Protein binding [EXONT:001885];
ABHD17C	ENSG00000136379	E010	0.00273113	-7.15259	Ubiquitinylated lysine [EXONT:000797];
GNAS	ENSG00000087460	E088	0.00273319	37.2018	P-loop containing nucleoside triphosphate hydrolase [EXONT:002271];
TOM1	ENSG00000100284	E041	0.00273523	-12.3975	Protein binding [EXONT:001885]; Intrinsically_unstructured_polypeptide_region [EXONT:000074];
ALDOA	ENSG00000149925	E058	0.00274289	-59.8761	Aldolase-type TIM barrel [EXONT:002130]; O-phospho-L-serine [EXONT:000161]; Peptide_helix [EXONT:000037]; Beta_strand [EXONT:000051]; Protein binding [EXONT:001885]; Identical protein binding [EXONT:004898];
CEPT1	ENSG00000134255	E020	0.00275563	9.51017	Transmembrane_helix [EXONT:000071];
SEC63	ENSG00000025796	E017	0.00275839	-25.4216	Sec63 domain [EXONT:003943]; O-phospho-L-serine [EXONT:000161]; Ubiquitinylated lysine [EXONT:000797]; Protein binding [EXONT:001885]; Nuclear_localization_signal [EXONT:000064]; Nuclear_export_signal [EXONT:000067];
MAP4K1	ENSG00000104814	E028	0.00276121	15.6579	Protein binding [EXONT:001885]; Nuclear_localization_signal [EXONT:000064]; Intrinsically_unstructured_polypeptide_region [EXONT:000074];
TIAM1	ENSG00000156299	E014	0.00276335	-9.40459
YAF2	ENSG00000015153	E012	0.00277046	-7.40802	Intrinsically_unstructured_polypeptide_region [EXONT:000074];
FAM98C	ENSG00000130244	E006	0.00278206	8.92664	Intrinsically_unstructured_polypeptide_region [EXONT:000074];
ZNF316	ENSG00000205903	E015	0.00278206	-21.5103
ANKZF1	ENSG00000163516	E060	0.00278233	8.4968	O-phospho-L-threonine [EXONT:000162]; Coiled_coil [EXONT:000035]; Protein binding [EXONT:001885]; Intrinsically_unstructured_polypeptide_region [EXONT:000074];
MAP3K10	ENSG00000130758	E014	0.00279085	-17.3342	Protein kinase-like domain [EXONT:002212]; Protein kinase domain [EXONT:002406]; Serine-threonine/tyrosine-protein kinase catalytic domain [EXONT:002705]; Tyrosine-protein kinase, catalytic domain [EXONT:009061];
PSMB6	ENSG00000142507	E008	0.00279735	-26.3666
ANAPC15	ENSG00000110200	E013	0.0028036	18.299	Compositionally_biased_region_of_peptide [EXONT:000024];
TMEM45B	ENSG00000151715	E010	0.0028036	-5.52127	Transmembrane_helix [EXONT:000071]; Nuclear_export_signal [EXONT:000067];
HBP1	ENSG00000105856	E031	0.0028103	19.5669	Protein binding [EXONT:001885];
LMNTD2	ENSG00000185522	E005	0.00281111	7.07368	Lamin Tail Domain [EXONT:002752]; O-phospho-L-threonine [EXONT:000162]; Compositionally_biased_region_of_peptide [EXONT:000024]; Nuclear_localization_signal [EXONT:000064]; Intrinsically_unstructured_polypeptide_region [EXONT:000074];
ANP32B	ENSG00000136938	E011	0.00281858	26.6426	Compositionally_biased_region_of_peptide [EXONT:000024]; Protein binding [EXONT:001885];
VRK2	ENSG00000028116	E025	0.00282874	-12.7974	Protein kinase-like domain [EXONT:002212]; Protein kinase domain [EXONT:002406]; Peptide_helix [EXONT:000037]; Beta_strand [EXONT:000051]; Protein binding [EXONT:001885];
MAN1A2	ENSG00000198162	E019	0.00283451	-14.6561	N4-(N-acetylamino)glucosyl-L-asparagine [EXONT:000992];
PIK3R1	ENSG00000145675	E045	0.00283924	7.48663
POMP	ENSG00000132963	E005	0.00285024	-50.111	O-phospho-L-threonine [EXONT:000162]; Ubiquitinylated lysine [EXONT:000797];
LLNLR-245B6.1	ENSG00000283103	E003	0.00285042	12.751
GLG1	ENSG00000090863	E007	0.00286733	10.5088	Transmembrane_helix [EXONT:000071];
MBD4	ENSG00000129071	E014	0.0028713	21.7174	DNA glycosylase [EXONT:003563]; HhH-GPD domain [EXONT:003564]; O-phospho-L-serine [EXONT:000161]; O-phospho-L-threonine [EXONT:000162]; Polypeptide_turn_motif [EXONT:000022]; Peptide_helix [EXONT:000037]; Protein binding [EXONT:001885];
DDX23	ENSG00000174243	E044	0.00287464	-10.2307	Compositionally_biased_region_of_peptide [EXONT:000024]; Intrinsically_unstructured_polypeptide_region [EXONT:000074];
ITGA4	ENSG00000115232	E004	0.00287464	6.84911
PSMC2	ENSG00000161057	E015	0.00287464	-27.7357	P-loop containing nucleoside triphosphate hydrolase [EXONT:002271]; O4'-phospho-L-tyrosine [EXONT:000164];
TANGO6	ENSG00000103047	E028	0.00287742	-6.12585	Armadillo-type fold [EXONT:002717]; Armadillo-like helical [EXONT:006225]; Domain of unknown function DUF2435 [EXONT:008678]; Polypeptide_repeat [EXONT:000027];
PHF1	ENSG00000112511	E023	0.00287748	-19.8407
MYH9	ENSG00000100345	E010	0.00289802	28.9515	Myosin tail [EXONT:003426]; O-phospho-L-serine [EXONT:000161]; Coiled_coil [EXONT:000035]; Intrinsically_unstructured_polypeptide_region [EXONT:000074];
SYNGR2	ENSG00000108639	E013	0.0029182	-14.45	Marvel domain [EXONT:005248]; Transmembrane_helix [EXONT:000071];
SRSF7	ENSG00000115875	E011	0.00292374	-6.48139
UBE2D3	ENSG00000109332	E009	0.00292374	-26.026
MYH11	ENSG00000133392	E025	0.00293523	-8.24926
ZZZ3	ENSG00000036549	E011	0.00293978	-14.257	Homeodomain-like [EXONT:002426]; SANT/Myb domain [EXONT:002572]; Myb domain [EXONT:004588]; Peptide_helix [EXONT:000037];
SURF4	ENSG00000148248	E006	0.00294573	-43.2896	Transmembrane_helix [EXONT:000071];
RNPS1	ENSG00000205937	E013	0.00296253	13.4887	O-phospho-L-serine [EXONT:000161]; Compositionally_biased_region_of_peptide [EXONT:000024]; Nuclear_localization_signal [EXONT:000064];
CRYZ	ENSG00000116791	E014	0.00296604	-10.5915	GroES (chaperonin 10)-like [EXONT:005910]; Alcohol dehydrogenase GroES-like [EXONT:006583]; O-phospho-L-serine [EXONT:000161]; O-phospho-L-threonine [EXONT:000162]; O4'-phospho-L-tyrosine [EXONT:000164]; N-acetylated L-lysine [EXONT:000180]; N6-acetyl-L-lysine [EXONT:000192]; Polypeptide_turn_motif [EXONT:000022]; Peptide_helix [EXONT:000037]; Beta_strand [EXONT:000051];
PRKCI	ENSG00000163558	E023	0.00296779	-9.96289	Protein kinase-like domain [EXONT:002212]; Protein kinase domain [EXONT:002406]; Serine/threonine- /dual specificity protein kinase, catalytic domain [EXONT:003188]; Ubiquitinylated lysine [EXONT:000797]; Peptide_helix [EXONT:000037];
XPO6	ENSG00000169180	E017	0.00298377	-28.5448	Armadillo-type fold [EXONT:002717]; Armadillo-like helical [EXONT:006225]; Protein binding [EXONT:001885];
NMT1	ENSG00000136448	E025	0.00299014	15.7684	Acyl-CoA N-acyltransferase [EXONT:002030]; Myristoyl-CoA:protein N-myristoyltransferase, C-terminal [EXONT:009600]; O-phospho-L-threonine [EXONT:000162]; Peptide_helix [EXONT:000037]; Beta_strand [EXONT:000051];
SRSF2	ENSG00000161547	E012	0.00299334	-11.9604
BICDL1	ENSG00000135127	E017	0.00300196	-10.5932	Intrinsically_unstructured_polypeptide_region [EXONT:000074];
FTO	ENSG00000140718	E048	0.00301691	-6.32184
ANKRD13A	ENSG00000076513	E028	0.00302204	-18.5391	Ubiquitin interacting motif [EXONT:003804]; Polypeptide_repeat [EXONT:000027]; Intrinsically_unstructured_polypeptide_region [EXONT:000074];
INO80E	ENSG00000169592	E036	0.00306486	11.0719	Compositionally_biased_region_of_peptide [EXONT:000024];
RPL10A	ENSG00000198755	E002	0.00308565	17.7655	N-acetyl-L-serine [EXONT:000186]; Intrinsically_unstructured_polypeptide_region [EXONT:000074];
SAP30L	ENSG00000164576	E001	0.00308575	9.40975
NFE2L1	ENSG00000082641	E040	0.00308724	7.05904	Compositionally_biased_region_of_peptide [EXONT:000024]; Intrinsically_unstructured_polypeptide_region [EXONT:000074];
AKAP10	ENSG00000108599	E007	0.00310645	12.8272	Intrinsically_unstructured_polypeptide_region [EXONT:000074];
ZNF37BP	ENSG00000234420	E005	0.00311912	-20.0977
MED12	ENSG00000184634	E059	0.00312903	5.40789	Mediator complex, subunit Med12, catenin-binding [EXONT:009364]; Dimethylated L-arginine [EXONT:000238]; Compositionally_biased_region_of_peptide [EXONT:000024]; Protein binding [EXONT:001885];
CSNK1D	ENSG00000141551	E027	0.00313896	9.43545	O-phospho-L-serine [EXONT:000161];
PRKACA	ENSG00000072062	E004	0.00313896	9.59127
RPL15	ENSG00000174748	E026	0.00314963	96.8441	Ribosomal protein L15e core domain [EXONT:010365]; Ribosomal protein L23/L15e core domain [EXONT:006335];
LGALS8	ENSG00000116977	E036	0.00315003	-8.25277
STAT6	ENSG00000166888	E012	0.00316102	14.9742	STAT6, C-terminal [EXONT:011241]; Protein binding [EXONT:001885]; Nuclear_export_signal [EXONT:000067]; Intrinsically_unstructured_polypeptide_region [EXONT:000074];
HNRNPH1	ENSG00000169045	E046	0.00316432	-25.1742	O4'-phospho-L-tyrosine [EXONT:000164]; Dimethylated L-arginine [EXONT:000238]; Nuclear_localization_signal [EXONT:000064]; Intrinsically_unstructured_polypeptide_region [EXONT:000074];
TANK	ENSG00000136560	E042	0.0031673	-11.8209	Tbk1/Ikki binding domain [EXONT:010241];
ARL15	ENSG00000185305	E002	0.00317579	-11.667
NELFA	ENSG00000185049	E007	0.00320458	19.4173	O-phospho-L-serine [EXONT:000161]; O-phospho-L-threonine [EXONT:000162]; Intrinsically_unstructured_polypeptide_region [EXONT:000074];
HNRNPA3	ENSG00000170144	E013	0.0032107	8.4636	Dimethylated L-arginine [EXONT:000238]; Monomethylated L-arginine [EXONT:000240]; Compositionally_biased_region_of_peptide [EXONT:000024]; Intrinsically_unstructured_polypeptide_region [EXONT:000074];
RAB7A	ENSG00000075785	E018	0.00321227	28.5755	P-loop containing nucleoside triphosphate hydrolase [EXONT:002271]; Small GTP-binding protein domain [EXONT:004260]; O-phospho-L-serine [EXONT:000161]; O-phospho-L-threonine [EXONT:000162]; O4'-phospho-L-tyrosine [EXONT:000164]; Ubiquitinylated lysine [EXONT:000797]; S-geranylgeranyl-L-cysteine [EXONT:000300]; Peptide_helix [EXONT:000037]; L-cysteine methyl ester [EXONT:000304];
SLC25A36	ENSG00000114120	E022	0.00321614	-5.4672
YAF2	ENSG00000015153	E014	0.00322289	-7.60415	Nuclear_localization_signal [EXONT:000064]; Intrinsically_unstructured_polypeptide_region [EXONT:000074];
HNRNPAB	ENSG00000197451	E012	0.00323983	-33.1665	RNA recognition motif domain [EXONT:002265]; Nucleotide-binding, alpha-beta plait [EXONT:006334]; Ubiquitinylated lysine [EXONT:000797];
MED25	ENSG00000104973	E037	0.00325332	7.52419	Compositionally_biased_region_of_peptide [EXONT:000024]; Protein binding [EXONT:001885];
EIF4G3	ENSG00000075151	E028	0.00326149	-6.7433	Monomethylated L-arginine [EXONT:000240]; Intrinsically_unstructured_polypeptide_region [EXONT:000074];
RBM39	ENSG00000131051	E085	0.00326149	-6.00823
SCRIB	ENSG00000180900	E011	0.00326234	9.1312	O-phospho-L-serine [EXONT:000161];
TEPSIN	ENSG00000167302	E004	0.00326274	17.1378	O-phospho-L-serine [EXONT:000161]; Compositionally_biased_region_of_peptide [EXONT:000024]; Intrinsically_unstructured_polypeptide_region [EXONT:000074];
PARP10	ENSG00000178685	E028	0.00328835	-9.4605
MGAT4B	ENSG00000161013	E032	0.00328881	-15.455
TMUB2	ENSG00000168591	E014	0.00329723	-7.10375
AC069363.1	ENSG00000277089	E009	0.00332645	9.73436
L3MBTL2	ENSG00000100395	E014	0.00332645	-5.56235	Nuclear_localization_signal [EXONT:000064];
CSPP1	ENSG00000104218	E032	0.00335313	-5.75731	Intrinsically_unstructured_polypeptide_region [EXONT:000074];
RAP1B	ENSG00000127314	E068	0.00338387	5.37113
CARMIL2	ENSG00000159753	E065	0.00339371	9.50955	O-phospho-L-serine [EXONT:000161];
UBE2D3	ENSG00000109332	E010	0.00339371	-30.2161
C7orf43	ENSG00000146826	E009	0.00339681	16.8733
CD3E	ENSG00000198851	E014	0.00341705	-90.045	Immunoglobulin-like fold [EXONT:002625]; Transmembrane_helix [EXONT:000071];
TRAPPC2	ENSG00000196459	E007	0.00341805	-5.29615
MXRA8	ENSG00000162576	E016	0.00341942	-7.61153	Compositionally_biased_region_of_peptide [EXONT:000024]; Transmembrane_helix [EXONT:000071]; Nuclear_localization_signal [EXONT:000064]; Intrinsically_unstructured_polypeptide_region [EXONT:000074];
NRDC	ENSG00000078618	E023	0.00341942	-15.5565	Metalloenzyme, LuxS/M16 peptidase-like [EXONT:005982]; Peptidase M16 domain [EXONT:005983];
SRSF11	ENSG00000116754	E045	0.00342679	-45.9428	O-phospho-L-serine [EXONT:000161]; O-phospho-L-threonine [EXONT:000162]; Compositionally_biased_region_of_peptide [EXONT:000024]; Protein binding [EXONT:001885]; Nuclear_localization_signal [EXONT:000064];
GPR88	ENSG00000181656	E002	0.00345184	5.0399	GPCR, rhodopsin-like, 7TM [EXONT:007902]; O-phospho-L-serine [EXONT:000161]; O-phospho-L-threonine [EXONT:000162]; O4'-phospho-L-tyrosine [EXONT:000164]; Transmembrane_helix [EXONT:000071]; N4-(N-acetylamino)glucosyl-L-asparagine [EXONT:000992]; Intrinsically_unstructured_polypeptide_region [EXONT:000074];
DAP3	ENSG00000132676	E033	0.0034595	-20.7877	P-loop containing nucleoside triphosphate hydrolase [EXONT:002271]; O-phospho-L-serine [EXONT:000161]; O-phospho-L-threonine [EXONT:000162]; N-acetylated L-lysine [EXONT:000180]; N6-acetyl-L-lysine [EXONT:000192];
MPRIP	ENSG00000133030	E038	0.00346062	19.3268	O-phospho-L-serine [EXONT:000161]; Coiled_coil [EXONT:000035]; Protein binding [EXONT:001885]; Identical protein binding [EXONT:004898]; Intrinsically_unstructured_polypeptide_region [EXONT:000074];
BAG6	ENSG00000204463	E019	0.00346512	-38.9645
TIAM1	ENSG00000156299	E005	0.00347809	-7.60417
PCGF5	ENSG00000180628	E010	0.00348111	5.48938
PHKA2	ENSG00000044446	E012	0.00349299	6.7276	O-phospho-L-serine [EXONT:000161]; Intrinsically_unstructured_polypeptide_region [EXONT:000074];
ABCD2	ENSG00000173208	E004	0.00352129	-14.6613	P-loop containing nucleoside triphosphate hydrolase [EXONT:002271]; AAA+ ATPase domain [EXONT:002272]; ABC transporter-like [EXONT:003633];
SRSF11	ENSG00000116754	E047	0.00352129	34.9363	O-phospho-L-serine [EXONT:000161]; O-phospho-L-threonine [EXONT:000162]; O4'-phospho-L-tyrosine [EXONT:000164]; Nuclear_localization_signal [EXONT:000064];
TRAM1	ENSG00000067167	E003	0.00354682	-98.975	TRAM/LAG1/CLN8 homology domain [EXONT:004686]; Ubiquitinylated lysine [EXONT:000797]; Transmembrane_helix [EXONT:000071];
EIF4E2	ENSG00000135930	E007	0.00355714	6.67795	Intrinsically_unstructured_polypeptide_region [EXONT:000074];
GNAS	ENSG00000087460	E089	0.00356588	36.0367	P-loop containing nucleoside triphosphate hydrolase [EXONT:002271];
YTHDF2	ENSG00000198492	E021	0.00356588	-201.69	YTH domain [EXONT:004959]; O-phospho-L-serine [EXONT:000161]; O-phospho-L-threonine [EXONT:000162]; O4'-phospho-L-tyrosine [EXONT:000164]; N-acetylated L-lysine [EXONT:000180]; N6-acetyl-L-lysine [EXONT:000192]; Ubiquitinylated lysine [EXONT:000797]; Nuclear_localization_signal [EXONT:000064]; Intrinsically_unstructured_polypeptide_region [EXONT:000074];
ACADVL	ENSG00000072778	E086	0.0035949	11.4728	Peptide_helix [EXONT:000037];
FXR1	ENSG00000114416	E046	0.00360598	22.6317	O-phospho-L-serine [EXONT:000161]; O4'-phospho-L-tyrosine [EXONT:000164]; Ubiquitinylated lysine [EXONT:000797]; Nuclear_localization_signal [EXONT:000064]; Intrinsically_unstructured_polypeptide_region [EXONT:000074];
PHF3	ENSG00000118482	E028	0.00360626	-10.0745	Spen paralogue and orthologue SPOC, C-terminal [EXONT:005850]; O-phospho-L-threonine [EXONT:000162]; Intrinsically_unstructured_polypeptide_region [EXONT:000074];
PAXIP1-AS2	ENSG00000214106	E007	0.00361475	16.5351	BRCT domain [EXONT:002774]; Polypeptide_turn_motif [EXONT:000022]; Peptide_helix [EXONT:000037]; Protein binding [EXONT:001885];
THBS1	ENSG00000137801	E031	0.00361475	-49.618	Concanavalin A-like lectin/glucanase, subgroup [EXONT:002431]; Thrombospondin, C-terminal [EXONT:005368]; Concanavalin A-like lectin/glucanases superfamily [EXONT:005423]; O-phospho-L-serine [EXONT:000161]; O4'-phospho-L-tyrosine [EXONT:000164]; N4-glycosyl-L-asparagine [EXONT:000382]; L-cystine (cross-link) [EXONT:000121]; Polypeptide_turn_motif [EXONT:000022]; Peptide_helix [EXONT:000037]; Beta…
YEATS4	ENSG00000127337	E013	0.00361475	-42.2411	Protein binding [EXONT:001885];
AC087350.1	ENSG00000281527	E001	0.00362512	5.54035
GGPS1	ENSG00000152904	E013	0.00364199	-10.2186	Terpenoid synthase [EXONT:004352]; N-acetylated L-lysine [EXONT:000180]; N6-acetyl-L-lysine [EXONT:000192]; Peptide_helix [EXONT:000037];
NSRP1	ENSG00000126653	E031	0.00364199	-5.09508	Domain of unknown function DUF2040 [EXONT:008418]; Nuclear_localization_signal [EXONT:000064]; Intrinsically_unstructured_polypeptide_region [EXONT:000074];
CCT4	ENSG00000115484	E010	0.00364998	-27.1614	GroEL-like apical domain [EXONT:011010];
DDX3X	ENSG00000215301	E046	0.00365632	-102.056
UBXN1	ENSG00000162191	E024	0.00366288	30.0806	Ubiquitinylated lysine [EXONT:000797]; Coiled_coil [EXONT:000035]; Protein binding [EXONT:001885]; Nuclear_localization_signal [EXONT:000064]; Intrinsically_unstructured_polypeptide_region [EXONT:000074];
NLRP1	ENSG00000091592	E026	0.00366619	-62.3421	Leucine-rich repeat [EXONT:002926]; Leucine-rich repeat, ribonuclease inhibitor subtype [EXONT:003672]; Polypeptide_repeat [EXONT:000027]; Peptide_helix [EXONT:000037]; Beta_strand [EXONT:000051]; Protein binding [EXONT:001885];
SVIP	ENSG00000198168	E008	0.00367379	-18.6085	Nuclear_localization_signal [EXONT:000064];
ACADVL	ENSG00000072778	E087	0.00368579	11.4941	Peptide_helix [EXONT:000037];
AP001189.4	ENSG00000236304	E002	0.00368916	5.61765	Transmembrane_helix [EXONT:000071];
CCDC71L	ENSG00000253276	E007	0.00368916	8.29647
ADD1	ENSG00000087274	E049	0.00369139	-15.4089
DCAF15	ENSG00000132017	E018	0.00369211	-24.0418
FBXW7	ENSG00000109670	E011	0.00369367	-7.64604	WD40/YVTN repeat-like-containing domain [EXONT:002929]; WD40 repeat [EXONT:002955]; WD40-repeat-containing domain [EXONT:008044]; WD40 repeat, conserved site [EXONT:008821]; G-protein beta WD-40 repeat [EXONT:008978]; Polypeptide_repeat [EXONT:000027]; Beta_strand [EXONT:000051]; Protein binding [EXONT:001885];
RP1-12G14.9	ENSG00000281021	E005	0.00370076	5.36731	Ubiquitinylated lysine [EXONT:000797];
PRRC1	ENSG00000164244	E016	0.00370198	-5.28125
NOB1	ENSG00000141101	E011	0.00371752	-18.3043	Intrinsically_unstructured_polypeptide_region [EXONT:000074];
REXO1	ENSG00000079313	E026	0.0037177	-15.2713
C2CD2L	ENSG00000172375	E025	0.0037285	-9.71146	C2 domain [EXONT:001886]; Intrinsically_unstructured_polypeptide_region [EXONT:000074];
ACOT2	ENSG00000119673	E008	0.00373444	12.0596	Acyl-CoA thioester hydrolase/bile acid-CoA amino acid N-acetyltransferase [EXONT:004783]; O-phospho-L-threonine [EXONT:000162]; N-acetylated L-lysine [EXONT:000180]; N6-acetyl-L-lysine [EXONT:000192]; Polypeptide_turn_motif [EXONT:000022]; Peptide_helix [EXONT:000037]; Beta_strand [EXONT:000051];
BCL2L12	ENSG00000126453	E017	0.0037352	7.99833	O-phospho-L-serine [EXONT:000161]; Intrinsically_unstructured_polypeptide_region [EXONT:000074];
HNRNPA1	ENSG00000135486	E020	0.00374209	52.4883	Nucleotide-binding, alpha-beta plait [EXONT:006334]; Dimethylated L-arginine [EXONT:000238]; Monomethylated L-arginine [EXONT:000240]; Omega-N-methyl-L-arginine [EXONT:000241]; Compositionally_biased_region_of_peptide [EXONT:000024]; Intrinsically_unstructured_polypeptide_region [EXONT:000074];
ZSCAN18	ENSG00000121413	E007	0.00375063	30.4883	Zinc finger, C2H2-like [EXONT:004878]; Zinc finger, C2H2 [EXONT:004879]; Zinc finger C2H2-type/integrase DNA-binding domain [EXONT:006531]; Zinc_finger_binding_site [EXONT:000073]; Nuclear_localization_signal [EXONT:000064]; Intrinsically_unstructured_polypeptide_region [EXONT:000074];
INSIG1	ENSG00000186480	E016	0.00375128	-101.707	Ubiquitinylated lysine [EXONT:000797];
CEPT1	ENSG00000134255	E017	0.00378102	-6.5966
TMEM214	ENSG00000119777	E030	0.00382962	-10.026	Ubiquitinylated lysine [EXONT:000797];
AC137932.4	ENSG00000268218	E001	0.00383469	18.2495	Endosomal_localization_signal [EXONT:000065]; Lysosomal_localization_signal [EXONT:000066];
CUEDC2	ENSG00000107874	E009	0.00383469	-12.3477	Protein binding [EXONT:001885]; Intrinsically_unstructured_polypeptide_region [EXONT:000074];
FLNA	ENSG00000196924	E038	0.00383469	-25.4699	Immunoglobulin E-set [EXONT:002181]; Immunoglobulin-like fold [EXONT:002625]; Filamin/ABP280 repeat [EXONT:002729]; Filamin/ABP280 repeat-like [EXONT:007959]; Ubiquitinylated lysine [EXONT:000797]; Polypeptide_repeat [EXONT:000027]; Beta_strand [EXONT:000051]; Protein binding [EXONT:001885];
RBM25	ENSG00000119707	E029	0.00383469	81.1027	O-phospho-L-serine [EXONT:000161]; O4'-phospho-L-tyrosine [EXONT:000164]; Compositionally_biased_region_of_peptide [EXONT:000024]; Nuclear_localization_signal [EXONT:000064]; Intrinsically_unstructured_polypeptide_region [EXONT:000074];
CDKAL1	ENSG00000145996	E016	0.00384528	-7.08735	TRAM domain [EXONT:003378]; Elongator protein 3/MiaB/NifB [EXONT:004690]; Radical SAM [EXONT:004691]; Radical SAM, alpha/beta horseshoe [EXONT:009936];
P4HB	ENSG00000185624	E021	0.00384528	-51.1417	Thioredoxin-like fold [EXONT:002495]; Peptide_helix [EXONT:000037]; Protein binding [EXONT:001885];
SIGIRR	ENSG00000185187	E008	0.00384528	23.0533	Toll/interleukin-1 receptor homology (TIR) domain [EXONT:002010]; Intrinsically_unstructured_polypeptide_region [EXONT:000074];
SKAP1	ENSG00000141293	E014	0.00384528	-45.2336	Pleckstrin homology domain [EXONT:002918]; O4'-phospho-L-tyrosine [EXONT:000164]; Compositionally_biased_region_of_peptide [EXONT:000024]; Peptide_helix [EXONT:000037]; Intrinsically_unstructured_polypeptide_region [EXONT:000074];
FAM76B	ENSG00000077458	E007	0.00386397	-36.5891	Coiled_coil [EXONT:000035];
AC137932.4	ENSG00000268218	E002	0.00391984	-16.5331
MRFAP1	ENSG00000179010	E009	0.00392155	22.2376	Ubiquitinylated lysine [EXONT:000797]; Coiled_coil [EXONT:000035]; Protein binding [EXONT:001885];
SEPT6	ENSG00000125354	E008	0.00392175	-8.30348
RGS18	ENSG00000150681	E004	0.0039327	11.3746
ZFAND5	ENSG00000107372	E014	0.00394035	-5.06966
HNRNPH1	ENSG00000169045	E047	0.00396918	-25.2045	Nucleotide-binding, alpha-beta plait [EXONT:006334]; Nuclear_localization_signal [EXONT:000064]; Intrinsically_unstructured_polypeptide_region [EXONT:000074];
TBCD	ENSG00000141556	E054	0.00398258	18.5271	Armadillo-type fold [EXONT:002717]; Armadillo-like helical [EXONT:006225]; Ubiquitinylated lysine [EXONT:000797];
SEPT9	ENSG00000184640	E097	0.00399041	-146.252	P-loop containing nucleoside triphosphate hydrolase [EXONT:002271]; Protein binding [EXONT:001885];
CALM3	ENSG00000160014	E019	0.00401702	-16.0791	EF-hand domain [EXONT:003100]; EF-hand domain pair [EXONT:006227]; N-acetylated L-lysine [EXONT:000180]; N6-acetyl-L-lysine [EXONT:000192]; Ubiquitinylated lysine [EXONT:000797]; Peptide_helix [EXONT:000037]; Nuclear_export_signal [EXONT:000067];
HDLBP	ENSG00000115677	E031	0.00403579	15.1671	K Homology domain [EXONT:003852]; K Homology domain, type 1 [EXONT:003858]; Nuclear_export_signal [EXONT:000067];
CISD2	ENSG00000145354	E007	0.0040529	15.2515	Iron sulphur-containing domain, CDGSH-type, subfamily [EXONT:004677]; Iron sulphur-containing domain, CDGSH-type [EXONT:004678]; Iron-sulfur cluster containing modification [EXONT:000361]; Peptide_helix [EXONT:000037]; Polypeptide_iron_ion_contact_site [EXONT:000045]; Beta_strand [EXONT:000051]; ER_retention_signal [EXONT:000069];
SREBF1	ENSG00000072310	E007	0.00406464	8.07087	Intrinsically_unstructured_polypeptide_region [EXONT:000074];
NAP1L4	ENSG00000205531	E008	0.00406525	8.40673
ARFGAP1	ENSG00000101199	E035	0.00407631	-9.12146
MYO1F	ENSG00000142347	E019	0.00412237	27.0836	IQ motif, EF-hand binding site [EXONT:001933]; P-loop containing nucleoside triphosphate hydrolase [EXONT:002271]; Myosin tail 2 [EXONT:005857]; O-phospho-L-serine [EXONT:000161]; O4'-phospho-L-tyrosine [EXONT:000164]; Nuclear_localization_signal [EXONT:000064];
RPS12	ENSG00000112306	E002	0.00413252	29.7128
CDIPT	ENSG00000103502	E020	0.00414319	-11.9702	Transmembrane_helix [EXONT:000071];
LPCAT4	ENSG00000176454	E018	0.00414417	-15.5511	Phospholipid/glycerol acyltransferase [EXONT:003145];
RXRB	ENSG00000204231	E011	0.00415227	-5.83657	Intrinsically_unstructured_polypeptide_region [EXONT:000074];
GSTK1	ENSG00000197448	E020	0.00415939	59.8796	Thioredoxin-like fold [EXONT:002495]; DSBA-like thioredoxin domain [EXONT:003023]; Peptide_helix [EXONT:000037];
S100A4	ENSG00000196154	E009	0.00415939	-28.9548
YIF1B	ENSG00000167645	E006	0.00415939	5.76134
SF1	ENSG00000168066	E018	0.00418387	-299.001	O4'-phospho-L-tyrosine [EXONT:000164]; Compositionally_biased_region_of_peptide [EXONT:000024]; Protein binding [EXONT:001885]; Intrinsically_unstructured_polypeptide_region [EXONT:000074];
POMT1	ENSG00000130714	E018	0.00419472	-8.13095	Glycosyl transferase, family 39 [EXONT:003590]; Transmembrane_helix [EXONT:000071];
SYTL1	ENSG00000142765	E012	0.00420461	-20.6998	Intrinsically_unstructured_polypeptide_region [EXONT:000074];
ATXN2L	ENSG00000168488	E046	0.00420802	38.7216	Intrinsically_unstructured_polypeptide_region [EXONT:000074];
NOTCH1	ENSG00000148400	E031	0.00421443	-6.42736	Epidermal growth factor-like domain [EXONT:002421]; EGF-like calcium-binding domain [EXONT:003032]; EGF-like, conserved site [EXONT:006501]; EGF-like calcium-binding, conserved site [EXONT:008104]; L-cystine (cross-link) [EXONT:000121]; Peptide_helix [EXONT:000037]; Beta_strand [EXONT:000051]; Cysteinylation (disulfide with free L-cysteine) [EXONT:000935]; O-glucosyl-L-serine [EXONT:000962]; Prot…
ZNF181	ENSG00000197841	E004	0.00421795	5.12835
TNK2	ENSG00000061938	E015	0.00421865	8.70256	Intrinsically_unstructured_polypeptide_region [EXONT:000074];
TPGS2	ENSG00000134779	E010	0.00423155	-7.44182
CCNL2	ENSG00000221978	E009	0.00423906	10.6809
DOK6	ENSG00000206052	E001	0.00424986	13.5141	Pleckstrin homology-like domain [EXONT:002008]; Pleckstrin homology domain [EXONT:002918]; Peroxisome targeting signal [EXONT:000016];
FCHSD1	ENSG00000197948	E032	0.00425005	-5.82562
MAPRE2	ENSG00000166974	E031	0.00425099	25.9257	EB1, C-terminal [EXONT:004140]; O4'-phospho-L-tyrosine [EXONT:000164];
CDC123	ENSG00000151465	E016	0.004254	-20.5255
PHF1	ENSG00000112511	E038	0.004254	26.7696	Intrinsically_unstructured_polypeptide_region [EXONT:000074];
NEK7	ENSG00000151414	E023	0.00425657	-16.8007	Protein kinase-like domain [EXONT:002212]; Protein kinase domain [EXONT:002406]; Serine-threonine/tyrosine-protein kinase catalytic domain [EXONT:002705]; Serine/threonine- /dual specificity protein kinase, catalytic domain [EXONT:003188]; O4'-phospho-L-tyrosine [EXONT:000164]; Polypeptide_turn_motif [EXONT:000022]; Peptide_helix [EXONT:000037]; Nuclear_export_signal [EXONT:000067];
ABHD3	ENSG00000158201	E010	0.0042678	-43.0275
CARNS1	ENSG00000172508	E020	0.00426782	7.19252	Twin-arginine translocation pathway, signal sequence [EXONT:004564]; ER_retention_signal [EXONT:000069];
METTL3	ENSG00000165819	E013	0.00427985	-27.087	O-phospho-L-serine [EXONT:000161]; O-phospho-L-threonine [EXONT:000162]; Intrinsically_unstructured_polypeptide_region [EXONT:000074];
CAPN12	ENSG00000182472	E001	0.00428418	-6.30442
LCMT2	ENSG00000168806	E002	0.00429954	-34.1936
TRIM14	ENSG00000106785	E006	0.00430045	7.86625	B30.2/SPRY domain [EXONT:003027]; Butyrophylin-like [EXONT:003790]; SPRY-associated [EXONT:004636]; Concanavalin A-like lectin/glucanases superfamily [EXONT:005423];
IRAK1	ENSG00000184216	E007	0.00430194	16.4193
TRA2A	ENSG00000164548	E018	0.00431039	-15.7721	RNA recognition motif domain [EXONT:002265]; Nucleotide-binding, alpha-beta plait [EXONT:006334]; O4'-phospho-L-tyrosine [EXONT:000164]; Monomethylated L-arginine [EXONT:000240]; Ubiquitinylated lysine [EXONT:000797];
TRIM8	ENSG00000171206	E007	0.00431039	-17.1332
TAF15	ENSG00000270647	E042	0.00433145	9.41489	O4'-phospho-L-tyrosine [EXONT:000164]; Dimethylated L-arginine [EXONT:000238]; Asymmetric dimethyl-L-arginine [EXONT:000239]; Monomethylated L-arginine [EXONT:000240]; Omega-N-methyl-L-arginine [EXONT:000241]; Compositionally_biased_region_of_peptide [EXONT:000024]; Polypeptide_repeat [EXONT:000027];
SLC25A36	ENSG00000114120	E019	0.00434749	-5.83699
CBX1	ENSG00000108468	E003	0.00437157	-18.8552	Chromo domain-like [EXONT:002536]; Chromo domain/shadow [EXONT:002537]; Chromo shadow domain [EXONT:005247]; N-acetylated L-lysine [EXONT:000180]; N6-acetyl-L-lysine [EXONT:000192]; Ubiquitinylated lysine [EXONT:000797]; Peptide_helix [EXONT:000037]; Beta_strand [EXONT:000051];
POLG	ENSG00000140521	E024	0.00437619	8.85903	DNA-directed DNA polymerase, family A, palm domain [EXONT:002622]; Protein binding [EXONT:001885];
SEMA4C	ENSG00000168758	E022	0.00439099	-5.53899	Sema domain [EXONT:002928]; WD40/YVTN repeat-like-containing domain [EXONT:002929];
IDUA	ENSG00000127415	E030	0.0044059	10.1664	Polypeptide_turn_motif [EXONT:000022]; Peptide_helix [EXONT:000037]; Beta_strand [EXONT:000051]; Nuclear_localization_signal [EXONT:000064];
CNOT4	ENSG00000080802	E023	0.004427	-6.10357	RNA recognition motif domain [EXONT:002265]; RNA recognition motif domain, eukaryote [EXONT:003807]; Nucleotide-binding, alpha-beta plait [EXONT:006334];
NOA1	ENSG00000084092	E005	0.00446586	-44.4394	P-loop containing nucleoside triphosphate hydrolase [EXONT:002271]; GTP binding domain [EXONT:004456];
CDKN2AIP	ENSG00000168564	E010	0.00447317	-20.428
TAF1C	ENSG00000103168	E021	0.00447754	-14.8685	WD40/YVTN repeat-like-containing domain [EXONT:002929]; WD40-repeat-containing domain [EXONT:008044];
ANP32B	ENSG00000136938	E013	0.00450237	14.0935	O-phospho-L-threonine [EXONT:000162]; N-acetylated L-lysine [EXONT:000180]; N6-acetyl-L-lysine [EXONT:000192]; Compositionally_biased_region_of_peptide [EXONT:000024]; Nuclear_localization_signal [EXONT:000064];
CCT5	ENSG00000150753	E025	0.00450254	-36.5778	GroEL-like apical domain [EXONT:011010];
SAFB2	ENSG00000130254	E017	0.00450287	-22.7565
IDUA	ENSG00000127415	E007	0.00453473	-8.5051	Glycoside hydrolase, superfamily [EXONT:002691]; Glycoside hydrolase, catalytic domain [EXONT:002692]; Beta_strand [EXONT:000051];
CCDC93	ENSG00000125633	E005	0.00453658	7.35989	Coiled_coil [EXONT:000035]; Intrinsically_unstructured_polypeptide_region [EXONT:000074];
MTDH	ENSG00000147649	E015	0.0045449	-20.7387	O-phospho-L-serine [EXONT:000161]; O-phospho-L-threonine [EXONT:000162]; N-acetylated L-lysine [EXONT:000180]; N6-acetyl-L-lysine [EXONT:000192]; Compositionally_biased_region_of_peptide [EXONT:000024]; Nuclear_localization_signal [EXONT:000064];
ARL16	ENSG00000214087	E012	0.0045474	-19.991	P-loop containing nucleoside triphosphate hydrolase [EXONT:002271]; Nucleotide_binding_site [EXONT:000062];
ZEB2	ENSG00000169554	E087	0.00457195	5.05938
ZMIZ2	ENSG00000122515	E041	0.00458063	8.73569	Compositionally_biased_region_of_peptide [EXONT:000024]; Protein binding [EXONT:001885];
BBS2	ENSG00000125124	E040	0.00458697	-5.95461
MYO15B	ENSG00000266714	E134	0.0046025	7.2905
FBXW5	ENSG00000159069	E011	0.00461592	-14.9396	WD40/YVTN repeat-like-containing domain [EXONT:002929]; WD40-repeat-containing domain [EXONT:008044]; Nuclear_localization_signal [EXONT:000064]; Endosomal_localization_signal [EXONT:000065]; Lysosomal_localization_signal [EXONT:000066];
SSH2	ENSG00000141298	E005	0.00462381	-5.30268	O-phospho-L-serine [EXONT:000161]; O-phospho-L-threonine [EXONT:000162]; Intrinsically_unstructured_polypeptide_region [EXONT:000074];
CWC25	ENSG00000273559	E012	0.00462971	-6.38372
TAGLN	ENSG00000149591	E011	0.00462971	5.77925	Calponin homology domain [EXONT:002965]; O-phospho-L-serine [EXONT:000161]; O4'-phospho-L-tyrosine [EXONT:000164]; N-acetyl-L-alanine [EXONT:000167]; N-acetylated L-lysine [EXONT:000180]; N6-acetyl-L-lysine [EXONT:000192]; Intrinsically_unstructured_polypeptide_region [EXONT:000074];
TSR2	ENSG00000158526	E004	0.00464108	-40.6554	O-phospho-L-serine [EXONT:000161]; Intrinsically_unstructured_polypeptide_region [EXONT:000074];
PLCD1	ENSG00000187091	E005	0.00465866	8.8506	C2 domain [EXONT:001886]; Polypeptide_calcium_ion_contact_site [EXONT:000042]; Calcium containing modified residue [EXONT:000692];
COQ10A	ENSG00000135469	E013	0.00466611	-5.1003
PTPN12	ENSG00000127947	E032	0.00467073	-14.4251	Protein-tyrosine/Dual specificity phosphatase [EXONT:002105]; Protein-tyrosine phosphatase, receptor/non-receptor type [EXONT:002106]; Protein binding [EXONT:001885];
RPL24	ENSG00000114391	E011	0.00467553	88.0034	TRASH domain [EXONT:005901]; Ribosomal protein L24e domain [EXONT:009954]; N-acetylated L-lysine [EXONT:000180]; N6-acetyl-L-lysine [EXONT:000192]; Ubiquitinylated lysine [EXONT:000797];
CALM3	ENSG00000160014	E021	0.00467572	-17.6115	EF-hand domain [EXONT:003100]; EF-hand domain pair [EXONT:006227]; EF-Hand 1, calcium-binding site [EXONT:008232]; Peptide_helix [EXONT:000037]; Polypeptide_calcium_ion_contact_site [EXONT:000042]; Calcium containing modified residue [EXONT:000692]; Intrinsically_unstructured_polypeptide_region [EXONT:000074];
ZFAND1	ENSG00000104231	E008	0.00470507	5.83075
PANK4	ENSG00000157881	E027	0.0047223	-11.5397	Nitrated L-tyrosine [EXONT:001336];
KRI1	ENSG00000129347	E040	0.00472342	-11.0548	O-phospho-L-serine [EXONT:000161]; Intrinsically_unstructured_polypeptide_region [EXONT:000074];
NOP14-AS1	ENSG00000249673	E004	0.00472342	-7.71038
OTUD5	ENSG00000068308	E012	0.00472342	-31.2235	Ubiquitinylated lysine [EXONT:000797]; Intrinsically_unstructured_polypeptide_region [EXONT:000074];
ATXN2L	ENSG00000168488	E055	0.00472606	27.7091	Intrinsically_unstructured_polypeptide_region [EXONT:000074];
CCDC186	ENSG00000165813	E010	0.00474422	-16.5488	Coiled_coil [EXONT:000035]; Intrinsically_unstructured_polypeptide_region [EXONT:000074];
CDKN2D	ENSG00000129355	E002	0.00474776	-22.7941	Ankyrin repeat [EXONT:003138]; Ankyrin repeat-containing domain [EXONT:009062]; O-phospho-L-serine [EXONT:000161]; O-phospho-L-threonine [EXONT:000162]; Polypeptide_repeat [EXONT:000027]; Peptide_helix [EXONT:000037]; Intrinsically_unstructured_polypeptide_region [EXONT:000074];
ELMO1	ENSG00000155849	E019	0.0047547	-8.1542	Engulfment/cell motility, ELMO [EXONT:004767];
MDM1	ENSG00000111554	E014	0.00475825	8.55806	Intrinsically_unstructured_polypeptide_region [EXONT:000074];
UBA52	ENSG00000221983	E006	0.00475993	13.0765
PRKCSH	ENSG00000130175	E043	0.00478213	19.6243	Intrinsically_unstructured_polypeptide_region [EXONT:000074];
TMEM45B	ENSG00000151715	E011	0.00481172	-8.82807	Transmembrane_helix [EXONT:000071];
EIF4G3	ENSG00000075151	E020	0.00482012	-9.68349	Armadillo-type fold [EXONT:002717]; MIF4G-like, type 3 [EXONT:003798]; MIF4-like, type 1/2/3 [EXONT:007779]; Polypeptide_turn_motif [EXONT:000022]; Polypeptide_repeat [EXONT:000027]; Coiled_coil [EXONT:000035]; Protein binding [EXONT:001885]; Intrinsically_unstructured_polypeptide_region [EXONT:000074];
MARK2	ENSG00000072518	E025	0.00482012	-10.0563	Protein kinase-like domain [EXONT:002212]; Protein kinase domain [EXONT:002406]; Serine/threonine- /dual specificity protein kinase, catalytic domain [EXONT:003188]; O-phospho-L-serine [EXONT:000161]; O-phospho-L-threonine [EXONT:000162]; Peptide_helix [EXONT:000037]; Protein binding [EXONT:001885]; Nuclear_export_signal [EXONT:000067];
CTD-2636A23.2	ENSG00000261604	E004	0.00483317	-7.55158
PGGHG	ENSG00000142102	E019	0.00485282	-44.4773	Glycoside hydrolase, family 65, central catalytic [EXONT:004248]; Six-hairpin glycosidase-like [EXONT:005379]; Six-hairpin glycosidase [EXONT:006277];
CARD11	ENSG00000198286	E014	0.0048624	13.4654	O-phospho-L-serine [EXONT:000161]; Protein binding [EXONT:001885]; Intrinsically_unstructured_polypeptide_region [EXONT:000074];
PDE7A	ENSG00000205268	E008	0.00487103	-42.1887	HD/PDEase domain [EXONT:003112]; 3'5'-cyclic nucleotide phosphodiesterase, catalytic domain [EXONT:003113]; Polypeptide_turn_motif [EXONT:000022]; Peptide_helix [EXONT:000037];
CREB1	ENSG00000118260	E037	0.00487857	-17.1283
RP4-620F22.2	ENSG00000237568	E002	0.00487857	-13.4233
NR1D1	ENSG00000126368	E004	0.00489786	71.8308	Zinc finger, nuclear hormone receptor-type [EXONT:002930]; Nuclear hormone receptor, ligand-binding [EXONT:005400]; O4'-phospho-L-tyrosine [EXONT:000164]; Peptide_helix [EXONT:000037]; Polypeptide_DNA_contact [EXONT:000075]; Nuclear_localization_signal [EXONT:000064]; Intrinsically_unstructured_polypeptide_region [EXONT:000074];
GMFB	ENSG00000197045	E014	0.00489938	-6.8923
RP4-620F22.2	ENSG00000237568	E001	0.00493275	16.47	Guanylate-binding protein, C-terminal [EXONT:003549]; S-geranylgeranyl-L-cysteine [EXONT:000300]; L-cysteine methyl ester [EXONT:000304];
ANKLE2	ENSG00000176915	E017	0.00493648	-5.6213
MTA2	ENSG00000149480	E009	0.00495609	-56.5011	Zinc finger, GATA-type [EXONT:002375]; O-phospho-L-threonine [EXONT:000162]; Zinc_finger_binding_site [EXONT:000073]; Intrinsically_unstructured_polypeptide_region [EXONT:000074];
PLAC8	ENSG00000145287	E002	0.00495609	8.95567
RP11-345P4.10	ENSG00000272004	E002	0.0049632	-55.808
P4HB	ENSG00000185624	E008	0.00496635	10.6175
ARHGEF1	ENSG00000076928	E050	0.00496709	29.5402	Pleckstrin homology-like domain [EXONT:002008]; Pleckstrin homology domain [EXONT:002918]; O-phospho-L-threonine [EXONT:000162]; Ubiquitinylated lysine [EXONT:000797]; Peptide_helix [EXONT:000037]; Beta_strand [EXONT:000051]; Protein binding [EXONT:001885]; Intrinsically_unstructured_polypeptide_region [EXONT:000074];
MIA3	ENSG00000154305	E032	0.00498412	24.878	Coiled_coil [EXONT:000035]; Protein binding [EXONT:001885]; Intrinsically_unstructured_polypeptide_region [EXONT:000074];
COMMD7	ENSG00000149600	E009	0.0049993	-13.5884
HOPX	ENSG00000171476	E009	0.0049993	15.7041	Intrinsically_unstructured_polypeptide_region [EXONT:000074]; Homeobox domain [EXONT:002425]; Homeodomain-like [EXONT:002426]; Polypeptide_DNA_contact [EXONT:000075];
TFDP2	ENSG00000114126	E014	0.00501222	7.95114	Transcription factor DP, C-terminal [EXONT:007254]; Protein binding [EXONT:001885];
SUPT5H	ENSG00000196235	E042	0.00501227	-16.6773	O-phospho-L-serine [EXONT:000161]; Protein binding [EXONT:001885]; Endosomal_localization_signal [EXONT:000065]; Lysosomal_localization_signal [EXONT:000066];
WDR1	ENSG00000071127	E009	0.00501227	31.7995	WD40/YVTN repeat-like-containing domain [EXONT:002929]; Quinonprotein alcohol dehydrogenase-like superfamily [EXONT:005921]; WD40-repeat-containing domain [EXONT:008044]; Ubiquitinylated lysine [EXONT:000797]; Polypeptide_repeat [EXONT:000027];
CCNK	ENSG00000090061	E027	0.00502136	10.1713	O-phospho-L-serine [EXONT:000161];
SEPT9	ENSG00000184640	E054	0.00502336	-6.0452
NCL	ENSG00000115053	E003	0.00503378	8.61146	Dimethylated L-arginine [EXONT:000238]; Monomethylated L-arginine [EXONT:000240]; Compositionally_biased_region_of_peptide [EXONT:000024]; Asymmetric dimethyl-L-arginine [EXONT:000239]; Protein binding [EXONT:001885]; Identical protein binding [EXONT:004898];
TAF3	ENSG00000165632	E005	0.00505481	20.8132	Zinc finger, FYVE/PHD-type [EXONT:002148]; N-acetylated L-lysine [EXONT:000180]; N6-acetyl-L-lysine [EXONT:000192]; Compositionally_biased_region_of_peptide [EXONT:000024]; Protein binding [EXONT:001885]; Intrinsically_unstructured_polypeptide_region [EXONT:000074];
TMEM165	ENSG00000134851	E024	0.00505481	6.09691	Transmembrane_helix [EXONT:000071];
TBC1D10C	ENSG00000175463	E001	0.0050569	8.96282
HUWE1	ENSG00000086758	E027	0.00507	13.4525	Compositionally_biased_region_of_peptide [EXONT:000024]; Protein binding [EXONT:001885]; Intrinsically_unstructured_polypeptide_region [EXONT:000074];
TIMM10B	ENSG00000132286	E012	0.00510823	-13.2383
ZYX	ENSG00000159840	E017	0.00511565	-40.796	O-phospho-L-serine [EXONT:000161]; O-phospho-L-threonine [EXONT:000162]; N-acetylated L-lysine [EXONT:000180]; N6-acetyl-L-lysine [EXONT:000192]; Ubiquitinylated lysine [EXONT:000797]; Protein binding [EXONT:001885]; Intrinsically_unstructured_polypeptide_region [EXONT:000074];
RIOK1	ENSG00000124784	E007	0.00512374	-7.04292
PRPF4B	ENSG00000112739	E032	0.00512989	11.6374
AC009948.5	ENSG00000223960	E016	0.00514321	-5.94969
KPNB1	ENSG00000108424	E032	0.00514654	-30.819	Armadillo-type fold [EXONT:002717]; Armadillo-like helical [EXONT:006225]; O-phospho-L-serine [EXONT:000161]; Polypeptide_repeat [EXONT:000027]; Peptide_helix [EXONT:000037]; Beta_strand [EXONT:000051]; Protein binding [EXONT:001885]; Nuclear_export_signal [EXONT:000067];
SZT2	ENSG00000198198	E076	0.00514654	-20.055	Intrinsically_unstructured_polypeptide_region [EXONT:000074];
HDAC6	ENSG00000094631	E071	0.00514776	-10.4104
CHCHD10	ENSG00000250479	E009	0.00515363	9.96733	Transit_peptide [EXONT:000020]; Intrinsically_unstructured_polypeptide_region [EXONT:000074];
CAPRIN1	ENSG00000135387	E042	0.00515374	22.134	Cytoplasmic activation/proliferation-associated protein-1 C term [EXONT:009409]; Dimethylated L-arginine [EXONT:000238]; Monomethylated L-arginine [EXONT:000240]; Intrinsically_unstructured_polypeptide_region [EXONT:000074];
DARS	ENSG00000115866	E014	0.00516388	-31.8545	Aminoacyl-tRNA synthetase, class II (D/K/N) [EXONT:004028]; Aminoacyl-tRNA synthetase, class II [EXONT:004029]; Peptide_helix [EXONT:000037]; Beta_strand [EXONT:000051];
GBP5	ENSG00000154451	E020	0.00516388	-20.2542
PRKCSH	ENSG00000130175	E027	0.00516388	-17.1749	Glucosidase II beta subunit, N-terminal [EXONT:011226];
SMN1	ENSG00000172062	E027	0.00516388	8.09803
ZNF800	ENSG00000048405	E007	0.00516388	-39.5805	Zinc finger, C2H2-like [EXONT:004878]; Zinc finger, C2H2 [EXONT:004879]; Sumoylated lysine [EXONT:001169]; O-phospho-L-serine [EXONT:000161]; O-phospho-L-threonine [EXONT:000162]; O4'-phospho-L-tyrosine [EXONT:000164]; Zinc_finger_binding_site [EXONT:000073]; Nuclear_localization_signal [EXONT:000064]; Intrinsically_unstructured_polypeptide_region [EXONT:000074];
ECHDC2	ENSG00000121310	E013	0.00517834	9.40743	Crontonase, C-terminal [EXONT:007159];
MAGOHB	ENSG00000111196	E018	0.00517983	8.2509	N-acetyl-L-alanine [EXONT:000167]; Ubiquitinylated lysine [EXONT:000797];
SH3BP2	ENSG00000087266	E053	0.00517984	7.43441	Intrinsically_unstructured_polypeptide_region [EXONT:000074];
DPM3	ENSG00000179085	E004	0.00521113	8.41817
TXNL4A	ENSG00000141759	E019	0.00521998	8.14632
EXOSC9	ENSG00000123737	E027	0.00523774	29.5207	Exoribonuclease, phosphorolytic domain 2 [EXONT:007651]; O-phospho-L-serine [EXONT:000161]; O-phospho-L-threonine [EXONT:000162]; N-acetylated L-lysine [EXONT:000180]; N6-acetyl-L-lysine [EXONT:000192]; Ubiquitinylated lysine [EXONT:000797]; Beta_strand [EXONT:000051]; Protein binding [EXONT:001885]; Intrinsically_unstructured_polypeptide_region [EXONT:000074];
RECQL	ENSG00000004700	E014	0.00523774	-10.5423	P-loop containing nucleoside triphosphate hydrolase [EXONT:002271]; Helicase, superfamily 1/2, ATP-binding domain [EXONT:004820]; DNA/RNA helicase, DEAD/DEAH box type, N-terminal [EXONT:006084]; O-phospho-L-serine [EXONT:000161]; Peptide_helix [EXONT:000037]; Beta_strand [EXONT:000051];
UBE2Q1	ENSG00000160714	E004	0.00523948	16.1831	Ubiquitin-conjugating enzyme/RWD-like [EXONT:002340]; Ubiquitin-conjugating enzyme, E2 [EXONT:002341]; O-phospho-L-serine [EXONT:000161]; O4'-phospho-L-tyrosine [EXONT:000164]; Peptide_helix [EXONT:000037]; Protein binding [EXONT:001885];
TUBA4A	ENSG00000127824	E003	0.00524667	72.1306	Tubulin/FtsZ, GTPase domain [EXONT:003442]; O-phospho-L-serine [EXONT:000161]; O-phospho-L-threonine [EXONT:000162]; O4'-phospho-L-tyrosine [EXONT:000164]; N-acetylated L-lysine [EXONT:000180]; N6-acetyl-L-lysine [EXONT:000192]; Ubiquitinylated lysine [EXONT:000797]; Nitrated L-tyrosine [EXONT:001336]; Tubulin/FtsZ, 2-layer sandwich domain [EXONT:003767]; Tubulin/FtsZ, C-terminal [EXONT:005267];
WHAMMP2	ENSG00000248334	E014	0.00525333	-6.81324
AKAP10	ENSG00000108599	E021	0.00526665	-10.0961	Regulator of G protein signalling superfamily [EXONT:002186]; Regulator of G protein signalling domain [EXONT:002187];
ANP32A	ENSG00000140350	E008	0.00527262	6.33126	Compositionally_biased_region_of_peptide [EXONT:000024]; Protein binding [EXONT:001885];
PITPNC1	ENSG00000154217	E013	0.00527679	-21.2869	START-like domain [EXONT:009926];
SLC11A1	ENSG00000018280	E054	0.0052841	5.52167	Transmembrane_helix [EXONT:000071];
DNAJC8	ENSG00000126698	E011	0.00529031	-16.2775	DnaJ domain [EXONT:002927]; O4'-phospho-L-tyrosine [EXONT:000164]; Ubiquitinylated lysine [EXONT:000797];
RIN3	ENSG00000100599	E024	0.00530382	-23.6389	Vacuolar sorting protein 9 [EXONT:003492]; Vacuolar sorting protein 9, subgroup [EXONT:007074];
RP5-837M10.4	ENSG00000228086	E001	0.00530772	-10.8828	Protein-tyrosine/Dual specificity phosphatase [EXONT:002105]; Dual specificity phosphatase, catalytic domain [EXONT:002184]; Protein-tyrosine phosphatase, active site [EXONT:007846]; Dual specificity phosphatase, subgroup, catalytic domain [EXONT:008969]; O-phospho-L-threonine [EXONT:000162];
XYLT1	ENSG00000103489	E018	0.00531434	5.78176	Transmembrane_helix [EXONT:000071]; Intrinsically_unstructured_polypeptide_region [EXONT:000074];
UBE2D3	ENSG00000109332	E011	0.00532951	-31.8496
PMS1	ENSG00000064933	E029	0.00533587	-6.12253	Ribosomal protein S5 domain 2-type fold [EXONT:002706]; Ribosomal protein S5 domain 2-type fold, subgroup [EXONT:004275]; DNA mismatch repair protein, C-terminal [EXONT:006687];
H2AFY	ENSG00000113648	E016	0.00535206	-5.98431
ZNF598	ENSG00000167962	E012	0.0053522	21.6352	Compositionally_biased_region_of_peptide [EXONT:000024]; Nuclear_localization_signal [EXONT:000064];
FAM96B	ENSG00000166595	E017	0.00535536	10.9243	O4'-phospho-L-tyrosine [EXONT:000164]; Intrinsically_unstructured_polypeptide_region [EXONT:000074];
SPEG	ENSG00000072195	E011	0.00535966	-5.89449
NR1H2	ENSG00000131408	E031	0.00536016	-24.9981	Nuclear hormone receptor, ligand-binding, core [EXONT:002285]; Nuclear hormone receptor, ligand-binding [EXONT:005400]; Peptide_helix [EXONT:000037]; Intrinsically_unstructured_polypeptide_region [EXONT:000074];
TOP1MT	ENSG00000184428	E018	0.00539511	18.5119	DNA breaking-rejoining enzyme, catalytic core [EXONT:003133]; DNA topoisomerase I, DNA binding, eukaryotic-type [EXONT:005275]; DNA topoisomerase I, eukaryotic-type [EXONT:006682]; DNA topoisomerase I, catalytic core, eukaryotic-type [EXONT:006683]; DNA topoisomerase I, catalytic core, alpha-helical subdomain, eukaryotic-type [EXONT:007137];
ASB7	ENSG00000183475	E011	0.00539673	-9.5868	SOCS protein, C-terminal [EXONT:002853];
OGFR	ENSG00000060491	E008	0.00539962	-14.9863	Opioid growth factor receptor (OGFr) conserved domain [EXONT:004746];
MAP3K11	ENSG00000173327	E004	0.00540517	11.3799	O-phospho-L-serine [EXONT:000161]; O-phospho-L-threonine [EXONT:000162]; Compositionally_biased_region_of_peptide [EXONT:000024];
UBE2J2	ENSG00000160087	E018	0.00540517	-11.5499	Ubiquitin-conjugating enzyme/RWD-like [EXONT:002340]; Ubiquitin-conjugating enzyme, E2 [EXONT:002341];
NOSIP	ENSG00000142546	E009	0.00540642	15.2345	O-phospho-L-serine [EXONT:000161]; O-phospho-L-threonine [EXONT:000162];
RNF166	ENSG00000158717	E007	0.00540642	26.9739
CHD3	ENSG00000170004	E068	0.00540702	7.7698
ZNF558	ENSG00000167785	E003	0.00541442	-81.7172	Zinc finger, C2H2-like [EXONT:004878]; Zinc finger, C2H2 [EXONT:004879]; Zinc finger C2H2-type/integrase DNA-binding domain [EXONT:006531]; O-phospho-L-threonine [EXONT:000162]; Zinc_finger_binding_site [EXONT:000073]; Nuclear_localization_signal [EXONT:000064]; Intrinsically_unstructured_polypeptide_region [EXONT:000074];
ERLEC1	ENSG00000068912	E011	0.00541827	-13.6626	O-phospho-L-serine [EXONT:000161]; O-phospho-L-threonine [EXONT:000162]; Ubiquitinylated lysine [EXONT:000797];
SKIV2L	ENSG00000204351	E041	0.00543179	-18.066	O4'-phospho-L-tyrosine [EXONT:000164]; Intrinsically_unstructured_polypeptide_region [EXONT:000074];
SSB	ENSG00000138385	E020	0.00543179	-45.7837	RNA recognition motif domain [EXONT:002265]; Nucleotide-binding, alpha-beta plait [EXONT:006334]; O-phospho-L-threonine [EXONT:000162]; N-acetylated L-lysine [EXONT:000180]; N6-acetyl-L-lysine [EXONT:000192]; Ubiquitinylated lysine [EXONT:000797]; Polypeptide_turn_motif [EXONT:000022]; Beta_strand [EXONT:000051];
LMBR1L	ENSG00000139636	E065	0.00543203	-7.3097
TNFAIP3	ENSG00000118503	E030	0.00543203	51.6427	Zinc finger, A20-type [EXONT:003326]; Zinc_finger_binding_site [EXONT:000073]; Protein binding [EXONT:001885]; Identical protein binding [EXONT:004898]; Intrinsically_unstructured_polypeptide_region [EXONT:000074];
TRMT11	ENSG00000066651	E035	0.00544831	6.70836	O-phospho-L-serine [EXONT:000161]; O-phospho-L-threonine [EXONT:000162]; O4'-phospho-L-tyrosine [EXONT:000164];
YAF2	ENSG00000015153	E015	0.00546118	-8.05771	Nuclear_localization_signal [EXONT:000064]; Intrinsically_unstructured_polypeptide_region [EXONT:000074];
COMMD7	ENSG00000149600	E016	0.00546457	7.24755
ERC1	ENSG00000082805	E064	0.00546594	-8.66633
RIOK1	ENSG00000124784	E006	0.00546845	-7.98703
HDAC6	ENSG00000094631	E099	0.00548788	9.21263	Histone deacetylase domain [EXONT:010020];
FTO	ENSG00000140718	E047	0.0055027	-6.22369
COPB2	ENSG00000184432	E030	0.0055341	-6.57593	WD40/YVTN repeat-like-containing domain [EXONT:002929]; WD40 repeat [EXONT:002955]; WD40-repeat-containing domain [EXONT:008044]; Polypeptide_repeat [EXONT:000027];
RP11-783K16.14	ENSG00000256116	E001	0.00553701	-11.0568	NUDIX hydrolase domain [EXONT:001971];
UPF1	ENSG00000005007	E043	0.00554184	19.5981	P-loop containing nucleoside triphosphate hydrolase [EXONT:002271];
BSG	ENSG00000172270	E009	0.00555242	8.03975
EMP3	ENSG00000142227	E005	0.00556419	8.65138
PXN-AS1	ENSG00000255857	E012	0.00560169	91.754
ADAM8	ENSG00000151651	E015	0.00561688	-24.3116
ZNF3	ENSG00000166526	E007	0.00561688	-12.5047	Krueppel-associated box [EXONT:003041]; Intrinsically_unstructured_polypeptide_region [EXONT:000074];
LUC7L	ENSG00000007392	E012	0.00563136	14.8001	O-phospho-L-serine [EXONT:000161]; Compositionally_biased_region_of_peptide [EXONT:000024]; Protein binding [EXONT:001885]; Nuclear_localization_signal [EXONT:000064];
HAUS1	ENSG00000152240	E019	0.00564617	-11.2572	Coiled_coil [EXONT:000035]; Nuclear_export_signal [EXONT:000067];
PSMC6	ENSG00000100519	E047	0.00564617	7.19234	P-loop containing nucleoside triphosphate hydrolase [EXONT:002271]; O4'-phospho-L-tyrosine [EXONT:000164]; Ubiquitinylated lysine [EXONT:000797];
YAF2	ENSG00000015153	E011	0.0056591	-9.01208	N6,N6,N6-trimethyl-L-lysine [EXONT:000255]; Intrinsically_unstructured_polypeptide_region [EXONT:000074];
DDX42	ENSG00000198231	E035	0.00566313	-21.4194	P-loop containing nucleoside triphosphate hydrolase [EXONT:002271]; Helicase, superfamily 1/2, ATP-binding domain [EXONT:004820]; DNA/RNA helicase, DEAD/DEAH box type, N-terminal [EXONT:006084];
RFTN1	ENSG00000131378	E008	0.00566507	-11.7928
BSG	ENSG00000172270	E023	0.00566628	-40.567	Immunoglobulin-like fold [EXONT:002625]; Immunoglobulin-like domain [EXONT:004886]; L-cystine (cross-link) [EXONT:000121]; Peptide_helix [EXONT:000037]; Beta_strand [EXONT:000051]; Cysteinylation (disulfide with free L-cysteine) [EXONT:000935]; Intrinsically_unstructured_polypeptide_region [EXONT:000074];
XBP1	ENSG00000100219	E012	0.0056684	-5.68481
RPN2	ENSG00000118705	E017	0.00567639	-27.8971	Ubiquitinylated lysine [EXONT:000797]; Nuclear_export_signal [EXONT:000067];
NEK9	ENSG00000119638	E039	0.00568281	7.43133	O-phospho-L-serine [EXONT:000161]; N-acetyl-L-serine [EXONT:000186]; Intrinsically_unstructured_polypeptide_region [EXONT:000074];
NMT1	ENSG00000136448	E008	0.00568729	-6.1759	O-phospho-L-serine [EXONT:000161]; O-phospho-L-threonine [EXONT:000162]; N-acetylated L-lysine [EXONT:000180]; N6-acetyl-L-lysine [EXONT:000192]; Ubiquitinylated lysine [EXONT:000797]; Compositionally_biased_region_of_peptide [EXONT:000024]; Nuclear_localization_signal [EXONT:000064]; Intrinsically_unstructured_polypeptide_region [EXONT:000074];
TSSK3	ENSG00000162526	E007	0.00568844	8.45985	Protein kinase-like domain [EXONT:002212]; Protein kinase domain [EXONT:002406]; Serine/threonine- /dual specificity protein kinase, catalytic domain [EXONT:003188]; Protein kinase, ATP binding site [EXONT:007898]; Ubiquitinylated lysine [EXONT:000797]; Nucleotide_binding_site [EXONT:000062];
AUP1	ENSG00000115307	E020	0.00569442	-26.1973	Phospholipid/glycerol acyltransferase [EXONT:003145];
RP11-20I23.11	ENSG00000261288	E001	0.00569945	5.75633
RFX1	ENSG00000132005	E013	0.00570195	-7.76325	Winged helix-turn-helix DNA-binding domain [EXONT:002099]; DNA-binding RFX-type winged-helix domain [EXONT:003522]; O-phospho-L-serine [EXONT:000161]; Beta_strand [EXONT:000051]; Polypeptide_DNA_contact [EXONT:000075];
CBX1	ENSG00000108468	E002	0.00570203	-11.979	Chromo domain-like [EXONT:002536]; Chromo domain/shadow [EXONT:002537]; Chromo shadow domain [EXONT:005247]; O-phospho-L-serine [EXONT:000161]; O4'-phospho-L-tyrosine [EXONT:000164]; Beta_strand [EXONT:000051];
ABCF3	ENSG00000161204	E018	0.00570961	-7.51837
CC2D1A	ENSG00000132024	E038	0.00572537	8.73833	C2 domain [EXONT:001886]; Nuclear_export_signal [EXONT:000067]; Intrinsically_unstructured_polypeptide_region [EXONT:000074];
CDC73	ENSG00000134371	E018	0.00572709	-14.1195	Protein binding [EXONT:001885]; Nuclear_localization_signal [EXONT:000064]; Intrinsically_unstructured_polypeptide_region [EXONT:000074];
PSD4	ENSG00000125637	E039	0.005753	31.5519	O-phospho-L-serine [EXONT:000161]; O4'-phospho-L-tyrosine [EXONT:000164]; Coiled_coil [EXONT:000035];
ANKZF1	ENSG00000163516	E062	0.00576234	7.95782	O-phospho-L-serine [EXONT:000161]; O-phospho-L-threonine [EXONT:000162]; Coiled_coil [EXONT:000035]; Protein binding [EXONT:001885]; Intrinsically_unstructured_polypeptide_region [EXONT:000074];
SUPT20H	ENSG00000102710	E031	0.00579095	-15.2261	Protein binding [EXONT:001885];
NLRP1	ENSG00000091592	E006	0.00579758	9.07702
MIB2	ENSG00000197530	E040	0.00580648	-8.01279	Mib-herc2 [EXONT:005757];
REC8	ENSG00000100918	E032	0.00580648	7.88734	Compositionally_biased_region_of_peptide [EXONT:000024]; Nuclear_localization_signal [EXONT:000064]; Intrinsically_unstructured_polypeptide_region [EXONT:000074];
AKT2	ENSG00000105221	E037	0.00582006	-18.399	Protein kinase-like domain [EXONT:002212]; Protein kinase domain [EXONT:002406]; Serine/threonine- /dual specificity protein kinase, catalytic domain [EXONT:003188]; Beta_strand [EXONT:000051]; Protein binding [EXONT:001885]; Endosomal_localization_signal [EXONT:000065]; Lysosomal_localization_signal [EXONT:000066];
DPP7	ENSG00000176978	E037	0.00582669	11.7056	Signal_peptide [EXONT:000019];
HLA-F	ENSG00000204642	E024	0.00582669	-76.8961	MHC classes I/II-like antigen recognition protein [EXONT:002192]; MHC class I-like antigen recognition [EXONT:002593]; Immunoglobulin-like fold [EXONT:002625]; Immunoglobulin-like domain [EXONT:004886]; Intrinsically_unstructured_polypeptide_region [EXONT:000074];
HNRNPH1	ENSG00000169045	E060	0.00582669	-9.88361
PHB	ENSG00000167085	E007	0.00582669	13.7714	N-acetylated L-lysine [EXONT:000180]; N6-acetyl-L-lysine [EXONT:000192]; Coiled_coil [EXONT:000035]; Peptide_helix [EXONT:000037];
EIF4G1	ENSG00000114867	E081	0.00582993	16.0029	O-phospho-L-serine [EXONT:000161]; Intrinsically_unstructured_polypeptide_region [EXONT:000074];
RBL2	ENSG00000103479	E032	0.0058373	30.7256	Cyclin-like [EXONT:003352]; Retinoblastoma-associated protein, B-box [EXONT:003353]; O-phospho-L-serine [EXONT:000161]; Nuclear_localization_signal [EXONT:000064]; Intrinsically_unstructured_polypeptide_region [EXONT:000074];
CHTOP	ENSG00000160679	E015	0.00584121	15.2447	Friend of PRMT1 duplication [EXONT:010699]; O-phospho-L-threonine [EXONT:000162]; Dimethylated L-arginine [EXONT:000238]; Ubiquitinylated lysine [EXONT:000797]; Compositionally_biased_region_of_peptide [EXONT:000024]; Intrinsically_unstructured_polypeptide_region [EXONT:000074];
DTX3	ENSG00000178498	E016	0.00584121	-11.0563	Intrinsically_unstructured_polypeptide_region [EXONT:000074];
PARP16	ENSG00000138617	E006	0.00587058	-14.5343	Poly(ADP-ribose) polymerase, catalytic domain [EXONT:006259]; Transmembrane_helix [EXONT:000071];
SBNO2	ENSG00000064932	E043	0.00587885	-8.46412
FKBP3	ENSG00000100442	E006	0.00587903	-28.4084	Beta_strand [EXONT:000051]; Intrinsically_unstructured_polypeptide_region [EXONT:000074];
TMBIM1	ENSG00000135926	E005	0.00589653	-26.5982	Transmembrane_helix [EXONT:000071];
OCIAD2	ENSG00000145247	E016	0.00590991	-50.1723
SMG6	ENSG00000070366	E023	0.00590997	-19.6663
NCOA4	ENSG00000266412	E007	0.00591557	-100.177
RP11-166N17.1	ENSG00000227253	E006	0.00591557	-29.7921	Enhancer of polycomb, C-terminal [EXONT:005557]; Intrinsically_unstructured_polypeptide_region [EXONT:000074];
ZNF331	ENSG00000130844	E053	0.00591876	7.15112
CENPT	ENSG00000102901	E053	0.00592318	17.356	O-phospho-L-serine [EXONT:000161]; O-phospho-L-threonine [EXONT:000162]; Nuclear_localization_signal [EXONT:000064]; Intrinsically_unstructured_polypeptide_region [EXONT:000074];
NOSIP	ENSG00000142546	E004	0.00592468	11.6416
EIF5A	ENSG00000132507	E023	0.00593516	28.3832
RAB7A	ENSG00000075785	E013	0.00594673	-20.7512	P-loop containing nucleoside triphosphate hydrolase [EXONT:002271]; Small GTP-binding protein domain [EXONT:004260]; Peptide_helix [EXONT:000037];
GTF2I	ENSG00000263001	E002	0.00594807	5.70405
BCR	ENSG00000186716	E036	0.00596973	-23.8649	C2 domain [EXONT:001886];
NCOA4	ENSG00000266412	E009	0.00597589	-20.4919
IFFO1	ENSG00000010295	E010	0.00598639	20.2904	Intrinsically_unstructured_polypeptide_region [EXONT:000074];
RPS16	ENSG00000105193	E018	0.00598639	33.1182
TCF20	ENSG00000100207	E003	0.00599312	8.84944
USP47	ENSG00000170242	E047	0.00599312	10.1156
SLC11A2	ENSG00000110911	E045	0.00599362	-5.45813
GRIPAP1	ENSG00000068400	E022	0.00600442	-24.3868	Coiled_coil [EXONT:000035]; Intrinsically_unstructured_polypeptide_region [EXONT:000074];
REXO1	ENSG00000079313	E021	0.00600463	-23.0562	Intrinsically_unstructured_polypeptide_region [EXONT:000074];
ATXN2	ENSG00000204842	E059	0.00600477	-5.06584	LsmAD domain [EXONT:005555]; Protein binding [EXONT:001885];
LSM5	ENSG00000106355	E020	0.00602469	8.6882	N-acetyl-L-alanine [EXONT:000167]; Intrinsically_unstructured_polypeptide_region [EXONT:000074];
TSC1	ENSG00000165699	E009	0.00603407	-5.86118	Protein binding [EXONT:001885]; Identical protein binding [EXONT:004898];
ITPR3	ENSG00000096433	E051	0.00607209	17.6058	Transmembrane_helix [EXONT:000071];
MARCH6	ENSG00000145495	E035	0.00607209	35.4968	Intrinsically_unstructured_polypeptide_region [EXONT:000074];
STAU1	ENSG00000124214	E004	0.00609155	-26.8762	O-phospho-L-serine [EXONT:000161]; Peptide_helix [EXONT:000037]; Nuclear_export_signal [EXONT:000067]; Intrinsically_unstructured_polypeptide_region [EXONT:000074];
UBE2D3	ENSG00000109332	E008	0.00610239	-28.8574
FTSJ3	ENSG00000108592	E026	0.00610977	-7.35484	Ribosomal RNA methyltransferase FtsJ domain [EXONT:003399]; O-phospho-L-serine [EXONT:000161]; O-phospho-L-threonine [EXONT:000162]; Ubiquitinylated lysine [EXONT:000797];
VRK2	ENSG00000028116	E026	0.00614927	-11.7781	Protein kinase-like domain [EXONT:002212]; Protein kinase domain [EXONT:002406]; Serine/threonine-protein kinase, active site [EXONT:005262]; Ubiquitinylated lysine [EXONT:000797]; Peptide_helix [EXONT:000037]; Beta_strand [EXONT:000051]; Protein binding [EXONT:001885];
MIB2	ENSG00000197530	E074	0.00616626	5.03133	Ankyrin repeat [EXONT:003138]; Ankyrin repeat-containing domain [EXONT:009062];
FLOT1	ENSG00000137312	E017	0.00616788	-21.9002	O-phospho-L-serine [EXONT:000161]; Protein binding [EXONT:001885];
LMBR1L	ENSG00000139636	E066	0.0061714	-7.71866
FBL	ENSG00000105202	E009	0.00619669	-54.429	Fibrillarin, conserved site [EXONT:009089]; O-phospho-L-threonine [EXONT:000162]; N-acetylated L-lysine [EXONT:000180]; N6-acetyl-L-lysine [EXONT:000192]; Ubiquitinylated lysine [EXONT:000797]; Peptide_helix [EXONT:000037]; Beta_strand [EXONT:000051];
GUK1	ENSG00000143774	E008	0.00622389	8.28468
RP11-386G11.10	ENSG00000258017	E005	0.00622408	-28.7923	Tubulin/FtsZ, GTPase domain [EXONT:003442]; Tubulin/FtsZ, 2-layer sandwich domain [EXONT:003767]; Tubulin/FtsZ, C-terminal [EXONT:005267]; O-phospho-L-serine [EXONT:000161]; O-phospho-L-threonine [EXONT:000162]; O4'-phospho-L-tyrosine [EXONT:000164]; N-acetylated L-lysine [EXONT:000180]; N6-acetyl-L-lysine [EXONT:000192]; Monomethylated L-arginine [EXONT:000240]; Omega-N-methyl-L-arginine [EXONT:…
DAPK3	ENSG00000167657	E011	0.00623597	-10.2184	Protein kinase-like domain [EXONT:002212]; Protein kinase domain [EXONT:002406]; Serine/threonine- /dual specificity protein kinase, catalytic domain [EXONT:003188]; Peptide_helix [EXONT:000037]; Protein binding [EXONT:001885];
HNRNPH1	ENSG00000169045	E045	0.00625081	-26.5192	Intrinsically_unstructured_polypeptide_region [EXONT:000074];
PMVK	ENSG00000163344	E003	0.00626404	-33.0106	P-loop containing nucleoside triphosphate hydrolase [EXONT:002271]; O4'-phospho-L-tyrosine [EXONT:000164]; Ubiquitinylated lysine [EXONT:000797]; Polypeptide_turn_motif [EXONT:000022]; Peptide_helix [EXONT:000037]; Beta_strand [EXONT:000051];
SKAP1	ENSG00000141293	E013	0.00626404	-31.379	O-phospho-L-threonine [EXONT:000162]; Intrinsically_unstructured_polypeptide_region [EXONT:000074];
MBD1	ENSG00000141644	E032	0.00629382	9.62448	Compositionally_biased_region_of_peptide [EXONT:000024]; Protein binding [EXONT:001885]; Intrinsically_unstructured_polypeptide_region [EXONT:000074];
RNF44	ENSG00000146083	E012	0.00629382	-6.69468
FCHSD1	ENSG00000197948	E023	0.00630065	-6.26252
ITGA4	ENSG00000115232	E003	0.00630065	7.17885
NPC1	ENSG00000141458	E017	0.00630065	-9.88024	Cilia targeting sequence [EXONT:000017]; Nuclear_localization_signal [EXONT:000064];
RPS15	ENSG00000115268	E011	0.00630122	43.8661	Intrinsically_unstructured_polypeptide_region [EXONT:000074];
SNX3	ENSG00000112335	E009	0.00630515	6.6663
GMCL1	ENSG00000087338	E019	0.00631209	-25.1255
ITGA4	ENSG00000115232	E005	0.00631209	9.2277	Signal_peptide [EXONT:000019]; Intrinsically_unstructured_polypeptide_region [EXONT:000074];
EZR	ENSG00000092820	E007	0.00632159	186.25	Ezrin/radixin/moesin, C-terminal [EXONT:005989]; O-phospho-L-threonine [EXONT:000162]; O4'-phospho-L-tyrosine [EXONT:000164]; Ubiquitinylated lysine [EXONT:000797]; Protein binding [EXONT:001885]; Nuclear_localization_signal [EXONT:000064]; Intrinsically_unstructured_polypeptide_region [EXONT:000074];
NCAPD3	ENSG00000151503	E029	0.00632159	-5.88678	Armadillo-type fold [EXONT:002717]; Armadillo-like helical [EXONT:006225];
RNF214	ENSG00000167257	E016	0.00632587	-8.33543	O-phospho-L-threonine [EXONT:000162];
MACF1	ENSG00000127603	E138	0.00632695	13.7262
F13A1	ENSG00000124491	E016	0.00633599	-6.52725	Immunoglobulin E-set [EXONT:002181]; Immunoglobulin-like fold [EXONT:002625]; Transglutaminase, N-terminal [EXONT:002626];
HMGB1	ENSG00000189403	E004	0.0063362	13.6239
RPL41	ENSG00000229117	E012	0.00635241	119.168
C7orf43	ENSG00000146826	E006	0.00635642	15.2176
ODC1	ENSG00000115758	E004	0.00635953	37.4287	Alanine racemase/group IV decarboxylase, C-terminal [EXONT:005431]; Orn/DAP/Arg decarboxylase 2, C-terminal [EXONT:009569]; Polypeptide_turn_motif [EXONT:000022]; Peptide_helix [EXONT:000037]; Beta_strand [EXONT:000051]; Nuclear_localization_signal [EXONT:000064]; Intrinsically_unstructured_polypeptide_region [EXONT:000074];
IRF3	ENSG00000126456	E054	0.00635989	-11.2281
ANGEL2	ENSG00000174606	E003	0.00636164	13.5101	Endonuclease/exonuclease/phosphatase [EXONT:002144]; Nuclear_export_signal [EXONT:000067];
MED25	ENSG00000104973	E038	0.00636469	8.26345	Compositionally_biased_region_of_peptide [EXONT:000024]; Protein binding [EXONT:001885];
ENTPD6	ENSG00000197586	E033	0.00638182	-20.2973
NFKB2	ENSG00000077150	E025	0.00638581	16.3616	Ankyrin repeat [EXONT:003138]; Ankyrin repeat-containing domain [EXONT:009062]; Polypeptide_repeat [EXONT:000027];
ARHGEF1	ENSG00000076928	E047	0.00638956	-5.37687
WHAMM	ENSG00000156232	E010	0.00639219	-30.2757	O-phospho-L-serine [EXONT:000161]; Coiled_coil [EXONT:000035]; Intrinsically_unstructured_polypeptide_region [EXONT:000074];
PIK3CD	ENSG00000171608	E012	0.00639589	-5.19336
THBS1	ENSG00000137801	E016	0.00645459	-6.0823	Epidermal growth factor-like domain [EXONT:002421]; Concanavalin A-like lectin/glucanase, subgroup [EXONT:002431]; Thrombospondin, type 1 repeat [EXONT:002505]; 2'-alpha-mannosyl-L-tryptophan [EXONT:000499]; O-glycosyl-L-threonine [EXONT:000083]; L-cystine (cross-link) [EXONT:000121]; Beta_strand [EXONT:000051]; Cysteinylation (disulfide with free L-cysteine) [EXONT:000935]; O-fucosyl-L-threonine…
ATRAID	ENSG00000138085	E011	0.00645605	-67.0199	N4-(N-acetylamino)glucosyl-L-asparagine [EXONT:000992];
HERC3	ENSG00000138641	E041	0.00648231	-12.2314
AP2M1	ENSG00000161203	E042	0.00650344	-251.495	Mu homology domain [EXONT:005416]; Clathrin adaptor, mu subunit, C-terminal [EXONT:005417]; Clathrin adaptor, mu subunit, conserved site [EXONT:008223]; O-phospho-L-serine [EXONT:000161]; Ubiquitinylated lysine [EXONT:000797]; Protein binding [EXONT:001885];
UBE2M	ENSG00000130725	E008	0.00650795	-35.8825	Ubiquitin-conjugating enzyme/RWD-like [EXONT:002340]; Ubiquitin-conjugating enzyme, E2 [EXONT:002341]; Ubiquitin-conjugating enzyme, active site [EXONT:009861]; O4'-phospho-L-tyrosine [EXONT:000164]; Ubiquitinylated lysine [EXONT:000797]; Polypeptide_turn_motif [EXONT:000022]; Peptide_helix [EXONT:000037]; Beta_strand [EXONT:000051]; Protein binding [EXONT:001885];
RNF214	ENSG00000167257	E018	0.00652183	-7.40953	Compositionally_biased_region_of_peptide [EXONT:000024]; Intrinsically_unstructured_polypeptide_region [EXONT:000074];
SEC61A1	ENSG00000058262	E024	0.00652183	42.9681	SecY subunit domain [EXONT:009811]; Transmembrane_helix [EXONT:000071];
CCL3L3	ENSG00000276085	E002	0.00653988	7.65563
SRP14	ENSG00000140319	E008	0.00654109	-38.5392	Signal recognition particle, SRP9/SRP14 subunit [EXONT:005439]; Ubiquitinylated lysine [EXONT:000797]; Polypeptide_turn_motif [EXONT:000022]; Peptide_helix [EXONT:000037]; Beta_strand [EXONT:000051];
ZNF273	ENSG00000198039	E023	0.00655562	8.60043
ERCC1	ENSG00000012061	E010	0.00655567	-20.2266	Helix-hairpin-helix motif [EXONT:002232]; Helix-hairpin-helix DNA-binding motif, class 1 [EXONT:003668]; RuvA domain 2-like [EXONT:005891]; Peptide_helix [EXONT:000037]; Beta_strand [EXONT:000051];
RTN4	ENSG00000115310	E008	0.00655567	-26.4066	Ubiquitinylated lysine [EXONT:000797];
ZNF35	ENSG00000169981	E012	0.00655567	9.69482	Zinc finger, C2H2-like [EXONT:004878]; Zinc finger, C2H2 [EXONT:004879]; Zinc finger C2H2-type/integrase DNA-binding domain [EXONT:006531]; O-phospho-L-threonine [EXONT:000162]; Zinc_finger_binding_site [EXONT:000073]; Nuclear_localization_signal [EXONT:000064];
ZAP70	ENSG00000115085	E023	0.00657446	22.2302	Protein kinase-like domain [EXONT:002212]; Protein kinase domain [EXONT:002406]; Serine-threonine/tyrosine-protein kinase catalytic domain [EXONT:002705]; Tyrosine-protein kinase, active site [EXONT:005257]; Tyrosine-protein kinase, catalytic domain [EXONT:009061]; O-phospho-L-serine [EXONT:000161]; O-phospho-L-threonine [EXONT:000162]; O4'-phospho-L-tyrosine [EXONT:000164]; Ubiquitinylated lysin…
ATP5E	ENSG00000124172	E008	0.00657647	30.8514
DENND4B	ENSG00000198837	E022	0.0065921	23.2909	O-phospho-L-serine [EXONT:000161]; Compositionally_biased_region_of_peptide [EXONT:000024]; Intrinsically_unstructured_polypeptide_region [EXONT:000074];
PXN	ENSG00000089159	E007	0.0065921	-25.4652	Zinc finger, LIM-type [EXONT:002992]; Protein binding [EXONT:001885];
ZNF271P	ENSG00000257267	E001	0.0065921	7.98166
HMG20B	ENSG00000064961	E023	0.00662774	-26.5471	High mobility group box domain [EXONT:005464]; Polypeptide_DNA_contact [EXONT:000075];
LMNTD2	ENSG00000185522	E006	0.00664266	6.38199	Lamin Tail Domain [EXONT:002752]; Intrinsically_unstructured_polypeptide_region [EXONT:000074];
DNAH1	ENSG00000114841	E012	0.00667127	-5.42395
TMPO	ENSG00000120802	E027	0.00667127	-10.7812	O-phospho-L-serine [EXONT:000161]; O-phospho-L-threonine [EXONT:000162]; Intrinsically_unstructured_polypeptide_region [EXONT:000074];
NLRP1	ENSG00000091592	E022	0.00667149	-7.86247
CHTOP	ENSG00000160679	E012	0.00667182	-5.39179
RASA4CP	ENSG00000228903	E004	0.00667182	6.64111
RBM10	ENSG00000182872	E019	0.00667182	-8.9306	Intrinsically_unstructured_polypeptide_region [EXONT:000074];
SRSF7	ENSG00000115875	E015	0.00667182	114.861	O-phospho-L-serine [EXONT:000161]; Compositionally_biased_region_of_peptide [EXONT:000024]; Polypeptide_repeat [EXONT:000027]; Nuclear_localization_signal [EXONT:000064];
RNF166	ENSG00000158717	E008	0.00667816	26.1993
REXO1	ENSG00000079313	E020	0.00670003	-15.1036	Nuclear_localization_signal [EXONT:000064]; Intrinsically_unstructured_polypeptide_region [EXONT:000074];
USP20	ENSG00000136878	E039	0.00671092	17.4589	Peptidase C19, ubiquitin-specific peptidase, DUSP domain [EXONT:004670];
MAPK8IP3	ENSG00000138834	E033	0.00671871	17.2219	O-phospho-L-serine [EXONT:000161]; Intrinsically_unstructured_polypeptide_region [EXONT:000074];
RPAP3	ENSG00000005175	E025	0.00673537	5.31586	N-acetyl-L-threonine [EXONT:000188]; Polypeptide_repeat [EXONT:000027]; Intrinsically_unstructured_polypeptide_region [EXONT:000074];
LENG8	ENSG00000167615	E030	0.00674477	7.17871
GIGYF1	ENSG00000146830	E006	0.00676868	18.4331	O-phospho-L-serine [EXONT:000161]; Intrinsically_unstructured_polypeptide_region [EXONT:000074];
ZNF148	ENSG00000163848	E007	0.00676868	-24.113	Zinc finger C2H2-type/integrase DNA-binding domain [EXONT:006531]; Intrinsically_unstructured_polypeptide_region [EXONT:000074];
ZNF326	ENSG00000162664	E018	0.00677249	11.9042	O-phospho-L-serine [EXONT:000161]; Compositionally_biased_region_of_peptide [EXONT:000024]; Protein binding [EXONT:001885];
ZZZ3	ENSG00000036549	E012	0.0067765	-18.3261	Homeodomain-like [EXONT:002426]; SANT/Myb domain [EXONT:002572]; Myb domain [EXONT:004588]; N-acetylated L-lysine [EXONT:000180]; N6-acetyl-L-lysine [EXONT:000192]; Intrinsically_unstructured_polypeptide_region [EXONT:000074];
CLASRP	ENSG00000104859	E018	0.00683599	-10.7666	Suppressor of white apricot N-terminal domain [EXONT:008607]; O-phospho-L-serine [EXONT:000161]; Intrinsically_unstructured_polypeptide_region [EXONT:000074];
FAR1	ENSG00000197601	E019	0.0068413	-8.21194
PLP2	ENSG00000102007	E003	0.00687032	-91.3294	Marvel domain [EXONT:005248]; Transmembrane_helix [EXONT:000071]; N4-(N-acetylamino)glucosyl-L-asparagine [EXONT:000992];
UBE2D2	ENSG00000131508	E018	0.00688957	-22.8879	Ubiquitin-conjugating enzyme/RWD-like [EXONT:002340]; Ubiquitin-conjugating enzyme, E2 [EXONT:002341]; O4'-phospho-L-tyrosine [EXONT:000164]; N-acetylated L-lysine [EXONT:000180]; N6-acetyl-L-lysine [EXONT:000192]; Ubiquitinylated lysine [EXONT:000797]; Peptide_helix [EXONT:000037];
RP11-783K16.14	ENSG00000256116	E003	0.00689042	6.71695
GAK	ENSG00000178950	E022	0.00691601	12.4265	O-phospho-L-serine [EXONT:000161]; Protein binding [EXONT:001885]; Intrinsically_unstructured_polypeptide_region [EXONT:000074];
NCOR2	ENSG00000196498	E035	0.00693187	-17.5724	O-phospho-L-serine [EXONT:000161];
CDIPT	ENSG00000103502	E018	0.00696979	-13.6436	Transmembrane_helix [EXONT:000071];
SUB1	ENSG00000113387	E027	0.00699833	18.9062
SMARCA2	ENSG00000080503	E091	0.00702413	-9.51007	P-loop containing nucleoside triphosphate hydrolase [EXONT:002271]; Helicase, C-terminal [EXONT:002939];
RBM3	ENSG00000102317	E025	0.0070282	57.0163	O-phospho-L-serine [EXONT:000161]; O4'-phospho-L-tyrosine [EXONT:000164]; Compositionally_biased_region_of_peptide [EXONT:000024];
CCDC88B	ENSG00000168071	E036	0.00704386	21.5189	O4'-phospho-L-tyrosine [EXONT:000164]; Coiled_coil [EXONT:000035]; Intrinsically_unstructured_polypeptide_region [EXONT:000074];
TRA2A	ENSG00000164548	E019	0.00704409	-14.3802	RNA recognition motif domain [EXONT:002265]; Nucleotide-binding, alpha-beta plait [EXONT:006334]; Intrinsically_unstructured_polypeptide_region [EXONT:000074];
TECPR1	ENSG00000205356	E019	0.00708113	19.4138	Peroxin/Ferlin domain [EXONT:004669]; Beta-propeller repeat TECPR [EXONT:004680]; O-phospho-L-serine [EXONT:000161]; Polypeptide_repeat [EXONT:000027];
CYBA	ENSG00000051523	E016	0.00708374	27.7182	O4'-phospho-L-tyrosine [EXONT:000164]; Ubiquitinylated lysine [EXONT:000797];
CSNK1G2	ENSG00000133275	E031	0.00709038	-46.3196	Casein kinase 1 gamma C-terminal [EXONT:009452]; O-phospho-L-serine [EXONT:000161]; O-phospho-L-threonine [EXONT:000162]; Intrinsically_unstructured_polypeptide_region [EXONT:000074];
RALY	ENSG00000125970	E024	0.00709101	13.4032	O-phospho-L-serine [EXONT:000161]; O-phospho-L-threonine [EXONT:000162];
CASP8	ENSG00000064012	E043	0.00711502	12.9876
IL18BP	ENSG00000137496	E016	0.00712112	-9.13178
FAM160B2	ENSG00000158863	E035	0.00712292	23.811	Nuclear_localization_signal [EXONT:000064];
CNIH1	ENSG00000100528	E002	0.00712993	6.15447
FAM221A	ENSG00000188732	E013	0.00714987	-6.50199
MYBL1	ENSG00000185697	E027	0.00715099	5.04194
ARHGDIA	ENSG00000141522	E006	0.00715679	44.0814
UQCRQ	ENSG00000164405	E006	0.00719198	20.6338
ARHGAP45	ENSG00000180448	E042	0.00722335	28.2506	Rho GTPase activation protein [EXONT:002062]; Rho GTPase-activating protein domain [EXONT:002063]; Protein binding [EXONT:001885]; Nuclear_export_signal [EXONT:000067]; Intrinsically_unstructured_polypeptide_region [EXONT:000074];
TSR1	ENSG00000167721	E014	0.00722335	-20.5986	AARP2CN [EXONT:006450]; O4'-phospho-L-tyrosine [EXONT:000164]; Intrinsically_unstructured_polypeptide_region [EXONT:000074];
DYNC1H1	ENSG00000197102	E084	0.00725137	7.87424	Dynein heavy chain domain [EXONT:004004];
CHTF8	ENSG00000168802	E005	0.00728006	-51.9803
TMA7	ENSG00000232112	E008	0.00728114	-28.6165	O-phospho-L-serine [EXONT:000161]; O-phospho-L-threonine [EXONT:000162]; N-acetylated L-lysine [EXONT:000180]; N6-acetyl-L-lysine [EXONT:000192]; Ubiquitinylated lysine [EXONT:000797];
TAF11	ENSG00000064995	E003	0.00729197	-27.8066	Histone-fold [EXONT:003143]; Peptide_helix [EXONT:000037]; Protein binding [EXONT:001885];
ERH	ENSG00000100632	E003	0.00731325	-32.4926	O-phospho-L-threonine [EXONT:000162]; O4'-phospho-L-tyrosine [EXONT:000164]; Ubiquitinylated lysine [EXONT:000797]; Polypeptide_turn_motif [EXONT:000022]; Peptide_helix [EXONT:000037]; Beta_strand [EXONT:000051];
EIF3I	ENSG00000084623	E017	0.00732685	34.2984	WD40/YVTN repeat-like-containing domain [EXONT:002929]; WD40 repeat [EXONT:002955]; WD40-repeat-containing domain [EXONT:008044]; O-phospho-L-serine [EXONT:000161]; Ubiquitinylated lysine [EXONT:000797]; Polypeptide_repeat [EXONT:000027];
SNAPC4	ENSG00000165684	E022	0.00733264	-7.43885	O-phospho-L-serine [EXONT:000161]; Intrinsically_unstructured_polypeptide_region [EXONT:000074];
GDPD3	ENSG00000102886	E013	0.00734476	-6.39076	PLC-like phosphodiesterase, TIM beta/alpha-barrel domain [EXONT:008013];
CNOT3	ENSG00000088038	E019	0.00736592	16.0078	O-phospho-L-serine [EXONT:000161]; Compositionally_biased_region_of_peptide [EXONT:000024]; Intrinsically_unstructured_polypeptide_region [EXONT:000074];
MARK3	ENSG00000075413	E038	0.00739286	-17.4274	Protein kinase-like domain [EXONT:002212]; Protein kinase domain [EXONT:002406]; Serine/threonine- /dual specificity protein kinase, catalytic domain [EXONT:003188]; Ubiquitinylated lysine [EXONT:000797]; Polypeptide_turn_motif [EXONT:000022]; Peptide_helix [EXONT:000037];
PTPRJ	ENSG00000149177	E028	0.00740305	-6.12842
CAPRIN2	ENSG00000110888	E006	0.00741539	6.79883	Cytoplasmic activation/proliferation-associated protein-1 C term [EXONT:009409]; O4'-phospho-L-tyrosine [EXONT:000164]; Protein binding [EXONT:001885]; Intrinsically_unstructured_polypeptide_region [EXONT:000074];
ZC3H4	ENSG00000130749	E008	0.00742138	-7.81462
UBA52	ENSG00000221983	E025	0.00746517	-39.2308	Ubiquitin domain [EXONT:002346]; N-acetylated L-lysine [EXONT:000180]; N6-acetyl-L-lysine [EXONT:000192]; Ubiquitinylated lysine [EXONT:000797]; N6-glycyl-L-lysine [EXONT:000340]; Beta_strand [EXONT:000051]; O-phospho-L-serine [EXONT:000161]; N6,N6,N6-trimethyl-L-lysine [EXONT:000255]; Nuclear_localization_signal [EXONT:000064];
PRKDC	ENSG00000253729	E016	0.00753369	9.01081	Protein kinase-like domain [EXONT:002212]; Phosphatidylinositol 3-/4-kinase, catalytic domain [EXONT:002213]; Phosphatidylinositol 3/4-kinase, conserved site [EXONT:008519]; Ubiquitinylated lysine [EXONT:000797]; Protein binding [EXONT:001885];
EIF2S3	ENSG00000130741	E015	0.00754373	-49.9697	Translation elongation factor EF1A/initiation factor IF2gamma, C-terminal [EXONT:003921]; Translation initiation factor 2, gamma subunit, C-terminal [EXONT:007488];
BAZ2A	ENSG00000076108	E027	0.00755969	-5.71484
CHD3	ENSG00000170004	E062	0.00755969	39.3808	Protein binding [EXONT:001885]; Intrinsically_unstructured_polypeptide_region [EXONT:000074];
GLIS3	ENSG00000107249	E002	0.00755969	-6.21829
AC074212.5	ENSG00000259605	E004	0.00760765	-7.05169
PIN1	ENSG00000127445	E028	0.00760797	15.3121
PTPN6	ENSG00000111679	E040	0.00760797	-15.2205	SH2 domain [EXONT:002557]; Peptide_helix [EXONT:000037]; Beta_strand [EXONT:000051]; Protein binding [EXONT:001885];
VPS9D1-AS1	ENSG00000261373	E003	0.00764272	-14.0253
FGFR1OP2	ENSG00000111790	E016	0.00767591	-23.8044	O-phospho-L-serine [EXONT:000161]; Coiled_coil [EXONT:000035];
PRKCSH	ENSG00000130175	E045	0.00767777	31.1959	O-phospho-L-serine [EXONT:000161]; Intrinsically_unstructured_polypeptide_region [EXONT:000074];
TUFM	ENSG00000178952	E011	0.00767777	-64.8592	P-loop containing nucleoside triphosphate hydrolase [EXONT:002271]; Elongation factor, GTP-binding domain [EXONT:002449]; Translation protein, beta-barrel domain [EXONT:003923]; O-phospho-L-serine [EXONT:000161]; O4'-phospho-L-tyrosine [EXONT:000164]; N-acetylated L-lysine [EXONT:000180]; N6-acetyl-L-lysine [EXONT:000192]; Ubiquitinylated lysine [EXONT:000797];
EVL	ENSG00000196405	E037	0.00768099	-5.08982
TMEM57	ENSG00000204178	E012	0.00768099	24.7061	O-phospho-L-threonine [EXONT:000162];
XPO6	ENSG00000169180	E018	0.00768099	-24.2507	Armadillo-type fold [EXONT:002717]; Armadillo-like helical [EXONT:006225]; Protein binding [EXONT:001885];
NF1	ENSG00000196712	E056	0.00771971	-8.90014	CRAL-TRIO domain [EXONT:002708]; Armadillo-like helical [EXONT:006225]; Polypeptide_turn_motif [EXONT:000022]; Peptide_helix [EXONT:000037]; Beta_strand [EXONT:000051]; Nuclear_localization_signal [EXONT:000064]; O-phospho-L-threonine [EXONT:000162]; Nuclear_export_signal [EXONT:000067];
SCRIB	ENSG00000180900	E010	0.00773557	8.31622
INPP5D	ENSG00000168918	E047	0.00774542	22.9826	O-phospho-L-serine [EXONT:000161]; O-phospho-L-threonine [EXONT:000162]; O4'-phospho-L-tyrosine [EXONT:000164]; Ubiquitinylated lysine [EXONT:000797]; Compositionally_biased_region_of_peptide [EXONT:000024]; Endosomal_localization_signal [EXONT:000065]; Lysosomal_localization_signal [EXONT:000066];
CCDC61	ENSG00000104983	E011	0.00775273	-6.17396	O4'-phospho-L-tyrosine [EXONT:000164]; Monomethylated L-arginine [EXONT:000240]; Intrinsically_unstructured_polypeptide_region [EXONT:000074];
YPEL3	ENSG00000090238	E014	0.00775273	-28.2481
ORMDL1	ENSG00000128699	E011	0.00777123	-12.5949
CMTR1	ENSG00000137200	E032	0.00778366	18.7125	WW domain [EXONT:002681];
RPL24	ENSG00000114391	E016	0.00779678	-17.3856
SRSF3	ENSG00000112081	E020	0.00779918	61.9419	Compositionally_biased_region_of_peptide [EXONT:000024]; Polypeptide_repeat [EXONT:000027]; Protein binding [EXONT:001885];
BRMS1	ENSG00000174744	E010	0.00781944	-26.7258	Ubiquitinylated lysine [EXONT:000797];
DMXL1	ENSG00000172869	E017	0.00782686	5.98111	WD40/YVTN repeat-like-containing domain [EXONT:002929]; WD40 repeat [EXONT:002955]; WD40-repeat-containing domain [EXONT:008044]; Polypeptide_repeat [EXONT:000027];
RP5-1160K1.6	ENSG00000228703	E003	0.00785922	18.278	Adenosine/AMP deaminase domain [EXONT:002776];
ADAMTS10	ENSG00000142303	E009	0.00786845	7.16413	Thrombospondin, type 1 repeat [EXONT:002505]; Nuclear_localization_signal [EXONT:000064];
RP11-326C3.2	ENSG00000255026	E008	0.00786845	11.633
RPS21	ENSG00000171858	E005	0.00786845	52.848
RSBN1	ENSG00000081019	E007	0.00786845	-14.9644
U2AF2	ENSG00000063244	E027	0.00786845	9.70906	RNA recognition motif domain [EXONT:002265]; Nucleotide-binding, alpha-beta plait [EXONT:006334]; N-acetylated L-lysine [EXONT:000180]; N6-acetyl-L-lysine [EXONT:000192]; Peptide_helix [EXONT:000037]; Beta_strand [EXONT:000051];
ZNF37BP	ENSG00000234420	E001	0.00786845	9.0674
RGL2	ENSG00000237441	E014	0.00786864	-16.4497	Guanine-nucleotide dissociation stimulator CDC25 [EXONT:003036]; Ras guanine nucleotide exchange factor, domain [EXONT:009974]; O-phospho-L-serine [EXONT:000161]; Nuclear_localization_signal [EXONT:000064]; Intrinsically_unstructured_polypeptide_region [EXONT:000074];
STAT5A	ENSG00000126561	E015	0.007874	-5.55331	STAT transcription factor, protein interaction [EXONT:006954];
POLK	ENSG00000122008	E041	0.00788127	6.26932
PITPNM1	ENSG00000110697	E009	0.00788965	15.9242
PLXNC1	ENSG00000136040	E047	0.00788976	-12.044	Rho GTPase activation protein [EXONT:002062]; Plexin, cytoplasmic RasGAP domain [EXONT:006731]; O-phospho-L-threonine [EXONT:000162];
HNRNPH1	ENSG00000169045	E048	0.00792155	-26.7168	RNA recognition motif domain [EXONT:002265]; Nucleotide-binding, alpha-beta plait [EXONT:006334]; O-phospho-L-serine [EXONT:000161]; O-phospho-L-threonine [EXONT:000162]; O4'-phospho-L-tyrosine [EXONT:000164]; Ubiquitinylated lysine [EXONT:000797]; Nuclear_localization_signal [EXONT:000064]; Intrinsically_unstructured_polypeptide_region [EXONT:000074];
BICDL1	ENSG00000135127	E016	0.0079242	-9.67633	Intrinsically_unstructured_polypeptide_region [EXONT:000074];
PANK4	ENSG00000157881	E026	0.00793531	-10.9325
SEPT9	ENSG00000184640	E092	0.0079413	-41.0171	P-loop containing nucleoside triphosphate hydrolase [EXONT:002271]; N-acetylated L-lysine [EXONT:000180]; N6-acetyl-L-lysine [EXONT:000192]; Ubiquitinylated lysine [EXONT:000797]; Protein binding [EXONT:001885];
GTF2IRD2P1	ENSG00000214544	E003	0.00797396	-6.83314
IKBKB	ENSG00000104365	E054	0.00797396	30.5456	O-phospho-L-serine [EXONT:000161]; O4'-phospho-L-tyrosine [EXONT:000164]; Peptide_helix [EXONT:000037]; Protein binding [EXONT:001885]; Nuclear_localization_signal [EXONT:000064]; Intrinsically_unstructured_polypeptide_region [EXONT:000074];
TRAM1	ENSG00000067167	E002	0.0080122	496.75	TRAM/LAG1/CLN8 homology domain [EXONT:004686]; O-phospho-L-threonine [EXONT:000162]; Ubiquitinylated lysine [EXONT:000797]; Transmembrane_helix [EXONT:000071]; Nuclear_localization_signal [EXONT:000064];
NSD1	ENSG00000165671	E046	0.00801244	-12.679	SET domain [EXONT:002687]; O-phospho-L-threonine [EXONT:000162]; O4'-phospho-L-tyrosine [EXONT:000164]; Dimethylated L-arginine [EXONT:000238]; Peptide_helix [EXONT:000037]; Beta_strand [EXONT:000051]; Nuclear_export_signal [EXONT:000067];
CACNA1H	ENSG00000196557	E044	0.00803747	5.53528	Ion transport domain [EXONT:004386]; Transmembrane_helix [EXONT:000071]; Intrinsically_unstructured_polypeptide_region [EXONT:000074];
FAM96B	ENSG00000166595	E016	0.008055	9.01208	Intrinsically_unstructured_polypeptide_region [EXONT:000074];
MGAT4A	ENSG00000071073	E029	0.008055	5.87914
CDK7	ENSG00000134058	E022	0.00806642	-6.39666	Protein kinase-like domain [EXONT:002212]; Protein kinase domain [EXONT:002406]; Serine/threonine- /dual specificity protein kinase, catalytic domain [EXONT:003188];
COMMD7	ENSG00000149600	E008	0.00806642	-15.6836
GLUD1	ENSG00000148672	E003	0.00806642	-90.0568	NAD(P)-binding domain [EXONT:002478]; Glutamate/phenylalanine/leucine/valine dehydrogenase, C-terminal [EXONT:004471];
OGG1	ENSG00000114026	E012	0.00806642	-7.0563	8-oxoguanine DNA glycosylase, N-terminal [EXONT:006411]; Beta_strand [EXONT:000051]; Intrinsically_unstructured_polypeptide_region [EXONT:000074];
MAPK8IP3	ENSG00000138834	E014	0.00806732	-10.2581
SMARCC1	ENSG00000173473	E004	0.00808343	13.3613	Compositionally_biased_region_of_peptide [EXONT:000024];
TSEN54	ENSG00000182173	E005	0.00808343	6.46835	N-acetyl-L-methionine [EXONT:000183]; Intrinsically_unstructured_polypeptide_region [EXONT:000074];
DDX54	ENSG00000123064	E005	0.00809502	13.4238	DBP10CT [EXONT:006302]; O-phospho-L-serine [EXONT:000161]; Dimethylated L-arginine [EXONT:000238]; Nuclear_localization_signal [EXONT:000064];
UBXN1	ENSG00000162191	E032	0.00809947	-23.352	Intrinsically_unstructured_polypeptide_region [EXONT:000074];
HNRNPH1	ENSG00000169045	E038	0.00810749	23.9946	Polypeptide_repeat [EXONT:000027];
PITRM1	ENSG00000107959	E011	0.00815143	12.9677	Peptidase M16, C-terminal domain [EXONT:005169]; Metalloenzyme, LuxS/M16 peptidase-like [EXONT:005982]; N6-succinyl-L-lysine [EXONT:001307];
MLF2	ENSG00000089693	E011	0.00815295	-24.4239	Protein binding [EXONT:001885]; Intrinsically_unstructured_polypeptide_region [EXONT:000074];
RP1-151B14.6	ENSG00000235237	E002	0.00815925	7.91843	Complement C1q protein [EXONT:002606]; Tumour necrosis factor-like domain [EXONT:004441]; Collagen triple helix repeat [EXONT:005231]; Endosomal_localization_signal [EXONT:000065]; Lysosomal_localization_signal [EXONT:000066]; Intrinsically_unstructured_polypeptide_region [EXONT:000074];
MTMR1	ENSG00000063601	E036	0.00816252	-7.13449
LMBR1L	ENSG00000139636	E050	0.00816693	-8.95505	LMBR1-like membrane protein [EXONT:004790];
SCAP	ENSG00000114650	E011	0.00816714	12.6837	WD40/YVTN repeat-like-containing domain [EXONT:002929]; WD40 repeat [EXONT:002955]; WD40-repeat-containing domain [EXONT:008044]; Polypeptide_repeat [EXONT:000027]; Intrinsically_unstructured_polypeptide_region [EXONT:000074];
AFF1	ENSG00000172493	E045	0.00817026	-16.6425	O-phospho-L-threonine [EXONT:000162];
RPL7	ENSG00000147604	E013	0.00820764	-280.931	Ribosomal protein L30, ferredoxin-like fold domain [EXONT:007812]; Ribosomal protein L30, conserved site [EXONT:008054]; O4'-phospho-L-tyrosine [EXONT:000164]; Nuclear_localization_signal [EXONT:000064];
SBNO2	ENSG00000064932	E042	0.00821152	-8.75546
MCM7	ENSG00000166508	E012	0.00821673	34.8708	P-loop containing nucleoside triphosphate hydrolase [EXONT:002271]; AAA+ ATPase domain [EXONT:002272]; Mini-chromosome maintenance, conserved site [EXONT:008379]; Protein binding [EXONT:001885];
AC074117.10	ENSG00000234072	E006	0.00822991	14.9474
FAM213B	ENSG00000157870	E034	0.00823461	-12.4409
MED13	ENSG00000108510	E015	0.00823461	-10.9973	O-phospho-L-threonine [EXONT:000162]; O4'-phospho-L-tyrosine [EXONT:000164]; Nuclear_localization_signal [EXONT:000064]; Intrinsically_unstructured_polypeptide_region [EXONT:000074];
PPIH	ENSG00000171960	E013	0.00823461	-18.2673	Cyclophilin-like peptidyl-prolyl cis-trans isomerase domain [EXONT:003152]; Cyclophilin-type peptidyl-prolyl cis-trans isomerase, conserved site [EXONT:009129]; Ubiquitinylated lysine [EXONT:000797]; Beta_strand [EXONT:000051]; Intrinsically_unstructured_polypeptide_region [EXONT:000074];
THOC1	ENSG00000079134	E038	0.00823461	-7.20058	N-acetylated L-lysine [EXONT:000180]; N6-acetyl-L-lysine [EXONT:000192];
MAX	ENSG00000125952	E016	0.00827556	-9.3128
LIN7A	ENSG00000111052	E001	0.00828792	-5.44326
NFRKB	ENSG00000170322	E018	0.00829096	-8.84713	Intrinsically_unstructured_polypeptide_region [EXONT:000074];
RP11-849H4.4	ENSG00000251143	E003	0.00829096	-25.3936	O-phospho-L-serine [EXONT:000161]; O-phospho-L-threonine [EXONT:000162]; Coiled_coil [EXONT:000035]; Intrinsically_unstructured_polypeptide_region [EXONT:000074];
PHF1	ENSG00000112511	E032	0.00829516	29.9961	Intrinsically_unstructured_polypeptide_region [EXONT:000074];
TMEM106C	ENSG00000134291	E035	0.00829986	12.199	Transmembrane_helix [EXONT:000071]; N4-(N-acetylamino)glucosyl-L-asparagine [EXONT:000992];
MAX	ENSG00000125952	E017	0.00830194	-9.3523
RPS24	ENSG00000138326	E006	0.00834661	38.6738
TIAM1	ENSG00000156299	E017	0.0083524	-8.19376
YAF2	ENSG00000015153	E010	0.00835449	-8.27864	O-phospho-L-serine [EXONT:000161]; Intrinsically_unstructured_polypeptide_region [EXONT:000074];
BCL2L12	ENSG00000126453	E002	0.00836051	-5.46936	Protein binding [EXONT:001885]; Intrinsically_unstructured_polypeptide_region [EXONT:000074];
MLLT10	ENSG00000078403	E042	0.00838508	-20.2558	Intrinsically_unstructured_polypeptide_region [EXONT:000074];
DUSP1	ENSG00000120129	E002	0.00839615	-97.0888	Protein-tyrosine/Dual specificity phosphatase [EXONT:002105]; Dual specificity phosphatase, catalytic domain [EXONT:002184]; Dual specificity phosphatase, subgroup, catalytic domain [EXONT:008969]; Ubiquitinylated lysine [EXONT:000797]; Protein binding [EXONT:001885];
SREK1	ENSG00000153914	E032	0.00839615	-6.78072
ARRB2	ENSG00000141480	E040	0.0084112	-62.3014	Immunoglobulin E-set [EXONT:002181]; Arrestin C-terminal-like domain [EXONT:005905]; Arrestin, C-terminal [EXONT:007163];
DHX58	ENSG00000108771	E015	0.00842193	-12.7251	Helicase, superfamily 1/2, ATP-binding domain [EXONT:004820];
FTSJ3	ENSG00000108592	E017	0.0084261	8.96641	O-phospho-L-serine [EXONT:000161]; O-phospho-L-threonine [EXONT:000162]; Coiled_coil [EXONT:000035]; Intrinsically_unstructured_polypeptide_region [EXONT:000074];
HNRNPAB	ENSG00000197451	E017	0.00842795	7.50568	Nucleotide-binding, alpha-beta plait [EXONT:006334]; Intrinsically_unstructured_polypeptide_region [EXONT:000074];
IRF7	ENSG00000185507	E016	0.00842905	16.7866	SMAD domain-like [EXONT:002640]; Protein binding [EXONT:001885]; Intrinsically_unstructured_polypeptide_region [EXONT:000074];
KHSRP	ENSG00000088247	E016	0.00843945	24.6054	O4'-phospho-L-tyrosine [EXONT:000164]; N-acetylated L-lysine [EXONT:000180]; N6-acetyl-L-lysine [EXONT:000192]; Ubiquitinylated lysine [EXONT:000797]; Polypeptide_repeat [EXONT:000027]; Intrinsically_unstructured_polypeptide_region [EXONT:000074];
BTAF1	ENSG00000095564	E028	0.00844675	-45.7108	Armadillo-type fold [EXONT:002717]; Domain of unknown function DUF3535 [EXONT:009618]; O4'-phospho-L-tyrosine [EXONT:000164]; Intrinsically_unstructured_polypeptide_region [EXONT:000074];
ERICH1	ENSG00000104714	E019	0.00844675	8.64755	O-phospho-L-serine [EXONT:000161]; Compositionally_biased_region_of_peptide [EXONT:000024]; Intrinsically_unstructured_polypeptide_region [EXONT:000074];
ZNF821	ENSG00000102984	E007	0.00846526	8.23276	Nuclear_localization_signal [EXONT:000064]; Intrinsically_unstructured_polypeptide_region [EXONT:000074];
HLA-F	ENSG00000204642	E023	0.00849018	-109.713	MHC classes I/II-like antigen recognition protein [EXONT:002192]; MHC class I-like antigen recognition [EXONT:002593]; MHC class I alpha chain, alpha1 alpha2 domains [EXONT:002594]; O-phospho-L-threonine [EXONT:000162]; Ubiquitinylated lysine [EXONT:000797]; Intrinsically_unstructured_polypeptide_region [EXONT:000074];
MIEN1	ENSG00000141741	E011	0.00850923	30.1332	Thioredoxin-like fold [EXONT:002495]; Acetylated L-serine [EXONT:000185]; N-acetyl-L-serine [EXONT:000186]; L-cystine (cross-link) [EXONT:000121]; Beta_strand [EXONT:000051]; Cysteinylation (disulfide with free L-cysteine) [EXONT:000935]; Intrinsically_unstructured_polypeptide_region [EXONT:000074];
NLRP1	ENSG00000091592	E004	0.00850923	7.75403
KHSRP	ENSG00000088247	E029	0.00853102	-16.0708	K Homology domain [EXONT:003852]; K Homology domain, type 1 [EXONT:003858]; O-phospho-L-serine [EXONT:000161]; N-acetylated L-lysine [EXONT:000180]; N6-acetyl-L-lysine [EXONT:000192]; Ubiquitinylated lysine [EXONT:000797]; Polypeptide_turn_motif [EXONT:000022]; Compositionally_biased_region_of_peptide [EXONT:000024]; Peptide_helix [EXONT:000037]; Beta_strand [EXONT:000051];
CDC123	ENSG00000151465	E015	0.00853237	-24.7014
RALY	ENSG00000125970	E016	0.00854874	-59.0767	O-phospho-L-serine [EXONT:000161]; O-phospho-L-threonine [EXONT:000162]; N-acetylated L-lysine [EXONT:000180]; N6-acetyl-L-lysine [EXONT:000192]; Monomethylated L-arginine [EXONT:000240]; Ubiquitinylated lysine [EXONT:000797]; Nuclear_localization_signal [EXONT:000064];
ZNF37BP	ENSG00000234420	E002	0.00855515	-95.3377
MAPK3	ENSG00000102882	E012	0.00856499	22.5359	Protein kinase-like domain [EXONT:002212]; Protein kinase domain [EXONT:002406]; Serine/threonine- /dual specificity protein kinase, catalytic domain [EXONT:003188]; Peptide_helix [EXONT:000037];
USP20	ENSG00000136878	E037	0.00856537	16.1924	Peptidase C19, ubiquitin-specific peptidase, DUSP domain [EXONT:004670];
DAP3	ENSG00000132676	E042	0.00856562	26.4609	P-loop containing nucleoside triphosphate hydrolase [EXONT:002271];
ATXN2L	ENSG00000168488	E035	0.00857239	-8.4341	Nuclear_export_signal [EXONT:000067]; Intrinsically_unstructured_polypeptide_region [EXONT:000074];
HERC3	ENSG00000138641	E046	0.00860963	-24.4753	HECT [EXONT:002303];
MCM5	ENSG00000100297	E024	0.00860963	-19.9222	P-loop containing nucleoside triphosphate hydrolase [EXONT:002271]; O4'-phospho-L-tyrosine [EXONT:000164]; Ubiquitinylated lysine [EXONT:000797]; Nuclear_localization_signal [EXONT:000064];
PHF3	ENSG00000118482	E029	0.00860963	-10.874	Spen paralogue and orthologue SPOC, C-terminal [EXONT:005850]; Ubiquitinylated lysine [EXONT:000797];
STRN3	ENSG00000196792	E009	0.00860963	-11.3783	WD40/YVTN repeat-like-containing domain [EXONT:002929]; WD40 repeat [EXONT:002955]; WD40-repeat-containing domain [EXONT:008044]; Polypeptide_repeat [EXONT:000027];
UBL5	ENSG00000198258	E006	0.00862159	32.8719
POMT1	ENSG00000130714	E019	0.00865117	-8.25015	Glycosyl transferase, family 39 [EXONT:003590]; Transmembrane_helix [EXONT:000071];
SLC37A3	ENSG00000157800	E036	0.00866425	-7.24886
ARFGAP1	ENSG00000101199	E056	0.00869287	14.122
OTUD5	ENSG00000068308	E006	0.00869305	11.7796
SELENOF	ENSG00000183291	E008	0.00869394	-27.1896
EVL	ENSG00000196405	E055	0.00870132	15.8983	VASP tetramerisation [EXONT:007250];
DNM2	ENSG00000079805	E057	0.00870672	11.6237	GTPase effector domain, GED [EXONT:003498]; Dynamin GTPase effector [EXONT:003499]; O-phospho-L-serine [EXONT:000161]; O-phospho-L-threonine [EXONT:000162]; O4'-phospho-L-tyrosine [EXONT:000164]; Compositionally_biased_region_of_peptide [EXONT:000024]; Protein binding [EXONT:001885]; Intrinsically_unstructured_polypeptide_region [EXONT:000074];
HGS	ENSG00000185359	E040	0.00871471	26.402	Hepatocyte growth factor-regulated tyrosine kinase substrate, helical domain [EXONT:010287]; N-acetylated L-lysine [EXONT:000180]; N6-acetyl-L-lysine [EXONT:000192]; Ubiquitinylated lysine [EXONT:000797]; Compositionally_biased_region_of_peptide [EXONT:000024]; Peptide_helix [EXONT:000037]; Protein binding [EXONT:001885]; Intrinsically_unstructured_polypeptide_region [EXONT:000074];
SAP18	ENSG00000150459	E003	0.00871471	14.4546	N-acetyl-L-alanine [EXONT:000167]; Intrinsically_unstructured_polypeptide_region [EXONT:000074];
EIF1	ENSG00000173812	E013	0.00872542	-5.32204
SRP9	ENSG00000143742	E006	0.00874429	-5.26019	Signal recognition particle, SRP9/SRP14 subunit [EXONT:005439];
ELMO1	ENSG00000155849	E022	0.0087506	-7.5124	Engulfment/cell motility, ELMO [EXONT:004767];
EML2	ENSG00000125746	E031	0.00875084	6.56884	WD40/YVTN repeat-like-containing domain [EXONT:002929]; Quinonprotein alcohol dehydrogenase-like superfamily [EXONT:005921]; WD40-repeat-containing domain [EXONT:008044]; Polypeptide_repeat [EXONT:000027]; Protein binding [EXONT:001885];
DDA1	ENSG00000130311	E004	0.00875383	9.85805
PRELID1	ENSG00000169230	E006	0.00879141	12.8532	PRELI/MSF1 [EXONT:004764]; O-phospho-L-serine [EXONT:000161]; O4'-phospho-L-tyrosine [EXONT:000164]; Transit_peptide [EXONT:000020]; Nuclear_localization_signal [EXONT:000064];
TCF7	ENSG00000081059	E056	0.00879141	20.0931
HERC3	ENSG00000138641	E043	0.00879571	-10.1949
MARS	ENSG00000166986	E064	0.00880818	-14.5533	Rossmann-like alpha/beta/alpha sandwich fold [EXONT:003060];
VIL1	ENSG00000127831	E012	0.00880818	-6.43037	Gelsolin domain [EXONT:004893]; O-phospho-L-threonine [EXONT:000162]; O4'-phospho-L-tyrosine [EXONT:000164]; Ubiquitinylated lysine [EXONT:000797];
ORMDL1	ENSG00000128699	E006	0.00881773	-5.05095
HBP1	ENSG00000105856	E032	0.00886413	52.406	O-phospho-L-serine [EXONT:000161]; Protein binding [EXONT:001885]; Intrinsically_unstructured_polypeptide_region [EXONT:000074];
TAGLN2	ENSG00000158710	E003	0.00888369	153.581	Calponin repeat [EXONT:002300]; Calponin homology domain [EXONT:002965]; O-phospho-L-threonine [EXONT:000162]; O4'-phospho-L-tyrosine [EXONT:000164]; Monomethylated L-arginine [EXONT:000240]; Polypeptide_repeat [EXONT:000027]; Intrinsically_unstructured_polypeptide_region [EXONT:000074];
HGS	ENSG00000185359	E030	0.00891377	-13.4699	Compositionally_biased_region_of_peptide [EXONT:000024]; Protein binding [EXONT:001885]; Intrinsically_unstructured_polypeptide_region [EXONT:000074];
IDUA	ENSG00000127415	E031	0.00891744	6.36251
TMEM55B	ENSG00000165782	E008	0.00891744	-22.9032	Transmembrane_helix [EXONT:000071]; Nuclear_localization_signal [EXONT:000064];
HNRNPM	ENSG00000099783	E030	0.00893928	-14.6606	Protein binding [EXONT:001885];
MYO9B	ENSG00000099331	E046	0.00895948	-25.3086
PHF19	ENSG00000119403	E015	0.00898695	-8.99914
NCBP2-AS1	ENSG00000225578	E003	0.00898813	16.3012	Nucleotide-binding, alpha-beta plait [EXONT:006334]; O-phospho-L-serine [EXONT:000161]; O4'-phospho-L-tyrosine [EXONT:000164]; N-acetyl-L-serine [EXONT:000186]; Peptide_helix [EXONT:000037]; Beta_strand [EXONT:000051]; Intrinsically_unstructured_polypeptide_region [EXONT:000074];
AURKAIP1	ENSG00000175756	E005	0.0089914	-25.7322	O-phospho-L-serine [EXONT:000161]; Intrinsically_unstructured_polypeptide_region [EXONT:000074];
AKT2	ENSG00000105221	E009	0.00899821	15.2182
SMARCC1	ENSG00000173473	E003	0.00899964	14.6619	Compositionally_biased_region_of_peptide [EXONT:000024]; Protein binding [EXONT:001885];
AC087350.1	ENSG00000281527	E003	0.00900662	-8.09063
WBP2	ENSG00000132471	E010	0.00900863	28.7009
NDRG1	ENSG00000104419	E006	0.00902359	32.9342	O-phospho-L-serine [EXONT:000161]; O-phospho-L-threonine [EXONT:000162]; Polypeptide_repeat [EXONT:000027]; Protein binding [EXONT:001885];
LCP2	ENSG00000043462	E018	0.00903023	-12.2772	O-phospho-L-serine [EXONT:000161]; Ubiquitinylated lysine [EXONT:000797]; Protein binding [EXONT:001885]; Intrinsically_unstructured_polypeptide_region [EXONT:000074];
STARD7	ENSG00000084090	E004	0.0090363	-12.1788	START domain [EXONT:003422]; START-like domain [EXONT:009926]; Transmembrane_helix [EXONT:000071];
FUS	ENSG00000089280	E035	0.00904718	16.3513	Zinc finger, RanBP2-type [EXONT:003029]; O-phospho-L-serine [EXONT:000161]; Compositionally_biased_region_of_peptide [EXONT:000024]; Zinc_finger_binding_site [EXONT:000073]; Protein binding [EXONT:001885];
SYTL1	ENSG00000142765	E011	0.00905354	-16.096	O-phospho-L-serine [EXONT:000161]; ER_retention_signal [EXONT:000069]; Intrinsically_unstructured_polypeptide_region [EXONT:000074];
DIAPH1	ENSG00000131504	E016	0.00906285	-38.8476	Formin, FH2 domain [EXONT:007623]; O-phospho-L-serine [EXONT:000161]; O-phospho-L-threonine [EXONT:000162]; N-acetylated L-lysine [EXONT:000180]; N6-acetyl-L-lysine [EXONT:000192]; Ubiquitinylated lysine [EXONT:000797]; Coiled_coil [EXONT:000035]; Protein binding [EXONT:001885]; Identical protein binding [EXONT:004898];
PAPD7	ENSG00000112941	E013	0.00906664	-9.13805
FCMR	ENSG00000162894	E017	0.00907892	-13.2281	Immunoglobulin-like fold [EXONT:002625]; Immunoglobulin subtype [EXONT:003680]; Immunoglobulin [EXONT:006580]; L-cystine (cross-link) [EXONT:000121]; Cysteinylation (disulfide with free L-cysteine) [EXONT:000935]; O-phospho-L-threonine [EXONT:000162];
JAML	ENSG00000160593	E016	0.00911547	-5.52093
TRMT1L	ENSG00000121486	E010	0.00912807	-5.08237	O-phospho-L-serine [EXONT:000161]; O4'-phospho-L-tyrosine [EXONT:000164];
GTPBP4	ENSG00000107937	E012	0.00914208	-10.3088	P-loop containing nucleoside triphosphate hydrolase [EXONT:002271]; Small GTP-binding protein domain [EXONT:004260]; Protein binding [EXONT:001885];
ROBO3	ENSG00000154134	E051	0.00914411	-7.15009	Intrinsically_unstructured_polypeptide_region [EXONT:000074];
WDR18	ENSG00000065268	E015	0.00917409	-11.5288	WD40/YVTN repeat-like-containing domain [EXONT:002929]; WD40 repeat [EXONT:002955]; WD40-repeat-containing domain [EXONT:008044]; WD40 repeat, conserved site [EXONT:008821]; G-protein beta WD-40 repeat [EXONT:008978]; Polypeptide_repeat [EXONT:000027];
CDK16	ENSG00000102225	E062	0.00919134	17.2678
NPM1	ENSG00000181163	E020	0.00919134	-33.4976	Nucleoplasmin core domain [EXONT:010058]; O-phospho-L-serine [EXONT:000161]; Beta_strand [EXONT:000051]; Protein binding [EXONT:001885]; Intrinsically_unstructured_polypeptide_region [EXONT:000074];
OSBPL7	ENSG00000006025	E008	0.00919134	14.2516	Nuclear_localization_signal [EXONT:000064];
TOE1	ENSG00000132773	E011	0.00919134	-16.5614	Ribonuclease H-like domain [EXONT:002905]; Ubiquitinylated lysine [EXONT:000797]; Intrinsically_unstructured_polypeptide_region [EXONT:000074];
SURF2	ENSG00000148291	E002	0.0091928	8.4965	Intrinsically_unstructured_polypeptide_region [EXONT:000074];
TSR3	ENSG00000007520	E004	0.0091928	-25.0028	Domain of unknown function DUF367 [EXONT:004921]; O-phospho-L-serine [EXONT:000161]; Ubiquitinylated lysine [EXONT:000797];
HEATR5B	ENSG00000008869	E031	0.00919441	-11.4745	Armadillo-type fold [EXONT:002717]; Armadillo-like helical [EXONT:006225]; O-phospho-L-serine [EXONT:000161]; O-phospho-L-threonine [EXONT:000162];
IDUA	ENSG00000127415	E008	0.00920461	-9.07085	Glycoside hydrolase, superfamily [EXONT:002691]; Glycoside hydrolase, catalytic domain [EXONT:002692]; Peptide_helix [EXONT:000037]; Beta_strand [EXONT:000051];
MAF1	ENSG00000179632	E010	0.00920805	-28.4347	O-phospho-L-serine [EXONT:000161]; Ubiquitinylated lysine [EXONT:000797]; Polypeptide_turn_motif [EXONT:000022]; Peptide_helix [EXONT:000037]; Beta_strand [EXONT:000051]; Intrinsically_unstructured_polypeptide_region [EXONT:000074];
AGAP4	ENSG00000188234	E020	0.00920964	-5.91052
SELL	ENSG00000188404	E003	0.00921963	18.8312	Nuclear_localization_signal [EXONT:000064];
ADGRE5	ENSG00000123146	E018	0.00923416	-5.48904
RAP1B	ENSG00000127314	E042	0.00925039	-33.019	P-loop containing nucleoside triphosphate hydrolase [EXONT:002271]; Small GTP-binding protein domain [EXONT:004260]; Beta_strand [EXONT:000051]; Nucleotide_binding_site [EXONT:000062]; Protein binding [EXONT:001885];
DNM2	ENSG00000079805	E040	0.0092555	-39.0469	Dynamin central domain [EXONT:002201]; Protein binding [EXONT:001885];
AKAP10	ENSG00000108599	E006	0.00926979	12.5669	Peptide_helix [EXONT:000037]; Intrinsically_unstructured_polypeptide_region [EXONT:000074];
C11orf21	ENSG00000110665	E005	0.00931276	-50.7039	Intrinsically_unstructured_polypeptide_region [EXONT:000074];
VPS11	ENSG00000160695	E032	0.00932401	16.9676	Tetratricopeptide-like helical [EXONT:006226]; Polypeptide_repeat [EXONT:000027]; Protein binding [EXONT:001885];
DOCK8	ENSG00000107099	E068	0.00934907	-16.8735	Armadillo-type fold [EXONT:002717]; Protein binding [EXONT:001885]; Identical protein binding [EXONT:004898];
PRKAR2B	ENSG00000005249	E007	0.00936438	-13.6072	RmlC-like jelly roll fold [EXONT:002322]; Cyclic nucleotide-binding-like [EXONT:002323]; Cyclic nucleotide-binding domain [EXONT:002324]; Cyclic nucleotide-binding, conserved site [EXONT:008350]; Nucleotide_binding_site [EXONT:000062];
LINC01550	ENSG00000246223	E012	0.00937562	5.54139
RAP1B	ENSG00000127314	E041	0.00937562	-28.5796	P-loop containing nucleoside triphosphate hydrolase [EXONT:002271]; Small GTP-binding protein domain [EXONT:004260]; Beta_strand [EXONT:000051]; Protein binding [EXONT:001885];
RPL19	ENSG00000108298	E016	0.00937847	63.432	Ribosomal protein L19/L19e domain [EXONT:002057]; Ribosomal protein L19/L19e, domain 3 [EXONT:007765]; Nuclear_localization_signal [EXONT:000064];
MYBL1	ENSG00000185697	E002	0.00938752	-7.34477
JTB	ENSG00000143543	E015	0.00942924	14.6247
DLG1	ENSG00000075711	E010	0.00943199	-15.8824	P-loop containing nucleoside triphosphate hydrolase [EXONT:002271]; Guanylate kinase-like [EXONT:005218]; Guanylate kinase/L-type calcium channel beta subunit [EXONT:005219]; Peptide_helix [EXONT:000037]; Beta_strand [EXONT:000051]; Protein binding [EXONT:001885];
ITM2B	ENSG00000136156	E013	0.00943409	9.86834
ROCK1	ENSG00000067900	E013	0.00943599	21.7602	O-phospho-L-serine [EXONT:000161]; O-phospho-L-threonine [EXONT:000162]; Coiled_coil [EXONT:000035]; Intrinsically_unstructured_polypeptide_region [EXONT:000074];
SMARCAD1	ENSG00000163104	E024	0.009474	-6.88728	SNF2-related [EXONT:002175]; P-loop containing nucleoside triphosphate hydrolase [EXONT:002271]; Helicase, superfamily 1/2, ATP-binding domain [EXONT:004820];
SGO2	ENSG00000163535	E018	0.0094861	-15.7149	O-phospho-L-serine [EXONT:000161]; O-phospho-L-threonine [EXONT:000162]; O4'-phospho-L-tyrosine [EXONT:000164]; N-acetylated L-lysine [EXONT:000180]; N6-acetyl-L-lysine [EXONT:000192]; Coiled_coil [EXONT:000035]; Protein binding [EXONT:001885]; Nuclear_localization_signal [EXONT:000064]; Intrinsically_unstructured_polypeptide_region [EXONT:000074]; N6,N6,N6-trimethyl-L-lysine [EXONT:000255];
GRK6	ENSG00000198055	E016	0.0095106	-11.4578	Regulator of G protein signalling superfamily [EXONT:002186]; Regulator of G protein signalling domain [EXONT:002187]; O4'-phospho-L-tyrosine [EXONT:000164]; Peptide_helix [EXONT:000037]; Peroxisome targeting signal [EXONT:000016];
SEC24C	ENSG00000176986	E031	0.00953606	-36.9832	Sec23/Sec24, helical domain [EXONT:004802]; Polypeptide_turn_motif [EXONT:000022]; Peptide_helix [EXONT:000037]; Beta_strand [EXONT:000051];
TRIM69	ENSG00000185880	E022	0.00953606	-5.42283	ER_retention_signal [EXONT:000069];
UNK	ENSG00000132478	E015	0.00953606	-6.23339	Zinc finger, CCCH-type [EXONT:002304]; Zinc_finger_binding_site [EXONT:000073];
RNF44	ENSG00000146083	E014	0.00953729	8.77767	Compositionally_biased_region_of_peptide [EXONT:000024];
ANXA2	ENSG00000182718	E031	0.00953771	-21.3948	Annexin repeat, conserved site [EXONT:008235]; Annexin repeat [EXONT:008360]; Polypeptide_repeat [EXONT:000027]; Peptide_helix [EXONT:000037]; Protein binding [EXONT:001885];
TMEM55B	ENSG00000165782	E017	0.00955425	-6.55483
SRSF5	ENSG00000100650	E027	0.00957076	-5.17944
AKAP10	ENSG00000108599	E005	0.00958	11.9841	Peptide_helix [EXONT:000037]; Nuclear_export_signal [EXONT:000067];
RAB7A	ENSG00000075785	E012	0.00958818	-23.3685	P-loop containing nucleoside triphosphate hydrolase [EXONT:002271]; Small GTP-binding protein domain [EXONT:004260]; O-phospho-L-serine [EXONT:000161]; Ubiquitinylated lysine [EXONT:000797]; Peptide_helix [EXONT:000037]; Beta_strand [EXONT:000051]; Nucleotide_binding_site [EXONT:000062];
FTSJ3	ENSG00000108592	E024	0.00959738	-8.28703	Ribosomal RNA methyltransferase Spb1, domain of unknown function DUF3381 [EXONT:010239]; O4'-phospho-L-tyrosine [EXONT:000164]; Nuclear_localization_signal [EXONT:000064];
NFATC2IP	ENSG00000176953	E018	0.0096096	-24.1394	Ubiquitin domain [EXONT:002346]; O-phospho-L-serine [EXONT:000161]; Beta_strand [EXONT:000051]; Protein binding [EXONT:001885];
OGT	ENSG00000147162	E042	0.00963555	32.8552	O4'-phospho-L-tyrosine [EXONT:000164]; Peptide_helix [EXONT:000037];
SP3	ENSG00000172845	E006	0.00963555	-13.4129	Sumoylated lysine [EXONT:001169]; O-phospho-L-serine [EXONT:000161]; N-acetylated L-lysine [EXONT:000180]; N6-acetyl-L-lysine [EXONT:000192]; Monomethylated L-arginine [EXONT:000240]; Ubiquitinylated lysine [EXONT:000797]; N6-glycyl-L-lysine [EXONT:000340]; Protein binding [EXONT:001885]; Nuclear_localization_signal [EXONT:000064]; Intrinsically_unstructured_polypeptide_region [EXONT:000074];
HSPA9	ENSG00000113013	E011	0.00964272	24.3993	O4'-phospho-L-tyrosine [EXONT:000164]; N-acetylated L-lysine [EXONT:000180]; N6-acetyl-L-lysine [EXONT:000192]; Peptide_helix [EXONT:000037]; Beta_strand [EXONT:000051]; N6-succinyl-L-lysine [EXONT:001307]; Protein binding [EXONT:001885]; Nuclear_localization_signal [EXONT:000064]; Intrinsically_unstructured_polypeptide_region [EXONT:000074];
NR1H2	ENSG00000131408	E028	0.00964272	21.0457	Nuclear hormone receptor, ligand-binding [EXONT:005400]; Peptide_helix [EXONT:000037];
EIF1	ENSG00000173812	E011	0.00964576	-6.62209
ANKLE2	ENSG00000176915	E016	0.00964629	-7.44837
SHARPIN	ENSG00000179526	E014	0.00967904	27.4845	Ubiquitinylated lysine [EXONT:000797]; Intrinsically_unstructured_polypeptide_region [EXONT:000074];
SRA1	ENSG00000213523	E001	0.00968978	-5.56491	O-phospho-L-threonine [EXONT:000162]; Intrinsically_unstructured_polypeptide_region [EXONT:000074];
GBE1	ENSG00000114480	E015	0.00969814	-5.40521	Glycoside hydrolase, superfamily [EXONT:002691]; Glycoside hydrolase, catalytic domain [EXONT:002692]; Glycosyl hydrolase, family 13, catalytic domain [EXONT:004437];
GADD45B	ENSG00000099860	E013	0.00970153	-58.2163	Ribosomal protein L7Ae/L30e/S12e/Gadd45 [EXONT:003846];
CHTF8	ENSG00000168802	E009	0.00970205	-6.73149
CHMP7	ENSG00000147457	E026	0.00972438	-44.1338	O-phospho-L-serine [EXONT:000161]; Nuclear_localization_signal [EXONT:000064]; Nuclear_export_signal [EXONT:000067]; Intrinsically_unstructured_polypeptide_region [EXONT:000074];
CAMTA2	ENSG00000108509	E018	0.00972477	11.0571	Intrinsically_unstructured_polypeptide_region [EXONT:000074];
ALDH3A2	ENSG00000072210	E033	0.00973431	10.552	Aldehyde dehydrogenase domain [EXONT:002549]; Aldehyde/histidinol dehydrogenase [EXONT:002551]; Aldehyde dehydrogenase, conserved site [EXONT:007871]; Aldehyde dehydrogenase, C-terminal [EXONT:007873]; Ubiquitinylated lysine [EXONT:000797];
NT5C3A	ENSG00000122643	E011	0.00973584	-26.0226	HAD-like domain [EXONT:004412]; Peptide_helix [EXONT:000037];
GPX4	ENSG00000167468	E018	0.00974089	-33.3191
MORC2	ENSG00000133422	E009	0.00974808	17.0412	Intrinsically_unstructured_polypeptide_region [EXONT:000074];
FHIT	ENSG00000189283	E004	0.00975686	-5.45762
PKD1	ENSG00000008710	E078	0.00975819	-6.91517	Egg jelly receptor, REJ-like [EXONT:007084];
MARS	ENSG00000166986	E002	0.00977301	-5.03401	Intrinsically_unstructured_polypeptide_region [EXONT:000074];
POMT1	ENSG00000130714	E038	0.00977567	12.9688	Intrinsically_unstructured_polypeptide_region [EXONT:000074];
PRKCSH	ENSG00000130175	E042	0.00978199	19.9644	Compositionally_biased_region_of_peptide [EXONT:000024]; Intrinsically_unstructured_polypeptide_region [EXONT:000074];
NMT1	ENSG00000136448	E006	0.00979257	-9.16785	O-phospho-L-serine [EXONT:000161]; Intrinsically_unstructured_polypeptide_region [EXONT:000074];
HP1BP3	ENSG00000127483	E020	0.00979903	5.75952
LYAR	ENSG00000145220	E003	0.009845	-10.512	O-phospho-L-threonine [EXONT:000162]; Compositionally_biased_region_of_peptide [EXONT:000024]; Nuclear_localization_signal [EXONT:000064]; Intrinsically_unstructured_polypeptide_region [EXONT:000074];
MGAT4B	ENSG00000161013	E011	0.00985273	18.1921
JAK1	ENSG00000162434	E008	0.00991355	-30.7573	Protein kinase-like domain [EXONT:002212]; Protein kinase domain [EXONT:002406]; Serine-threonine/tyrosine-protein kinase catalytic domain [EXONT:002705]; Protein kinase, ATP binding site [EXONT:007898]; Tyrosine-protein kinase, catalytic domain [EXONT:009061]; Beta_strand [EXONT:000051]; Nucleotide_binding_site [EXONT:000062]; Nuclear_localization_signal [EXONT:000064];
VPS9D1	ENSG00000075399	E010	0.00992222	6.85547
FAAP20	ENSG00000162585	E019	0.00992822	20.803
QKI	ENSG00000112531	E040	0.00992822	-19.464
TRMT2B	ENSG00000188917	E015	0.00992822	-8.64333
MAPK8IP3	ENSG00000138834	E026	0.00993458	-15.8266
ATP6AP1	ENSG00000071553	E024	0.00993805	-46.3155	Ubiquitinylated lysine [EXONT:000797]; Nuclear_localization_signal [EXONT:000064];
LGMN	ENSG00000100600	E019	0.00997516	-5.11962	Peptide_helix [EXONT:000037]; Beta_strand [EXONT:000051];
E2F3	ENSG00000112242	E011	0.00997912	-5.93765	Winged helix-turn-helix DNA-binding domain [EXONT:002099]; Transcription factor E2F/dimerisation partner (TDP) [EXONT:003573]; Polypeptide_DNA_contact [EXONT:000075];
C1orf228	ENSG00000198520	E045	0.00998927	9.20936
HNRNPM	ENSG00000099783	E031	0.00998927	-9.02988	Ubiquitinylated lysine [EXONT:000797]; Protein binding [EXONT:001885];
TRAPPC6B	ENSG00000182400	E004	0.00998927	-10.8354	NO signalling/Golgi transport ligand-binding domain [EXONT:006130]; Beta_strand [EXONT:000051];
RPL6P27	ENSG00000235552	E002	0.00999762	56.8628
UNC45A	ENSG00000140553	E032	0.00999956	-8.47102	O-phospho-L-serine [EXONT:000161]; N-acetylated L-lysine [EXONT:000180]; N6-acetyl-L-lysine [EXONT:000192];

## Sheet: b) IPA Analysis of DEU 
Supplementary Dataset 5: Differentially used exons according to WTS.
Ingenuity Canonical Pathways	-log(p-value)	Ratio	Molecules
EIF2 Signaling	15.9	0.217	RPL24,PIK3R1,RPS23,RPS18,EIF2S1,EIF4G1,RPL7,BCL2,RPL14,RPL35,UBA52,MAPK3,RPS9,RPL19,EIF3A,RPS12,PPP1CA,RPS5,RPL31,RPS24,RPS19,AKT2,RPL34,ACTB,EIF4G3,EIF2S3,RPS21,EIF3E,RPL10A,RPL27,RPL15,EIF3G,PTBP1,RPS15,EIF3F,RPS16,SREBF1,EIF2B5,EIF3I,RPS27A,PIK3CD,RPL6,RPL37,RPL41,RPS14
Regulation of eIF4 and p70S6K Signaling	8.6	0.188	PIK3R1,RPS18,RPS23,PAIP2,EIF4G1,EIF2S1,MAPK3,RPS9,EIF3A,RPS5,RPS12,RPS24,ITGA4,RPS19,AKT2,EIF4G3,RPS21,EIF2S3,EIF3E,EIF3G,RPS15,EIF3F,RPS16,EIF2B5,EIF3I,RPS27A,PIK3CD,RPS14
mTOR Signaling	5.75	0.142	TSC1,PIK3R1,RHOT2,RPS18,RPS23,EIF4G1,MAPK3,RPS9,EIF3A,RPS5,RPS12,RPS24,EIF4B,RPS19,AKT2,EIF4G3,RPS21,EIF3E,EIF3G,RPS15,EIF3F,PRKCI,RPS16,EIF3I,RPS27A,PIK3CD,RPS14
Unfolded protein response	5.67	0.245	CALR,P4HB,MAP2K7,SCAP,INSIG1,HSPA9,XBP1,OS9,BCL2,SEL1L,SREBF1,SREBF2,CD82
Protein Kinase A Signaling	5.4	0.111	RAP1B,RELA,PLCB2,CAMK4,PTPN23,PDE7A,YWHAH,AKAP8,MYLK,PTPN12,PHKA2,EP300,CDC25B,ROCK2,PLCD1,PTPRJ,PPP1R12A,PPP1R7,FLNA,MAPK3,CREB1,PPP1CA,APEX1,PPP3CA,KDELR1,PXN,PTPN6,GNAS,YWHAB,NFKB2,GNAI2,ROCK1,ADD3,H3F3A/H3F3B,PRKAR2B,PRKCI,DUSP1,ITPR3,PRKACA,ADD1,AKAP10
Glucocorticoid Receptor Signaling	5.18	0.12	RELA,TAF11,JAK1,YWHAH,CD3E,PIK3R1,BCL2,EP300,IKBKB,HSP90AB1,MAPK3,CREB1,SMARCC2,TAF3,PPP3CA,STAT5A,AKT2,MAP2K7,SRA1,TAF6,ACTB,CDK7,HSPA9,GTF2F1,STAT3,TAF4,DUSP1,SMARCA2,PRKACA,PIK3CD,SMARCC1,NCOR2,TAF15
Signaling by Rho Family GTPases	4.71	0.121	RELA,MAP3K11,PPP1R12C,SEPT9,PIK3R1,RHOT2,MYLK,ARHGEF1,ROCK2,MAP3K10,PPP1R12A,MAPK3,EZR,ARHGEF2,ITGA4,MAP2K7,GNAS,CFL1,ACTB,SEPT7,NFKB2,PKN1,ROCK1,GNAI2,PRKCI,PIK3CD,SEPT6,PIP4K2C,SEPT2
Hypoxia Signaling in the Cardiovascular System	4.63	0.2	P4HB,UBE2M,UBE2Q1,UBE2R2,CSNK1D,UBE2S,EP300,UBE2D2,UBE2B,HSP90AB1,CREB1,UBE2D3,UBE2J2
Role of RIG1-like Receptors in Antiviral Innate Immunity	4.61	0.281	DHX58,TANK,RELA,IKBKB,IRF7,IRF3,NFKB2,CASP8,EP300
Death Receptor Signaling	4.26	0.167	RELA,PARP16,MAP2K7,PARP10,ACTB,NFKB2,BCL2,ROCK1,TANK,ACIN1,IKBKB,DAXX,TIPARP,SPTAN1,CASP8
Estrogen Receptor Signaling	4.12	0.144	MED13,PRKDC,SRA1,TAF11,TAF6,CDK7,GTF2F1,MED12,MED27,EP300,CTBP1,H3F3A/H3F3B,TAF4,MED15,MAPK3,TAF3,NCOR2,TAF15
RAR Activation	4.02	0.124	STAT5A,RELA,NSD1,SRA1,AKT2,ACTB,CDK7,PIK3R1,NFKB2,EP300,TNIP1,PRKCI,PRKAR2B,TAF4,DUSP1,SMARCA2,RARA,PRKACA,PIK3CD,SMARCC2,NCOR2,SMARCC1,RXRB
Thrombin Signaling	3.99	0.121	RELA,PLCB2,AKT2,GNAS,CAMK4,MPRIP,F2R,PIK3R1,RHOT2,MYLK,ARHGEF1,NFKB2,ROCK1,GNAI2,PLCD1,ROCK2,IKBKB,PRKCI,PPP1R12A,MAPK3,ITPR3,CREB1,ARHGEF2,PIK3CD
RhoA Signaling	3.97	0.145	MPRIP,PFN1,SEPT9,CFL1,ACTB,SEPT7,MYLK,ARHGEF1,PKN1,ROCK1,ROCK2,PPP1R12A,EZR,ARHGAP1,SEPT6,PIP4K2C,SEPT2
PI3K/AKT Signaling	3.79	0.14	TSC1,RELA,CDC37,AKT2,JAK1,YWHAH,YWHAB,PIK3R1,NFKB2,INPP5D,BCL2,IKBKB,HSP90AB1,MAPK3,PIK3CD,CDKN1B,ITGA4
Actin Cytoskeleton Signaling	3.75	0.114	PFN1,MYH9,MPRIP,F2R,PIK3R1,ARHGEF1,MYLK,MYH11,ROCK2,DIAPH1,PPP1R12A,FLNA,MAPK3,EZR,TMSB10/TMSB4X,SSH2,ITGA4,PXN,TIAM1,CFL1,ACTB,GIT1,ROCK1,PIK3CD,PIP4K2C
Activation of IRF by Cytosolic Pattern Recognition Receptors	3.62	0.196	DHX58,TANK,RELA,IKBKB,IRF7,IKBKAP,STAT2,PIN1,IRF3,NFKB2
IL-9 Signaling	3.38	0.2	RELA,STAT5A,IL2RG,JAK1,PIK3R1,BCL3,PIK3CD,STAT3,NFKB2
Role of JAK1, JAK2 and TYK2 in Interferon Signaling	3.28	0.286	RELA,PTPN6,JAK1,STAT2,STAT3,NFKB2
Breast Cancer Regulation by Stathmin1	3.27	0.112	TUBB1,PLCB2,CAMK4,GNAS,PIK3R1,TUBA4A,ARHGEF1,E2F3,ROCK1,ROCK2,GNAI2,PRKCI,PRKAR2B,PPP1R12A,PPP1R7,MAPK3,ITPR3,PRKACA,ARHGEF2,PIK3CD,CDKN1B,PPP1CA
Phospholipase C Signaling	3.25	0.108	RAP1B,RELA,PLCB2,GNAS,CAMK4,MPRIP,CD3E,HDAC1,RHOT2,ARHGEF1,NFKB2,EP300,HDAC6,PLCD1,PRKCI,PPP1R12A,MAPK3,ZAP70,ITPR3,CREB1,ARHGEF2,LCP2,PPP3CA,ITGA4
Wnt/Ca+ pathway	3.21	0.175	PLCD1,RELA,PLCB2,AXIN1,DVL1,CREB1,DVL3,NFKB2,PPP3CA,EP300
GNRH Signaling	3.18	0.129	RELA,MAP2K7,PLCB2,MAP3K11,GNAS,NFKB2,EP300,GNAI2,MAP3K10,PRKCI,PRKAR2B,MAPK3,CREB1,ITPR3,PRKACA,DNM2
Molecular Mechanisms of Cancer	3.14	0.0929	RAP1B,RELA,PLCB2,JAK1,AXIN1,PIK3R1,RHOT2,ARHGEF1,E2F3,BCL2,EP300,CDC25B,MAPK3,ARHGEF2,CASP8,ITGA4,PRKDC,AKT2,GNAS,CDK7,DVL1,BAX,NFKB2,GNAI2,DAXX,CDKN2D,PRKCI,MAX,PRKAR2B,NF1,PRKACA,PIK3CD,CDKN1B,NOTCH1
Chronic Myeloid Leukemia Signaling	3.08	0.136	RELA,STAT5A,RBL2,AKT2,PIK3R1,HDAC1,NFKB2,E2F3,CTBP1,HDAC6,IKBKB,MAPK3,PIK3CD,CDKN1B
NGF Signaling	3.06	0.13	RAP1B,RELA,AKT2,MAP3K11,PIK3R1,BAX,NFKB2,EP300,ROCK1,ROCK2,IKBKB,MAP3K10,MAPK3,CREB1,PIK3CD
Reelin Signaling in Neurons	3.05	0.141	MAP2K7,MAP3K11,PIK3R1,ARHGEF1,MAPK8IP3,ITGAL,APP,MAP3K10,NDEL1,MAP4K1,PIK3CD,ARHGEF2,ITGA4
ERK/MAPK Signaling	3.03	0.11	RAP1B,PXN,YWHAH,YWHAB,VRK2,PIK3R1,STAT3,EP300,ELF1,PRKCI,PRKAR2B,H3F3A/H3F3B,PPP1R12A,DUSP1,PPP1R7,MAPK3,CREB1,PRKACA,PIK3CD,PPP1CA,ITGA4
IL-3 Signaling	3	0.146	STAT6,STAT5A,AKT2,PTPN6,PRKCI,JAK1,MAPK3,PIK3R1,PIK3CD,STAT3,PPP3CA,INPP5D
D-myo-inositol-5-phosphate Metabolism	2.99	0.117	WBP11,DUSP28,PTPN6,PLCB2,PPP1R12C,TMEM55B,PTPN23,PTPN12,CDC25B,PLCD1,SET,PPP1R12A,PTPRJ,DUSP1,PPP1R7,PPP1CA,PIP4K2C,PPP3CA
Gap Junction Signaling	2.98	0.114	TUBB1,PLCB2,AKT2,GNAS,CSNK1G2,ACTB,PIK3R1,TUBA4A,CSNK1D,PLCD1,GNAI2,PRKCI,SP3,PRKAR2B,MAPK3,ITPR3,PRKACA,PIK3CD,PPP3CA
JAK/Stat Signaling	2.95	0.145	RELA,STAT6,STAT5A,AKT2,PTPN6,JAK1,MAPK3,PIK3R1,STAT2,PIK3CD,STAT3,NFKB2
Synaptic Long Term Potentiation	2.95	0.127	RAP1B,PLCB2,CAMK4,EP300,PLCD1,PRKCI,PRKAR2B,PPP1R12A,PPP1R7,MAPK3,CREB1,ITPR3,PRKACA,PPP1CA,PPP3CA
IL-15 Production	2.94	0.25	RELA,PRKCI,JAK1,MAP3K11,IRF3,NFKB2
Systemic Lupus Erythematosus Signaling	2.91	0.11	PTPN6,AKT2,CAMK4,CD3E,PIK3R1,HNRNPA2B1,TXNL4A,PRPF38B,INPP5D,PPIH,MAPK3,PRPF4B,SF3B4,ZCRB1,PIK3CD,SNRPD2,HNRNPC,HLA-F,LSM5,LSM4
p53 Signaling	2.91	0.131	PRKDC,AKT2,GADD45B,PIK3R1,HDAC1,CSNK1D,BAX,ST13,EP300,BCL2,THBS1,CCNK,COQ8A,PIK3CD
Androgen Signaling	2.91	0.131	RELA,CALR,CAMK4,GNAS,CDK7,GTF2F1,NFKB2,NCOA4,EP300,GNAI2,PRKAR2B,PRKCI,MAPK3,PRKACA
Gαq Signaling	2.89	0.115	RELA,PLCB2,AKT2,GNAS,RGS18,CAMK4,GRK2,PIK3R1,RHOT2,NFKB2,ROCK1,ROCK2,IKBKB,PRKCI,MAPK3,ITPR3,PIK3CD,PPP3CA
Virus Entry via Endocytic Pathways	2.84	0.134	B2M,AP2M1,PRKCI,FLNA,ACTB,PIK3R1,CLTB,PIK3CD,ITGAL,AP2S1,DNM2,ITGB7,ITGA4
NF-κB Signaling	2.82	0.11	SIGIRR,RELA,MAP2K7,AKT2,PIK3R1,HDAC1,TNFAIP3,NFKB2,IRAK1,EP300,TANK,IKBKB,TNIP1,TLR5,CARD11,ZAP70,PRKACA,PIK3CD,CASP8
Superpathway of Inositol Phosphate Compounds	2.81	0.102	WBP11,DUSP28,PTPN6,PLCB2,PPP1R12C,TMEM55B,PTPN23,PIK3R1,PTPN12,INPP5D,CDC25B,PLCD1,SET,PPP1R12A,PTPRJ,DUSP1,PPP1R7,CDIPT,PIK3CD,PPP1CA,PI4KB,PIP4K2C,PPP3CA
IL-15 Signaling	2.8	0.147	RELA,STAT6,STAT5A,IL2RG,AKT2,JAK1,MAPK3,PIK3R1,PIK3CD,STAT3,NFKB2
CCR3 Signaling in Eosinophils	2.76	0.122	PLCB2,CAMK4,MPRIP,GNAS,CFL1,PIK3R1,MYLK,ROCK1,ROCK2,GNAI2,PRKCI,PPP1R12A,MAPK3,ITPR3,PIK3CD
Estrogen-Dependent Breast Cancer Signaling	2.75	0.145	RELA,STAT5A,AKT2,MAPK3,PIK3R1,CREB1,HSD17B7,PIK3CD,NFKB2,HSD17B8,EP300
Role of NFAT in Regulation of the Immune Response	2.74	0.109	RELA,PLCB2,AKT2,GNAS,CAMK4,CD3E,CSNK1G2,PIK3R1,CSNK1D,NFKB2,GNAI2,IKBKB,MAPK3,ZAP70,ITPR3,PIK3CD,IKBKAP,LCP2,PPP3CA
VEGF Signaling	2.72	0.13	PXN,AKT2,PTPN6,PIK3R1,ACTB,EIF2S3,EIF2S1,BCL2,ROCK2,ROCK1,MAPK3,EIF2B5,PIK3CD
CD40 Signaling	2.71	0.143	TANK,RELA,IKBKB,MAP2K7,MAPK3,PIK3R1,TNFAIP3,IKBKAP,PIK3CD,STAT3,NFKB2
3-phosphoinositide Degradation	2.71	0.113	DUSP28,WBP11,PTPN6,PPP1R12C,TMEM55B,PTPN23,MTMR1,PTPN12,INPP5D,CDC25B,SET,PPP1R12A,PTPRJ,DUSP1,PPP1R7,PPP1CA,PPP3CA
Huntington's Disease Signaling	2.66	0.0991	MAP2K7,PLCB2,AKT2,PIK3R1,HDAC1,CLTB,HSPA9,PSME2,BAX,UBE2S,GPAA1,EP300,HDAC6,MAP3K10,PRKCI,TAF4,MAPK3,HTT,CREB1,PIK3CD,NCOR2,CASP8,DNM2
PI3K Signaling in B Lymphocytes	2.66	0.119	RELA,PLCB2,AKT2,CAMK4,PIK3R1,NFKB2,INPP5D,PLCD1,IKBKB,PRKCI,MAPK3,ITPR3,CREB1,PIK3CD,PPP3CA
iCOS-iCOSL Signaling in T Helper Cells	2.61	0.122	RELA,AKT2,IL2RG,CAMK4,CD3E,PIK3R1,NFKB2,INPP5D,IKBKB,ZAP70,ITPR3,PIK3CD,PPP3CA,LCP2
Caveolar-mediated Endocytosis Signaling	2.56	0.145	B2M,FLNA,ACTB,COPA,FLOT1,COPB2,ITGAL,ITGB7,DNM2,ITGA4
Production of Nitric Oxide and Reactive Oxygen Species in Macrophages	2.54	0.104	RAP1B,RELA,PTPN6,MAP2K7,AKT2,MAP3K11,JAK1,PIK3R1,RHOT2,NFKB2,IKBKB,MAP3K10,PRKCI,PPP1R12A,PPP1R7,MAPK3,CYBA,PIK3CD,PPP1CA
Lipid Antigen Presentation by CD1	2.53	0.25	B2M,CALR,AP2M1,CD3E,AP2S1
Induction of Apoptosis by HIV1	2.5	0.153	RELA,IKBKB,DAXX,MAP2K7,IKBKAP,BAX,NFKB2,CASP8,BCL2
Integrin Signaling	2.5	0.0995	RAP1B,PXN,AKT2,PFN1,MAP3K11,MPRIP,ARF1,ACTB,PIK3R1,RHOT2,MYLK,TNK2,GIT1,ITGAL,ITGB7,ROCK1,PPP1R12A,MAPK3,ZYX,PIK3CD,ITGA4
TR/RXR Activation	2.48	0.128	AKT2,CAMK4,SREBF2,SREBF1,PIK3R1,BCL3,THRA,PIK3CD,NCOR2,RXRB,EP300,NCOA4
Dopamine-DARPP32 Feedback in cAMP Signaling	2.47	0.108	PLCB2,GNAS,CAMK4,CSNK1G2,CSNK1D,EP300,GNAI2,PLCD1,PRKCI,PRKAR2B,PPP1R12A,PPP1R7,ITPR3,CREB1,PRKACA,PPP1CA,PPP3CA
PEDF Signaling	2.45	0.133	ROCK2,ROCK1,RELA,IKBKB,AKT2,MAPK3,PIK3R1,PIK3CD,NFKB2,CASP8,BCL2
Regulation of Actin-based Motility by Rho	2.41	0.131	ROCK1,MPRIP,PFN1,PPP1R12A,CFL1,ACTB,RHOT2,ARHGDIA,MYLK,PIP4K2C,ITGA4
Small Cell Lung Cancer Signaling	2.41	0.131	RELA,IKBKB,AKT2,FHIT,MAX,PIK3R1,PIK3CD,CDKN1B,NFKB2,RXRB,BCL2
Tight Junction Signaling	2.38	0.106	RELA,TIAM1,AKT2,MYH9,HSF1,ACTB,MARK2,MYLK,NFKB2,MYH11,GPAA1,PRKCI,PRKAR2B,PRKACA,SAFB,ARHGEF2,SPTAN1
FLT3 Signaling in Hematopoietic Progenitor Cells	2.37	0.129	STAT6,STAT5A,AKT2,MAPK3,PIK3R1,CREB1,STAT2,PIK3CD,STAT3,INPP5D,EP300
Protein Ubiquitination Pathway	2.36	0.0939	B2M,UBE2Q1,UBE2M,UBE2R2,USP20,HSPA9,PSME2,FBXW7,UBE2S,PSMB6,DNAJA1,UBE2D2,HSP90AB1,UBE2B,PSMC6,USP42,DNAJC8,USP47,PSMA4,PSMC2,PSMC3,UBE2D3,UBE2J2
CD27 Signaling in Lymphocytes	2.36	0.157	RELA,MAP3K10,IKBKB,MAP2K7,MAP3K11,IKBKAP,NFKB2,CASP8
CD28 Signaling in T Helper Cells	2.34	0.114	RELA,PTPN6,AKT2,CAMK4,CD3E,PIK3R1,NFKB2,IKBKB,CARD11,ZAP70,ITPR3,PIK3CD,PPP3CA,LCP2
NF-κB Activation by Viruses	2.33	0.128	RELA,IKBKB,AKT2,PRKCI,MAPK3,PIK3R1,IKBKAP,PIK3CD,NFKB2,ITGAL,ITGA4
B Cell Receptor Signaling	2.32	0.102	RAP1B,RELA,PTPN6,MAP2K7,AKT2,MAP3K11,CAMK4,CFL1,PIK3R1,NFKB2,INPP5D,EP300,IKBKB,MAP3K10,MAPK3,CREB1,PIK3CD,PPP3CA
RANK Signaling in Osteoclasts	2.3	0.121	RELA,MAP3K10,IKBKB,AKT2,MAP2K7,CAMK4,MAP3K11,MAPK3,PIK3R1,PIK3CD,NFKB2,PPP3CA
3-phosphoinositide Biosynthesis	2.29	0.099	DUSP28,WBP11,PTPN6,PPP1R12C,PTPN23,PIK3R1,PTPN12,CDC25B,SET,PPP1R12A,PTPRJ,DUSP1,PPP1R7,CDIPT,PIK3CD,PPP1CA,PI4KB,PIP4K2C,PPP3CA
HGF Signaling	2.28	0.116	RAP1B,MAP2K7,PXN,AKT2,MAP3K11,PIK3R1,STAT3,ELF1,MAP3K10,PRKCI,MAPK3,PIK3CD,ITGA4
Role of PI3K/AKT Signaling in the Pathogenesis of Influenza	2.26	0.141	GNAI2,RELA,AKT2,MAPK3,PIK3R1,PIK3CD,IRF3,NFKB2,PLAC8
Apoptosis Signaling	2.25	0.125	ACIN1,ROCK1,RELA,IKBKB,MAP2K7,MAPK3,SPTAN1,BAX,NFKB2,CASP8,BCL2
Angiopoietin Signaling	2.25	0.132	RELA,IKBKB,STAT5A,AKT2,TNIP1,DOK2,PIK3R1,IKBKAP,PIK3CD,NFKB2
RhoGDI Signaling	2.22	0.102	PPP1R12C,GNAS,CFL1,ACTB,RHOT2,ARHGEF1,EP300,ROCK1,ROCK2,GNAI2,PPP1R12A,EZR,ARHGDIA,ARHGEF2,ARHGAP1,PIP4K2C,ITGA4
14-3-3-mediated Signaling	2.19	0.109	TUBB1,TSC1,PLCB2,AKT2,YWHAH,YWHAB,PIK3R1,TUBA4A,BAX,PLCD1,PRKCI,MAPK3,PIK3CD,CDKN1B
Acute Myeloid Leukemia Signaling	2.18	0.122	RELA,STAT5A,AKT2,MAP2K7,MAPK3,PIK3R1,RARA,IDH2,PIK3CD,STAT3,NFKB2
Lymphotoxin β Receptor Signaling	2.17	0.136	RELA,IKBKB,AKT2,MAPK3,PIK3R1,IKBKAP,PIK3CD,NFKB2,EP300
Regulation of IL-2 Expression in Activated and Anergic T Lymphocytes	2.17	0.128	RELA,IKBKB,MAP2K7,CAMK4,CD3E,CARD11,MAPK3,ZAP70,NFKB2,PPP3CA
IL-22 Signaling	2.16	0.208	STAT5A,AKT2,JAK1,MAPK3,STAT3
IGF-1 Signaling	2.16	0.117	AKT2,PXN,PRKCI,JAK1,PRKAR2B,YWHAH,YWHAB,MAPK3,PIK3R1,PRKACA,PIK3CD,STAT3
p70S6K Signaling	2.16	0.109	PLCB2,AKT2,IL2RG,JAK1,YWHAH,F2R,YWHAB,PIK3R1,PLCD1,GNAI2,PRKCI,MAPK3,PIK3CD,BCAP31
CTLA4 Signaling in Cytotoxic T Lymphocytes	2.14	0.121	B2M,AKT2,AP2M1,PTPN6,CD3E,PIK3R1,ZAP70,CLTB,PIK3CD,AP2S1,LCP2
P2Y Purigenic Receptor Signaling Pathway	2.13	0.108	RELA,PLCB2,AKT2,PIK3R1,NFKB2,EP300,PLCD1,GNAI2,PRKAR2B,PRKCI,MAPK3,CREB1,PRKACA,PIK3CD
PTEN Signaling	2.13	0.111	RELA,AKT2,YWHAH,SHARPIN,PIK3R1,NFKB2,INPP5D,BCL2,IKBKB,MAPK3,PIK3CD,CDKN1B,ITGA4
Retinoic acid Mediated Apoptosis Signaling	2.1	0.156	PARP16,TIPARP,RARA,PARP10,DAP3,CASP8,RXRB
Melatonin Signaling	2.09	0.132	GNAI2,PLCD1,PLCB2,MAP2K7,PRKCI,CAMK4,PRKAR2B,MAPK3,PRKACA
ILK Signaling	2.07	0.0963	RELA,PXN,AKT2,MYH9,CFL1,ACTB,PIK3R1,RHOT2,MYH11,NFKB2,ITGB7,EP300,PPP1R12A,FLNA,MAPK3,CREB1,PIK3CD,TMSB10/TMSB4X
Role of NFAT in Cardiac Hypertrophy	2.07	0.0963	MAP2K7,PLCB2,AKT2,CAMK4,GNAS,PIK3R1,HDAC1,EP300,PLCD1,GNAI2,HDAC6,PRKCI,PRKAR2B,MAPK3,ITPR3,PRKACA,PIK3CD,PPP3CA
TREM1 Signaling	2.05	0.13	SIGIRR,RELA,STAT5A,AKT2,TLR5,MAPK3,STAT3,NFKB2,IRAK1
Aryl Hydrocarbon Receptor Signaling	2.05	0.105	RELA,RBL2,NFKB2,BAX,EP300,HSP90AB1,MAPK3,RARA,ALDH3A2,NCOR2,CDKN1B,RXRB,MCM7,GSTK1
Prostate Cancer Signaling	2.04	0.117	RELA,AKT2,HSP90AB1,MAPK3,PIK3R1,CREB1,PIK3CD,CDKN1B,NFKB2,EP300,BCL2
Corticotropin Releasing Hormone Signaling	2.03	0.112	RAP1B,GNAI2,PRKCI,CAMK4,PRKAR2B,GNAS,MAPK3,ITPR3,CREB1,PRKACA,JUND,EP300
Calcium-induced T Lymphocyte Apoptosis	2.02	0.138	PRKCI,CAMK4,CD3E,ZAP70,HDAC1,ITPR3,PPP3CA,EP300
T Cell Receptor Signaling	2	0.111	RELA,IKBKB,CAMK4,CD3E,CARD11,MAPK3,PIK3R1,ZAP70,PIK3CD,NFKB2,PPP3CA,LCP2
D-myo-inositol (1,4,5,6)-Tetrakisphosphate Biosynthesis	1.96	0.103	DUSP28,WBP11,PTPN6,PPP1R12C,PTPN23,PTPN12,CDC25B,SET,PPP1R12A,PTPRJ,PPP1R7,DUSP1,PPP1CA,PPP3CA
D-myo-inositol (3,4,5,6)-tetrakisphosphate Biosynthesis	1.96	0.103	DUSP28,WBP11,PTPN6,PPP1R12C,PTPN23,PTPN12,CDC25B,SET,PPP1R12A,PTPRJ,PPP1R7,DUSP1,PPP1CA,PPP3CA
Tec Kinase Signaling	1.95	0.0976	STAT6,RELA,STAT5A,JAK1,GNAS,GTF2I,PIK3R1,ACTB,RHOT2,NFKB2,STAT3,GNAI2,PRKCI,STAT2,PIK3CD,ITGA4
Assembly of RNA Polymerase II Complex	1.95	0.146	TAF11,TAF6,TAF4,CDK7,TAF3,GTF2F1,TAF15
Cellular Effects of Sildenafil (Viagra)	1.95	0.106	PLCD1,PLCB2,GNAS,MYH9,MPRIP,CAMK4,PRKAR2B,PPP1R12A,ACTB,ITPR3,PRKACA,MYLK,MYH11
D-myo-inositol (1,4,5)-Trisphosphate Biosynthesis	1.94	0.185	PLCD1,PLCB2,CDIPT,PI4KB,PIP4K2C
Ephrin B Signaling	1.93	0.125	ROCK2,ROCK1,GNAI2,PXN,GNAS,CFL1,AXIN1,MAPK3,CAP1
Insulin Receptor Signaling	1.91	0.101	TSC1,AKT2,JAK1,PIK3R1,INPP5D,PRKAR2B,PRKCI,PPP1R12A,PPP1R7,MAPK3,PRKACA,EIF2B5,PIK3CD,PPP1CA
PKCθ Signaling in T Lymphocytes	1.89	0.104	RELA,MAP3K11,CD3E,PIK3R1,NFKB2,IKBKB,MAP3K10,CARD11,MAPK3,ZAP70,PIK3CD,PPP3CA,LCP2
IL-17A Signaling in Airway Cells	1.89	0.123	RELA,IKBKB,AKT2,JAK1,MAPK3,PIK3R1,PIK3CD,STAT3,NFKB2
Antigen Presentation Pathway	1.87	0.179	B2M,CALR,CD74,HLA-F,PSMB6
Gα12/13 Signaling	1.84	0.102	RELA,MAP2K7,PXN,AKT2,F2R,PIK3R1,ARHGEF1,NFKB2,ROCK2,ROCK1,IKBKB,MAPK3,PIK3CD
Inflammasome pathway	1.83	0.211	NLRP1,NEK7,NFKB2,CASP8
Cardiac Hypertrophy Signaling	1.82	0.0877	MAP2K7,PLCB2,GNAS,MAP3K11,CAMK4,PIK3R1,RHOT2,EP300,ROCK1,GNAI2,ROCK2,PLCD1,MAP3K10,PRKAR2B,MAPK3,CREB1,EIF2B5,PRKACA,PIK3CD,PPP3CA
Nur77 Signaling in T Lymphocytes	1.81	0.137	CAMK4,CD3E,HDAC1,SIN3B,PPP3CA,EP300,BCL2
TNFR2 Signaling	1.81	0.172	TANK,RELA,IKBKB,TNFAIP3,NFKB2
Rac Signaling	1.8	0.104	RELA,TIAM1,MAP2K7,PRKCI,MAP3K11,CFL1,MAPK3,PIK3R1,PIK3CD,NFKB2,PIP4K2C,ITGA4
Pancreatic Adenocarcinoma Signaling	1.77	0.103	RELA,AKT2,JAK1,MAPK3,PIK3R1,PIK3CD,CDKN1B,STAT3,NFKB2,E2F3,NOTCH1,BCL2
Pyridoxal 5'-phosphate Salvage Pathway	1.77	0.125	AKT2,MAPK3,PRPF4B,CDK7,GRK6,CSNK1D,PKN1,IRAK1
Fcγ Receptor-mediated Phagocytosis in Macrophages and Monocytes	1.75	0.111	AKT2,PXN,PRKCI,MAPK3,PIK3R1,EZR,ACTB,FYB,INPP5D,LCP2
Salvage Pathways of Pyrimidine Ribonucleotides	1.75	0.111	NME3,AKT2,MAPK3,PRPF4B,CDK7,GRK6,CSNK1D,UCK1,PKN1,IRAK1
DNA Methylation and Transcriptional Repression Signaling	1.75	0.2	SAP18,CHD3,HDAC1,MTA2
4-1BB Signaling in T Lymphocytes	1.75	0.167	RELA,IKBKB,MAPK3,IKBKAP,NFKB2
PPAR Signaling	1.72	0.11	RELA,IKBKB,STAT5A,SRA1,HSP90AB1,PPARD,MAPK3,NFKB2,NCOR2,EP300
fMLP Signaling in Neutrophils	1.72	0.102	GNAI2,RELA,PLCB2,PRKCI,CAMK4,GNAS,MAPK3,PIK3R1,ITPR3,PIK3CD,NFKB2,PPP3CA
IL-8 Signaling	1.7	0.0895	RELA,PLCB2,AKT2,GNAS,PIK3R1,RHOT2,BAX,BCL2,IRAK1,ROCK1,ROCK2,GNAI2,IKBKB,ARRB2,PRKCI,MAPK3,PIK3CD
Chemokine Signaling	1.7	0.121	ROCK2,GNAI2,PLCB2,MPRIP,CAMK4,PPP1R12A,CFL1,MAPK3
Interferon Signaling	1.69	0.161	RELA,JAK1,STAT2,BAX,BCL2
Erythropoietin Signaling	1.69	0.114	RELA,STAT5A,AKT2,PTPN6,PRKCI,MAPK3,PIK3R1,PIK3CD,NFKB2
BER pathway	1.67	0.25	POLG,APEX1,OGG1
Relaxin Signaling	1.67	0.0946	RAP1B,RELA,AKT2,GNAS,PDE7A,PIK3R1,NFKB2,GNAI2,PRKAR2B,MAPK3,CREB1,PRKACA,PIK3CD,APEX1
iNOS Signaling	1.65	0.14	RELA,IKBKB,CAMK4,JAK1,NFKB2,IRAK1
Cdc42 Signaling	1.64	0.0963	B2M,DIAPH1,PRKCI,MPRIP,MAP3K11,CFL1,PPP1R12A,CD3E,MYLK,TNK2,HLA-F,EXOC7,ITGA4
Melanocyte Development and Pigmentation Signaling	1.63	0.106	PTPN6,PRKAR2B,GNAS,MAPK3,PIK3R1,CREB1,PRKACA,PIK3CD,EP300,BCL2
EGF Signaling	1.63	0.118	AKT2,MAP2K7,JAK1,MAPK3,PIK3R1,ITPR3,PIK3CD,STAT3
eNOS Signaling	1.62	0.0933	NOSIP,AKT2,PRKCI,GNAS,CAMK4,PRKAR2B,HSP90AB1,PIK3R1,ITPR3,HSPA9,PRKACA,PIK3CD,CASP8,DNM2
Polyamine Regulation in Colon Cancer	1.61	0.182	MAX,PSME2,SAT2,ODC1
Tumoricidal Function of Hepatic Natural Killer Cells	1.61	0.182	M6PR,BAX,CASP8,ITGAL
Calcium Signaling	1.57	0.0898	RAP1B,CALR,CAMK4,MYH9,HDAC1,TPM3,MYH11,EP300,HDAC6,PRKAR2B,MAPK3,CREB1,ITPR3,PRKACA,PPP3CA
Myc Mediated Apoptosis Signaling	1.56	0.114	AKT2,YWHAH,YWHAB,PIK3R1,PIK3CD,BAX,CASP8,BCL2
Role of JAK1 and JAK3 in γc Cytokine Signaling	1.56	0.114	STAT6,STAT5A,IL2RG,JAK1,MAPK3,PIK3R1,PIK3CD,STAT3
Hereditary Breast Cancer Signaling	1.55	0.0935	NPM1,AKT2,GADD45B,PIK3R1,ACTB,HDAC1,EP300,HDAC6,SMARCA2,XPC,SMARCC2,PIK3CD,SMARCC1
PPARα/RXRα Activation	1.53	0.0888	PLCD1,RELA,IKBKB,PLCB2,MAP2K7,GNAS,PRKAR2B,HSP90AB1,MAPK3,PRKACA,BCL3,NFKB2,NCOR2,MED12,EP300
α-Adrenergic Signaling	1.53	0.107	GNAI2,PRKCI,CAMK4,PRKAR2B,GNAS,MAPK3,ITPR3,PRKACA,PHKA2
Leptin Signaling in Obesity	1.53	0.107	PLCD1,AKT2,PLCB2,PRKAR2B,MAPK3,PIK3R1,PRKACA,PIK3CD,STAT3
Neuropathic Pain Signaling In Dorsal Horn Neurons	1.52	0.0982	PLCD1,PLCB2,PRKCI,CAMK4,PRKAR2B,MAPK3,PIK3R1,ITPR3,CREB1,PRKACA,PIK3CD
Ephrin Receptor Signaling	1.49	0.0877	RAP1B,PXN,AKT2,GNAS,CFL1,AXIN1,STAT3,EP300,ROCK1,ROCK2,GNAI2,MAPK3,CREB1,DOK1,ITGA4
Neuroprotective Role of THOP1 in Alzheimer's Disease	1.48	0.143	PRKAR2B,CREB1,PRKACA,HLA-F,APP
TNFR1 Signaling	1.48	0.128	TANK,RELA,IKBKB,TNFAIP3,NFKB2,CASP8
Neuregulin Signaling	1.47	0.105	STAT5A,AKT2,ADAM17,PRKCI,HSP90AB1,MAPK3,PIK3R1,CDKN1B,ITGA4
Sertoli Cell-Sertoli Cell Junction Signaling	1.47	0.0872	SPTBN1,DLG1,TUBB1,MAP2K7,AKT2,MAP3K11,AXIN1,ACTB,TUBA4A,MAP3K10,PRKAR2B,MAPK3,PRKACA,SPTAN1,ITGA4
Type I Diabetes Mellitus Signaling	1.44	0.099	RELA,IKBKB,MAP2K7,JAK1,CD3E,NFKB2,CASP8,HLA-F,BCL2,IRAK1
Cell Cycle: G1/S Checkpoint Regulation	1.43	0.115	HDAC6,CDKN2D,RBL2,MAX,HDAC1,CDKN1B,E2F3
G-Protein Coupled Receptor Signaling	1.43	0.0787	RELA,PLCB2,AKT2,GNAS,RGS18,CAMK4,PDE7A,GRK2,PIK3R1,STAT3,NFKB2,EP300,GNAI2,IKBKB,PRKAR2B,DUSP1,MAPK3,CREB1,PRKACA,PIK3CD,APEX1
Role of JAK family kinases in IL-6-type Cytokine Signaling	1.42	0.16	STAT5A,JAK1,MAPK3,STAT3
Granzyme A Signaling	1.4	0.2	SET,APEX1,EP300
GDNF Family Ligand-Receptor Interactions	1.4	0.107	DOK6,DOK2,MAPK3,PIK3R1,ITPR3,CREB1,PIK3CD,DOK1
Cell Cycle: G2/M DNA Damage Checkpoint Regulation	1.4	0.122	CDC25B,PRKDC,YWHAH,YWHAB,CDK7,EP300
Sperm Motility	1.4	0.094	PLCD1,PLCB2,PRKCI,CAMK4,MAP3K11,PRKAR2B,GNAS,ABHD3,ITPR3,CACNA1H,PRKACA
IL-1 Signaling	1.39	0.101	GNAI2,RELA,IKBKB,MAP2K7,PRKAR2B,GNAS,PRKACA,NFKB2,IRAK1
CXCR4 Signaling	1.38	0.0864	PLCB2,PXN,AKT2,GNAS,PIK3R1,RHOT2,ROCK2,GNAI2,ROCK1,PRKCI,MAPK3,ITPR3,PIK3CD,ELMO1
Renin-Angiotensin Signaling	1.38	0.0932	RELA,PTPN6,PRKCI,PRKAR2B,MAPK3,PIK3R1,ITPR3,PRKACA,PIK3CD,STAT3,NFKB2
Amyloid Processing	1.36	0.12	AKT2,PRKAR2B,MAPK3,PRKACA,CSNK1D,APP
Natural Killer Cell Signaling	1.34	0.0952	AKT2,PTPN6,PRKCI,MAPK3,PIK3R1,ZAP70,SH3BP2,PIK3CD,INPP5D,LCP2
IL-2 Signaling	1.33	0.109	STAT5A,IL2RG,AKT2,JAK1,MAPK3,PIK3R1,PIK3CD
Semaphorin Signaling in Neurons	1.33	0.118	ROCK2,ROCK1,CFL1,MAPK3,RHOT2,ARHGAP1
Germ Cell-Sertoli Cell Junction Signaling	1.32	0.0848	TUBB1,MAP2K7,PXN,MAP3K11,CFL1,AXIN1,PIK3R1,ACTB,RHOT2,TUBA4A,MAP3K10,MAPK3,ZYX,PIK3CD
Cytotoxic T Lymphocyte-mediated Apoptosis of Target Cells	1.31	0.148	B2M,CD3E,CASP8,BCL2
CREB Signaling in Neurons	1.31	0.0829	PLCB2,AKT2,CAMK4,GNAS,PIK3R1,EP300,PLCD1,GNAI2,PRKCI,PRKAR2B,MAPK3,CREB1,ITPR3,PRKACA,PIK3CD
Role of PKR in Interferon Induction and Antiviral Response	1.31	0.128	RELA,IKBKB,NFKB2,CASP8,EIF2S1
Dendritic Cell Maturation	1.31	0.0843	B2M,RELA,PLCB2,AKT2,PIK3R1,NFKB2,EP300,PLCD1,IKBKB,MAPK3,CREB1,PIK3CD,STAT2,COL18A1
Remodeling of Epithelial Adherens Junctions	1.3	0.108	TUBB1,ACTB,TUBA4A,RAB7A,ZYX,HGS,DNM2
Telomerase Signaling	1.3	0.0935	HDAC6,IL2RG,AKT2,HSP90AB1,MAPK3,PIK3R1,TERF2IP,HDAC1,PIK3CD,ELF1
Docosahexaenoic Acid (DHA) Signaling	1.29	0.115	AKT2,PIK3R1,PIK3CD,BAX,APP,BCL2
Actin Nucleation by ARP-WASP Complex	1.29	0.115	ROCK2,ROCK1,PPP1R12C,PPP1R12A,RHOT2,ITGA4
Spliceosomal Cycle	1.29	1	U2AF2
Glutamate Biosynthesis II	1.29	1	GLUD1
Glutamate Degradation X	1.29	1	GLUD1
B Cell Activating Factor Signaling	1.27	0.125	RELA,IKBKB,MAP2K7,IKBKAP,NFKB2
Role of IL-17F in Allergic Inflammatory Airway Diseases	1.27	0.125	RELA,MAPK3,CREB1,NFKB2,EP300
Sonic Hedgehog Signaling	1.27	0.143	ARRB2,PRKAR2B,GRK2,PRKACA
cAMP-mediated signaling	1.26	0.0791	RGS18,CAMK4,GNAS,PDE7A,AKAP8,GRK2,STAT3,EP300,GNAI2,PRKAR2B,DUSP1,MAPK3,CREB1,PRKACA,AKAP10,APEX1,PPP3CA
Glioma Signaling	1.25	0.0917	AKT2,CDKN2D,RBL2,PRKCI,CAMK4,MAPK3,PIK3R1,IDH2,PIK3CD,E2F3
Nitric Oxide Signaling in the Cardiovascular System	1.25	0.0917	AKT2,PRKCI,CAMK4,PRKAR2B,HSP90AB1,MAPK3,PIK3R1,ITPR3,PRKACA,PIK3CD
Role of p14/p19ARF in Tumor Suppression	1.23	0.122	NPM1,PIK3R1,SF3A1,PIK3CD,UBTF
Prolactin Signaling	1.21	0.0976	STAT5A,PRKCI,MAPK3,PIK3R1,NMI,PIK3CD,STAT3,EP300
Regulation of the Epithelial-Mesenchymal Transition Pathway	1.19	0.0798	RELA,MAP2K7,AKT2,ADAM17,JAK1,AXIN1,PIK3R1,DVL1,NFKB2,STAT3,MAPK3,ZEB2,DVL3,PIK3CD,NOTCH1
Glioblastoma Multiforme Signaling	1.19	0.0828	TSC1,PLCB2,AKT2,AXIN1,PIK3R1,RHOT2,E2F3,PLCD1,NF1,MAPK3,ITPR3,PIK3CD,CDKN1B
Leukocyte Extravasation Signaling	1.19	0.0784	RAP1B,PXN,PIK3R1,ACTB,MMP25,ITGAL,ROCK1,ROCK2,GNAI2,PRKCI,CYBA,EZR,SIPA1,PIK3CD,ARHGAP1,ITGA4
IL-4 Signaling	1.19	0.0964	STAT6,IL2RG,AKT2,PTPN6,JAK1,PIK3R1,PIK3CD,INPP5D
GPCR-Mediated Nutrient Sensing in Enteroendocrine Cells	1.19	0.0964	GNAI2,PLCD1,PLCB2,PRKCI,PRKAR2B,GNAS,ITPR3,PRKACA
GPCR-Mediated Integration of Enteroendocrine Signaling Exemplified by an L Cell	1.19	0.101	GNAI2,PLCD1,PLCB2,PRKAR2B,GNAS,ITPR3,PRKACA
IL-12 Signaling and Production in Macrophages	1.17	0.0859	RELA,IKBKB,STAT6,AKT2,PRKCI,MAPK3,PIK3R1,RAB7A,PIK3CD,NFKB2,EP300
Role of Pattern Recognition Receptors in Recognition of Bacteria and Viruses	1.17	0.0859	RELA,IRF7,PRKCI,TLR5,MAPK3,PIK3R1,CREB1,PIK3CD,IRF3,NFKB2,EIF2S1
LPS-stimulated MAPK Signaling	1.16	0.0952	RELA,IKBKB,PRKCI,MAPK3,PIK3R1,CREB1,PIK3CD,NFKB2
Toll-like Receptor Signaling	1.16	0.1	SIGIRR,RELA,IKBKB,TLR5,TNFAIP3,NFKB2,IRAK1
HIPPO signaling	1.14	0.0941	DLG1,YWHAH,PPP1R12A,YWHAB,PPP1R7,CSNK1D,SCRIB,PPP1CA
MIF-mediated Glucocorticoid Regulation	1.13	0.129	RELA,MAPK3,CD74,NFKB2
Adipogenesis pathway	1.13	0.0846	HDAC6,CTBP1,SAP18,SREBF1,TXNIP,SAP30L,CDK7,HDAC1,SIN3B,XBP1,FBXW7
Cardiac β-adrenergic Signaling	1.13	0.0846	PRKAR2B,GNAS,AKAP8,PPP1R12A,PDE7A,GRK2,PPP1R7,PRKACA,AKAP10,PPP1CA,APEX1
G Beta Gamma Signaling	1.12	0.093	GNAI2,AKT2,PRKCI,PRKAR2B,GNAS,MAPK3,PRKACA,DNM2
Aldosterone Signaling in Epithelial Cells	1.11	0.0802	PLCB2,PIK3R1,HSPA9,DNAJA1,PLCD1,PRKCI,HSP90AB1,DUSP1,MAPK3,DNAJC8,ITPR3,PIK3CD,PIP4K2C
BMP signaling pathway	1.11	0.0972	RELA,CAMK4,PRKAR2B,MAPK3,CREB1,PRKACA,NFKB2
Colorectal Cancer Metastasis Signaling	1.09	0.0741	RELA,AKT2,GNAS,JAK1,GRK2,AXIN1,PIK3R1,RHOT2,DVL1,BAX,STAT3,NFKB2,MMP25,PRKAR2B,TLR5,MAPK3,PRKACA,PIK3CD
Circadian Rhythm Signaling	1.09	0.125	NR1D1,CREB1,CSNK1D,EP300
IL-17A Signaling in Fibroblasts	1.09	0.125	RELA,IKBKB,MAPK3,NFKB2
Role of JAK2 in Hormone-like Cytokine Signaling	1.09	0.125	STAT5A,PTPN6,JAK1,STAT3
Endoplasmic Reticulum Stress Pathway	1.09	0.15	CALR,XBP1,EIF2S1
Wnt/β-catenin Signaling	1.06	0.0788	AKT2,AXIN1,CSNK1G2,PPARD,HDAC1,MARK2,DVL1,CSNK1D,EP300,RARA,MAP4K1,DVL3,PIN1
Phagosome Maturation	1.06	0.0821	M6PR,B2M,DYNC1H1,TUBB1,CALR,TUBA4A,RAB7A,ATP6AP1,GPAA1,ATP6V0E1,VPS11
Oncostatin M Signaling	1.05	0.121	STAT5A,JAK1,MAPK3,STAT3
Nucleotide Excision Repair Pathway	1.05	0.121	ERCC1,CDK7,XPC,XPA
Sphingosine-1-phosphate Signaling	1.05	0.084	GNAI2,PLCD1,AKT2,PLCB2,S1PR5,MAPK3,PIK3R1,RHOT2,PIK3CD,CASP8
Assembly of RNA Polymerase I Complex	1.04	0.2	TAF1C,UBTF
Mouse Embryonic Stem Cell Pluripotency	1.03	0.0857	AKT2,JAK1,AXIN1,MAPK3,PIK3R1,DVL1,DVL3,PIK3CD,STAT3
FGF Signaling	1.03	0.0889	AKT2,PTPN6,MAPK3,PIK3R1,CREB1,PIK3CD,STAT3,EP300
Role of Macrophages, Fibroblasts and Endothelial Cells in Rheumatoid Arthritis	1.01	0.0702	RELA,AKT2,MAP2K7,PLCB2,CAMK4,AXIN1,PIK3R1,DVL1,STAT3,IRAK1,EP300,ROCK1,ROCK2,PLCD1,IKBKB,PRKCI,TLR5,MAPK3,CREB1,PIK3CD,PPP3CA
TWEAK Signaling	1.01	0.118	RELA,IKBKB,NFKB2,CASP8
Ceramide Signaling	1.01	0.0879	RELA,AKT2,S1PR5,MAPK3,PIK3R1,PIK3CD,NFKB2,BCL2
Clathrin-mediated Endocytosis Signaling	1	0.0757	AP2M1,F2R,PIK3R1,ACTB,CLTB,GAK,RAB7A,ITGB7,AP2S1,ARRB2,PIK3CD,HGS,PPP3CA,DNM2
AMPK Signaling	1	0.0757	TSC1,AKT2,GNAS,PRKAR2B,SMARCA2,CRTC2,ACTB,PIK3R1,CREB1,PRKACA,PIK3CD,SMARCC2,SMARCC1,EP300
Putrescine Biosynthesis III	0.996	0.5	ODC1
Non-Small Cell Lung Cancer Signaling	0.987	0.0909	AKT2,FHIT,MAPK3,PIK3R1,ITPR3,PIK3CD,RXRB
Sumoylation Pathway	0.985	0.087	CTBP1,DAXX,SP3,HDAC1,RHOT2,ARHGDIA,NFKB2,EP300
PCP pathway	0.973	0.0952	ROCK2,ROCK1,PFN1,DVL1,DVL3,JUND
Cancer Drug Resistance By Drug Efflux	0.967	0.102	AKT2,MAPK3,PIK3R1,YBX1,PIK3CD
Role of BRCA1 in DNA Damage Response	0.965	0.0897	RBL2,FAM175A,SMARCA2,ACTB,SMARCC2,SMARCC1,E2F3
Role of Wnt/GSK-3β Signaling in the Pathogenesis of Influenza	0.948	0.0938	CSNK1G2,AXIN1,DVL1,CSNK1D,DVL3,NCOA4
OX40 Signaling Pathway	0.948	0.0938	B2M,RELA,CD3E,NFKB2,HLA-F,BCL2
Growth Hormone Signaling	0.943	0.0886	STAT5A,PTPN6,PRKCI,MAPK3,PIK3R1,PIK3CD,STAT3
Paxillin Signaling	0.934	0.0818	PXN,ARF1,PIK3R1,ACTB,PIK3CD,PTPN12,ITGAL,ITGB7,ITGA4
IL-10 Signaling	0.924	0.0923	RELA,IKBKB,JAK1,IL10RA,STAT3,NFKB2
Thrombopoietin Signaling	0.924	0.0923	STAT5A,PRKCI,MAPK3,PIK3R1,PIK3CD,STAT3
p38 MAPK Signaling	0.917	0.0811	CDC25B,DAXX,MAX,H3F3A/H3F3B,DUSP1,CREB1,MAP4K1,EP300,IRAK1
Mitochondrial Dysfunction	0.913	0.0755	VPS9D1,ATP5H,ATP5D,UQCRH,CYC1,RHOT2,GPX4,CASP8,UQCRQ,COX4I1,APP,BCL2
Agrin Interactions at Neuromuscular Junction	0.901	0.0909	PXN,MAPK3,ACTB,DVL1,ITGAL,ITGA4
Cholecystokinin/Gastrin-mediated Signaling	0.889	0.0825	ROCK2,ROCK1,PXN,PLCB2,PRKCI,MAPK3,ITPR3,RHOT2
PAK Signaling	0.889	0.0825	PXN,CFL1,MAPK3,PIK3R1,MYLK,PIK3CD,GIT1,ITGA4
Phagosome Formation	0.882	0.0796	PLCD1,PLCB2,PRKCI,TLR5,PIK3R1,RHOT2,PIK3CD,INPP5D,ITGA4
April Mediated Signaling	0.88	0.105	RELA,IKBKB,MAP2K7,NFKB2
tRNA Charging	0.88	0.105	RARS2,CARS2,DARS,MARS
Antioxidant Action of Vitamin C	0.87	0.0816	PLCD1,RELA,IKBKB,STAT5A,PLCB2,ABHD3,MAPK3,NFKB2
ErbB2-ErbB3 Signaling	0.856	0.0882	STAT5A,MAPK3,PIK3R1,PIK3CD,CDKN1B,STAT3
MIF Regulation of Innate Immunity	0.85	0.103	RELA,MAPK3,CD74,NFKB2
SAPK/JNK Signaling	0.835	0.08	MAP3K10,DAXX,MAP2K7,MAP3K11,PIK3R1,MAP4K1,PIK3CD,MAPK8IP3
Crosstalk between Dendritic Cells and Natural Killer Cells	0.835	0.087	RELA,IL2RG,ACTB,NFKB2,HLA-F,ITGAL
Role of MAPK Signaling in the Pathogenesis of Influenza	0.835	0.087	AKT2,MAP2K7,ABHD3,MAPK3,BAX,BCL2
Hypusine Biosynthesis	0.832	0.333	EIF5A
Axonal Guidance Signaling	0.828	0.0638	RAP1B,ADAM17,PLCB2,PFN1,PIK3R1,SEMA4C,ADAM8,ROCK2,PLCD1,MAPK3,PPP3CA,ITGA4,TUBB1,PXN,AKT2,PLXNC1,GNAS,CFL1,TUBA4A,ROBO3,GIT1,GNAI2,ROCK1,PRKAR2B,PRKCI,PRKACA,RTN4,PIK3CD
UVA-Induced MAPK Signaling	0.818	0.0792	PLCD1,PLCB2,PARP16,TIPARP,MAPK3,PIK3R1,PARP10,PIK3CD
NRF2-mediated Oxidative Stress Response	0.812	0.071	MAP2K7,PIK3R1,ACTB,DNAJA1,EP300,FTL,PRKCI,MAPK3,DNAJC8,JUND,PIK3CD,GSTK1,FTH1
Regulation of Cellular Mechanics by Calpain Protease	0.812	0.0909	PXN,MAPK3,EZR,CDKN1B,ITGA4
HER-2 Signaling in Breast Cancer	0.804	0.0814	TSC1,AKT2,PRKCI,PIK3R1,PIK3CD,CDKN1B,ITGB7
Pyrimidine Ribonucleotides Interconversion	0.794	0.0976	NME3,ENTPD6,RECQL,DDX3X
Telomere Extension by Telomerase	0.792	0.143	TERF2IP,HNRNPA2B1
Superpathway of Cholesterol Biosynthesis	0.791	0.111	PMVK,HSD17B7,GGPS1
STAT3 Pathway	0.755	0.0822	MAP3K10,PTPN6,MAP3K11,MAPK3,STAT3,BCL2
GM-CSF Signaling	0.755	0.0822	AKT2,MAPK3,PIK3R1,PIK3CD,STAT3,PPP3CA
Granzyme B Signaling	0.744	0.133	PRKDC,CASP8
Pyrimidine Ribonucleotides De Novo Biosynthesis	0.742	0.093	NME3,ENTPD6,RECQL,DDX3X
Gαs Signaling	0.737	0.0755	ADD3,PRKAR2B,GNAS,MAPK3,CREB1,PRKACA,ADD1,EP300
Ephrin A Signaling	0.723	0.0847	ROCK2,ROCK1,CFL1,PIK3R1,PIK3CD
Acute Phase Response Signaling	0.72	0.0701	RELA,IKBKB,AKT2,FTL,MAP2K7,MAPK3,PIK3R1,PIK3CD,STAT3,NFKB2,IRAK1
Spermine and Spermidine Degradation I	0.718	0.25	SAT2
Phenylethylamine Degradation I	0.718	0.25	ALDH3A2
Geranylgeranyldiphosphate Biosynthesis	0.718	0.25	GGPS1
Trans, trans-farnesyl Diphosphate Biosynthesis	0.718	0.25	GGPS1
Antiproliferative Role of Somatostatin Receptor 2	0.718	0.08	RAP1B,PTPN6,MAPK3,PIK3R1,PIK3CD,CDKN1B
Cyclins and Cell Cycle Regulation	0.718	0.08	HDAC6,CDKN2D,CDK7,HDAC1,CDKN1B,E2F3
Neurotrophin/TRK Signaling	0.718	0.08	MAP2K7,MAPK3,PIK3R1,CREB1,PIK3CD,EP300
IL-6 Signaling	0.714	0.0726	RELA,IKBKB,AKT2,MAP2K7,MAPK3,PIK3R1,PIK3CD,STAT3,NFKB2
PXR/RXR Activation	0.703	0.0833	RELA,AKT2,PRKAR2B,ALDH3A2,PRKACA
Type II Diabetes Mellitus Signaling	0.701	0.072	RELA,IKBKB,AKT2,MAP2K7,PRKCI,MAPK3,PIK3R1,PIK3CD,NFKB2
Superpathway of Geranylgeranyldiphosphate Biosynthesis I (via Mevalonate)	0.7	0.125	PMVK,GGPS1
Xenobiotic Metabolism Signaling	0.698	0.0649	RELA,SRA1,MAP2K7,MAP3K11,CAMK4,PIK3R1,NFKB2,EP300,MAP3K10,FTL,PRKCI,HSP90AB1,MAPK3,ALDH3A2,PIK3CD,NCOR2,GSTK1
Role of Oct4 in Mammalian Embryonic Stem Cell Pluripotency	0.693	0.0889	PHB,RARA,JARID2,RXRB
VDR/RXR Activation	0.665	0.0769	PRKCI,PPARD,CDKN1B,NCOR2,RXRB,EP300
CNTF Signaling	0.664	0.0806	JAK1,MAPK3,PIK3R1,PIK3CD,STAT3
Agranulocyte Adhesion and Diapedesis	0.65	0.0675	GNAI2,SELL,MYH9,CCL3L3,EZR,ACTB,MYH11,MMP25,ITGB7,ITGA4,GLG1
IL-17 Signaling	0.649	0.0759	RELA,AKT2,JAK1,MAPK3,PIK3R1,PIK3CD
Role of IL-17A in Arthritis	0.645	0.0794	RELA,MAPK3,PIK3R1,PIK3CD,NFKB2
CDK5 Signaling	0.641	0.0729	PRKAR2B,GNAS,PPP1R12A,PPP1R7,MAPK3,PRKACA,PPP1CA
Arginine Biosynthesis IV	0.632	0.2	GLUD1
CMP-N-acetylneuraminate Biosynthesis I (Eukaryotes)	0.632	0.2	GNE
Glycogen Biosynthesis II (from UDP-D-Glucose)	0.632	0.2	GBE1
Endometrial Cancer Signaling	0.627	0.0781	AKT2,AXIN1,MAPK3,PIK3R1,PIK3CD
FAK Signaling	0.612	0.0714	AKT2,PXN,MAPK3,PIK3R1,ACTB,PIK3CD,ITGA4
Fc Epsilon RI Signaling	0.611	0.0696	AKT2,MAP2K7,PRKCI,MAPK3,PIK3R1,PIK3CD,INPP5D,LCP2
CCR5 Signaling in Macrophages	0.61	0.0769	GNAI2,PRKCI,CAMK4,GNAS,CD3E
UVB-Induced MAPK Signaling	0.61	0.0769	PRKCI,H3F3A/H3F3B,MAPK3,PIK3R1,PIK3CD
Oxidative Phosphorylation	0.598	0.0707	VPS9D1,ATP5H,ATP5D,UQCRH,CYC1,UQCRQ,COX4I1
Chondroitin and Dermatan Biosynthesis	0.564	0.167	CSGALNACT2
Acetyl-CoA Biosynthesis I (Pyruvate Dehydrogenase Complex)	0.564	0.167	PDHB
Zymosterol Biosynthesis	0.564	0.167	HSD17B7
Role of Tissue Factor in Cancer	0.562	0.0672	STAT5A,P4HB,AKT2,ARRB2,CFL1,MAPK3,PIK3R1,PIK3CD
TGF-β Signaling	0.558	0.0706	IRF7,MAPK3,HDAC1,MAP4K1,EP300,BCL2
Glutathione Redox Reactions I	0.557	0.1	GPX4,GSTK1
Role of NANOG in Mammalian Embryonic Stem Cell Pluripotency	0.55	0.0667	AKT2,JAK1,AXIN1,MAPK3,PIK3R1,DVL1,PIK3CD,STAT3
Glioma Invasiveness Signaling	0.544	0.0725	F2R,MAPK3,PIK3R1,RHOT2,PIK3CD
FcγRIIB Signaling in B Lymphocytes	0.532	0.0755	PIK3R1,PIK3CD,DOK1,INPP5D
Putrescine Degradation III	0.527	0.0952	ALDH3A2,SAT2
Cell Cycle Control of Chromosomal Replication	0.524	0.0811	MCM5,CDK7,MCM7
tRNA Splicing	0.524	0.0811	PDE7A,TSEN54,APEX1
Notch Signaling	0.524	0.0811	ADAM17,DTX3,NOTCH1
Epithelial Adherens Junction Signaling	0.523	0.0643	RAP1B,TUBB1,AKT2,MYH9,ACTB,TUBA4A,ZYX,MYH11,NOTCH1
ErbB4 Signaling	0.514	0.0704	ADAM17,PRKCI,MAPK3,PIK3R1,PIK3CD
Phosphatidylcholine Biosynthesis I	0.508	0.143	CEPT1
Glycoaminoglycan-protein Linkage Region Biosynthesis	0.508	0.143	XYLT1
Transcriptional Regulatory Network in Embryonic Stem Cells	0.503	0.0789	SET,STAT3,SMARCAD1
Netrin Signaling	0.503	0.0789	PRKAR2B,PRKACA,PPP3CA
Ovarian Cancer Signaling	0.502	0.0634	AKT2,PRKAR2B,AXIN1,MAPK3,PIK3R1,DVL1,PRKACA,PIK3CD,BCL2
IL-17A Signaling in Gastric Cells	0.5	0.0909	RELA,MAPK3
Pyrimidine Deoxyribonucleotides De Novo Biosynthesis I	0.5	0.0909	NME3,DUT
Melanoma Signaling	0.499	0.0727	AKT2,MAPK3,PIK3R1,PIK3CD
PDGF Signaling	0.492	0.0667	JAK1,MAPK3,PIK3R1,PIK3CD,STAT3,INPP5D
HMGB1 Signaling	0.484	0.0635	RELA,AKT2,MAP2K7,MAPK3,PIK3R1,RHOT2,PIK3CD,NFKB2
Primary Immunodeficiency Signaling	0.484	0.0769	IL2RG,CD3E,ZAP70
Endothelin-1 Signaling	0.474	0.0608	GNAI2,PLCD1,PLCB2,PRKCI,GNAS,ABHD3,MAPK3,PIK3R1,ITPR3,PIK3CD,CASP8
Dopamine Receptor Signaling	0.473	0.0676	PRKAR2B,PPP1R12A,PPP1R7,PRKACA,PPP1CA
LXR/RXR Activation	0.465	0.0636	RELA,NR1H2,SREBF1,IRF3,NFKB2,NCOR2,RXRB
Sucrose Degradation V (Mammalian)	0.461	0.125	ALDOA
Phosphatidylethanolamine Biosynthesis II	0.461	0.125	CEPT1
Sphingomyelin Metabolism	0.461	0.125	SGMS1
Estrogen-mediated S-phase Entry	0.45	0.0833	CDKN1B,E2F3
Stearate Biosynthesis I (Animals)	0.447	0.0732	ACOT2,FAM213B,LPCAT4
HIF1α Signaling	0.444	0.0625	AKT2,MAPK3,PIK3R1,PIK3CD,MMP25,APEX1,EP300
Renal Cell Carcinoma Signaling	0.434	0.0649	AKT2,MAPK3,PIK3R1,PIK3CD,EP300
Th1 and Th2 Activation Pathway	0.431	0.0595	STAT6,STAT5A,IL2RG,JAK1,CD3E,PIK3R1,IL10RA,PIK3CD,STAT3,NOTCH1
Hepatic Cholestasis	0.42	0.0596	RELA,IKBKB,PRKCI,PRKAR2B,SREBF1,RARA,PRKACA,NFKB2,IRAK1
Role of Osteoblasts, Osteoclasts and Chondrocytes in Rheumatoid Arthritis	0.411	0.0575	RELA,MAP2K7,AKT2,ADAM17,CAMK4,AXIN1,PIK3R1,DVL1,BCL2,IKBKB,MAPK3,PIK3CD,PPP3CA
Th2 Pathway	0.399	0.0593	STAT6,STAT5A,IL2RG,JAK1,CD3E,PIK3R1,PIK3CD,NOTCH1
ERK5 Signaling	0.397	0.0645	YWHAH,YWHAB,CREB1,EP300
Intrinsic Prothrombin Activation Pathway	0.386	0.0741	F13A1,COL18A1
Dolichyl-diphosphooligosaccharide Biosynthesis	0.385	0.1	DPM3
nNOS Signaling in Neurons	0.383	0.0667	PRKCI,CAMK4,PPP3CA
Th1 Pathway	0.351	0.0574	JAK1,CD3E,PIK3R1,IL10RA,PIK3CD,STAT3,NOTCH1
Synaptic Long Term Depression	0.35	0.0567	GNAI2,PLCD1,PLCB2,PRKCI,GNAS,ABHD3,MAPK3,ITPR3
T Helper Cell Differentiation	0.338	0.0597	STAT6,IL2RG,IL10RA,STAT3
VEGF Family Ligand-Receptor Interactions	0.336	0.0581	AKT2,PRKCI,MAPK3,PIK3R1,PIK3CD
Assembly of RNA Polymerase III Complex	0.326	0.0833	SF3A1
Acyl-CoA Hydrolysis	0.326	0.0833	ACOT2
Choline Biosynthesis III	0.326	0.0833	CEPT1
Mevalonate Pathway I	0.326	0.0833	PMVK
Communication between Innate and Adaptive Immune Cells	0.317	0.058	B2M,TLR5,CCL3L3,HLA-F
G Protein Signaling Mediated by Tubby	0.302	0.0625	PLCB2,GNAS
Cholesterol Biosynthesis I	0.302	0.0769	HSD17B7
Cholesterol Biosynthesis II (via 24,25-dihydrolanosterol)	0.302	0.0769	HSD17B7
Guanosine Nucleotides Degradation III	0.302	0.0769	NT5C3A
Cholesterol Biosynthesis III (via Desmosterol)	0.302	0.0769	HSD17B7
Gustation Pathway	0.295	0.0545	PLCB2,PRKAR2B,PDE7A,ITPR3,PRKACA,APEX1
Inhibition of Angiogenesis by TSP1	0.288	0.0606	AKT2,THBS1
RAN Signaling	0.28	0.0714	KPNB1
DNA Double-Strand Break Repair by Non-Homologous End Joining	0.28	0.0714	PRKDC
nNOS Signaling in Skeletal Muscle Cells	0.28	0.0714	CAMK4
Urate Biosynthesis/Inosine 5'-phosphate Degradation	0.28	0.0714	NT5C3A
Phenylalanine Degradation IV (Mammalian, via Side Chain)	0.28	0.0714	ALDH3A2
Granulocyte Adhesion and Diapedesis	0.268	0.0523	GNAI2,SELL,CCL3L3,EZR,MMP25,ITGAL,ITGA4,GLG1
Atherosclerosis Signaling	0.266	0.0526	RELA,ABHD3,NFKB2,COL18A1,ITGA4,GLG1
Coagulation System	0.262	0.0571	F2R,F13A1
Estrogen Biosynthesis	0.262	0.0571	HSD17B7,HSD17B8
Glutaryl-CoA Degradation	0.26	0.0667	HSD17B8
Methylglyoxal Degradation III	0.26	0.0667	FAM213B
Adenosine Nucleotides Degradation II	0.26	0.0667	NT5C3A
MSP-RON Signaling Pathway	0.243	0.0526	PIK3R1,ACTB,PIK3CD
Extrinsic Prothrombin Activation Pathway	0.242	0.0625	F13A1
Dermatan Sulfate Degradation (Metazoa)	0.242	0.0625	IDUA
Inhibition of Matrix Metalloproteases	0.238	0.0541	ADAM17,MMP25
Histamine Degradation	0.226	0.0588	ALDH3A2
Purine Nucleotides Degradation II (Aerobic)	0.21	0.0556	NT5C3A
D-myo-inositol (1,4,5)-trisphosphate Degradation	0.21	0.0556	INPP5D
GADD45 Signaling	0.197	0.0526	GADD45B
1D-myo-inositol Hexakisphosphate Biosynthesis II (Mammalian)	0.197	0.0526	INPP5D
D-myo-inositol (1,3,4)-trisphosphate Biosynthesis	0.197	0.0526	INPP5D
Oxidative Ethanol Degradation III	0.197	0.0526	ALDH3A2
DNA damage-induced 14-3-3σ Signaling	0.197	0.0526	AKT2
