# Supplementary material for: Actionable perturbations of damage responses by TCL1/ATM and epigenetic lesions form the basis of T-PLL
Source: Nat Commun. 2018 Feb 15;9:697. doi: 10.1038/s41467-017-02688-6 (PMC5814445; doi:10.1038/s41467-017-02688-6)
Supplement: Supplementary file 8 — Supplementary Data 6 [file 41467_2017_2688_MOESM8_ESM.xlsx]

## Sheet: index
Sheet	description
a	GISTIC2.0 detected genomic regions significantly affected by sCNAs - comparison to HapMap controls.
b	GISTIC2.0 detected genomic regions significantly affected by sCNAs - comparison to patient derived controls.

## Sheet: a) T-PLL vs. HapMap ctrls
Supplementary Dataset 6: GISTIC2.0 detected genomic regions significantly affected by sCNAs.
Arm	# Genes	Amp frequency	Amp z score	Amp q value	Del Frequency	Del z score	Del q value
1p	2121	0	-0.992	0.987	0	-0.992	0.979
1q	1955	0.01	-0.269	0.987	0	-1.14	0.979
2p	924	0.01	-1.31	0.987	0.01	-1.31	0.979
2q	1556	0	-1.46	0.987	0.01	-0.772	0.979
3p	1062	0.01	-1.22	0.987	0	-1.78	0.979
3q	1139	0.02	-0.56	0.987	0	-1.73	0.979
4p	489	0.01	-1.6	0.987	0.01	-1.6	0.979
4q	1049	0.02	-0.649	0.987	0	-1.78	0.979
5p	270	0.17	4.43	9.29e-05	0	-2.03	0.979
5q	1427	0.05	1.08	0.548	0	-1.52	0.979
6p	1173	0.12	3.9	0.000465	0.07	1.55	0.181
6q	839	0	-1.69	0.987	0.23	8.39	0
7p	641	0.04	-0.375	0.987	0.06	0.631	0.687
7q	1277	0.06	1.54	0.3	0.04	0.318	0.861
8p	580	0.18	3.82	0.000516	0.59	21.4	0
8q	859	0.6	22.8	0	0.34	9.45	0
9p	422	0.01	-1.63	0.987	0.02	-1.15	0.979
9q	1113	0.01	-1.13	0.987	0.04	0.0237	0.979
10p	409	0.03	-0.978	0.987	0.12	2.82	0.0103
10q	1268	0.01	-0.945	0.987	0.09	2.71	0.013
11p	862	0.01	-1.21	0.987	0.12	3.6	0.000901
11q	1515	0	-1.25	0.987	0.3	15.6	0
12p	575	0	-1.97	0.987	0.1	1.99	0.0752
12q	1447	0	-1.53	0.987	0.02	-0.217	0.979
13q	654	0	-1.78	0.987	0.23	7.81	2.25e-14
14q	1341	0.1	3.48	0.00139	0	-1.54	0.979
15q	1355	0	-1.61	0.987	0	-1.61	0.979
16p	872	0.03	-0.736	0.987	0.05	0.335	0.861
16q	702	0	-1.86	0.987	0.13	3.76	0.000552
17p	683	0.01	-1.36	0.987	0.1	2.2	0.0497
17q	1592	0.1	4.28	0.000122	0.01	-0.625	0.979
18p	143	0	-2.22	0.987	0.06	0.0256	0.979
18q	446	0	-2.13	0.987	0.01	-1.65	0.979
19p	995	0	-1.83	0.987	0	-1.83	0.979
19q	1709	0.01	-0.603	0.987	0	-1.35	0.979
20p	355	0.06	0.319	0.987	0.04	-0.621	0.979
20q	753	0.04	-0.27	0.987	0.06	0.766	0.618
21q	509	0.09	1.4	0.352	0	-2.01	0.979
22q	921	0.12	3.52	0.00138	0.12	3.52	0.00103

## Sheet: b) T-PLL vs patient der. ctrls
Supplementary Dataset 6: GISTIC2.0 detected genomic regions significantly affected by sCNAs.
Arm	# Genes	Amp frequency	Amp z score	Amp q value	Del Frequency	Del z score	Del q value
1p	2121	0	-1.13	0.984	0	-1.13	0.98
1q	1955	0.01	-0.438	0.984	0	-1.24	0.98
2p	924	0.03	-0.704	0.984	0.01	-1.26	0.98
2q	1556	0.01	-0.813	0.984	0.01	-0.813	0.98
3p	1062	0.04	-0.0285	0.984	0	-1.75	0.98
3q	1139	0.04	0.0485	0.984	0	-1.71	0.98
4p	489	0	-2.06	0.984	0	-2.06	0.98
4q	1049	0.04	-0.0412	0.984	0	-1.75	0.98
5p	270	0.19	5.21	1.86e-06	0	-1.94	0.98
5q	1427	0.07	2.32	0.0491	0	-1.52	0.98
6p	1173	0.13	4.6	2.08e-05	0.08	2.25	0.0483
6q	839	0.02	-1.08	0.984	0.2	7.01	1.18e-11
7p	641	0.05	0.284	0.984	0.08	1.31	0.284
7q	1277	0.08	2.19	0.0611	0.05	0.976	0.458
8p	580	0.18	3.86	0.000314	0.57	21	0
8q	859	0.61	23.9	0	0.29	7.62	1.66e-13
9p	422	0.03	-1.06	0.984	0.01	-1.55	0.98
9q	1113	0.01	-1.13	0.984	0.03	-0.552	0.98
10p	409	0.03	-0.883	0.984	0.13	3.03	0.00587
10q	1268	0.01	-0.95	0.984	0.09	2.7	0.0151
11p	862	0.01	-1.25	0.984	0.06	0.924	0.462
11q	1515	0	-1.31	0.984	0.27	13.2	0
12p	575	0	-1.91	0.984	0.1	2.15	0.056
12q	1447	0.01	-0.889	0.984	0.03	-0.243	0.98
13q	654	0	-1.77	0.984	0.2	6.49	3.29e-10
14q	1341	0.12	4.7	1.7e-05	0	-1.53	0.98
15q	1355	0	-1.62	0.984	0	-1.62	0.98
16p	872	0.03	-0.706	0.984	0.04	-0.162	0.98
16q	702	0	-1.83	0.984	0.12	3.39	0.00192
17p	683	0.04	-0.207	0.984	0.09	1.87	0.0995
17q	1592	0.1	4.04	0.000174	0	-1.41	0.98
18p	143	0	-2.14	0.984	0.06	0.19	0.974
18q	446	0	-2.06	0.984	0.01	-1.57	0.98
19p	995	0.01	-1.24	0.984	0	-1.8	0.98
19q	1709	0.02	0.0329	0.984	0	-1.4	0.98
20p	355	0.06	0.464	0.984	0.04	-0.506	0.98
20q	753	0.03	-0.774	0.984	0.05	0.283	0.947
21q	509	0.06	0.522	0.984	0	-1.98	0.98
22q	921	0.14	4.28	7.25e-05	0.14	4.28	6.04e-05
