# Supplementary material for: Actionable perturbations of damage responses by TCL1/ATM and epigenetic lesions form the basis of T-PLL
Source: Nat Commun. 2018 Feb 15;9:697. doi: 10.1038/s41467-017-02688-6 (PMC5814445; doi:10.1038/s41467-017-02688-6)
Supplement: Supplementary file 10 — Supplementary Data 8 [file 41467_2017_2688_MOESM10_ESM.xlsx]

## Sheet: index
Sheet	description
a	Differentially expressed genes associated with chr.11 loss.
b	Differentially expressed genes associated with chr.8 gain.
c	Overlap of differentially expressed genes associated with chr.11 loss and chr.8 gain lesions.

## Sheet: a) chr11 fc>=1.5, p<0.05
Supplementary Dataset 8: Differentially expressed genes associated with chr.11 loss and chr.8 gain lesions.
lumi Human All SYMBOL	lumi Human All GENENAME	Chromosome	fold change	p value	q value	variation coefficient	ENSEMBL	Illumina Target ID
HSPA1B	heat shock 70kDa protein 1B	6	-22.4	0.0128	0.325	0.299	ENSG00000204388	Tiuh76h0KH_ee.1ztM
HSPA1A	heat shock 70kDa protein 1A	6	-6.33	0.0223	0.374	0.227	ENSG00000204389	oon0If5P1yz97_0vdA
HIST1H1E	histone cluster 1, H1e	6	-5.81	0.0445	0.441	0.282	ENSG00000168298	cLwFQppwFAhZQlQpJQ
HIST1H2BD	histone cluster 1, H2bd	6	-5.63	0.00289	0.232	0.259	ENSG00000158373	i7o1RUDUHTXr_eRHr0
HIST1H1D	histone cluster 1, H1d	6	-5.21	0.00794	0.285	0.23	ENSG00000124575	lJcLaoJYK8QKQIKSdY
IGFBP5	insulin-like growth factor binding protein 5	2	-4.58	0.0331	0.406	0.261	ENSG00000115461	xkS_0hCPX0j1i_XFr4
HIST1H2BG	histone cluster 1, H2bg	6	-4	0.0237	0.377	0.244	ENSG00000187990	BEK5wBK9FWMek3TUKU
SNORD14D	small nucleolar RNA, C/D box 14D	11	-3.76	0.0298	0.397	0.223		WiYU99fJKFcke0SF6I
SLAMF6	SLAM family member 6	1	-3.38	0.0139	0.33	0.161	ENSG00000162739	Eror1LiUA05Q7PUt6s
GIMAP4	GTPase, IMAP family member 4	7	-3.3	0.00476	0.254	0.157	ENSG00000133574	0_DHz7_krTURH3lVHk
SNORD14C	small nucleolar RNA, C/D box 14C	11	-3.17	0.0216	0.372	0.186		on6cOOkEX1_jt4mLjI
HIST1H4E	histone cluster 1, H4e	6	-3.12	0.0372	0.42	0.216	ENSG00000198518	ciEqGR38afaacOcWfA
HIST1H1C	histone cluster 1, H1c	6	-3.09	0.0385	0.424	0.151	ENSG00000187837	ZunCJUCClCvmCVCAnk
POMC	proopiomelanocortin	2	-2.98	0.00349	0.242	0.178	ENSG00000115138	3BlNNCBlxCCpi4qRJo
			-2.83	0.00615	0.265	0.149		i5pfWS7_7V6sfCPKi4
HIST1H2AC	histone cluster 1, H2ac	6	-2.69	0.0225	0.374	0.168	ENSG00000180573	33obrCQopAnZlAmA1Y
HIST2H2AB	histone cluster 2, H2ab	1	-2.66	0.0232	0.376	0.193	ENSG00000184270	i7ShmgJKikKVmcKULY
HIST1H3D	histone cluster 1, H3d	6	-2.64	0.0208	0.37	0.18	ENSG00000197409	HbqiKmwPt_4O7nBQBU
SEPT11	septin 11	4	-2.57	0.0217	0.373	0.182	ENSG00000138758	rJBOfrD_k3vCsoi64E
			-2.55	0.00366	0.242	0.149		0k6btP6tn_Ornasgck
HIST1H4B	histone cluster 1, H4b	6	-2.5	0.0452	0.443	0.206	ENSG00000124529	NtFgC55qME1Ck0UBaU
MAT2A	methionine adenosyltransferase II, alpha	2	-2.48	0.00636	0.267	0.115	ENSG00000168906	i65p6U6ICeH6eu6xIg
HIST2H3A	histone cluster 2, H3a	1	-2.48	0.00832	0.289	0.186		6ZCeV9SaesZiNmSh.A
RAB10	RAB10, member RAS oncogene family	2	-2.44	0.00294	0.232	0.114	ENSG00000084733	BKn_Vf97C3fqNe7IJ4
MBP	myelin basic protein	18	-2.43	0.0379	0.422	0.113	ENSG00000197971	KedHu197rdKJ5L7574
TAF8	TAF8 RNA polymerase II, TATA box binding protein (TBP)-associated factor, 43kDa	6	-2.42	0.00121	0.189	0.153	ENSG00000137413	f7q6jxKTiUWZel0inM
SLAMF6	SLAM family member 6	1	-2.42	0.00532	0.259	0.159	ENSG00000162739	HelRdSXSck8V94R3c4
OAS2	2'-5'-oligoadenylate synthetase 2, 69/71kDa	12	-2.41	0.0129	0.325	0.138	ENSG00000111335	oid6lfUuflFcTHf7ek
MT2A	metallothionein 2A	16	-2.41	0.0191	0.362	0.112		lgVm5Be1YdyWXfSRlM
DUSP2	dual specificity phosphatase 2	2	-2.41	0.0473	0.447	0.14	ENSG00000158050	KCV7vXqgnqh_oLjq7s
			-2.39	0.0111	0.31	0.106		6ufXSpUU_CK_PCWFQs
PCMT1	protein-L-isoaspartate (D-aspartate) O-methyltransferase	6	-2.39	0.0115	0.315	0.129	ENSG00000120265	luwnu1y9_BL85Lnn_U
HIST1H2AE	histone cluster 1, H2ae	6	-2.39	0.0491	0.449	0.192	ENSG00000168274	odS7F6Sa56DN4aWI3w
HIST1H2AK	histone cluster 1, H2ak	6	-2.31	0.00571	0.263	0.157	ENSG00000184348	QUKkLJqnokvTx0xdrU
HIST1H2BE	histone cluster 1, H2be	6	-2.31	0.0234	0.376	0.179	ENSG00000197697	ckUKW8ULEUnULAftXk
ETS1	v-ets erythroblastosis virus E26 oncogene homolog 1 (avian)	11	-2.29	0.00765	0.282	0.09	ENSG00000134954	3njnpE0.56Iv.zMeyU
MBP	myelin basic protein	18	-2.29	0.00832	0.289	0.122	ENSG00000197971	lIRqTX4dTamff6a4So
HIST1H2BC	histone cluster 1, H2bc	6	-2.28	0.00877	0.293	0.153	ENSG00000180596	xpbRQsRSdQsBPULCbc
GSDMA	gasdermin A	17	-2.27	0.0065	0.269	0.159	ENSG00000167914	Em4lFuVpe58DPcosgk
ACSL5	acyl-CoA synthetase long-chain family member 5	10	-2.27	0.00845	0.289	0.121	ENSG00000197142	BUHjdVRX6PIvXncXxU
HSPA8	heat shock 70kDa protein 8	11	-2.27	0.0125	0.321	0.095		W59dKlRT4Ir48JQULs
SLC4A7	solute carrier family 4, sodium bicarbonate cotransporter, member 7	3	-2.25	0.0268	0.388	0.156	ENSG00000033867	9OCzCXcercz7g015f0
HIST1H1B	histone cluster 1, H1b	6	-2.25	0.0433	0.439	0.179	ENSG00000184357	WWeUBYAKQUIteUJUKQ
POMC	proopiomelanocortin	2	-2.24	0.00637	0.267	0.146	ENSG00000115138	TIIKGKlXEo6JH1nqkk
HIST1H3H	histone cluster 1, H3h	6	-2.24	0.0101	0.303	0.164	ENSG00000203813	c0IJVNnNpesS6d1mI8
GIMAP5	GTPase, IMAP family member 5	7	-2.24	0.0364	0.418	0.151	ENSG00000196329	BjIF7fXV6T7qt6m4R4
HIST2H3D	histone cluster 2, H3d	1	-2.21	0.0334	0.407	0.163		Z6p72CEYF7mU1OUJm4
GRK5	G protein-coupled receptor kinase 5	10	-2.2	0.00947	0.298	0.102	ENSG00000198873	NuSUe8JTu9QpP8mqKo
ZNF730	zinc finger protein 730	19	-2.17	0.0026	0.226	0.135		0nqPEpuJRZlac9Ozw8
NUB1	negative regulator of ubiquitin-like proteins 1	7	-2.17	0.00361	0.242	0.0998	ENSG00000013374	9uj4uUrk1CH9XV9SCk
GIMAP8	GTPase, IMAP family member 8	7	-2.17	0.00595	0.265	0.132	ENSG00000171115	orpKKuCPgCeXPm7zno
DCAF7	DDB1 and CUL4 associated factor 7	17	-2.17	0.0289	0.394	0.15	ENSG00000136485	Byv_6TUa0rsignlX5I
SLC25A20	solute carrier family 25 (carnitine/acylcarnitine translocase), member 20	3	-2.16	0.0109	0.309	0.136	ENSG00000178537	xUq5TcNep7E7ozofik
CRYZ	crystallin, zeta (quinone reductase)	1	-2.15	0.00197	0.209	0.117	ENSG00000116791	WTz6_nlDhVM73uIMsk
MT1A	metallothionein 1A	16	-2.15	0.00673	0.274	0.0922	ENSG00000205362	055155VOJ7lC7lSp5M
KLLN	killin, p53-regulated DNA replication inhibitor	10	-2.14	0.00188	0.208	0.137		EuJRZlaUx8vfxe3o9I
NOTCH1	notch 1	9	-2.14	0.0145	0.334	0.1	ENSG00000148400	luuU1UqpOFI5tUI748
GIMAP6	GTPase, IMAP family member 6	7	-2.13	0.00882	0.293	0.129	ENSG00000133561	ilNVTfVyESSE3iAn0k
ARPC5	actin related protein 2/3 complex, subunit 5, 16kDa	1	-2.11	0.012	0.32	0.101	ENSG00000162704	0YsncAQFF4UIqC4n7k
AC140481.1			-2.11	0.0164	0.347	0.166	ENSG00000178162	clCikUqTC3HR8ze.t4
CBL	Cbl proto-oncogene, E3 ubiquitin protein ligase	11	-2.08	6.41e-05	0.0885	0.101	ENSG00000110395	6qCpJCgTqFIJe10sO4
GNPDA1	glucosamine-6-phosphate deaminase 1	5	-2.08	0.00119	0.188	0.0918	ENSG00000113552	xnl116e._5e.gnHnl0
C7orf55	chromosome 7 open reading frame 55	7	-2.08	0.00283	0.231	0.102		Qpc2sX7gp.W5E2rRS4
CBL	Cbl proto-oncogene, E3 ubiquitin protein ligase	11	-2.07	0.00145	0.193	0.106	ENSG00000110395	QtdfPQj.gPfJeoueiI
SS18	synovial sarcoma translocation, chromosome 18	18	-2.06	0.00327	0.239	0.131	ENSG00000141380	BSm4lFuXpSDK..f0H4
PPID	peptidylprolyl isomerase D	4	-2.05	0.0149	0.337	0.144	ENSG00000171497	BSu4lFuVpQsA7.8A68
MBP	myelin basic protein	18	-2.03	0.00491	0.256	0.105	ENSG00000197971	01QpEiEak1_HU2pn38
CXCR7	chemokine (C-X-C motif) receptor 7	2	-2.02	0.00916	0.296	0.144	ENSG00000144476	E3u67.sWkajOgYAef4
ZHX2	zinc fingers and homeoboxes 2	8	-2.02	0.0319	0.404	0.123	ENSG00000178764	3VtUR5VU.ixFkQtAZw
DPAGT1	dolichyl-phosphate (UDP-N-acetylglucosamine) N-acetylglucosaminephosphotransferase 1 (GlcNAc-1-P transferase)	11	-2	0.000513	0.145	0.095	ENSG00000172269	i6jIH6lKnKBEp1GuE4
RASA1	RAS p21 protein activator (GTPase activating protein) 1	5	-2	0.00352	0.242	0.0967	ENSG00000145715	KucVf485IQXTSeXB80
HSPA8	heat shock 70kDa protein 8	11	-2	0.0216	0.372	0.0842		ZeiAv5BVNNFCexSLko
CUL4A	cullin 4A	13	-1.99	0.000357	0.141	0.0837	ENSG00000139842	Kt3.4BOav4DOEX7q.U
HIST1H2BK	histone cluster 1, H2bk	6	-1.98	0.00424	0.25	0.105		iSYLWdWZUIKnYICW4c
HIST1H2BK	histone cluster 1, H2bk	6	-1.98	0.00875	0.292	0.0836	ENSG00000197903	WVHqq_qwz3utdJXsXw
HIST2H4A	histone cluster 2, H4a	1	-1.97	0.00266	0.227	0.115		rlnUn_Rv2NUClf.Klg
AARS	alanyl-tRNA synthetase	16	-1.96	0.000514	0.145	0.08	ENSG00000090861	NIwad1IXif1m0kLKDY
MCF2L2	MCF.2 cell line derived transforming sequence-like 2	3	-1.96	0.000905	0.172	0.142	ENSG00000053524	NSm4lFmVJaD8.8PN.E
ZNF322	zinc finger protein 322	6	-1.94	0.00376	0.242	0.128		0qOhor1fgkuUFwNxdI
AP1M1	adaptor-related protein complex 1, mu 1 subunit	19	-1.92	0.00122	0.189	0.0713	ENSG00000072958	WG3mfrRW11UV7u787Q
			-1.92	0.00235	0.221	0.12		lOm.RTvpSnrfgdeF0o
ITK	IL2-inducible T-cell kinase	5	-1.92	0.00312	0.235	0.0738	ENSG00000113263	H30XXrlc1ZAOp9eXr8
ACAT1	acetyl-CoA acetyltransferase 1	11	-1.92	0.00374	0.242	0.0991	ENSG00000075239	06jt6JSj760.h05fgk
SLC37A4	solute carrier family 37 (glucose-6-phosphate transporter), member 4	11	-1.91	0.00221	0.215	0.094	ENSG00000137700	0h575QxdIdSoCIopTQ
SLC9A4	solute carrier family 9, subfamily A (NHE4, cation proton antiporter 4), member 4	2	-1.91	0.00491	0.256	0.119	ENSG00000180251	3uU567nkVnB203JPK4
RPA2	replication protein A2, 32kDa	1	-1.91	0.00505	0.257	0.0823	ENSG00000117748	H4bu.e4E4L3msuXUqk
LOC729652	uncharacterized LOC729652	16	-1.91	0.00571	0.263	0.134		cVC56jxKbiUURWlR8w
METTL13	methyltransferase like 13	1	-1.91	0.0159	0.345	0.132	ENSG00000010165	3v0R0nE7hdSfrivl4I
GAD1	glutamate decarboxylase 1 (brain, 67kDa)	2	-1.91	0.0175	0.353	0.143	ENSG00000128683	WiSNevh5IhF_CzqvZE
FAM65B	family with sequence similarity 65, member B	6	-1.91	0.0216	0.372	0.087		io1S7lTV0F10uNB06U
COPB2	coatomer protein complex, subunit beta 2 (beta prime)	3	-1.9	0.00242	0.222	0.101	ENSG00000184432	EoBefdcda8_6XVESUE
CD47	CD47 molecule	3	-1.9	0.0088	0.293	0.123	ENSG00000196776	lSsH_CI4kuLhSkv.eU
CUL4A	cullin 4A	13	-1.89	0.000762	0.161	0.0821	ENSG00000139842	itZXnm3vbSeL1_4N3s
TP53BP2	tumor protein p53 binding protein, 2	1	-1.89	0.000801	0.162	0.112	ENSG00000143514	QTTvpSjrdjdeF_41l4
VMP1	vacuole membrane protein 1	17	-1.89	0.00102	0.177	0.0806	ENSG00000062716	ZM9TXlQV9d1TXQAKlM
CAP1	CAP, adenylate cyclase-associated protein 1 (yeast)	1	-1.89	0.0037	0.242	0.0654	ENSG00000131236	iuXtF7fR5df9XtOdNI
ZW10	zw10 kinetochore protein	11	-1.89	0.00554	0.261	0.116	ENSG00000086827	05KVyf6Big_oj1KLSo
RPS6KA1	ribosomal protein S6 kinase, 90kDa, polypeptide 1	1	-1.88	0.00202	0.209	0.0825	ENSG00000117676	xIvRKKUupqU4qEq3.8
SKAP2	src kinase associated phosphoprotein 2	7	-1.88	0.0192	0.362	0.118	ENSG00000005020	xkhAF34BX1VOkQHZU4
CRISP1	cysteine-rich secretory protein 1	6	-1.87	0.0026	0.226	0.15	ENSG00000124812	oEptU7gl5ULB7ghAf4
PRKAR1A	protein kinase, cAMP-dependent, regulatory, type I, alpha	17	-1.87	0.0135	0.329	0.0949	ENSG00000108946	oedyAsyOlAoW.7Pn14
PRIM2	primase, DNA, polypeptide 2 (58kDa)	6	-1.87	0.0253	0.384	0.145		lbVIueo8a_4lHuXpf8
HIST4H4	histone cluster 4, H4	12	-1.87	0.0263	0.387	0.14	ENSG00000197837	QqLXQLfXogbjW4Zrh8
COA3	cytochrome c oxidase assembly factor 3	17	-1.87	0.0392	0.426	0.129	ENSG00000183978	fVfRfUqGS_8YryG6Sc
NCKAP1L	NCK-associated protein 1-like	12	-1.86	0.00384	0.243	0.0822	ENSG00000123338	oQ1KniA2yJLikp6iTo
RALBP1	ralA binding protein 1	18	-1.86	0.00692	0.276	0.104	ENSG00000017797	uih0kSUFMNJO3qMh60
HIST1H3F	histone cluster 1, H3f	6	-1.86	0.00913	0.296	0.123	ENSG00000256316	TeYp8Xrqnf4oRQXu5w
			-1.86	0.0416	0.435	0.109		fttArxApAlX.flHl2s
TRIP11	thyroid hormone receptor interactor 11	14	-1.85	0.00156	0.195	0.0912	ENSG00000100815	KlJvF4QS56r7ngIX.A
APBB1IP	amyloid beta (A4) precursor protein-binding, family B, member 1 interacting protein	10	-1.85	0.00457	0.253	0.0873	ENSG00000077420	6Tji71IqIJNnhViZK8
GLS	glutaminase	2	-1.85	0.032	0.404	0.126	ENSG00000115419	Zt6SoeDheO0j8j316o
HSPH1	heat shock 105kDa/110kDa protein 1	13	-1.85	0.0339	0.409	0.0933	ENSG00000120694	EXlCsv9_T.ndT0k7u4
CTSC	cathepsin C	11	-1.85	0.0348	0.411	0.11	ENSG00000109861	WSXeo6PHo_8AEnqkWk
LOC100128274	putative p150	9	-1.84	0.0106	0.307	0.092		3UUaROzF5E95E7FUgc
H2AFX			-1.84	0.033	0.406	0.116	ENSG00000188486	f6fRp6c7oSQi2.2aCU
CDK2AP2	cyclin-dependent kinase 2 associated protein 2	11	-1.83	0.017	0.349	0.127	ENSG00000167797	l1XUoFCi6V1K6SRwoQ
SH2D3C	SH2 domain containing 3C	9	-1.83	0.0273	0.389	0.115	ENSG00000095370	BKtebod6vU1RecTnRQ
PCNXL4	pecanex-like 4 (Drosophila)	14	-1.82	0.000767	0.161	0.0866	ENSG00000126773	36UM.uV3ofyyn_sDuI
TUBA4A	tubulin, alpha 4a	2	-1.82	0.00588	0.264	0.0786	ENSG00000127824	3ioggwJJ5eiXPRzvz4
ZMYM6	zinc finger, MYM-type 6	1	-1.82	0.0353	0.413	0.114		iNSrSUu_AiE.7cXpHk
HINFP	histone H4 transcription factor	11	-1.81	0.00034	0.14	0.0954	ENSG00000172273	EKVCjpO4etXkKtf3_0
MMS19	MMS19 nucleotide excision repair homolog (S. cerevisiae)	10	-1.81	0.000595	0.147	0.068	ENSG00000155229	fUet3h5f1RIRJEDnKU
			-1.81	0.0109	0.31	0.137		0YPQhEip5zUu5yUyEU
ETS1	v-ets erythroblastosis virus E26 oncogene homolog 1 (avian)	11	-1.81	0.0123	0.321	0.0685	ENSG00000134954	EU3d9y057k5Z8d76rc
LINC00623	long intergenic non-protein coding RNA 623	1	-1.81	0.0434	0.439	0.093		oXgqduSGxKajfeguIM
EHD1	EH-domain containing 1	11	-1.8	0.00581	0.264	0.0637	ENSG00000110047	fR1MSzyuKOjmpntflo
RNF213	ring finger protein 213	17	-1.8	0.00874	0.292	0.0867	ENSG00000173821	uQpJLiU40RR5H0F6qE
FAM120B	family with sequence similarity 120B	6	-1.8	0.0179	0.355	0.0986	ENSG00000112584	WIn.vp93VifuXj3ulQ
PDE8B	phosphodiesterase 8B	5	-1.8	0.0195	0.363	0.133	ENSG00000113231	fnrq5XdyHrNJJe7BV8
TTN	titin	2	-1.8	0.0437	0.439	0.144	ENSG00000155657	Q6Au6Cm3o4CGlCC5JU
C7orf55	chromosome 7 open reading frame 55	7	-1.79	0.000302	0.136	0.0846	ENSG00000164898	u3QvlU0l6KgqeolOBM
FLJ40453	uncharacterized LOC100288254	5	-1.79	0.00229	0.219	0.131		Tq_AVU76Up63QHXhdI
HSPD1	heat shock 60kDa protein 1 (chaperonin)	2	-1.79	0.00285	0.231	0.0634	ENSG00000144381	W0o.y5_UUUjiC8JJf0
TPCN2	two pore segment channel 2	11	-1.79	0.00412	0.248	0.0982	ENSG00000162341	KFtIfWqT0rqjnrr_E4
CYB5B	cytochrome b5 type B (outer mitochondrial membrane)	16	-1.79	0.0053	0.259	0.0771		fdT.UAsIh1JOl97_VY
SLC24A6	solute carrier family 24 (sodium/lithium/calcium exchanger), member 6	12	-1.79	0.00728	0.28	0.0841	ENSG00000089060	ipeYnqAoSOKoXbl9_c
ARHGEF3	Rho guanine nucleotide exchange factor (GEF) 3	3	-1.79	0.012	0.32	0.0752	ENSG00000163947	Kf7KZTSUf8glNJS7vo
SKA2	spindle and kinetochore associated complex subunit 2	17	-1.79	0.0428	0.439	0.123		ldCXf7o4dcDMH31HJ0
PDE7A	phosphodiesterase 7A	8	-1.78	0.00374	0.242	0.0944	ENSG00000205268	TA8nq7jpR_op4jKINk
HIST3H2BB	histone cluster 3, H2bb	1	-1.78	0.00892	0.293	0.137	ENSG00000196890	lRSdQuKb12m14FQKd8
MMS19	MMS19 nucleotide excision repair homolog (S. cerevisiae)	10	-1.76	0.00144	0.193	0.0697		uCqYznniq4uTOLuleI
SIPA1	signal-induced proliferation-associated 1	11	-1.76	0.00887	0.293	0.0743	ENSG00000213445	0umgul1FX1e.sDPe6I
HNRNPA2B1	heterogeneous nuclear ribonucleoprotein A2/B1	7	-1.76	0.00932	0.298	0.0807	ENSG00000122566	3.X_koK7fnkrBw4ILo
CD47	CD47 molecule	3	-1.76	0.042	0.436	0.0946	ENSG00000196776	WdS75zuQjXd_if.5Mk
TBL1X	transducin (beta)-like 1X-linked	X	-1.75	0.000771	0.161	0.0668	ENSG00000101849	6vSOEmFl.09VWUXsdE
			-1.75	0.00116	0.187	0.107		oZhXmpJnyh5E.E.VA4
C11orf48	chromosome 11 open reading frame 48	11	-1.75	0.00167	0.198	0.0772	ENSG00000162194	NjWn5UgIghJToLoJV8
ZSCAN32	zinc finger and SCAN domain containing 32	16	-1.75	0.00182	0.205	0.0861	ENSG00000140987	9X0qSCEed.sFSUUUAI
NOL10	nucleolar protein 10	2	-1.75	0.00428	0.251	0.0915	ENSG00000115761	NU79LRdXUpV11BFgjw
SETD3	SET domain containing 3	14	-1.75	0.00707	0.277	0.0702	ENSG00000183576	rJ9G667ku4pJ1_n9es
			-1.75	0.0159	0.345	0.126		EzQHxFX.hWknVCDJbk
IGF2R	insulin-like growth factor 2 receptor	6	-1.75	0.0205	0.369	0.0743	ENSG00000197081	E3PniCQFleSTV0l7Fo
			-1.75	0.0291	0.395	0.0906		6o6DqK6zqK6zvcHXII
DOPEY2	dopey family member 2	21	-1.74	0.00137	0.193	0.0643	ENSG00000142197	oiWI0YR5HUnu4SDiFM
GNG8	guanine nucleotide binding protein (G protein), gamma 8	19	-1.74	0.00204	0.209	0.114	ENSG00000167414	NB16f3mIZOUCOFZ64Y
AKTIP	AKT interacting protein	16	-1.74	0.0108	0.309	0.0893		xg3S30l5Hj_yXke3x4
FAM108A4P			-1.74	0.0179	0.355	0.0826	ENSG00000250536	QipFKRBhNidxJSxeio
STK40	serine/threonine kinase 40	1	-1.74	0.0191	0.362	0.0797	ENSG00000196182	ohIepX1CtCU7t44T14
SNAPC3	small nuclear RNA activating complex, polypeptide 3, 50kDa	9	-1.73	0.000258	0.128	0.0778	ENSG00000164975	ceKIAvDQUrx1RL_Vu4
PTPN6	protein tyrosine phosphatase, non-receptor type 6	12	-1.73	0.0041	0.248	0.0704	ENSG00000111679	KogiQq9XQiguJrntdI
TRPV2	transient receptor potential cation channel, subfamily V, member 2	17	-1.73	0.00889	0.293	0.0868	ENSG00000187688	37Xp9V1Qoo4o65d4oA
ZNF154	zinc finger protein 154	19	-1.73	0.0207	0.37	0.13	ENSG00000179909	Nl9A0UHuoFB5d8_X54
			-1.73	0.0374	0.421	0.0954	ENSG00000271204	NsHeE0el9BK7pnifeo
LOC148413	uncharacterized LOC148413	1	-1.73	0.0381	0.423	0.108		6JfoJKu512u62djFIA
			-1.72	0.0127	0.324	0.106		3UovWhSTqQfqgFUXcA
HSPE1	heat shock 10kDa protein 1 (chaperonin 10)	2	-1.72	0.0137	0.329	0.0973		NWLPr4Ci554B7BQKKQ
CSHL1	chorionic somatomammotropin hormone-like 1	17	-1.72	0.0139	0.331	0.104		Bp1aG1eden.led5eV4
REXO2	REX2, RNA exonuclease 2 homolog (S. cerevisiae)	11	-1.72	0.0453	0.443	0.0892	ENSG00000076043	K3Rnjp_kiRfa8H5N1I
NT5C2	5'-nucleotidase, cytosolic II	10	-1.71	9.42e-05	0.0983	0.0566	ENSG00000076685	ifU9_0_tDKoqyPJ51I
NCOA3	nuclear receptor coactivator 3	20	-1.71	0.00219	0.215	0.075	ENSG00000124151	9UTgOHzqo64nuHn_eE
RSBN1L	round spermatid basic protein 1-like	7	-1.71	0.0191	0.362	0.116	ENSG00000187257	xuXtTB7gs8JHypSOR4
POM121L8P	POM121 transmembrane nucleoporin-like 8 pseudogene	22	-1.71	0.0226	0.374	0.081		KiaI2VRxHUl60EgEAA
P2RY8	purinergic receptor P2Y, G-protein coupled, 8	X	-1.71	0.0465	0.446	0.0898	ENSG00000182162	Bc6IklhFV3xJbo79eg
			-1.7	0.00292	0.232	0.0623		NjuS6jJK0vjfeSgrkk
CPSF2	cleavage and polyadenylation specific factor 2, 100kDa	14	-1.7	0.00488	0.256	0.0963	ENSG00000165934	99Vf5_kffXnlO4IKO4
EXT2	exostosin 2	11	-1.7	0.00888	0.293	0.105	ENSG00000151348	lKLZ3J6xWwC_6g_4VU
KIAA1551	KIAA1551	12	-1.7	0.0159	0.345	0.0783	ENSG00000174718	E4gf6slO7CA6Os9Fqg
			-1.7	0.0163	0.346	0.0938		oQK_4gefz6OWeu4Xd4
CA5B	carbonic anhydrase VB, mitochondrial	X	-1.7	0.0165	0.347	0.0942	ENSG00000169239	x3EuAic1bfV.EHt4H8
SLC7A1	solute carrier family 7 (cationic amino acid transporter, y+ system), member 1	13	-1.7	0.0239	0.378	0.0918	ENSG00000139514	EdV._eEEe7E_FH1xTE
DEXI	Dexi homolog (mouse)	16	-1.7	0.0266	0.388	0.0931	ENSG00000182108	0Z19P0rx299JC_kASE
FBXL16	F-box and leucine-rich repeat protein 16	16	-1.7	0.0292	0.396	0.124	ENSG00000127585	xgEjQSVAj.XtXouUlU
SLC40A1	solute carrier family 40 (iron-regulated transporter), member 1	2	-1.7	0.0373	0.421	0.136	ENSG00000138449	060yBcglAJREgqQg1Q
HIST2H2BF	histone cluster 2, H2bf	1	-1.69	0.00205	0.209	0.0995		0cKL9ey17Di_ldLTVY
RIPK3	receptor-interacting serine-threonine kinase 3	14	-1.69	0.0147	0.334	0.111	ENSG00000129465	rXUIvGLwoIuUVfilXg
M6PR	mannose-6-phosphate receptor (cation dependent)	12	-1.69	0.0231	0.376	0.0943	ENSG00000003056	WESUj90JLdB1LV03RU
AC138649.1			-1.69	0.0287	0.394	0.0831	ENSG00000230856	H6QBIzTnri5RvHVeno
EIF2B5	eukaryotic translation initiation factor 2B, subunit 5 epsilon, 82kDa	3	-1.68	2.63e-05	0.0794	0.0589	ENSG00000145191	QiicJKVpL6KClIoEn8
SDHD	succinate dehydrogenase complex, subunit D, integral membrane protein	11	-1.68	0.00406	0.248	0.0725	ENSG00000204370	W1d3ISyMUXHjrxMxyo
NFATC3	nuclear factor of activated T-cells, cytoplasmic, calcineurin-dependent 3	16	-1.68	0.00414	0.248	0.0858	ENSG00000072736	TalKqt.eRfTXwztEv4
TRAF5	TNF receptor-associated factor 5	1	-1.68	0.00773	0.283	0.0781	ENSG00000082512	9TNQvR3t9eJLoI0z54
PARP8	poly (ADP-ribose) polymerase family, member 8	5	-1.68	0.0232	0.376	0.0891	ENSG00000151883	QzYbbjUgtSJ4goeXv4
ZNF248	zinc finger protein 248	10	-1.68	0.024	0.379	0.119	ENSG00000198105	EUrqRIgq6IiDeoIgOg
			-1.68	0.0331	0.406	0.0855		fD_ZR5Pcl4uEiTj1N0
FKBP5	FK506 binding protein 5	6	-1.68	0.0345	0.41	0.0756	ENSG00000096060	ZdI45Se3VG7s869FKo
			-1.68	0.0349	0.411	0.0813		9nknJ9j71HsdSXrhJI
BTN2A1	butyrophilin, subfamily 2, member A1	6	-1.67	0.00439	0.251	0.0712	ENSG00000112763	iqhFLp9AfXr9OM34hk
TMEM159	transmembrane protein 159	16	-1.67	0.0136	0.329	0.113	ENSG00000011638	6qPEpuJR7lSXCU.fAM
IQGAP1	IQ motif containing GTPase activating protein 1	15	-1.67	0.0237	0.377	0.0918	ENSG00000140575	QVApRNQhKQw4ki.EnU
MVD	mevalonate (diphospho) decarboxylase	16	-1.67	0.0299	0.397	0.103	ENSG00000167508	3Kngqf3RVJ3pzlS93g
GRK5	G protein-coupled receptor kinase 5	10	-1.67	0.0339	0.409	0.108	ENSG00000198873	BFfdfILoLLolXneuqc
VPS41	vacuolar protein sorting 41 homolog (S. cerevisiae)	7	-1.67	0.0421	0.437	0.104	ENSG00000006715	xve7nuGHtAizelOmhE
SCYL3	SCY1-like 3 (S. cerevisiae)	1	-1.66	0.000517	0.145	0.0761	ENSG00000000457	KcpL14e9ROyxPsUC98
			-1.66	0.00131	0.191	0.0739		ZIHjsJd.l3n7TlPCdE
COX16	COX16 cytochrome c oxidase assembly homolog (S. cerevisiae)	14	-1.66	0.00155	0.195	0.113		9Su4lFGXpYC8vv_B08
HNRPDL	heterogeneous nuclear ribonucleoprotein D-like	4	-1.66	0.0197	0.365	0.0746	ENSG00000152795	KZG_akiZCkxFIAZ7Xs
TRIM5	tripartite motif containing 5	11	-1.66	0.0243	0.38	0.12	ENSG00000132256	WRQ4OLXyV7tL8V2OV8
ZNF850			-1.65	0.000193	0.128	0.0935	ENSG00000267041	0XXK56jxK7iUe70lDE
AKNA	AT-hook transcription factor	9	-1.65	0.00598	0.265	0.0606	ENSG00000106948	K6SSKX9XSEJxAuVKOU
DNAJC3-AS1			-1.65	0.00772	0.283	0.0903	ENSG00000247400	KjTtHkdSHiQSLhH8wA
ACLY	ATP citrate lyase	17	-1.65	0.00869	0.292	0.0751	ENSG00000131473	Nf5N7DUQI96knlF0t0
ARHGAP30	Rho GTPase activating protein 30	1	-1.65	0.0121	0.321	0.0673	ENSG00000186517	oSdVFd5dS0U7kIitew
CSTF3	cleavage stimulation factor, 3' pre-RNA, subunit 3, 77kDa	11	-1.65	0.0165	0.347	0.0959	ENSG00000176102	QukgUT.vV30Ku37O5Y
PARP4	poly (ADP-ribose) polymerase family, member 4	13	-1.65	0.0193	0.362	0.0739	ENSG00000102699	xodSVMJHu1XfTItdTw
SFT2D1	SFT2 domain containing 1	6	-1.65	0.0212	0.372	0.0843	ENSG00000198818	uV7ued.rpMIKh6e7z0
KLF2	Kruppel-like factor 2 (lung)	19	-1.65	0.0273	0.39	0.058	ENSG00000127528	0PHsTIiErqT.6nF69s
ITPKB	inositol-trisphosphate 3-kinase B	1	-1.65	0.0278	0.391	0.0855	ENSG00000143772	6VH6yAiVIJJXpXsI6E
MRPL18	mitochondrial ribosomal protein L18	6	-1.65	0.0282	0.393	0.0864	ENSG00000112110	9kfuiTSDpCvuv2l1HY
CBR4	carbonyl reductase 4	4	-1.65	0.032	0.404	0.123	ENSG00000145439	Qeye.nh1ziVMKve58k
NPTN	neuroplastin	15	-1.64	0.000719	0.159	0.0564	ENSG00000156642	WFwa905rmw_yOTsfu4
MB	myoglobin	22	-1.64	0.00129	0.191	0.123	ENSG00000198125	reoFqLpX6dHu95Ov6M
			-1.64	0.0103	0.306	0.0699		Bnsku19NSoLw6LfoV8
PCSK7	proprotein convertase subtilisin/kexin type 7	11	-1.64	0.0113	0.313	0.0662	ENSG00000160613	xR5R1LXlFFe313kLnQ
TACC3	transforming, acidic coiled-coil containing protein 3	4	-1.64	0.0118	0.319	0.081	ENSG00000013810	lokghwIgYonhSjeYYU
KIAA1551	KIAA1551	12	-1.64	0.0152	0.338	0.0844	ENSG00000174718	9Ggo7Al01ygokJV3kI
MSL3	male-specific lethal 3 homolog (Drosophila)	X	-1.64	0.0213	0.372	0.0947	ENSG00000005302	HVRNhyS8dP591c7VeE
PHF23	PHD finger protein 23	17	-1.64	0.022	0.374	0.11	ENSG00000040633	EXpQuKCgJICuGPdHRc
ICA1L	islet cell autoantigen 1,69kDa-like	2	-1.64	0.0333	0.406	0.0825		l.3_ISrf3eR1JcpBIk
HPCAL1	hippocalcin-like 1	2	-1.64	0.0388	0.425	0.0757	ENSG00000115756	f5O7leJbjjXVNbvuJE
DTX2	deltex homolog 2 (Drosophila)	7	-1.63	0.00157	0.195	0.0686	ENSG00000091073	lSXoam6verSff8XQ.4
ARHGEF2	Rho/Rac guanine nucleotide exchange factor (GEF) 2	1	-1.63	0.00391	0.244	0.0572	ENSG00000116584	Z6qP.S6BX5VQO2FJVQ
RNF5P1			-1.63	0.00916	0.296	0.0757	ENSG00000253570	E9FNt9DlTiX9ZarErs
LINC00476			-1.63	0.0164	0.347	0.071	ENSG00000175611	9iOlUeh1JfphIiIdTc
ZHX2	zinc fingers and homeoboxes 2	8	-1.63	0.0431	0.439	0.104	ENSG00000178764	fUleogerJK6eH38JF8
TTC13	tetratricopeptide repeat domain 13	1	-1.63	0.0432	0.439	0.104	ENSG00000143643	3oIK9epTSzu_SJ0SUo
DYNLL1	dynein, light chain, LC8-type 1	12	-1.63	0.0442	0.44	0.0843		u6HuURFS41NSAQoeSU
			-1.63	0.0469	0.447	0.092		Q0ZOunU_R1JUphLKIc
BAZ2B	bromodomain adjacent to zinc finger domain, 2B	2	-1.62	0.00024	0.128	0.0704	ENSG00000123636	E7BR7v83Hu77rpe_ik
RAB7A	RAB7A, member RAS oncogene family	3	-1.62	0.00696	0.276	0.0623	ENSG00000075785	T9.r6BXpL3nV9co3lU
LARP4B	La ribonucleoprotein domain family, member 4B	10	-1.62	0.00805	0.287	0.0716	ENSG00000107929	ZSn0AUvS7NamGrLrrk
TLN1	talin 1	9	-1.62	0.0104	0.306	0.076	ENSG00000137076	Hc31VFVJxUyqeSLzCU
BUB3	BUB3 mitotic checkpoint protein	10	-1.62	0.0198	0.365	0.0993	ENSG00000154473	QZQuEjkgEAVC1Fw014
RAB5B	RAB5B, member RAS oncogene family	12	-1.62	0.0238	0.377	0.08		Z9cUXfeX1.id76n6o0
GLT8D1	glycosyltransferase 8 domain containing 1	3	-1.62	0.0283	0.394	0.0997	ENSG00000016864	Bu0nKwI4QHle3pLSfU
HSD17B4	hydroxysteroid (17-beta) dehydrogenase 4	5	-1.62	0.0355	0.413	0.0968	ENSG00000133835	lpPfy6SngpSKgTTniU
SLC4A5	solute carrier family 4, sodium bicarbonate cotransporter, member 5	2	-1.62	0.0367	0.418	0.0667	ENSG00000188687	KnMNOUeR1JSohJ6DU4
IL17RB	interleukin 17 receptor B	3	-1.61	0.000522	0.145	0.105	ENSG00000056736	QnnX7JUVOIJCIXwKfU
PCNXL4	pecanex-like 4 (Drosophila)	14	-1.61	0.000948	0.174	0.0683	ENSG00000126773	QH4ofdRFVPSOXiBJwk
CCDC77	coiled-coil domain containing 77	12	-1.61	0.00266	0.227	0.0788	ENSG00000120647	uegI9qIR.liqOCeI44
CTC1			-1.61	0.005	0.257	0.0727	ENSG00000178971	cEKReT0SmleJF6veH8
RNF13	ring finger protein 13	3	-1.61	0.0169	0.349	0.087	ENSG00000082996	3heUNPKiKQQrD0l.XU
TXLNA	taxilin alpha	1	-1.61	0.0177	0.353	0.0734	ENSG00000084652	Bnkekn._3X_rPRBJSo
LINC00116			-1.61	0.0248	0.381	0.0901	ENSG00000175701	ZBYeaKZx_h6KAKKeSg
RAX2	retina and anterior neural fold homeobox 2	19	-1.61	0.0259	0.386	0.0718	ENSG00000173976	3_IUl6uESQhVN1EBv8
TMEM254	transmembrane protein 254	10	-1.61	0.029	0.394	0.101	ENSG00000133678	EQVnVgBolVCwJEFeAg
FYN	FYN oncogene related to SRC, FGR, YES	6	-1.61	0.0318	0.404	0.0683	ENSG00000010810	3SaBZUo0j5O4d4J4YE
CDK10	cyclin-dependent kinase 10	16	-1.61	0.0495	0.451	0.0854	ENSG00000185324	oE6KFQSiluneOeJgnM
PIGU	phosphatidylinositol glycan anchor biosynthesis, class U	20	-1.6	0.000386	0.141	0.0704	ENSG00000101464	NVISgogikriSp_8j7o
RP11-677O4.3	solute carrier family 35, member G4	18	-1.6	0.000728	0.159	0.102	ENSG00000236396	KBPfUW3nWU10V3l_Ik
NPAT	nuclear protein, ataxia-telangiectasia locus	11	-1.6	0.00447	0.251	0.0899	ENSG00000149308	NKfnjLLj8XuVaEXp0o
			-1.6	0.00976	0.3	0.0958		c6bztfD.AHfjnp6va4
PYGB	phosphorylase, glycogen; brain	20	-1.6	0.0143	0.332	0.0816	ENSG00000100994	EqBKce19Xug_WIDckU
TFIP11	tuftelin interacting protein 11	22	-1.6	0.024	0.379	0.0807	ENSG00000100109	un_gfh6d1_ddJeSElw
FLI1	Friend leukemia virus integration 1	11	-1.6	0.0286	0.394	0.0857	ENSG00000151702	0DRJ3qABBgH9X7oiio
HIPK2	homeodomain interacting protein kinase 2	7	-1.6	0.0319	0.404	0.0887	ENSG00000064393	WGrahFLgH4FqC6ihsg
KLHL22	kelch-like family member 22	22	-1.6	0.0341	0.409	0.0926	ENSG00000099910	rOTSdl6h6d7jACFXVk
METTL13	methyltransferase like 13	1	-1.6	0.0469	0.447	0.131	ENSG00000010165	WdLoqLs6F6VTp.k7yI
			-1.59	0.00219	0.215	0.0631		oKUt9F1N9U.MDXAuqo
FLJ41455	uncharacterized LOC441441	9	-1.59	0.00771	0.283	0.0999		cLUrM9S6.fHiL01y1U
TMEM194A	transmembrane protein 194A	12	-1.59	0.0131	0.325	0.0884		NSo6d.lOrfP9Fd.3sI
HNRNPA2B1	heterogeneous nuclear ribonucleoprotein A2/B1	7	-1.59	0.0188	0.361	0.0761		Elafz5fxKDuMdKnx3M
			-1.59	0.0315	0.404	0.0624		BfS4lilEUeR1pfrhIg
HAUS2	HAUS augmin-like complex, subunit 2	15	-1.59	0.0318	0.404	0.0644	ENSG00000137814	QLTjRlHmcSXqYRLCFc
ATP6V0E1	ATPase, H+ transporting, lysosomal 9kDa, V0 subunit e1	5	-1.59	0.0355	0.413	0.0674	ENSG00000113732	B1LqutLKIkb0ioIlN0
ZNF792	zinc finger protein 792	19	-1.59	0.0388	0.425	0.11	ENSG00000180884	TNTReQJxdOVfxPV1_U
RAD51	RAD51 homolog (S. cerevisiae)	15	-1.59	0.0421	0.437	0.0811	ENSG00000051180	35Hnk9SUq4SLiFO.QE
CD200R1	CD200 receptor 1	3	-1.58	0.000678	0.158	0.0961	ENSG00000163606	lkqCUnmTN16NUipj7k
ZCCHC17	zinc finger, CCHC domain containing 17	1	-1.58	0.00237	0.222	0.0712	ENSG00000121766	i6FfXPre16lB66uN3k
ENPEP	glutamyl aminopeptidase (aminopeptidase A)	4	-1.58	0.00377	0.242	0.115		EfijTODyUAg6eHvl.E
SACM1L	SAC1 suppressor of actin mutations 1-like (yeast)	3	-1.58	0.00555	0.261	0.0724	ENSG00000211456	WeB5w7p5.sqDocM0u4
RAB40C	RAB40C, member RAS oncogene family	16	-1.58	0.00751	0.282	0.0666		NxWZ57yEdZT1693WBY
HIST1H4L	histone cluster 1, H4l	6	-1.58	0.00946	0.298	0.129	ENSG00000198558	c_iDsNZjkvFxGiRlAY
ZMYM1	zinc finger, MYM-type 1	1	-1.58	0.0157	0.343	0.101	ENSG00000197056	NlNzCj7lL8S1RUQ5OI
			-1.58	0.0167	0.348	0.112		KhQovTfdIXntQXkdm4
TTC17	tetratricopeptide repeat domain 17	11	-1.58	0.0169	0.349	0.089	ENSG00000052841	35HOZRFI4KO5V48l6U
AKTIP	AKT interacting protein	16	-1.58	0.0191	0.362	0.0959		BO8oDoisyIiSvUydJE
TAF1D	TATA box binding protein (TBP)-associated factor, RNA polymerase I, D, 41kDa	11	-1.58	0.0216	0.372	0.0885		o1z4otBJIo4o5BE34I
LGALS14	lectin, galactoside-binding, soluble, 14	19	-1.58	0.0228	0.375	0.119	ENSG00000006659	H6UGT8Qf5U2PVlJN7g
BAZ1A	bromodomain adjacent to zinc finger domain, 1A	14	-1.58	0.0292	0.396	0.0859	ENSG00000198604	cX4LnsUuenkrPC1C.M
			-1.58	0.0307	0.401	0.111		cdxfcX3UoHzrqQOrh0
			-1.58	0.0316	0.404	0.109		iAUbr2OnlmnGeKd1nQ
MRPS25	mitochondrial ribosomal protein S25	3	-1.58	0.0321	0.404	0.0982	ENSG00000131368	QPUkfi_7ukkk.i1ODk
NUP43	nucleoporin 43kDa	6	-1.58	0.0385	0.424	0.0971	ENSG00000120253	6juJe4jiUNFL7zvYN4
			-1.58	0.0392	0.426	0.086		Hg_fAVKKQKeS4liNWU
CCM2	cerebral cavernous malformation 2	7	-1.58	0.0419	0.436	0.0726	ENSG00000136280	fIlLXtp6lfoae0v_RM
			-1.57	0.0032	0.237	0.0941		0nrZ5FRwdtNyTyszdU
COX10	cytochrome c oxidase assembly homolog 10 (yeast)	17	-1.57	0.00558	0.261	0.0686	ENSG00000006695	rfV36eVUrPx7ogT5Mo
SIK3	SIK family kinase 3	11	-1.57	0.00633	0.267	0.0618	ENSG00000160584	ikV1JBBI4CUuJccFuU
DNAJC24	DnaJ (Hsp40) homolog, subfamily C, member 24	11	-1.57	0.00971	0.3	0.0962	ENSG00000170946	iIEIPQC4rLTUr1V1RA
CWF19L2	CWF19-like 2, cell cycle control (S. pombe)	11	-1.57	0.00988	0.301	0.0929	ENSG00000152404	K9jjedE9ed3Fx9_s9Y
STIP1	stress-induced-phosphoprotein 1	11	-1.57	0.0109	0.31	0.0693	ENSG00000168439	EghEiHbF5nv7llnl3o
AIFM1	apoptosis-inducing factor, mitochondrion-associated, 1	X	-1.57	0.0149	0.337	0.0775	ENSG00000156709	Tug_kBUeSVeIorYOrA
CD53	CD53 molecule	1	-1.57	0.0204	0.369	0.0699	ENSG00000143119	HVQLQkIhy_CoveqUp0
MRPL18	mitochondrial ribosomal protein L18	6	-1.57	0.0218	0.373	0.0723	ENSG00000112110	fe0lHElNAIiTeggSUk
FOXRED1	FAD-dependent oxidoreductase domain containing 1	11	-1.57	0.0267	0.388	0.0907	ENSG00000110074	H6R4UoCHl3hXfJISJU
UBAC2	UBA domain containing 2	13	-1.57	0.034	0.409	0.0804	ENSG00000134882	BIqCkquhZTiTgCFYJA
ANXA2R	annexin A2 receptor	5	-1.57	0.0352	0.412	0.0695	ENSG00000177721	9onCSXyMkkgp._j3XU
			-1.57	0.0428	0.439	0.117		3NZRfpdUC56jxKTiUU
KLHL6	kelch-like family member 6	3	-1.57	0.0482	0.448	0.12		QgqHUvlCvjeASkqJwk
BLOC1S5	biogenesis of lysosomal organelles complex-1, subunit 5, muted	6	-1.57	0.0484	0.448	0.109	ENSG00000188428	HUnd_7zdLumHkgD4Q4
MINOS1	mitochondrial inner membrane organizing system 1	1	-1.56	0.00163	0.196	0.0944	ENSG00000173436	NSm4lFkVJdc.n8AsP0
			-1.56	0.00666	0.272	0.109		KpVqonopdoIpZdnoJE
IPO11	importin 11	5	-1.56	0.0188	0.361	0.0917	ENSG00000086200	cSzsHmoBUeVf7Ce6BU
ADIPOR2	adiponectin receptor 2	12	-1.56	0.0189	0.362	0.0765	ENSG00000006831	igd0Ur6ZeDl8d0ktIo
HIST2H4B	histone cluster 2, H4b	1	-1.56	0.0213	0.372	0.0948		0u9eiDuPahktFxFiRk
PARN	poly(A)-specific ribonuclease	16	-1.56	0.0228	0.375	0.0837	ENSG00000140694	olT3W_ASNEkGEBnTpk
HIST1H4F	histone cluster 1, H4f	6	-1.56	0.0245	0.38	0.119		ZGn_uniXRVp.8.BJ0U
ACSL5	acyl-CoA synthetase long-chain family member 5	10	-1.56	0.0318	0.404	0.106	ENSG00000197142	38sFEL0KtAqFd7l998
AHSA1	AHA1, activator of heat shock 90kDa protein ATPase homolog 1 (yeast)	14	-1.56	0.0334	0.407	0.0797	ENSG00000100591	iUU0X4X02EIGiIeJ7k
HIST1H3E	histone cluster 1, H3e	6	-1.56	0.0355	0.413	0.13		WnsDJ3kpQrJTLCC16I
RAB22A	RAB22A, member RAS oncogene family	20	-1.56	0.0382	0.424	0.0911	ENSG00000124209	xl68XtOg55Lrr_UJ94
ACAA2	acetyl-CoA acyltransferase 2	18	-1.56	0.0427	0.439	0.0935		WKUSwBC4X0iSeUQelM
AC138649.1			-1.56	0.045	0.442	0.0877	ENSG00000230856	xnq.JWKet8jkmHv0i4
RALA	v-ral simian leukemia viral oncogene homolog A (ras related)	7	-1.56	0.0453	0.443	0.0828	ENSG00000006451	Bn_IX9d16seK5zglB4
			-1.55	0.000231	0.128	0.0896		N5WJVUcUup1pelol1Q
RTEL1	regulator of telomere elongation helicase 1	20	-1.55	0.000343	0.14	0.0633		Td4gleJxfqt6rq.eoA
TRAPPC11	trafficking protein particle complex 11	4	-1.55	0.003	0.232	0.067	ENSG00000168538	o1yHgL.6AI5Kt4tKX0
			-1.55	0.00406	0.248	0.0993		oVIueo8S_4lHuXrf38
CLIP4	CAP-GLY domain containing linker protein family, member 4	2	-1.55	0.011	0.31	0.0892	ENSG00000115295	BnCDIe6t10fulS5394
GLG1	golgi glycoprotein 1	16	-1.55	0.0125	0.322	0.0549	ENSG00000090863	rpLUl4X95EdSEB9UhA
HSPD1	heat shock 60kDa protein 1 (chaperonin)	2	-1.55	0.0159	0.345	0.0605	ENSG00000144381	NafkAf0jounueCvrqE
CD53	CD53 molecule	1	-1.55	0.0243	0.38	0.0747	ENSG00000143119	0dVAtCQiHL4Ki96pSk
ATG7	autophagy related 7	3	-1.55	0.0259	0.386	0.0943	ENSG00000197548	6pS72m_dqPQjFFL0ic
TNFSF14	tumor necrosis factor (ligand) superfamily, member 14	19	-1.55	0.036	0.416	0.0614	ENSG00000125735	9WI0RR5HUF6gGS4h7k
LRRC8D	leucine rich repeat containing 8 family, member D	1	-1.55	0.0382	0.423	0.0917	ENSG00000171492	KTRdHVIgL60ndUnR0k
SV2B	synaptic vesicle glycoprotein 2B	15	-1.55	0.0458	0.444	0.112	ENSG00000185518	iAy3e6StHqoQ7Ek96U
ALDOC	aldolase C, fructose-bisphosphate	17	-1.55	0.0465	0.446	0.0834	ENSG00000109107	NU44rJ91ep3X35eV7c
			-1.55	0.0493	0.45	0.0692		Qk5m2X1mEUIIXHn2GU
UPF2	UPF2 regulator of nonsense transcripts homolog (yeast)	10	-1.54	0.00115	0.187	0.0488	ENSG00000151461	r55UN9FJ9IDeF.ljnk
NLRX1	NLR family member X1	11	-1.54	0.00148	0.193	0.074	ENSG00000160703	uo5XRPrn910105Vf5Q
TLL2	tolloid-like 2	10	-1.54	0.00151	0.194	0.0954	ENSG00000095587	KJCftQV_lShp.gzpWE
NMT1	N-myristoyltransferase 1	17	-1.54	0.00313	0.235	0.0713	ENSG00000136448	ZkrlO3qBKhqon0X.7c
PRKAA1	protein kinase, AMP-activated, alpha 1 catalytic subunit	5	-1.54	0.0123	0.321	0.0907	ENSG00000132356	WrJeqcjugdTo3u94ek
			-1.54	0.0129	0.325	0.0861		ZnvVZDjg6k6.p4Efkg
PACSIN2	protein kinase C and casein kinase substrate in neurons 2	22	-1.54	0.0203	0.368	0.0652	ENSG00000100266	EWWW0UnOT0db9S4kjs
BUB3	BUB3 mitotic checkpoint protein	10	-1.54	0.0318	0.404	0.0633	ENSG00000154473	lSy3hs.Vfe1XLCVL54
YWHAB	tyrosine 3-monooxygenase/tryptophan 5-monooxygenase activation protein, beta polypeptide	20	-1.54	0.0321	0.404	0.0577	ENSG00000166913	feXBv597jrzPlyQkRU
AIDA	axin interactor, dorsalization associated	1	-1.54	0.0325	0.405	0.0699		oqjgg.l8f5UvXCHuL4
IFNAR1	interferon (alpha, beta and omega) receptor 1	21	-1.54	0.0351	0.411	0.103	ENSG00000142166	oVSJe6IyJe.nn.31Z0
DNAJC15	DnaJ (Hsp40) homolog, subfamily C, member 15	13	-1.54	0.0354	0.413	0.0957	ENSG00000120675	c94iSk_ze37_u8T6RU
SPTAN1	spectrin, alpha, non-erythrocytic 1	9	-1.54	0.036	0.416	0.0791		uJ5XT1h9IA2CSemXVc
COLEC11	collectin sub-family member 11	2	-1.54	0.0368	0.419	0.178	ENSG00000118004	ZCNxeeuCiiCZxmhlSc
RUVBL1	RuvB-like 1 (E. coli)	3	-1.54	0.0392	0.426	0.103	ENSG00000175792	l4opHgUXqoj6RQhRHg
MX2	myxovirus (influenza virus) resistance 2 (mouse)	21	-1.54	0.0486	0.448	0.0892	ENSG00000183486	ipfoT8uHvJa1f0jUuk
GLRA2	glycine receptor, alpha 2	X	-1.53	0.000539	0.145	0.0955	ENSG00000101958	oojru14EuydK0n4H9Q
EXT2	exostosin 2	11	-1.53	0.00101	0.177	0.0747	ENSG00000151348	lh0gF1IoN7_fXjyNS0
EYA3	eyes absent homolog 3 (Drosophila)	1	-1.53	0.00243	0.222	0.0727	ENSG00000158161	6u4O940cUVJ69SV6UI
			-1.53	0.00747	0.282	0.0629		3lf7l__qgFLhkgmLug
HIATL1	hippocampus abundant transcript-like 1	9	-1.53	0.00763	0.282	0.0826	ENSG00000148110	ZdI9eheu16_rUK4.xI
			-1.53	0.00953	0.298	0.0679		xXHdOLBd0Sc1JE5RBU
XPO6	exportin 6	16	-1.53	0.0118	0.318	0.0553	ENSG00000169180	9KZG6dOqSD5QoSdGEs
RP11-466L17.1			-1.53	0.0157	0.343	0.0812	ENSG00000234810	un9KH6Pp3X510nxI6U
			-1.53	0.0163	0.346	0.0927		QeIUQJtae7ued77gdY
OAS2	2'-5'-oligoadenylate synthetase 2, 69/71kDa	12	-1.53	0.0164	0.347	0.103	ENSG00000111335	EUAD7d6Qy8X1SMStVU
DNAJC3-AS1			-1.53	0.0211	0.372	0.0864	ENSG00000247400	cwjTtHkdSHiQSLhH8w
WIPF1	WAS/WASL interacting protein family, member 1	2	-1.53	0.0215	0.372	0.0784	ENSG00000115935	Bo3OQMydRwKFMqCJSU
IL10RB	interleukin 10 receptor, beta	21	-1.53	0.0225	0.374	0.0647	ENSG00000243646	HHQq60nQ5xEiRof_j0
OPTN	optineurin	10	-1.53	0.0235	0.376	0.0781	ENSG00000123240	feiVLO57uLyC09_eII
CHCHD4	coiled-coil-helix-coiled-coil-helix domain containing 4	3	-1.53	0.0242	0.38	0.087	ENSG00000163528	iqlTvRHp3S3LSuQ734
DYNC1I2	dynein, cytoplasmic 1, intermediate chain 2	2	-1.53	0.0278	0.391	0.0875	ENSG00000077380	BiJI_e9VkOODqRr_lg
RUVBL1	RuvB-like 1 (E. coli)	3	-1.53	0.0474	0.447	0.0953	ENSG00000175792	Q5FmV6Lfc2dU203_TU
STX6	syntaxin 6	1	-1.53	0.0479	0.448	0.0961	ENSG00000135823	Hp.0Pe6H_xT_n0X7Hk
TRIM4	tripartite motif containing 4	7	-1.52	0.000293	0.136	0.0783	ENSG00000146833	He9O76.nyrDpdSdTU4
NVL	nuclear VCP-like	1	-1.52	0.00141	0.193	0.0649	ENSG00000143748	ZU0JaSINVRGd4KFR.Q
AGK	acylglycerol kinase	7	-1.52	0.00294	0.232	0.0648	ENSG00000006530	3eV9Urj3sL7V0Hsfog
			-1.52	0.00546	0.261	0.0639		HgeOwl3_Xef7TlPCdE
LYZL1	lysozyme-like 1	10	-1.52	0.0101	0.303	0.122	ENSG00000120563	Tp6CAT7ipIhe1i6AAo
			-1.52	0.0105	0.307	0.083		3hCCnQrVArrpDgsCtI
ZNF767	zinc finger family member 767	7	-1.52	0.0121	0.32	0.0846	ENSG00000133624	3K9eJfqoUvRXE1Sn3s
EXOC2	exocyst complex component 2	6	-1.52	0.0163	0.346	0.0866	ENSG00000112685	HVE9Hnh6fR6DK9K0Wo
TMEM223	transmembrane protein 223	11	-1.52	0.0233	0.376	0.0894		x9f4JKzfk6VFquC1eU
ATG4A	autophagy related 4A, cysteine peptidase	X	-1.52	0.0255	0.386	0.0942	ENSG00000101844	BkpTml3tE3HQd574Tk
ZNF263			-1.52	0.0292	0.396	0.0988	ENSG00000006194	rn8b5dO4ufTJKu4Z6U
ZSWIM6			-1.52	0.0313	0.403	0.0883	ENSG00000130449	E65AL7Uu3fvV9HIgTk
RASAL3	RAS protein activator like 3	19	-1.52	0.0379	0.422	0.082		QrfotBVJV0CRXl0OiE
RRN3P1	RNA polymerase I transcription factor homolog (S. cerevisiae) pseudogene 1	16	-1.52	0.0383	0.424	0.0884		0UknJcRUSc.5_71HbU
CLOCK	clock circadian regulator	4	-1.52	0.0463	0.446	0.095	ENSG00000134852	95AnNWVVFeVTgH4k9A
CMAHP	cytidine monophospho-N-acetylneuraminic acid hydroxylase, pseudogene	6	-1.51	0.000328	0.14	0.0711		fRUHoLT147nuJIOpeY
KRT39	keratin 39	17	-1.51	0.00276	0.23	0.111		0F5AK5g5yBiIOeB6DU
ARHGAP9	Rho GTPase activating protein 9	12	-1.51	0.00295	0.232	0.0523	ENSG00000123329	uY6is7vVIElKEIK2vI
			-1.51	0.00439	0.251	0.0658		NpqHpVkVRllVea5kWQ
ASPN	asporin	9	-1.51	0.0068	0.276	0.121	ENSG00000106819	WoejB3iARNyzB4MJIk
STX6	syntaxin 6	1	-1.51	0.00834	0.289	0.0718	ENSG00000135823	xreslBB_kH1HX3RduI
CTAGE15	CTAGE family, member 15	7	-1.51	0.0113	0.313	0.103		KBNxUWKr8XXx.RWIXo
ATP11B	ATPase, class VI, type 11B	3	-1.51	0.0127	0.324	0.072	ENSG00000058063	6oXiEe6e3DsNfwA93k
LOC653541	double homeobox, 4-like	4	-1.51	0.0151	0.338	0.105		uOY1SFleddYl.iCjZ8
			-1.51	0.0235	0.376	0.15		KpigRBD3mrySgryoHY
NFATC3	nuclear factor of activated T-cells, cytoplasmic, calcineurin-dependent 3	16	-1.51	0.0303	0.4	0.0868	ENSG00000072736	9pSqrf3kX018M7RL_4
			-1.51	0.0308	0.401	0.0529		B3tEUex1JeGkiYh1N0
CCDC84	coiled-coil domain containing 84	11	-1.51	0.0311	0.403	0.0729	ENSG00000186166	0lB.jRJ1KFLkp6eV38
			-1.51	0.0313	0.403	0.07		rOkhAUhuqoNlJ9DKlA
MRPL20	mitochondrial ribosomal protein L20	1	-1.51	0.0397	0.427	0.085	ENSG00000242485	0peSmU6310WZJ3p5oM
PHRF1	PHD and ring finger domains 1	11	-1.51	0.0431	0.439	0.0754		E2r15nhF63uRe750S8
PLRG1	pleiotropic regulator 1	4	-1.51	0.0431	0.439	0.0846	ENSG00000171566	leieEOkU5N.qHogenE
ACO1	aconitase 1, soluble	9	-1.51	0.046	0.445	0.0954	ENSG00000122729	fX.X0i4NNSHXToytq4
TMPRSS11E			-1.51	0.046	0.445	0.116	ENSG00000087128	6jIno9ER_jshdhfRKE
RPUSD3	RNA pseudouridylate synthase domain containing 3	3	-1.51	0.049	0.449	0.0941	ENSG00000156990	lhXEuXqnWfEMtdXe9c
ZNF765	zinc finger protein 765	19	-1.5	0.000476	0.145	0.0781		KbiUeZUlUuMKP.OrFs
			-1.5	0.00135	0.193	0.106		T90R5yAgeXiHqw.sCg
TTL	tubulin tyrosine ligase	2	-1.5	0.0041	0.248	0.0652	ENSG00000114999	Bu.09EuinE0JCqK1JU
			-1.5	0.0053	0.259	0.0936		3RJJ3iCOB1_t5ed5YY
SNX27	sorting nexin family member 27	1	-1.5	0.00568	0.263	0.0578	ENSG00000143376	fhVf8JS4nqfS.9UpTk
NPTN	neuroplastin	15	-1.5	0.0106	0.307	0.0666	ENSG00000156642	iqfBe4fwwnoEtR4OrM
PAK2	p21 protein (Cdc42/Rac)-activated kinase 2	3	-1.5	0.0144	0.333	0.0631	ENSG00000180370	iWC39U9H3cgJ5QhIpI
LINC00324	long intergenic non-protein coding RNA 324	17	-1.5	0.0161	0.346	0.0912	ENSG00000178977	350EhU0LRnvoSl26ZA
TPM3	tropomyosin 3	1	-1.5	0.0195	0.363	0.0994		ZPdeXSXViyeo8SkXlE
ATP1A1OS	ATP1A1 opposite strand	1	-1.5	0.0199	0.366	0.106		xXJCQUrjnjAeetKh04
			-1.5	0.0207	0.37	0.0915		NtfXqtw3cX.k44pJ4o
RASA3	RAS p21 protein activator 3	13	-1.5	0.0213	0.372	0.0717	ENSG00000185989	3TXADqtSkhV1IXRHlg
ABCC5	ATP-binding cassette, sub-family C (CFTR/MRP), member 5	3	-1.5	0.0252	0.383	0.0858	ENSG00000114770	Tv67vVkBVf7nuqesnQ
PRKAR1A	protein kinase, cAMP-dependent, regulatory, type I, alpha	17	-1.5	0.0268	0.389	0.0653	ENSG00000108946	cuQcHh3vPjV915X9Uo
PCID2	PCI domain containing 2	13	-1.5	0.0297	0.397	0.0581	ENSG00000126226	Hm4Kedp0f9cLuvXgp4
OXR1	oxidation resistance 1	8	-1.5	0.0313	0.403	0.0813	ENSG00000164830	i.1X2t9RJLPPt.ui_E
ARL17B	ADP-ribosylation factor-like 17B	17	-1.5	0.0365	0.418	0.119		63qPMpuJRbtaXm88f8
CES3	carboxylesterase 3	16	-1.5	0.0378	0.422	0.107	ENSG00000172828	TNhRUKnii5q5Emah6Q
ACTR3	ARP3 actin-related protein 3 homolog (yeast)	2	-1.5	0.0388	0.425	0.0712	ENSG00000115091	lgiwIQi76FLPkvey7Q
SPHK2	sphingosine kinase 2	19	-1.5	0.0425	0.438	0.0906	ENSG00000063176	xTNV723TmbXW1UNwAk
CMIP	c-Maf inducing protein	16	-1.5	0.0452	0.443	0.0626	ENSG00000153815	339VXWtUx9Ekd65qCA
MLKL	mixed lineage kinase domain-like	16	-1.5	0.0476	0.447	0.075	ENSG00000168404	l4OKUNCFIIFHQkjVJU
HNRNPM	heterogeneous nuclear ribonucleoprotein M	19	1.5	0.000209	0.128	0.0357	ENSG00000099783	9l5aOODpOCeLpYiPhs
USP13	ubiquitin specific peptidase 13 (isopeptidase T-3)	3	1.5	0.000305	0.136	0.0753	ENSG00000058056	EpQlYKFyLQo6N6BM4k
HNRNPM	heterogeneous nuclear ribonucleoprotein M	19	1.5	0.000449	0.144	0.0468		KblNiOibpB9ooJ9kr0
AGAP1	ArfGAP with GTPase domain, ankyrin repeat and PH domain 1	2	1.5	0.000459	0.144	0.109	ENSG00000157985	Ne1KIBDBaBBJLqKuVE
QTRTD1	queuine tRNA-ribosyltransferase domain containing 1	3	1.5	0.000533	0.145	0.0567	ENSG00000151576	HqTXTB31ODpCqx86AE
TNPO1	transportin 1	5	1.5	0.000571	0.145	0.0511	ENSG00000083312	HrVfcM_l0wKr1Hsf1k
PHF5A	PHD finger protein 5A	22	1.5	0.000765	0.161	0.0374	ENSG00000100410	rfkkneukntfigX_u7o
DUSP11	dual specificity phosphatase 11 (RNA/RNP complex 1-interacting)	2	1.5	0.000918	0.172	0.0791	ENSG00000144048	NhSJ6XgDx67h.w8vSs
NUP88	nucleoporin 88kDa	17	1.5	0.00105	0.18	0.0484	ENSG00000108559	QFRTz3S5cUmAuT0tTU
PEX13	peroxisomal biogenesis factor 13	2	1.5	0.00198	0.209	0.081	ENSG00000162928	folGvnj3_jgSgnl.g0
HM13	histocompatibility (minor) 13	20	1.5	0.00283	0.231	0.0781	ENSG00000101294	BSniAR4yFCK6Uq9Ugo
SAAL1	serum amyloid A-like 1	11	1.5	0.00425	0.25	0.0561	ENSG00000166788	EQKIa6dKiwKClL4kBI
PSMA3	proteasome (prosome, macropain) subunit, alpha type, 3	14	1.5	0.00491	0.256	0.0589	ENSG00000100567	Q7lNpAlKQnkCGgMiCc
PIK3C2A	phosphatidylinositol-4-phosphate 3-kinase, catalytic subunit type 2 alpha	11	1.5	0.00498	0.257	0.0987		6nDfSVsUALIuiXf5HE
CCDC176	coiled-coil domain containing 176	14	1.5	0.00763	0.282	0.0951	ENSG00000119636	iStkhHQBNfRTkPDv74
TMSB15B	thymosin beta 15B	X	1.5	0.00789	0.285	0.0829	ENSG00000158427	oSXq3SVZsaX9GLfQl8
PHLPP2	PH domain and leucine rich repeat protein phosphatase 2	16	1.5	0.0102	0.303	0.0832	ENSG00000040199	x99U7IX0kAlrH6CUSk
SREBF1	sterol regulatory element binding transcription factor 1	17	1.5	0.0104	0.307	0.0942	ENSG00000072310	lXXuxKgiKrE.V7nhoI
GFOD1	glucose-fructose oxidoreductase domain containing 1	6	1.5	0.0114	0.315	0.129		6UweKIQyXqh5OzVEo4
ZNF18	zinc finger protein 18	17	1.5	0.0119	0.319	0.0613		QOo8nstHnzqCBdI0lU
ISCU	iron-sulfur cluster scaffold homolog (E. coli)	12	1.5	0.0158	0.343	0.0439	ENSG00000136003	cUnv1Ree5LRfI70glk
PSMD10	proteasome (prosome, macropain) 26S subunit, non-ATPase, 10	X	1.5	0.0223	0.374	0.0669	ENSG00000101843	0p77i30kV1TsXzNXd4
MRPL22	mitochondrial ribosomal protein L22	5	1.5	0.0227	0.375	0.0607	ENSG00000082515	rMA_.NdRB5eiBdohSQ
GSTM2	glutathione S-transferase mu 2 (muscle)	1	1.5	0.0258	0.386	0.121	ENSG00000213366	xO1_IgFCz_JUnl6OX0
NKIRAS1	NFKB inhibitor interacting Ras-like 1	3	1.5	0.0366	0.418	0.106	ENSG00000197885	BW..XyUhV74yFIx_Kk
MARCH5	membrane-associated ring finger (C3HC4) 5	10	1.5	0.0389	0.426	0.0833	ENSG00000198060	0eQuXihSLpdyVYPgR8
CXorf40B	chromosome X open reading frame 40B	X	1.5	0.045	0.442	0.106	ENSG00000197021	NkX0P5TbhkhezA8rwI
PKD2	polycystic kidney disease 2 (autosomal dominant)	4	1.51	0.000115	0.111	0.093	ENSG00000118762	9tLUN1DiBOJAyF.Ur4
TAF5L	TAF5-like RNA polymerase II, p300/CBP-associated factor (PCAF)-associated factor, 65kDa	1	1.51	0.000442	0.144	0.0991	ENSG00000135801	TJHjkp5BOjgfgJ.OcY
PEMT	phosphatidylethanolamine N-methyltransferase	17	1.51	0.00058	0.145	0.0955	ENSG00000133027	QrpKl4eeaKXaQz4.yE
UBE2D3	ubiquitin-conjugating enzyme E2D 3	4	1.51	0.00204	0.209	0.046	ENSG00000109332	u5zuNQFSOFVy5SI_Ro
DNAJC25	DnaJ (Hsp40) homolog, subfamily C , member 25	9	1.51	0.0024	0.222	0.08	ENSG00000059769	T5PwlIBisTp7ud97QU
			1.51	0.00261	0.226	0.0628		9fSXbyEl646KOCAU7k
NOP58	NOP58 ribonucleoprotein	2	1.51	0.00531	0.259	0.0453	ENSG00000055044	lNFaERNOfCPQeokxSo
FAM183B	acyloxyacyl hydrolase (neutrophil)	7	1.51	0.0062	0.266	0.137		9ZRCyTdJ7otKV6Pw5U
PDIK1L	PDLIM1 interacting kinase 1 like	1	1.51	0.00633	0.267	0.0801	ENSG00000175087	cpJ7pS4AzqvsS8vXIM
PPP4R4	protein phosphatase 4, regulatory subunit 4	14	1.51	0.00754	0.282	0.135	ENSG00000119698	KHtL34jMW7gnPtJ93M
BRF2	BRF2, subunit of RNA polymerase III transcription initiation factor, BRF1-like	8	1.51	0.0097	0.3	0.0667	ENSG00000104221	fp3_eev4PoRHnmnXXk
RNF10	ring finger protein 10	12	1.51	0.0128	0.325	0.0685	ENSG00000022840	KoCewdGCV4hecVcI2I
MLL5	myeloid/lymphoid or mixed-lineage leukemia 5 (trithorax homolog, Drosophila)	7	1.51	0.0191	0.362	0.0724	ENSG00000005483	Eqvau3bu4E0Stz3owk
CDCA4	cell division cycle associated 4	14	1.51	0.0216	0.372	0.105	ENSG00000170779	33_7VUeyKGuJZJ5NBc
MUL1	mitochondrial E3 ubiquitin protein ligase 1	1	1.51	0.0226	0.374	0.0827	ENSG00000090432	ruQhI6p7.VUXeLL6K0
MED19	mediator complex subunit 19	11	1.51	0.0231	0.376	0.0594	ENSG00000156603	TAnl9SnfoR5fqJNeSc
PPIF	peptidylprolyl isomerase F	10	1.51	0.026	0.387	0.107	ENSG00000108179	HeDVJ11Xy4VQt79XSc
ST7	suppression of tumorigenicity 7	7	1.51	0.0464	0.446	0.0906	ENSG00000004866	it7pFJwRo3iIJXtdR0
HIATL1	hippocampus abundant transcript-like 1	9	1.51	0.0467	0.446	0.0793		QpHs9.F59UNUeOKNJU
PEAK1	NKF3 kinase family member	15	1.52	0.000341	0.14	0.1	ENSG00000173517	inKEhSkktOiCrIkiDk
EIF4H	eukaryotic translation initiation factor 4H	7	1.52	0.00109	0.182	0.0425	ENSG00000106682	Z5J7creaUTfqhEeh70
AC004987.9			1.52	0.00117	0.187	0.0876	ENSG00000233225	H1M9ddNF6xc7qFVrro
YTHDF3	YTH domain family, member 3	8	1.52	0.00125	0.19	0.0721	ENSG00000185728	oqhQCoiJeq3EIohE00
ZNF207	zinc finger protein 207	17	1.52	0.00145	0.193	0.0445	ENSG00000010244	NVJ7oUeXgK.sSOTlEs
			1.52	0.0024	0.222	0.0565		rDrnu1ntRIAZXwslcU
NUP54	nucleoporin 54kDa	4	1.52	0.00305	0.233	0.0686	ENSG00000138750	xeTSF9fCDgFhROioAI
CAMLG	calcium modulating ligand	5	1.52	0.00312	0.235	0.038	ENSG00000164615	ZrdJSVyIeffu.u097U
OTUD4	OTU domain containing 4	4	1.52	0.00486	0.256	0.0655	ENSG00000164164	E13QN9B35VO3X6SSjk
ADPRHL2	ADP-ribosylhydrolase like 2	1	1.52	0.00549	0.261	0.0534	ENSG00000116863	HhIZKavz.oqsfuk.14
SRSF10	serine/arginine-rich splicing factor 10	1	1.52	0.00608	0.265	0.0545		Z3inaWXiWaGv54lby4
HAS3	hyaluronan synthase 3	16	1.52	0.00625	0.266	0.0869	ENSG00000103044	3kkAUB6t9J.NVv35Co
SULT1A1	sulfotransferase family, cytosolic, 1A, phenol-preferring, member 1	16	1.52	0.00631	0.267	0.078	ENSG00000196502	frdpfcZaziT3UqAo4Q
			1.52	0.00732	0.28	0.0922		KeIG_W4Ip8AkIVoumE
SPATA2	spermatogenesis associated 2	20	1.52	0.00895	0.294	0.0837	ENSG00000158480	QaQ5elR14idy.3L.U8
MRPL47	mitochondrial ribosomal protein L47	3	1.52	0.00958	0.298	0.0895	ENSG00000136522	QvlwixFA7hNf0UMyPE
PATZ1	POZ (BTB) and AT hook containing zinc finger 1	22	1.52	0.0101	0.303	0.0774	ENSG00000100105	QeUie6gKfdSl40fgaE
DRAXIN	dorsal inhibitory axon guidance protein	1	1.52	0.0107	0.308	0.17	ENSG00000162490	rspPNFOYSvihbikZ6I
DNAJB9	DnaJ (Hsp40) homolog, subfamily B, member 9	7	1.52	0.0117	0.318	0.065	ENSG00000128590	iokLvXnlL39d.Kbr4g
ATXN2L	ataxin 2-like	16	1.52	0.0137	0.329	0.115	ENSG00000168488	B6IGGOpkeCKIJEuS1I
BCLAF1	BCL2-associated transcription factor 1	6	1.52	0.0167	0.348	0.0936	ENSG00000029363	WR.Yo.kubckXI8SUoE
GPM6B	glycoprotein M6B	X	1.52	0.0168	0.349	0.136	ENSG00000046653	ExO1zRe9Pul7konrlE
DCAF4	DDB1 and CUL4 associated factor 4	14	1.52	0.0201	0.366	0.0788	ENSG00000119599	0S44hriOv4tdrl6sko
EPG5	ectopic P-granules autophagy protein 5 homolog (C. elegans)	18	1.52	0.025	0.382	0.084	ENSG00000152223	Bl7eDSjpCekt6iiTv8
NGRN	neugrin, neurite outgrowth associated	15	1.52	0.0271	0.389	0.0581		6XusudUt4XeyF9LHR0
ANKRD36			1.52	0.028	0.392	0.119	ENSG00000135976	lk_CnN7hCgj3vWDOlE
ELMSAN1	ELM2 and Myb/SANT-like domain containing 1	14	1.52	0.0295	0.397	0.0932	ENSG00000156030	fpqAeFy5e75IU.eK3U
UBE2D2	ubiquitin-conjugating enzyme E2D 2	5	1.52	0.0431	0.439	0.12	ENSG00000131508	cq6SRE2tRXn7UgHvCI
EIF5	eukaryotic translation initiation factor 5	14	1.52	0.0435	0.439	0.0958	ENSG00000100664	TJem9nZnd_fDpA_6mI
OR8B8	olfactory receptor, family 8, subfamily B, member 8	11	1.53	2.8e-05	0.0794	0.0817	ENSG00000197125	rSbk46u4X3uUMF_0FE
UPRT	uracil phosphoribosyltransferase (FUR1) homolog (S. cerevisiae)	X	1.53	0.000256	0.128	0.0541	ENSG00000094841	iWqO3o54QqIlCx7w5Q
NGDN	neuroguidin, EIF4E binding protein	14	1.53	0.000416	0.144	0.0578	ENSG00000129460	lSkl8uIOFR9v8JdNUk
C14orf166	chromosome 14 open reading frame 166	14	1.53	0.000435	0.144	0.0487	ENSG00000087302	QedA95j55EyKJ0iJxI
ZNF286B	zinc finger protein 286B	17	1.53	0.000689	0.159	0.0759		K65ulM.AReItCS9If4
USP42	ubiquitin specific peptidase 42	7	1.53	0.000868	0.169	0.094	ENSG00000106346	uVBoiUPtxt_zkuetRE
TFB2M	transcription factor B2, mitochondrial	1	1.53	0.00121	0.189	0.077	ENSG00000162851	Bt_RCUpI0.dcJ4zT6c
			1.53	0.00168	0.198	0.0623		WynqEeprf56x56oS2I
CDC14A	cell division cycle 14A	1	1.53	0.00184	0.205	0.0766	ENSG00000079335	HiibxNeM19Snnwg6Hk
GPRASP2	G protein-coupled receptor associated sorting protein 2	X	1.53	0.00191	0.209	0.095	ENSG00000158301	lFF5Z40l871QIleLLk
HPS4	Hermansky-Pudlak syndrome 4	22	1.53	0.00261	0.226	0.133	ENSG00000100099	9.etSLVgVYkeo5enHU
TOMM20	translocase of outer mitochondrial membrane 20 homolog (yeast)	1	1.53	0.00262	0.226	0.038		Tsifky2kdLA7_vX.lU
TMEM59	transmembrane protein 59	1	1.53	0.00363	0.242	0.0468	ENSG00000116209	BieNPnX3RdeU4x7S8U
DDX47	DEAD (Asp-Glu-Ala-Asp) box polypeptide 47	12	1.53	0.0037	0.242	0.0486		ol..J5C0KHK_OOVOF4
KLHDC2	kelch domain containing 2	14	1.53	0.00488	0.256	0.0569	ENSG00000165516	0lzjRfk6EkNewE0SLo
PTPN1	protein tyrosine phosphatase, non-receptor type 1	20	1.53	0.0061	0.265	0.0446	ENSG00000196396	iFeSJzriu6MKfK5Sns
KLHL28	kelch-like family member 28	14	1.53	0.00614	0.265	0.0808	ENSG00000179454	fX87ba60dKt9c3gxLk
FAH	fumarylacetoacetate hydrolase (fumarylacetoacetase)	15	1.53	0.0072	0.28	0.0868	ENSG00000103876	fadTvoHtugqBglTIXo
POLR2D	polymerase (RNA) II (DNA directed) polypeptide D	2	1.53	0.0084	0.289	0.0677		WlAitRBSu5HvR5JU.k
VAPA	VAMP (vesicle-associated membrane protein)-associated protein A, 33kDa	18	1.53	0.0121	0.32	0.123	ENSG00000101558	WoDp87BcQh6IEg7h6U
C19orf73	chromosome 19 open reading frame 73	19	1.53	0.0164	0.347	0.11	ENSG00000221916	9dZfSFyoit8F3vdId4
ELMSAN1	ELM2 and Myb/SANT-like domain containing 1	14	1.53	0.0167	0.348	0.0762	ENSG00000156030	34Kf76KoSJEoEl_Et4
KLHL11	kelch-like family member 11	17	1.53	0.0203	0.368	0.105	ENSG00000178502	ENtGV4E4pi5QndI_Dk
			1.53	0.0204	0.369	0.0738		iAo6EDG6hLt10gENpU
SSFA2	sperm specific antigen 2	2	1.53	0.0219	0.374	0.105	ENSG00000138434	iukKCAu9Yk2uncGUEk
MFAP1	microfibrillar-associated protein 1	15	1.53	0.0224	0.374	0.0869	ENSG00000140259	ir_h054gFRKAke1Kyg
DEGS1	delta(4)-desaturase, sphingolipid 1	1	1.53	0.0243	0.38	0.0683	ENSG00000143753	inSCdV6RD9IsIna4xQ
RPL32	ribosomal protein L32	3	1.53	0.0245	0.38	0.0793		BF16jZN6IuXLPeUn2g
TBC1D15	TBC1 domain family, member 15	12	1.53	0.026	0.387	0.0756	ENSG00000121749	iR3eUuiUgOElQRIxS4
NRBF2	nuclear receptor binding factor 2	10	1.53	0.027	0.389	0.0785		Z66WiqeXzP4BOf3NOQ
RP11-60I3.5			1.53	0.0275	0.39	0.124	ENSG00000255145	QukXrSjodHAo.BUh94
MYBL1	v-myb myeloblastosis viral oncogene homolog (avian)-like 1	8	1.53	0.0324	0.405	0.206		NOUhME7JJTH5OgHhxE
MATR3	matrin 3	5	1.53	0.038	0.422	0.108	ENSG00000015479	HPuot1m1Z2eoiKxd18
ZNF541	zinc finger protein 541	19	1.53	0.0453	0.443	0.108	ENSG00000118156	xNLqAAX4jdQRnqVdXo
DHX57			1.54	8.17e-05	0.0982	0.0778	ENSG00000163214	c50MlE7JSu_ez6EkSs
ILF2	interleukin enhancer binding factor 2	1	1.54	0.00021	0.128	0.0466	ENSG00000143621	cqCHolwnl5x6n8TrhI
TFB2M	transcription factor B2, mitochondrial	1	1.54	0.000434	0.144	0.0674	ENSG00000162851	0V6CMrJByHtv.romvQ
ZNF789	zinc finger protein 789	7	1.54	0.000563	0.145	0.102	ENSG00000198556	oNUVfkAhSluglO9UUk
NCAPH2	non-SMC condensin II complex, subunit H2	22	1.54	0.000992	0.177	0.0999	ENSG00000025770	HLanrKKi7eilPnl1dA
			1.54	0.001	0.177	0.0561		inknn3vSUfkES79Qd0
GPAA1	glycosylphosphatidylinositol anchor attachment 1	8	1.54	0.00117	0.187	0.0738	ENSG00000197858	xIp4p7rnhHnpj85J6U
LNX1	ligand of numb-protein X 1, E3 ubiquitin protein ligase	4	1.54	0.00135	0.193	0.0944	ENSG00000072201	upULoFfhf90jDe7OxE
MAGI3	membrane associated guanylate kinase, WW and PDZ domain containing 3	1	1.54	0.0016	0.196	0.119	ENSG00000081026	xTr_nX1re51xuAViQQ
TSN	translin	2	1.54	0.00168	0.198	0.0805	ENSG00000211460	9iB8LpwIjiEBOStnHo
SRSF10	serine/arginine-rich splicing factor 10	1	1.54	0.00175	0.202	0.082		cACBRcjUDdLQjRLcrc
FBXO8	F-box protein 8	4	1.54	0.00322	0.237	0.066	ENSG00000164117	BofJIzqrxNLnrT7JeI
TRIM23	tripartite motif containing 23	5	1.54	0.00516	0.259	0.0785	ENSG00000113595	WqHs4KvoendGkH7J54
ST6GALNAC4	ST6 (alpha-N-acetyl-neuraminyl-2,3-beta-galactosyl-1,3)-N-acetylgalactosaminide alpha-2,6-sialyltransferase 4	9	1.54	0.00559	0.261	0.0909	ENSG00000136840	Wf7V6p46VUHRSTThfs
ZNF136			1.54	0.00588	0.264	0.107	ENSG00000196646	ftJOrS01fDIRNAjRLo
PCF11	PCF11, cleavage and polyadenylation factor subunit, homolog (S. cerevisiae)	11	1.54	0.00725	0.28	0.0953		9r9NfQCqvWIiRbKn.c
ELK4	ELK4, ETS-domain protein (SRF accessory protein 1)	1	1.54	0.00815	0.288	0.0806	ENSG00000158711	xUeoMeJU3dXEn3fEUk
CCL28	chemokine (C-C motif) ligand 28	5	1.54	0.00933	0.298	0.0916	ENSG00000151882	xrR.n54VfXTL7_nPn0
SON	SON DNA binding protein	21	1.54	0.0106	0.307	0.0757	ENSG00000159140	KnCnrtX8UUBcCXkXUU
HSF2	heat shock transcription factor 2	6	1.54	0.0183	0.359	0.0731	ENSG00000025156	QURHfkif0rvHSeTLxk
WBP11	WW domain binding protein 11	12	1.54	0.02	0.366	0.0563	ENSG00000084463	NnBNT1f0xRT.RXv31U
SNORA3	small nucleolar RNA, H/ACA box 3	11	1.54	0.0221	0.374	0.0924		upyLRn6s2nPl4u5yLU
RB1CC1	RB1-inducible coiled-coil 1	8	1.54	0.0236	0.377	0.0638	ENSG00000023287	uS6PrTer3AqCLe5xwU
CENPN	centromere protein N	16	1.54	0.0269	0.389	0.116	ENSG00000166451	Q9G111OeKZDEWferSg
ISCA1	iron-sulfur cluster assembly 1 homolog (S. cerevisiae)	9	1.54	0.0272	0.389	0.0795	ENSG00000135070	0FSDzn.oO610exKIO4
BEX2	brain expressed X-linked 2	X	1.54	0.0323	0.404	0.0904	ENSG00000133134	HKiFXn1wHxE.uuxf7Y
ARID4A	AT rich interactive domain 4A (RBP1-like)	14	1.54	0.0334	0.407	0.0869	ENSG00000032219	9kY3XkIM1WRNAjoiAg
HIF1A	hypoxia inducible factor 1, alpha subunit (basic helix-loop-helix transcription factor)	14	1.54	0.0344	0.41	0.132	ENSG00000100644	Q8SSUhjTknHE0f36AY
PLEKHM2	pleckstrin homology domain containing, family M (with RUN domain) member 2	1	1.54	0.037	0.42	0.0608	ENSG00000116786	Tl6TU74TfeHtV5_nok
			1.55	6.11e-05	0.0885	0.0962		iXdrtCIBO0uLF6FNHw
HNRNPM	heterogeneous nuclear ribonucleoprotein M	19	1.55	0.000554	0.145	0.0851	ENSG00000099783	ZYeuo6s6hSulSg48c0
TTC25	tetratricopeptide repeat domain 25	17	1.55	0.0022	0.215	0.0889	ENSG00000204815	HlNrIjijSgnrvSKjTo
BNIP1	BCL2/adenovirus E1B 19kDa interacting protein 1	5	1.55	0.00227	0.218	0.0862	ENSG00000113734	xde.Sje169eJ3KecJ4
BOD1	biorientation of chromosomes in cell division 1	5	1.55	0.00244	0.223	0.0673	ENSG00000145919	iykwoB2.kp3e1Knn14
TCTE1	t-complex-associated-testis-expressed 1	6	1.55	0.00245	0.223	0.137	ENSG00000146221	crnZTQRRHRSTQXteQU
CDC5L	cell division cycle 5-like	6	1.55	0.00282	0.231	0.078	ENSG00000096401	lVaKci7cAghvSYQQgI
NRTN	neurturin	19	1.55	0.00343	0.241	0.105	ENSG00000171119	ixihiu19ehmRJZxRGs
PLK4	polo-like kinase 4	4	1.55	0.00373	0.242	0.0878	ENSG00000142731	9q1S_vuSkou33NLzF0
			1.55	0.0052	0.259	0.101		WoS7f_FBRSn4KcQiGI
MOB4	MOB family member 4, phocein	2	1.55	0.00714	0.279	0.0671		fxFV3VGC.O.o8TkbuI
ASB3	ankyrin repeat and SOCS box containing 3	2	1.55	0.0124	0.321	0.092		xfGaEbncS_h_eUqCkM
MLTK	sterile alpha motif and leucine zipper containing kinase AZK	2	1.55	0.0124	0.321	0.12	ENSG00000091436	TdRf7_R3vl7iif3pO4
ASB8	ankyrin repeat and SOCS box containing 8	12	1.55	0.0141	0.331	0.0636	ENSG00000177981	NqLqAJOwidf_461NxU
CUX1	cut-like homeobox 1	7	1.55	0.0153	0.339	0.0794	ENSG00000257923	9uP1Er3oMHfEn_X7tc
DUSP10	dual specificity phosphatase 10	1	1.55	0.0214	0.372	0.148	ENSG00000143507	lpeo0F6ntREgBABUFA
BLOC1S2	biogenesis of lysosomal organelles complex-1, subunit 2	10	1.55	0.0231	0.376	0.0908		WQuio7aBKef6ejyRas
NFKBIA	nuclear factor of kappa light polypeptide gene enhancer in B-cells inhibitor, alpha	14	1.55	0.0249	0.382	0.0683	ENSG00000100906	iihieVzjh7u.opSbeE
NAF1	nuclear assembly factor 1 homolog (S. cerevisiae)	4	1.55	0.0263	0.387	0.0869	ENSG00000145414	cXUUeXXUV33ojLD3T8
UBE2G1	ubiquitin-conjugating enzyme E2G 1	17	1.55	0.0303	0.4	0.0811	ENSG00000132388	Tc56SFcOiHRecO_OeY
G3BP2	GTPase activating protein (SH3 domain) binding protein 2	4	1.55	0.0319	0.404	0.0839	ENSG00000138757	rVX_Dit9Tv4qAt_Rz4
TRMT10C	tRNA methyltransferase 10 homolog C (S. cerevisiae)	3	1.55	0.0412	0.434	0.0874	ENSG00000174173	HkIp3kPb1QiAEx6.3o
			1.55	0.042	0.437	0.139	ENSG00000270348	rnvF0XkhOFcsDcG5_k
HNRNPM	heterogeneous nuclear ribonucleoprotein M	19	1.56	0.000149	0.126	0.0408		ZbnsZYTQjog6gtQqu4
UQCRFS1	ubiquinol-cytochrome c reductase, Rieske iron-sulfur polypeptide 1	19	1.56	0.000482	0.145	0.0435	ENSG00000169021	lq1513QX4LVRs4vRS4
GTF3C4	general transcription factor IIIC, polypeptide 4, 90kDa	9	1.56	0.000934	0.172	0.0774	ENSG00000125484	3Igo5HooJaFdGLoiC0
AKAP8	A kinase (PRKA) anchor protein 8	19	1.56	0.00132	0.192	0.0533	ENSG00000105127	KDpXnu0v1e6X.gexN0
GTDC2	glycosyltransferase-like domain containing 2	3	1.56	0.00135	0.193	0.0964	ENSG00000144647	3CoXh9V91TXgT_xV6I
UTP23	UTP23, small subunit (SSU) processome component, homolog (yeast)	8	1.56	0.00237	0.222	0.0585	ENSG00000147679	xXTqohknuRRCO7vAIk
EMC3	ER membrane protein complex subunit 3	3	1.56	0.00276	0.23	0.0477		6n9CEi6gn_ieGjRS6k
IP6K2	inositol hexakisphosphate kinase 2	3	1.56	0.00278	0.23	0.113	ENSG00000068745	urVCoE0vcYhXV54jmQ
SEPT7P2	septin 7 pseudogene 2	7	1.56	0.0033	0.239	0.0787		QX1B0LJBMF11eadyXk
MRPL44	mitochondrial ribosomal protein L44	2	1.56	0.00752	0.282	0.0586	ENSG00000135900	ZVAgF_IkgCJNHlJyWU
FAM115C	family with sequence similarity 115, member C	7	1.56	0.00798	0.286	0.126		WU1ekXcsBNcSjnqfik
C19orf52	chromosome 19 open reading frame 52	19	1.56	0.00862	0.291	0.0736	ENSG00000142444	6JRerWovqhJIGH4RO8
PARP2	poly (ADP-ribose) polymerase 2	14	1.56	0.0121	0.321	0.0773	ENSG00000129484	uqLEuU8oUkLhEoPeDU
WDR78	WD repeat domain 78	1	1.56	0.017	0.349	0.145	ENSG00000152763	6ilEoTjqe9zAk9wuiI
TET2	tet methylcytosine dioxygenase 2	4	1.56	0.0213	0.372	0.111	ENSG00000168769	Ec.lJdf9wPuIT36KBI
BHLHE40	basic helix-loop-helix family, member e40	3	1.56	0.0256	0.386	0.104	ENSG00000134107	TrUix_.1Y7tSUnWSSc
ARID4A	AT rich interactive domain 4A (RBP1-like)	14	1.56	0.029	0.394	0.114	ENSG00000032219	r4o5Dl3jal4Bfr_U4I
TUBB6			1.56	0.0304	0.4	0.137	ENSG00000176014	667aVdEDklC07Dy03o
SLC5A3	solute carrier family 5 (sodium/myo-inositol cotransporter), member 3	21	1.56	0.033	0.406	0.0971		Ef55fkq_sSyn0ch8nk
LPAR2	lysophosphatidic acid receptor 2	19	1.56	0.0365	0.418	0.0787	ENSG00000064547	WJJIh4quSLuJ6gK.uk
FBXO3	F-box protein 3	11	1.56	0.0442	0.44	0.097	ENSG00000110429	6hlnnRl..JCX3njoJE
MED9	mediator complex subunit 9	17	1.57	5.57e-06	0.0599	0.0641	ENSG00000141026	Zq6l7.CneEjFGATgkY
SYS1	SYS1 Golgi-localized integral membrane protein homolog (S. cerevisiae)	20	1.57	6.32e-05	0.0885	0.0637	ENSG00000204070	HU3uvomXf6j0fQrfuU
YTHDF2	YTH domain family, member 2	1	1.57	0.0002	0.128	0.0452		6ogR_L7gr.qTUVSAuo
TFAM	transcription factor A, mitochondrial	10	1.57	0.00054	0.145	0.06	ENSG00000108064	HlBzpe6NA1JeeXn.zo
BNIP1	BCL2/adenovirus E1B 19kDa interacting protein 1	5	1.57	0.000716	0.159	0.0821	ENSG00000113734	oSepaCfNEAxDZaieGg
SPRTN	SprT-like N-terminal domain	1	1.57	0.00218	0.215	0.0834	ENSG00000010072	clNUo7i6t4IxPVAwGE
ZBTB5	zinc finger and BTB domain containing 5	9	1.57	0.00284	0.231	0.0689	ENSG00000168795	QqfN3jE56JXl3Uecjo
TRIAP1	TP53 regulated inhibitor of apoptosis 1	12	1.57	0.0036	0.242	0.0545	ENSG00000170855	955N68DtqsqqCeCudk
CIR1	corepressor interacting with RBPJ, 1	2	1.57	0.00607	0.265	0.0793	ENSG00000138433	uKiEKAakSYDXrgiQJI
EIF1B	eukaryotic translation initiation factor 1B	3	1.57	0.00779	0.284	0.0688	ENSG00000114784	NeUv3for6T7AooEnwo
MNT	MNT, MAX dimerization protein	17	1.57	0.00992	0.302	0.0797	ENSG00000070444	ZVIrpX78S4odpR7t3s
GTF2B	general transcription factor IIB	1	1.57	0.011	0.31	0.0758	ENSG00000137947	QTd7pJpJz8TpdEpNJ4
ZNF326	zinc finger protein 326	1	1.57	0.0117	0.318	0.0962	ENSG00000162664	6ldJd5TofYoY8REdZc
FBXO21	F-box protein 21	12	1.57	0.0138	0.33	0.0522	ENSG00000135108	3TqnUoJezRe7C_s.qQ
ZNF136			1.57	0.0172	0.351	0.0869	ENSG00000196646	Qt6QEojno.Q1SSpdHI
HAUS8	HAUS augmin-like complex, subunit 8	19	1.57	0.0326	0.405	0.092		oOmVVJa6z9DQhLl5Ig
ELK4	ELK4, ETS-domain protein (SRF accessory protein 1)	1	1.57	0.0421	0.437	0.127	ENSG00000158711	6iviRSDdIPxRQIHTU4
MLTK	sterile alpha motif and leucine zipper containing kinase AZK	2	1.58	3.55e-05	0.084	0.0963	ENSG00000091436	6hvwI7qJAJ4SJLUEVY
PLEKHM1			1.58	4.97e-05	0.0885	0.0791	ENSG00000225190	EtTSWKLowlA7ro2IQ4
SENP2	SUMO1/sentrin/SMT3 specific peptidase 2	3	1.58	0.000231	0.128	0.0737	ENSG00000163904	oqde_X9IoLeEcSb6RI
DSTYK	dual serine/threonine and tyrosine protein kinase	1	1.58	0.000508	0.145	0.0661		3qwoqLpfiEfs9QHdeg
BNIP2	BCL2/adenovirus E1B 19kDa interacting protein 2	15	1.58	0.000582	0.145	0.0504	ENSG00000140299	QnO7Uqz51Xi7M4ueLI
EIF1AD	eukaryotic translation initiation factor 1A domain containing	11	1.58	0.000742	0.161	0.0987		om57IN1Td4BKbgBex4
DPM1	dolichyl-phosphate mannosyltransferase polypeptide 1, catalytic subunit	20	1.58	0.00135	0.193	0.0587	ENSG00000000419	HJbqlD.8HSN_eIUok0
DUSP11	dual specificity phosphatase 11 (RNA/RNP complex 1-interacting)	2	1.58	0.00148	0.193	0.059	ENSG00000144048	udc1Je_oOhUuMQF7Xo
EP300	E1A binding protein p300	22	1.58	0.00196	0.209	0.0993	ENSG00000100393	HuQmUaF6h0kWMHSH4M
LPAR3	lysophosphatidic acid receptor 3	1	1.58	0.00344	0.241	0.135	ENSG00000171517	fk1XUS10kouESklLEw
RCE1	RCE1 homolog, prenyl protein protease (S. cerevisiae)	11	1.58	0.00504	0.257	0.103	ENSG00000173653	ZPE6v1Se.maX6JFRIo
CLDN20	claudin 20	6	1.58	0.00506	0.257	0.0849	ENSG00000171217	BFREklzdwREnYgQ9RE
			1.58	0.00644	0.268	0.134		Hn0FJCF7203h91VKJI
ILF3	interleukin enhancer binding factor 3, 90kDa	19	1.58	0.00856	0.291	0.084	ENSG00000129351	KqoWA.nnCUTBXp9pOo
KLF6	Kruppel-like factor 6	10	1.58	0.011	0.31	0.0491	ENSG00000067082	oV9YmmXCX_W4k5EeIM
ATL2	atlastin GTPase 2	2	1.58	0.0128	0.325	0.0951	ENSG00000119787	BkpeHhSu3TTlI8CEh4
ZBTB10	zinc finger and BTB domain containing 10	8	1.58	0.0174	0.352	0.123	ENSG00000205189	cQoIFI.I653HdqlI64
ZNF655	zinc finger protein 655	7	1.58	0.0211	0.372	0.116	ENSG00000197343	ffaIXofRMBQfVN1UuU
CLDND1	claudin domain containing 1	3	1.58	0.0233	0.376	0.0615	ENSG00000080822	WhXUieoBcUQjcC96e0
CXorf40A	chromosome X open reading frame 40A	X	1.58	0.0252	0.383	0.0741	ENSG00000197620	r3g.Uef6ItUVHCR7k4
MAD2L1BP	MAD2L1 binding protein	6	1.58	0.0263	0.387	0.0885	ENSG00000124688	6meDRU3r_ici_fXriI
DRG1	developmentally regulated GTP binding protein 1	22	1.58	0.0351	0.412	0.0623	ENSG00000185721	KlLxSPETVS659fHUoU
EID2	EP300 interacting inhibitor of differentiation 2	19	1.58	0.0354	0.413	0.0652	ENSG00000176396	KoJJv45YM0mA10SroU
SON	SON DNA binding protein	21	1.58	0.0415	0.435	0.0767	ENSG00000159140	HEvInYLYFULbaLaLTE
RORA	RAR-related orphan receptor A	15	1.58	0.0452	0.443	0.118		EV5ndZFmfA47P_42SY
VSIG2	V-set and immunoglobulin domain containing 2	11	1.58	0.0475	0.447	0.164	ENSG00000019102	93j6rnXqbnvntL55vc
TMEM192	transmembrane protein 192	4	1.59	5.02e-05	0.0885	0.0871	ENSG00000170088	Z8foUu8hYXu8hgXu_U
FEN1	flap structure-specific endonuclease 1	11	1.59	0.000167	0.128	0.0695	ENSG00000168496	xeKJg1kuq0Ip4sIllA
SNRPB2	small nuclear ribonucleoprotein polypeptide B	20	1.59	0.000501	0.145	0.0431	ENSG00000125870	QonlKjn8So.CNEW1Tk
THRA	thyroid hormone receptor, alpha	17	1.59	0.000644	0.153	0.0844	ENSG00000126351	xF56b2JHG0FFkBEE9Y
TADA1	transcriptional adaptor 1	1	1.59	0.001	0.177	0.0674	ENSG00000152382	iXX8uFL0D.DJjKyVeI
SRRM1	serine/arginine repetitive matrix 1	1	1.59	0.00102	0.177	0.0417	ENSG00000133226	3Qf0iXfs.oKegqVIf4
TMEM11	transmembrane protein 11	17	1.59	0.00169	0.199	0.0982	ENSG00000178307	ukAUVpUQiEEiz0jZRE
			1.59	0.00172	0.201	0.0665		WCJS6SZSJYIKIeAgAg
DKC1	dyskeratosis congenita 1, dyskerin	X	1.59	0.00203	0.209	0.0635	ENSG00000130826	rsS50XA1N4cfvXuV34
TADA1	transcriptional adaptor 1	1	1.59	0.00265	0.227	0.0813	ENSG00000152382	on6w91L9yisXP3Fv0I
COQ10B	coenzyme Q10 homolog B (S. cerevisiae)	2	1.59	0.00313	0.235	0.0653	ENSG00000115520	ZJx.1LL_Uf3WKy.p50
TSFM	Ts translation elongation factor, mitochondrial	12	1.59	0.00373	0.242	0.0688	ENSG00000123297	l1ehjiXqoikiHCOe1Q
ZBTB25	zinc finger and BTB domain containing 25	14	1.59	0.00376	0.242	0.0633	ENSG00000089775	fJTHuEnreO3V4Avdn4
INTS12	integrator complex subunit 12	4	1.59	0.00397	0.246	0.05	ENSG00000138785	9HH0g1JJ3V0k1fApUE
TRMT61B	tRNA methyltransferase 61 homolog B (S. cerevisiae)	2	1.59	0.00542	0.261	0.0712	ENSG00000171103	lLEekF60xJ.37Qvigo
DHX40	DEAH (Asp-Glu-Ala-His) box polypeptide 40	17	1.59	0.00614	0.265	0.0574	ENSG00000108406	iJl1F6XHe8.UXv6sqU
HPS4	Hermansky-Pudlak syndrome 4	22	1.59	0.00655	0.269	0.09	ENSG00000100099	KRd3Uo3ee3fo1TeXI4
HAUS8	HAUS augmin-like complex, subunit 8	19	1.59	0.0092	0.296	0.0964	ENSG00000131351	WXbSVWdKUb00lQmCP8
JOSD1	Josephin domain containing 1	22	1.59	0.0131	0.325	0.0641	ENSG00000100221	BCguBKXhXjlQwakFco
DDB1			1.59	0.0135	0.329	0.0928	ENSG00000167986	9uCm.66iUigJI0Lgi4
PRNP	prion protein	20	1.59	0.0189	0.362	0.0559	ENSG00000171867	BuoBX.m618p8Q7keDY
SNORD11	small nucleolar RNA, C/D box 11	2	1.59	0.0216	0.372	0.109		Wl4.X.ow4KTfy0cXfc
KLHL24	kelch-like family member 24	3	1.59	0.0422	0.438	0.095		NhcK0.n9DyKdSLfTLo
IRF2BP2	interferon regulatory factor 2 binding protein 2	1	1.59	0.0453	0.443	0.0797	ENSG00000168264	lf6ul.uhp2yegLvjeo
			1.59	0.0484	0.448	0.0717		EL6d6X.nME5e7R0luk
RAE1	RAE1 RNA export 1 homolog (S. pombe)	20	1.6	5.54e-05	0.0885	0.0558	ENSG00000101146	Wd1HeXTd7GD_rVJfvo
CERS1	ceramide synthase 1	19	1.6	0.00106	0.18	0.121	ENSG00000223802	fau5Lt0ykG4ou.iSiU
C20orf111	chromosome 20 open reading frame 111	20	1.6	0.00128	0.191	0.0599	ENSG00000132823	Ei326OO4U_KF7SnE6I
KIAA1429	KIAA1429	8	1.6	0.0028	0.231	0.0827	ENSG00000164944	0nXudzVXdK2.oy44Eg
MALSU1	mitochondrial assembly of ribosomal large subunit 1	7	1.6	0.00461	0.253	0.0505	ENSG00000156928	uoKEeOHp7m6P_kk648
GOLT1B	golgi transport 1B	12	1.6	0.00487	0.256	0.069	ENSG00000111711	iq.jDdUtfLAj4iKeiQ
RNY3	RNA, Ro-associated Y3	7	1.6	0.00532	0.259	0.0904		inrWLkuu.EHD40QUvE
C1QTNF6	C1q and tumor necrosis factor related protein 6	22	1.6	0.0108	0.309	0.12	ENSG00000133466	3ULlKCF7nMBRXl415U
LONRF1	LON peptidase N-terminal domain and ring finger 1	8	1.6	0.0133	0.327	0.114	ENSG00000154359	BS6WEpPo5IFyJS.0oE
FIGNL1	fidgetin-like 1	7	1.6	0.0137	0.329	0.0983	ENSG00000132436	KokhOESf5Kin3frXPY
LOC100132418	Uncharacterized PRO1102-like protein LOC100132418	10	1.6	0.0147	0.335	0.0791		Quee3p14FSeyK7u0NU
ASB7	ankyrin repeat and SOCS box containing 7	15	1.6	0.0209	0.371	0.0918	ENSG00000183475	cDT1zBR5_sJjl0994A
			1.6	0.0256	0.386	0.0959		WL_70MFQE0CofunuiA
DENND2C	DENN/MADD domain containing 2C	1	1.6	0.0348	0.411	0.101	ENSG00000175984	r6qwCr8e46NenNXcoo
PRNP	prion protein	20	1.6	0.0374	0.421	0.0757	ENSG00000171867	rSVnok4ne7sWIHquO8
SETD9	SET domain containing 9	5	1.61	0.00141	0.193	0.118	ENSG00000155542	TlR9ju_9_2R8qE0NCg
RBM11	RNA binding motif protein 11	21	1.61	0.00161	0.196	0.0966	ENSG00000185272	Wp6j0O6Lro.XgICy5I
ZNF410	zinc finger protein 410	14	1.61	0.00229	0.219	0.0585		lgkOHup6gHsXF3fVHk
AMFR	autocrine motility factor receptor, E3 ubiquitin protein ligase	16	1.61	0.00471	0.253	0.0922	ENSG00000159461	lr17JJJYKiF2fAUEQ0
TFG	TRK-fused gene	3	1.61	0.0068	0.276	0.0702	ENSG00000114354	0cn1ftaKM8A5yrivyU
DHX9	DEAH (Asp-Glu-Ala-His) box polypeptide 9	1	1.61	0.00693	0.276	0.0698	ENSG00000135829	idf6hg16cB1U_Jdv_k
DNASE1L1	deoxyribonuclease I-like 1	X	1.61	0.00759	0.282	0.0952	ENSG00000013563	iFSPriMoR_5JIzlDqU
RCE1	RCE1 homolog, prenyl protein protease (S. cerevisiae)	11	1.61	0.0132	0.326	0.0859	ENSG00000173653	HStUolER1fXR.oeefc
SKP1	S-phase kinase-associated protein 1	5	1.61	0.0144	0.334	0.0737		Q1fhLL_X03Rf0.tUD0
FBXO3	F-box protein 3	11	1.61	0.015	0.338	0.0973	ENSG00000110429	KhwEH4Gcuv7XyEN7f4
FGFR1OP	FGFR1 oncogene partner	6	1.61	0.0205	0.369	0.113	ENSG00000213066	HunnrG7jf4AX6fyV3o
CLDND1	claudin domain containing 1	3	1.61	0.0241	0.379	0.0647	ENSG00000080822	cCBv0Uw4V1InqAXFEI
FIGNL1	fidgetin-like 1	7	1.61	0.0271	0.389	0.107	ENSG00000132436	riSE4RJ.kqKfd_tc9k
RSPH1	radial spoke head 1 homolog (Chlamydomonas)	21	1.61	0.0279	0.392	0.187	ENSG00000160188	uIlqLOFKKL1nOE6OKg
VAPA	VAMP (vesicle-associated membrane protein)-associated protein A, 33kDa	18	1.61	0.0291	0.395	0.11	ENSG00000101558	ZQReUvNEYKOFUqh0u4
IDS	iduronate 2-sulfatase	X	1.61	0.0344	0.41	0.0955		KO51fUnriKKLyJ62.4
PITHD1	PITH (C-terminal proteasome-interacting domain of thioredoxin-like) domain containing 1	1	1.62	0.000174	0.128	0.0458	ENSG00000057757	3tC_VJ_i_3tGRO7Xus
DPM1	dolichyl-phosphate mannosyltransferase polypeptide 1, catalytic subunit	20	1.62	0.000382	0.141	0.0577	ENSG00000000419	TcCnG31I6I4_9qQhL4
			1.62	0.000769	0.161	0.0536		roKeieUqOfxKj8I0QQ
ILF3	interleukin enhancer binding factor 3, 90kDa	19	1.62	0.00139	0.193	0.0671	ENSG00000129351	ue59Hq.dBbp.0WSft4
PSMD12	proteasome (prosome, macropain) 26S subunit, non-ATPase, 12	17	1.62	0.00443	0.251	0.0795	ENSG00000197170	0o6RJ96Nze_OLWCX90
SDE2	SDE2 telomere maintenance homolog (S. pombe)	1	1.62	0.00854	0.291	0.0734	ENSG00000143751	lyUeSX3wny7_RLMXf0
WDR48	WD repeat domain 48	3	1.62	0.0122	0.321	0.078	ENSG00000114742	NhKvV0ectJ9.6AehKU
WHAMM	WAS protein homolog associated with actin, golgi membranes and microtubules	15	1.62	0.0308	0.401	0.099	ENSG00000156232	6ExfJ57AJAt9btaup4
COPS3	COP9 constitutive photomorphogenic homolog subunit 3 (Arabidopsis)	17	1.63	1.27e-05	0.0794	0.0491	ENSG00000141030	NFN_lLhC72ipJIihQk
PSMD6	proteasome (prosome, macropain) 26S subunit, non-ATPase, 6	3	1.63	6.22e-05	0.0885	0.0412	ENSG00000163636	lrug9PjSge1K.PnlqI
FAM103A1	family with sequence similarity 103, member A1	15	1.63	0.000121	0.114	0.0612		QhL0ikqEEjqrpQuENg
PSMD6	proteasome (prosome, macropain) 26S subunit, non-ATPase, 6	3	1.63	0.000819	0.164	0.0492	ENSG00000163636	igooh6hKIBZcAuzSrc
AAR2	AAR2 splicing factor homolog (S. cerevisiae)	20	1.63	0.00113	0.186	0.0619	ENSG00000131043	6F60lwN9UtWe6J7S0U
CCDC59	coiled-coil domain containing 59	12	1.63	0.00152	0.194	0.0494	ENSG00000133773	lN55c8r33uE7l1SS4E
KANSL2	KAT8 regulatory NSL complex subunit 2	12	1.63	0.00193	0.209	0.0519		6Nd4gBJUSh6tdfNbfk
H2AFV	H2A histone family, member V	7	1.63	0.00579	0.264	0.108	ENSG00000105968	6ngUKB5WDueBChP590
			1.63	0.00708	0.277	0.0693		9btTXnoiYQgnRUoEKg
ING3	inhibitor of growth family, member 3	7	1.63	0.00815	0.288	0.0904	ENSG00000071243	BZ9GgOZiOheSuSDkOg
KHDRBS3	KH domain containing, RNA binding, signal transduction associated 3	8	1.63	0.00888	0.293	0.12	ENSG00000131773	ZkVSVAuuePHOPGhOh0
RPF1	ribosome production factor 1 homolog (S. cerevisiae)	1	1.63	0.00956	0.298	0.0652	ENSG00000117133	9oizg6tTCVagOjELII
NXT1	NTF2-like export factor 1	20	1.63	0.00998	0.302	0.0696	ENSG00000132661	Z9775ohHkh1HuWK_B0
RANBP2	RAN binding protein 2	2	1.63	0.0141	0.331	0.101	ENSG00000153201	x4OrIlEgbMi8FAud90
BCL7B	B-cell CLL/lymphoma 7B	7	1.63	0.0222	0.374	0.0677	ENSG00000106635	or3hBLFTVUSxV9J0v0
SMARCA5	SWI/SNF related, matrix associated, actin dependent regulator of chromatin, subfamily a, member 5	4	1.63	0.0255	0.386	0.0796	ENSG00000153147	6GKFAl9BEgGwDo6ZF4
SMIM13			1.63	0.0276	0.39	0.097	ENSG00000224531	fueTBSx34QRaiIb3ug
RAB9A	RAB9A, member RAS oncogene family	X	1.63	0.0284	0.394	0.0777	ENSG00000123595	Wvnn08vrqIKhE1Hfoo
TMPO	thymopoietin	12	1.63	0.0305	0.4	0.11	ENSG00000120802	BU6gOUeyttjF3p4KPk
VWCE	von Willebrand factor C and EGF domains	11	1.63	0.049	0.449	0.131	ENSG00000167992	W2.Ue0k11ehZunp038
ABCA5	ATP-binding cassette, sub-family A (ABC1), member 5	17	1.64	7.55e-06	0.0599	0.102	ENSG00000154265	Nonl3upr2ojFAogAsU
DNAJC2	DnaJ (Hsp40) homolog, subfamily C, member 2	7	1.64	0.000228	0.128	0.0889	ENSG00000105821	3bOYQk3CBEiA0Hroro
COPS2	COP9 constitutive photomorphogenic homolog subunit 2 (Arabidopsis)	15	1.64	0.000232	0.128	0.0872	ENSG00000166200	0p8EiBCf8SG18KQS5I
TOMM20	translocase of outer mitochondrial membrane 20 homolog (yeast)	1	1.64	0.000415	0.144	0.0469	ENSG00000173726	3sNJ__y456UDrnSSuI
SLC30A5	solute carrier family 30 (zinc transporter), member 5	5	1.64	0.000832	0.165	0.0646	ENSG00000145740	ETkvnq7PP0d_6..pdE
COPS8	COP9 constitutive photomorphogenic homolog subunit 8 (Arabidopsis)	2	1.64	0.00101	0.177	0.0525	ENSG00000198612	K4IxOMR.sQc15JU_vk
FANCB	Fanconi anemia, complementation group B	X	1.64	0.00181	0.205	0.0961	ENSG00000181544	feOCeAcf7jlz7VI394
TMEM70	transmembrane protein 70	8	1.64	0.00334	0.24	0.092		B795B7kddX66RXOrso
LLPH	LLP homolog, long-term synaptic facilitation (Aplysia)	12	1.64	0.00418	0.249	0.0768		c6OcVDNS8w0pdBve0o
RMND5A	required for meiotic nuclear division 5 homolog A (S. cerevisiae)	2	1.64	0.00865	0.291	0.128	ENSG00000153561	WfRSa_o_lSfoufu61A
CCDC176	coiled-coil domain containing 176	14	1.64	0.0149	0.337	0.0998	ENSG00000119636	TfX8Kh7N.L04VNNJ5c
PIGA	phosphatidylinositol glycan anchor biosynthesis, class A	X	1.64	0.0149	0.337	0.121	ENSG00000165195	lne7IO_ByOfVlPChSo
			1.64	0.0157	0.343	0.0929		NU1fO7SI6f6PV73u50
HSPA14	heat shock 70kDa protein 14	10	1.64	0.0181	0.357	0.0746	ENSG00000187522	codf5SdghBET5CVegk
CDCA4	cell division cycle associated 4	14	1.64	0.0196	0.364	0.0817	ENSG00000170779	o9R15Vl0VROdXv3Tn8
DDX24	DEAD (Asp-Glu-Ala-Asp) box polypeptide 24	14	1.64	0.024	0.379	0.0686	ENSG00000089737	6CCWCiUSWgSUSULELk
PBK	PDZ binding kinase	8	1.64	0.0249	0.381	0.168	ENSG00000168078	Th3rxI_343fo3XSN.o
ITM2C	integral membrane protein 2C	2	1.64	0.0312	0.403	0.116	ENSG00000135916	QYlur3niyuidPn91Cc
ITM2C	integral membrane protein 2C	2	1.64	0.0361	0.416	0.116	ENSG00000135916	cIwRIqAqIlF6x_1FeU
ZNF326	zinc finger protein 326	1	1.65	0.000219	0.128	0.0949	ENSG00000162664	Nsp3aqIoGXnzXgLG.o
NUP54	nucleoporin 54kDa	4	1.65	0.00072	0.159	0.0557	ENSG00000138750	xe78OPPtT4l7Hef1MU
ACBD3	acyl-CoA binding domain containing 3	1	1.65	0.0022	0.215	0.0631	ENSG00000182827	ZVJ0yu9Me8TUgT_0p0
SON	SON DNA binding protein	21	1.65	0.00278	0.23	0.0856	ENSG00000159140	QeHii6hr2.g6KK74uI
SNORA68	small nucleolar RNA, H/ACA box 68	19	1.65	0.00516	0.259	0.0953		3BIrkBJCaN_2X_qp7o
CDK7	cyclin-dependent kinase 7	5	1.65	0.00564	0.263	0.0631	ENSG00000134058	QqUEXo7SeUIUB7UugE
MOB4	MOB family member 4, phocein	2	1.65	0.00728	0.28	0.0566		ukuye93cjrt0Q6P3vk
BEX4	brain expressed, X-linked 4	X	1.65	0.00986	0.301	0.0978	ENSG00000102409	ESSOKRzOZ9QHXgXhBQ
KLF6	Kruppel-like factor 6	10	1.65	0.0125	0.321	0.0582	ENSG00000067082	NmhkRKIAl8SOdOoKu4
PATL1	protein associated with topoisomerase II homolog 1 (yeast)	11	1.65	0.0138	0.33	0.0749	ENSG00000166889	Wnte91N1P31TnsFUp0
FAM83D	family with sequence similarity 83, member D	20	1.65	0.0154	0.34	0.135	ENSG00000101447	6W70h16.fUp8S6E00k
MVB12B	multivesicular body subunit 12B	9	1.65	0.0162	0.346	0.141	ENSG00000196814	cFIhp.vdUnCluiee7g
CSNK1G3	casein kinase 1, gamma 3	5	1.65	0.0202	0.367	0.087	ENSG00000151292	otHlSKx4oAJDOr2kjo
TNFRSF13C	tumor necrosis factor receptor superfamily, member 13C	22	1.65	0.0209	0.371	0.119	ENSG00000159958	xkSEcSFEk9JVTov67k
EXOSC6	exosome component 6	16	1.65	0.0239	0.378	0.055	ENSG00000223496	97u.3mlejDnsk9Ktj4
RIOK1	RIO kinase 1	6	1.65	0.033	0.406	0.0855	ENSG00000124784	QRUS9J6e_P9HkHeX_4
RPS7	ribosomal protein S7	2	1.65	0.0392	0.426	0.0844	ENSG00000171863	Tme.WXfl9oZaP_G53Y
HPS1	Hermansky-Pudlak syndrome 1	10	1.65	0.0466	0.446	0.0935	ENSG00000107521	Zbl1wp_LkrFbvXIkSg
TXLNG	taxilin gamma	X	1.66	0.000215	0.128	0.0761	ENSG00000086712	KkABFFdQSXfKLEV73k
CTNNAL1	catenin (cadherin-associated protein), alpha-like 1	9	1.66	0.00222	0.216	0.102	ENSG00000119326	cdegMBCcPXc5RSdSEs
BSDC1	BSD domain containing 1	1	1.66	0.0034	0.241	0.0606	ENSG00000160058	TUOLgKjbq0qEWIi4rQ
TFG	TRK-fused gene	3	1.66	0.00389	0.243	0.0627	ENSG00000114354	NOZsFtdX_tKnMVBehc
LOC100132111	uncharacterized LOC100132111	1	1.66	0.00409	0.248	0.17		i6VIE3V7o93TekHo5c
FBXO11	F-box protein 11	2	1.66	0.00462	0.253	0.0907	ENSG00000138081	inot6uEHpJHUseIIBY
YEATS4	YEATS domain containing 4	12	1.66	0.00588	0.264	0.0755	ENSG00000127337	QrqfR6IDofHkDnuO.c
ASNSD1	asparagine synthetase domain containing 1	2	1.66	0.00655	0.269	0.062	ENSG00000138381	Zfkrz3bTbtZ.S2Tqeg
FBXL3	F-box and leucine-rich repeat protein 3	13	1.66	0.00701	0.276	0.0852		NqRy5yyM8cV14oDSA4
TANC2	tetratricopeptide repeat, ankyrin repeat and coiled-coil containing 2	17	1.66	0.00971	0.3	0.0858		rrl.0pul1.U3JEk3_0
ZNF618	zinc finger protein 618	9	1.66	0.0137	0.329	0.118	ENSG00000157657	Eigr1Ha9.C2UAlUlag
CNIH2	cornichon homolog 2 (Drosophila)	11	1.66	0.0168	0.349	0.105	ENSG00000174871	cKd.dSV7dTeVQXSVF8
CREBRF	CREB3 regulatory factor	5	1.66	0.0203	0.368	0.0775	ENSG00000164463	ThMpCe5J.E.wUqh3uk
CREBRF	CREB3 regulatory factor	5	1.66	0.0229	0.376	0.0775	ENSG00000164463	315T_ecDep60g55JjE
MMADHC	methylmalonic aciduria (cobalamin deficiency) cblD type, with homocystinuria	2	1.67	0.000108	0.107	0.0549	ENSG00000168288	TjgZxYT8o93vjhfo54
UTP15	UTP15, U3 small nucleolar ribonucleoprotein, homolog (S. cerevisiae)	5	1.67	0.00102	0.177	0.0832	ENSG00000164338	9j9sSRLp8woFJLv.V4
PSMA2	proteasome (prosome, macropain) subunit, alpha type, 2	7	1.67	0.00117	0.187	0.0671	ENSG00000106588	l1yrnc4j7HKXOCLrCU
RAB11FIP2	RAB11 family interacting protein 2 (class I)	10	1.67	0.00217	0.215	0.0585	ENSG00000107560	NTupe8t9gn1I6.u.4o
			1.67	0.00242	0.222	0.0813		9TkbVJuLl4Ord0reBI
MORF4L1	mortality factor 4 like 1	15	1.67	0.00249	0.224	0.128	ENSG00000185787	oue4pUpneADf4IROKM
EAF1	ELL associated factor 1	3	1.67	0.00939	0.298	0.0889	ENSG00000144597	06QoKyj94B0pfBQyvo
HAUS8	HAUS augmin-like complex, subunit 8	19	1.67	0.0096	0.298	0.101		urhR0mXXqIH47649oI
SMC3	structural maintenance of chromosomes 3	10	1.67	0.0112	0.311	0.0616		T6yV_d4._U9IDuFadQ
RAB2A	RAB2A, member RAS oncogene family	8	1.67	0.0131	0.325	0.0849	ENSG00000104388	0JKeqmnnvi3v.HtyeU
ISCU	iron-sulfur cluster scaffold homolog (E. coli)	12	1.67	0.0156	0.343	0.0636	ENSG00000136003	BVAAoikiCA4ldXaYJc
KHNYN	KH and NYN domain containing	14	1.67	0.0176	0.353	0.0984	ENSG00000100441	3NP5Xq7X615end7Loo
SBDS	Shwachman-Bodian-Diamond syndrome	7	1.67	0.0179	0.355	0.0747		iX4yf1AOAvH4pJ37q4
ZFYVE20	zinc finger, FYVE domain containing 20	3	1.67	0.0196	0.364	0.0623	ENSG00000131381	EXeLT7ie7rK_hPpMvo
GNA13	guanine nucleotide binding protein (G protein), alpha 13	17	1.67	0.0216	0.372	0.0626	ENSG00000120063	NiCtd68t3QPinvyoDU
ZXDB	zinc finger, X-linked, duplicated B	X	1.67	0.0217	0.373	0.101	ENSG00000198455	EVdUtxU1JfTj09e7Qo
PPP2CA	protein phosphatase 2, catalytic subunit, alpha isozyme	5	1.68	0.000441	0.144	0.0549	ENSG00000113575	iV9ewhjuHkQiR5Lv.Q
			1.68	0.000594	0.147	0.0646		ZXu4ArXiNDigpULtVE
HMGXB4	HMG box domain containing 4	22	1.68	0.00102	0.177	0.0862	ENSG00000100281	Wqq4J7Q5RS_hdTE94k
RP13-507I23.1			1.68	0.00306	0.233	0.109	ENSG00000235703	Taife6MCTAZLgu7uno
CDCA4	cell division cycle associated 4	14	1.68	0.00511	0.259	0.101	ENSG00000170779	93v7I0SkUvrfSoXTJU
SPTY2D1	SPT2, Suppressor of Ty, domain containing 1 (S. cerevisiae)	11	1.68	0.00896	0.294	0.117	ENSG00000179119	NwOS_7UvopSrFE7RKY
SETMAR	SET domain and mariner transposase fusion gene	3	1.68	0.0176	0.353	0.0865	ENSG00000170364	rqVD33UYQ5WFk75EFQ
TOE1	target of EGR1, member 1 (nuclear)	1	1.68	0.0179	0.355	0.0781		WSvO46XO6C4lKhZBXk
SERINC1	serine incorporator 1	6	1.68	0.0384	0.424	0.0659	ENSG00000111897	3o_eu1JOFTAStIIOOg
OSCP1	organic solute carrier partner 1	1	1.69	0.000425	0.144	0.119	ENSG00000116885	lmknhIDM663d5KovUk
KDM2A	lysine (K)-specific demethylase 2A	11	1.69	0.000506	0.145	0.0542		l6qEigXqi1Nk7XEN50
MTMR1			1.69	0.00362	0.242	0.102	ENSG00000063601	6Zunl70z_AklFue6f4
CSNK1G3	casein kinase 1, gamma 3	5	1.69	0.01	0.302	0.0815	ENSG00000151292	9XVOS3fb7fwu7l1KTk
ETF1	eukaryotic translation termination factor 1	5	1.69	0.015	0.338	0.0883		QgRUImJARnd9EksXyo
ZBTB43	zinc finger and BTB domain containing 43	9	1.69	0.0177	0.353	0.116	ENSG00000169155	BLnCuEdRQUi4ipIyko
PHF17	PHD finger protein 17	4	1.69	0.0216	0.372	0.0835	ENSG00000077684	Wl.OUlYReew_q5OJzo
RORA	RAR-related orphan receptor A	15	1.69	0.0273	0.39	0.117	ENSG00000069667	Zn14qyI_zf.m3kQ6ck
EIF5	eukaryotic translation initiation factor 5	14	1.69	0.0319	0.404	0.0636	ENSG00000100664	KXXaHaHavzNmXR9NUs
PKD2	polycystic kidney disease 2 (autosomal dominant)	4	1.7	0.000804	0.162	0.115	ENSG00000118762	3P4LknPO6zU7s2FO5Q
ANXA7	annexin A7	10	1.7	0.00158	0.196	0.097	ENSG00000138279	6.31zXv93Xv3_jzJLg
KLF9	Kruppel-like factor 9	9	1.7	0.0055	0.261	0.067	ENSG00000119138	BlfRT7oOOV6fwr8nUQ
CDK5R1	cyclin-dependent kinase 5, regulatory subunit 1 (p35)	17	1.7	0.00566	0.263	0.137	ENSG00000176749	NIEjp7gDxFTkSBCUSg
C3orf38	chromosome 3 open reading frame 38	3	1.7	0.00731	0.28	0.072	ENSG00000179021	HuTfddOp686_i_eoe0
PIK3CA	phosphatidylinositol-4,5-bisphosphate 3-kinase, catalytic subunit alpha	3	1.7	0.0172	0.351	0.0895	ENSG00000121879	QdJKQIWPkyg_RDU4Ek
ISCA1P1	iron-sulfur cluster assembly 1 homolog (S. cerevisiae) pseudogene 1	5	1.7	0.0181	0.356	0.0967		NtYFKp7Dpf3zHcgzEA
PLXNA3	plexin A3	X	1.7	0.0185	0.36	0.119	ENSG00000130827	9114lx5QG10u_3kXnU
RAE1	RAE1 RNA export 1 homolog (S. pombe)	20	1.71	0.000299	0.136	0.102	ENSG00000101146	lIkr2QHXSFfedWlln8
MZT1	mitotic spindle organizing protein 1	13	1.71	0.000542	0.145	0.0978	ENSG00000204899	cl6TfxQULAegje8esg
UTP18	UTP18 small subunit (SSU) processome component homolog (yeast)	17	1.71	0.00234	0.221	0.0639	ENSG00000011260	6Zd9qo6IL87_o7gdCg
KCNH3	potassium voltage-gated channel, subfamily H (eag-related), member 3	12	1.71	0.00307	0.233	0.11	ENSG00000135519	fhCgif5TVeTuVeXcXs
HLF	hepatic leukemia factor	17	1.71	0.0095	0.298	0.0987	ENSG00000108924	cziESuhsi_l.8SkCKY
PNPLA8	patatin-like phospholipase domain containing 8	7	1.71	0.0203	0.368	0.115	ENSG00000135241	Eog14AIa59BSfkyRIg
TSPAN13	tetraspanin 13	7	1.71	0.0291	0.395	0.117	ENSG00000106537	WukXoPx7PT7ake1Huk
ARL4A	ADP-ribosylation factor-like 4A	7	1.71	0.0348	0.411	0.151	ENSG00000122644	6tUyy9I3nyO4Sk_Cns
MASTL	microtubule associated serine/threonine kinase-like	10	1.71	0.0369	0.419	0.121	ENSG00000120539	ioeoA3kk0hzl.TVUlI
SRP19	signal recognition particle 19kDa	5	1.72	0.000882	0.169	0.054		lg247UMSKSLWrUnQEo
SPRTN	SprT-like N-terminal domain	1	1.72	0.00232	0.221	0.0846	ENSG00000010072	cq5xPR35fKzHsFSveU
RIOK2	RIO kinase 2	5	1.72	0.00443	0.251	0.082	ENSG00000058729	KQootXnp3hizgjg5XQ
ZFP91	ZFP91 zinc finger protein	11	1.72	0.00587	0.264	0.101		9ggoSbLpEQpACUV4rk
RIOK1	RIO kinase 1	6	1.72	0.00762	0.282	0.109	ENSG00000124784	H6KCQVEpA2EhdYSS9I
COPS8	COP9 constitutive photomorphogenic homolog subunit 8 (Arabidopsis)	2	1.73	4.91e-05	0.0885	0.0718	ENSG00000198612	iVUXXiJRw7CMSATJ4o
GRPEL1	GrpE-like 1, mitochondrial (E. coli)	4	1.73	0.000448	0.144	0.0727	ENSG00000109519	WS0EmngHhR4gOrupHg
CASZ1	castor zinc finger 1	1	1.73	0.00368	0.242	0.114	ENSG00000130940	K.7XdJ5USUgJShRWB4
ARRDC4	arrestin domain containing 4	15	1.73	0.0122	0.321	0.174		QruH5fPgeMekzeHsJI
TP53BP2	tumor protein p53 binding protein, 2	1	1.73	0.013	0.325	0.0886	ENSG00000143514	QIChS5bRNnt3j7VaRQ
PLEKHF2	pleckstrin homology domain containing, family F (with FYVE domain) member 2	8	1.73	0.0132	0.326	0.105	ENSG00000175895	fuaP7h95zhef3nqhOk
PER2	period circadian clock 2	2	1.73	0.0363	0.417	0.0943	ENSG00000132326	HJ3SL97jj__JfnoQus
			1.74	8.83e-05	0.0983	0.0803		iRe6kupLt_uAqJoxx8
DAG1	dystroglycan 1 (dystrophin-associated glycoprotein 1)	3	1.74	0.00481	0.255	0.0926	ENSG00000173402	0pfUBJ1tlXJB1FPqR4
UBE2D3	ubiquitin-conjugating enzyme E2D 3	4	1.74	0.00958	0.298	0.138	ENSG00000109332	Z.f5XLhlrMmWHKVadc
C15orf39	chromosome 15 open reading frame 39	15	1.74	0.0462	0.445	0.158	ENSG00000167173	0flyIEROp.olYSF6n4
SESN1	sestrin 1	6	1.74	0.0485	0.448	0.157		ZXhHoqSe37k8fu9UkU
MED30	mediator complex subunit 30	8	1.75	9.18e-05	0.0983	0.062	ENSG00000164758	KanpUXb.nLgiKYgPng
			1.75	0.000132	0.119	0.0919		3kfrrtKvgt6_Xvn24o
PRDM2	PR domain containing 2, with ZNF domain	1	1.75	0.000851	0.167	0.117	ENSG00000116731	TZIaEmjmiPAOQJOSHU
NSFL1C	NSFL1 (p97) cofactor (p47)	20	1.75	0.000925	0.172	0.0756	ENSG00000088833	caS6XnqkOk3tGu.3Uk
RAB11FIP2	RAB11 family interacting protein 2 (class I)	10	1.75	0.00116	0.187	0.0684	ENSG00000107560	WrOyCre0kROgJVT_RI
FOXO3	forkhead box O3	6	1.75	0.00342	0.241	0.087		EZ36jee93UqdSBeMXs
C16orf87	chromosome 16 open reading frame 87	16	1.75	0.00365	0.242	0.0846	ENSG00000155330	BUR9qJAnuyn6Hveo.U
ALG11	ALG11, alpha-1,2-mannosyltransferase	13	1.75	0.00473	0.253	0.0957		iAjhVKE.nr976Uvylo
			1.75	0.015	0.338	0.102		ZesSOBIdK_4_OSiR2U
LONRF3	LON peptidase N-terminal domain and ring finger 3	X	1.75	0.0165	0.347	0.151	ENSG00000175556	QoSHg6z2GLXpfTNWAU
CA11	carbonic anhydrase XI	19	1.75	0.0234	0.376	0.0949	ENSG00000063180	iV0M0XV9I5HV4h14lI
CDKN1A	cyclin-dependent kinase inhibitor 1A (p21, Cip1)	6	1.75	0.0383	0.424	0.142	ENSG00000124762	ltevVv3UXIewF3YqSo
TRAM2	translocation associated membrane protein 2	6	1.76	0.000291	0.136	0.114	ENSG00000065308	uTeCjgcKeeuV4kHjDk
FBXW7			1.76	0.0105	0.307	0.132	ENSG00000109670	u4O_W51D6VMpYL.6HU
			1.76	0.0106	0.307	0.085		fvHZGaP6em1ZsLOqXI
CAMK2N1	calcium/calmodulin-dependent protein kinase II inhibitor 1	1	1.76	0.0151	0.338	0.132	ENSG00000162545	KzhYQpF167cHVUCEOI
PPM1A	protein phosphatase, Mg2+/Mn2+ dependent, 1A	14	1.76	0.0162	0.346	0.099	ENSG00000100614	cbrT3_e7OOpOevdK_U
RFPL3S	RFPL3 antisense	22	1.76	0.0179	0.355	0.136	ENSG00000205853	WoAQvnSQuhIJQVTl3c
THUMPD2	THUMP domain containing 2	2	1.76	0.0342	0.409	0.0809	ENSG00000138050	cULBQPVUCEorunjqxE
C18orf21	chromosome 18 open reading frame 21	18	1.77	7.95e-07	0.0315	0.0574	ENSG00000141428	xp2ApCJUk2v9IEXE3o
			1.77	6e-05	0.0885	0.067		TdI5R7uAqUwOeXnn4E
DNAJC27	DnaJ (Hsp40) homolog, subfamily C, member 27	2	1.77	0.0013	0.191	0.0686	ENSG00000115137	ceiJ6Eu_vJ9eT4_Veo
HBP1	HMG-box transcription factor 1	7	1.77	0.00575	0.263	0.082	ENSG00000105856	H3866qSH_R8eS5BH5E
BAG4	BCL2-associated athanogene 4	8	1.77	0.00582	0.264	0.109	ENSG00000156735	0cQnn3xSSioBEfREEo
CDH23	cadherin-related 23	10	1.77	0.00689	0.276	0.105	ENSG00000107736	odS1C3ZxP1lE1d3noY
TP53INP2	tumor protein p53 inducible nuclear protein 2	20	1.77	0.0072	0.28	0.126	ENSG00000078804	65IRFMlV9xx.V3ZXlE
TIMM23	translocase of inner mitochondrial membrane 23 homolog (yeast)	10	1.77	0.00733	0.28	0.0912		fwes4Fd7dfPwO6NRjE
RAD23B	RAD23 homolog B (S. cerevisiae)	9	1.77	0.00776	0.284	0.0772	ENSG00000119318	onSlC.429TEsX783n0
SLC25A36	solute carrier family 25 (pyrimidine nucleotide carrier ), member 36	3	1.77	0.0088	0.293	0.0985	ENSG00000114120	T9Hh5pO127fd4.7rE4
MAX	MYC associated factor X	14	1.77	0.0103	0.306	0.134	ENSG00000125952	r6t7nh3pfEF9SXX_ek
BCL7B	B-cell CLL/lymphoma 7B	7	1.77	0.0118	0.318	0.0826	ENSG00000106635	Z3oaJ56SfeYgiIjugo
RORA	RAR-related orphan receptor A	15	1.77	0.0274	0.39	0.113	ENSG00000069667	Kk7s47u5toWfcpxwu0
RBM48	RNA binding motif protein 48	7	1.77	0.0385	0.424	0.106	ENSG00000127993	NB0ul5XrkQCnPG30ik
NGDN	neuroguidin, EIF4E binding protein	14	1.78	0.000365	0.141	0.0619	ENSG00000129460	EiJOOub_JtLCYiAoaY
RAB21	RAB21, member RAS oncogene family	12	1.78	0.00211	0.212	0.0776	ENSG00000080371	xjq9LrOJIoIjVIyyUs
TUFT1	tuftelin 1	1	1.78	0.00517	0.259	0.174	ENSG00000143367	QGSUg18Le7v3u3Qh6k
USP30	ubiquitin specific peptidase 30	12	1.78	0.00738	0.281	0.11	ENSG00000135093	96iUlUvRFAUp1eBLXs
HBP1	HMG-box transcription factor 1	7	1.78	0.0132	0.326	0.0861	ENSG00000105856	6K6SSU1vPP1DohclSk
CDK5R1	cyclin-dependent kinase 5, regulatory subunit 1 (p35)	17	1.78	0.0174	0.352	0.116	ENSG00000176749	KV0u4Je273dV_R600s
			1.78	0.0218	0.373	0.102		Zl6be16VZe0gjgTsy4
CRY1	cryptochrome 1 (photolyase-like)	12	1.78	0.0347	0.411	0.0827	ENSG00000008405	uhUB_6CzTu8L3e3e.c
C22orf32	chromosome 22 open reading frame 32	22	1.79	0.000273	0.134	0.0711	ENSG00000183172	0_QLpGXoiB_gnUZV9w
VAPA	VAMP (vesicle-associated membrane protein)-associated protein A, 33kDa	18	1.79	0.0011	0.183	0.119	ENSG00000101558	oXlRwQ3S1uBAFBOBPU
TMSB15B	thymosin beta 15B	X	1.79	0.00643	0.268	0.146	ENSG00000158427	NXq3SVZsaX9GLfQl9I
CEP112	centrosomal protein 112kDa	17	1.79	0.00697	0.276	0.136		ujlJNXCEIH4IRT9dXA
GABPB1	GA binding protein transcription factor, beta subunit 1	15	1.79	0.0295	0.397	0.154		HWroN5IDILCi3.Fa7k
GGT7	gamma-glutamyltransferase 7	20	1.8	0.000712	0.159	0.131	ENSG00000131067	WGA4iUXD4.WotZFKpU
CWC25	CWC25 spliceosome-associated protein homolog (S. cerevisiae)	17	1.8	0.00697	0.276	0.102	ENSG00000108296	0pKUnb.3d4N6evyiiU
WHAMMP3	WAS protein homolog associated with actin, golgi membranes and microtubules pseudogene 3	15	1.8	0.0112	0.312	0.111		lGp6IJ7bdz0IzRLg88
NSFL1C	NSFL1 (p97) cofactor (p47)	20	1.81	0.000208	0.128	0.07	ENSG00000088833	6pdFLd.d.Xn0VeQ4lA
HIP1R			1.81	0.000877	0.169	0.118	ENSG00000130787	6XorhI4rHogpJ6hY7Q
DDB1	damage-specific DNA binding protein 1, 127kDa	11	1.81	0.00358	0.242	0.11	ENSG00000167986	QoPoNRiTlJPh8UpNAo
CHPT1	choline phosphotransferase 1	12	1.81	0.00977	0.3	0.113	ENSG00000111666	ThQC4HM30IR7f.qlK0
FEM1B	fem-1 homolog b (C. elegans)	15	1.81	0.0102	0.303	0.111	ENSG00000169018	oe654rg5boQ4qAS5X0
PSMC2	proteasome (prosome, macropain) 26S subunit, ATPase, 2	7	1.82	3.25e-05	0.084	0.0501	ENSG00000161057	HbeRIp6zv5TSJGmAD4
HIAT1	hippocampus abundant transcript 1	1	1.82	0.000568	0.145	0.078	ENSG00000156875	TS0SU10wxEJlKIpQIE
SLC25A26	solute carrier family 25 (S-adenosylmethionine carrier), member 26	3	1.82	0.00198	0.209	0.0965		xUp5ItVCj8MKeuv9Og
ACSL3	acyl-CoA synthetase long-chain family member 3	2	1.82	0.00657	0.269	0.072	ENSG00000123983	xVZRQfH8UXOHsftLOI
KLF10	Kruppel-like factor 10	8	1.82	0.0272	0.389	0.159	ENSG00000155090	HpQklBTnQfa5d3Ukh4
TOR1AIP1	torsin A interacting protein 1	1	1.83	0.002	0.209	0.0881	ENSG00000143337	0V.iL1ELrLIuvwbf10
PPP1R8	protein phosphatase 1, regulatory subunit 8	1	1.83	0.00207	0.21	0.124	ENSG00000117751	oBXF1CVZNXe6_eTV24
ETF1	eukaryotic translation termination factor 1	5	1.83	0.00252	0.224	0.0626	ENSG00000120705	0iquAFsl.k93Ml3kiI
TCL6	T-cell leukemia/lymphoma 6 (non-protein coding)	14	1.83	0.0267	0.388	0.157	ENSG00000187621	iqdTcUF3qQOdN4fUyE
			1.83	0.0458	0.444	0.142		opxN0zuc4ofclLq6Z4
FAM133B	family with sequence similarity 133, member B	7	1.84	6.91e-06	0.0599	0.0619	ENSG00000234545	cNN4tftINIsz4ormJA
TWISTNB	TWIST neighbor	7	1.84	7.36e-05	0.097	0.0932	ENSG00000105849	0iCABye6T1K6IF4SKE
DCP1A	DCP1 decapping enzyme homolog A (S. cerevisiae)	3	1.84	0.000394	0.142	0.0842	ENSG00000162290	uoCUnVfddwc_gZSAtI
DDX21	DEAD (Asp-Glu-Ala-Asp) box helicase 21	10	1.84	0.00183	0.205	0.0855	ENSG00000165732	cS97X4NWHIz9_V3rdI
ERN1	endoplasmic reticulum to nucleus signaling 1	17	1.84	0.0256	0.386	0.0812		ZHhO7uXi5SUW7gd.oo
EXOSC9	exosome component 9	4	1.85	0.000222	0.128	0.0637	ENSG00000123737	Heq434Id4goI44Ka64
ZNF136			1.85	0.00156	0.195	0.117	ENSG00000196646	x5blJ.SIRO8ETngjoU
METTL21D	methyltransferase like 21D	14	1.85	0.00435	0.251	0.0656	ENSG00000100483	luIMgIUv0p85HxunTk
CHPT1	choline phosphotransferase 1	12	1.85	0.00626	0.266	0.111	ENSG00000111666	Bo1HMkpFLt_0XodRMo
DYNLT3	dynein, light chain, Tctex-type 3	X	1.85	0.0311	0.403	0.0796	ENSG00000165169	cPKsRJ6UUDmC0N5x8E
PSMD9	proteasome (prosome, macropain) 26S subunit, non-ATPase, 9	12	1.86	0.0287	0.394	0.108		BlKQle71_oev_e6_jE
SALL2	sal-like 2 (Drosophila)	14	1.87	4.16e-05	0.0885	0.0968	ENSG00000165821	TSdSum11eXdbfsOL7I
RORA	RAR-related orphan receptor A	15	1.87	0.0125	0.321	0.107	ENSG00000069667	lnJ30EbXEgg0WII6DE
KPNA2	karyopherin alpha 2 (RAG cohort 1, importin alpha 1)	17	1.87	0.0183	0.359	0.124		WO038k7px8bDfF6Ef0
TIMM23	translocase of inner mitochondrial membrane 23 homolog (yeast)	10	1.88	0.000202	0.128	0.0613	ENSG00000138297	H11VOByAFHx1SD0rbk
C3orf38	chromosome 3 open reading frame 38	3	1.88	0.00241	0.222	0.0876	ENSG00000179021	ozocU6JIDbiX2.ntHI
RAB30	RAB30, member RAS oncogene family	11	1.88	0.00425	0.25	0.139	ENSG00000137502	rUAeoKULEt3uubPhhU
RAB15	RAB15, member RAS oncogene family	14	1.88	0.00573	0.263	0.132	ENSG00000139998	olc1EKlOHqAKzqJIKI
			1.88	0.0085	0.29	0.0845		H6pI.iel9.GPoq75OE
METTL21D	methyltransferase like 21D	14	1.88	0.0144	0.333	0.0845	ENSG00000100483	uXl5Q6V4NSfK8fL0k0
RELB	v-rel reticuloendotheliosis viral oncogene homolog B	19	1.88	0.0292	0.395	0.136	ENSG00000104856	6Uo7ckVU1X6V9dOfeA
PPP6R2			1.89	0.000303	0.136	0.076	ENSG00000100239	Hn1F93unIBKFtSC0Xs
EXOSC9	exosome component 9	4	1.89	0.000413	0.144	0.0674	ENSG00000123737	Qh16B5UD6IqLIAdeq4
TOR1AIP1	torsin A interacting protein 1	1	1.89	0.00137	0.193	0.0968	ENSG00000143337	Q1mTUfvktQtdy5BlMk
CSRP2BP	CSRP2 binding protein	20	1.89	0.00324	0.237	0.0801		lV0EuOCiG7fo6KJJ7U
LRRC8C	leucine rich repeat containing 8 family, member C	1	1.89	0.00458	0.253	0.0906	ENSG00000171488	6XE1SJMwIB0Ul6Bl7U
FAM92A1	family with sequence similarity 92, member A1	8	1.89	0.00514	0.259	0.162	ENSG00000188343	9SF164OA8GbOecSIVY
CD83	CD83 molecule	6	1.89	0.0474	0.447	0.148	ENSG00000112149	rl97KD3.qguKCUrUa0
EIF1	eukaryotic translation initiation factor 1	17	1.9	0.000213	0.128	0.0433	ENSG00000173812	oidAild8WcmK4yhN6c
MAPK6	mitogen-activated protein kinase 6	15	1.9	0.00486	0.256	0.111	ENSG00000069956	l5cXJ5NzDtJ81wp7UY
LDLR	low density lipoprotein receptor	19	1.9	0.0222	0.374	0.0984	ENSG00000130164	9kYHoe7kGf.qIOO1W8
			1.9	0.023	0.376	0.0783		uIanRNFUwEDK.rXJf0
			1.9	0.0241	0.379	0.115		6oI4JcUoPLxbpBRvfU
HMGXB4	HMG box domain containing 4	22	1.91	0.000551	0.145	0.0965		EXpXhIkcSTQLA3_qEs
TGIF1	TGFB-induced factor homeobox 1	18	1.91	0.00141	0.193	0.125	ENSG00000177426	6lMUe4eT4CO1f3d3lI
TMSB15B			1.92	0.00295	0.232	0.102	ENSG00000158427	cF_U6OF.uystfkXTko
BTG3	BTG family, member 3	21	1.92	0.00644	0.268	0.103	ENSG00000154640	Bd76MYgR7ILoY.vckU
PFN2	profilin 2	3	1.92	0.00798	0.286	0.142	ENSG00000070087	NlPOhPKzVBMFN6Lu1I
NPAS1	neuronal PAS domain protein 1	19	1.92	0.00985	0.301	0.139	ENSG00000130751	urVUoSylad5WyV4g8A
DHRS3	dehydrogenase/reductase (SDR family) member 3	1	1.92	0.0291	0.395	0.123	ENSG00000162496	o4VUSopKAElIJRfhH8
ADNP2	ADNP homeobox 2	18	1.93	0.000926	0.172	0.073	ENSG00000101544	9wJFIFLTohSUvyOsLQ
NAA30			1.93	0.00455	0.253	0.0988	ENSG00000139977	El9TRZLs8X_FdnrTes
SON	SON DNA binding protein	21	1.94	0.00145	0.193	0.0842	ENSG00000159140	0rT7K_O4k36sTJU_V8
ZBTB21	zinc finger and BTB domain containing 21	21	1.94	0.007	0.276	0.0997	ENSG00000173276	Hf0uzdJqx1J_6T1TuE
LARGE	like-glycosyltransferase	22	1.94	0.0163	0.346	0.133	ENSG00000133424	Q5XFd56nv7Pi_Q7hSY
MASTL	microtubule associated serine/threonine kinase-like	10	1.94	0.019	0.362	0.141	ENSG00000120539	BIoRz4i4lHJ_P9.dd4
RNMT	RNA (guanine-7-) methyltransferase	18	1.95	0.00147	0.193	0.0796	ENSG00000101654	0uTENpFUglVbSPV9S8
MXI1	MAX interactor 1, dimerization protein	10	1.95	0.0075	0.282	0.131	ENSG00000119950	HpfZ_Tz_pfT0jgfiuU
			1.95	0.0124	0.321	0.1		ig3kDHkgFH0XTVJTjo
SON	SON DNA binding protein	21	1.96	0.00062	0.15	0.0725	ENSG00000159140	Eu.BcOdJfrHU9X3X1U
PPTC7	PTC7 protein phosphatase homolog (S. cerevisiae)	12	1.96	0.00195	0.209	0.0768	ENSG00000196850	0SFQn1Or7x7nsUfrq0
EIF4H			1.96	0.00744	0.282	0.114	ENSG00000106682	36sndiDciujqPVqOH0
MARCH5	membrane-associated ring finger (C3HC4) 5	10	1.96	0.0173	0.352	0.0855	ENSG00000198060	roEkkfKdANlXECSy_8
MLLT4			1.96	0.0304	0.4	0.135	ENSG00000130396	u4ZT11wgp0Cw6F4Ako
			1.97	0.00441	0.251	0.102		iX0oX3rHUeOXrpVT3w
IFT57	intraflagellar transport 57 homolog (Chlamydomonas)	3	1.97	0.00997	0.302	0.111	ENSG00000114446	NB0n6ve5113fXMgR7k
PDE4D	phosphodiesterase 4D, cAMP-specific	5	1.98	0.0273	0.389	0.156	ENSG00000113448	rsfflKiSR5O7jr7_U0
LTC4S	leukotriene C4 synthase	5	1.98	0.0436	0.439	0.149		9OChisncenntFdeotc
C2orf47	chromosome 2 open reading frame 47	2	1.99	8.59e-05	0.0983	0.0741	ENSG00000162972	0SKi9EQosCXh6FPkaM
CLUHP3	clustered mitochondria (cluA/CLU1) homolog pseudogene 3	16	1.99	0.000194	0.128	0.109		Wegr.fudqIguKglpLU
COL9A2	collagen, type IX, alpha 2	1	1.99	0.00154	0.195	0.156	ENSG00000049089	TlL141TdHd6FxSuHnk
BCL2	B-cell CLL/lymphoma 2	18	1.99	0.00404	0.248	0.141	ENSG00000171791	Ep16pDqKe6JaYDANIs
FAM84B	family with sequence similarity 84, member B	8	1.99	0.012	0.32	0.116	ENSG00000168672	xrn_lcMkehBFGFE6AQ
PNO1	partner of NOB1 homolog (S. cerevisiae)	2	2	0.000359	0.141	0.093	ENSG00000115946	NnyXF8AqdYEcTyXEvo
IRF2BP2	interferon regulatory factor 2 binding protein 2	1	2	0.00341	0.241	0.0827	ENSG00000168264	xRxSigyQS1ld1tdzgU
SH2B3	SH2B adaptor protein 3	12	2	0.0136	0.329	0.0933		TCl_h31eKvl4D19Of0
ANKRD20A11P			2	0.0225	0.374	0.146	ENSG00000215559	ZmqK4ArhKieXXdCJL4
ATG14	autophagy related 14	14	2.01	0.000379	0.141	0.0802	ENSG00000126775	HuhqHTsKHQ.qgiT0uk
TTC39C			2.01	0.0123	0.321	0.103	ENSG00000168234	HLTedEhCDu3eX516IY
PIM3	pim-3 oncogene	22	2.01	0.0157	0.343	0.153	ENSG00000198355	EbkWYTwoYA3n7oXmdY
LAPTM4B	lysosomal protein transmembrane 4 beta	8	2.01	0.0422	0.438	0.122	ENSG00000104341	EeHvfujfu1KhOq4Tl0
			2.02	0.00389	0.243	0.119	ENSG00000270987	0KNs1RFKHc1x1yw1.c
SBDSP1			2.02	0.0116	0.316	0.105	ENSG00000225648	KLCXlIRnumnl4Jy4tk
SBDSP1	Shwachman-Bodian-Diamond syndrome pseudogene 1	7	2.02	0.014	0.331	0.0963		HWn3q3_BJZjtjfRVRQ
MBIP	MAP3K12 binding inhibitory protein 1	14	2.03	0.000165	0.128	0.081	ENSG00000151332	xJXXSANCIJINTpBUUU
GALNT4	UDP-N-acetyl-alpha-D-galactosamine:polypeptide N-acetylgalactosaminyltransferase 4 (GalNAc-T4)	12	2.03	0.00162	0.196	0.116		9N1yRYl6R8pJ.Swurg
HMGB3	high mobility group box 3	X	2.03	0.00175	0.202	0.114	ENSG00000029993	0vilH61PJ6pJCNHHQY
RBM11	RNA binding motif protein 11	21	2.03	0.00827	0.288	0.146	ENSG00000185272	Kd.SCOS6TuzDUueSfU
TIMM23	translocase of inner mitochondrial membrane 23 homolog (yeast)	10	2.04	0.000244	0.128	0.0878	ENSG00000138297	6ut9ioyRiut4ShwR8U
TIMM23	translocase of inner mitochondrial membrane 23 homolog (yeast)	10	2.04	0.000564	0.145	0.0843	ENSG00000138297	ue44A16OnhQh6R_9SU
LRRC37B			2.04	0.0218	0.373	0.103	ENSG00000185158	6ncv5fgoL7Pt7Ik7qU
SBDSP1	Shwachman-Bodian-Diamond syndrome pseudogene 1	7	2.05	0.00552	0.261	0.1	ENSG00000225648	unEgEK22npomn6ACF8
CRY1	cryptochrome 1 (photolyase-like)	12	2.05	0.0243	0.38	0.0972	ENSG00000008405	61OpHrdLrqAbXLSgig
CABYR	calcium binding tyrosine-(Y)-phosphorylation regulated	18	2.07	0.00148	0.193	0.148	ENSG00000154040	6xrPnqisFuHHnRAbZA
ATAD2	ATPase family, AAA domain containing 2	8	2.07	0.00682	0.276	0.111	ENSG00000156802	xp.pD390lxFdH77o04
NFIA	nuclear factor I/A	1	2.07	0.022	0.374	0.148	ENSG00000162599	uE6VkKEODUdE_SBD1g
NR1D2			2.08	6.47e-05	0.0885	0.0957	ENSG00000174738	rSICSUPygH3i_uoR74
TGIF1	TGFB-induced factor homeobox 1	18	2.08	0.000567	0.145	0.121	ENSG00000177426	xfcujvkdAankiOifSk
TNFRSF21	tumor necrosis factor receptor superfamily, member 21	6	2.08	0.0284	0.394	0.182	ENSG00000146072	KMrUN53QpfrXrqPX0U
RORA	RAR-related orphan receptor A	15	2.09	0.00512	0.259	0.101	ENSG00000069667	6Rbsf46gs5SVYbfQNc
MED13	mediator complex subunit 13	17	2.09	0.00856	0.291	0.127		NJQIfuN3nUhLQuI.0A
LYZ	lysozyme	12	2.09	0.0179	0.355	0.172	ENSG00000090382	Eir7W41EKTyJOrpOiA
HMGXB4	HMG box domain containing 4	22	2.1	0.000257	0.128	0.0955		HVRS77RKnO_fArLenk
			2.1	0.00236	0.222	0.102		BdcsNf1C5fShfesdR4
HARBI1	harbinger transposase derived 1	11	2.11	0.00346	0.241	0.122	ENSG00000180423	lEoVOgSVWgiiziROi0
ERN1	endoplasmic reticulum to nucleus signaling 1	17	2.11	0.00817	0.288	0.155	ENSG00000178607	ZVtd7WxZVaJSpYtdlM
EID3	EP300 interacting inhibitor of differentiation 3	12	2.11	0.00994	0.302	0.15	ENSG00000255150	36uKgOPUvlOkoBKi8w
NR1D2			2.11	0.0238	0.377	0.101	ENSG00000174738	ZfmgDiD467VQ5VF0SI
WDR43			2.12	0.000578	0.145	0.101	ENSG00000163811	xghdSGDJ.UvffFSp8g
NAA20	N(alpha)-acetyltransferase 20, NatB catalytic subunit	20	2.13	0.000825	0.164	0.133	ENSG00000173418	0knvqO7E24JUXrpbrw
SCRN1	secernin 1	7	2.13	0.00733	0.28	0.167	ENSG00000136193	okS1StUnVd86.e0w7k
NAV2	neuron navigator 2	11	2.13	0.0147	0.334	0.134	ENSG00000166833	r_04r.6P5Q43noTTlU
			2.13	0.0175	0.353	0.0995		umkShOgs6LoSvFP7GY
ZXDA	zinc finger, X-linked, duplicated A	X	2.14	0.00823	0.288	0.153	ENSG00000198205	fHHhFJQJouibE1wd4c
PLCB1	phospholipase C, beta 1 (phosphoinositide-specific)	20	2.14	0.0124	0.321	0.157	ENSG00000182621	9mfuR7vDPv7jo_hvuE
MBIP	MAP3K12 binding inhibitory protein 1	14	2.15	0.000798	0.162	0.091	ENSG00000151332	uh93uC0K.P9E4tSfkk
CPVL	carboxypeptidase, vitellogenic-like	7	2.15	0.0331	0.406	0.231	ENSG00000106066	cdfjqToegKNUoMQgpI
RP3-412A9.11	selenoprotein M	22	2.17	0.0123	0.321	0.116	ENSG00000198832	fgx9354iWOVtVqUkqM
ANKRD20A1	ankyrin repeat domain 20 family, member A1	9	2.19	0.0258	0.386	0.129		HgqXXkATX1_CXJHgug
CLUHP3	clustered mitochondria (cluA/CLU1) homolog pseudogene 3	16	2.2	7.58e-05	0.097	0.0988	ENSG00000131797	39eohTVUX91pd4h.i0
USP42	ubiquitin specific peptidase 42	7	2.2	0.0053	0.259	0.0987	ENSG00000106346	Bm3ft9HjHot1vt5_tU
CRY2	cryptochrome 2 (photolyase-like)	11	2.2	0.0223	0.374	0.101	ENSG00000121671	i4VCpSTqgiOvkpAOR8
CDC42EP4	CDC42 effector protein (Rho GTPase binding) 4	17	2.21	0.0117	0.318	0.135	ENSG00000179604	91K9rle_ude.UMnytU
PTPRF	protein tyrosine phosphatase, receptor type, F	1	2.22	0.0262	0.387	0.169	ENSG00000142949	ZtVAXJynC0I0E9Sr6w
UBE2L3	ubiquitin-conjugating enzyme E2L 3	22	2.23	0.000328	0.14	0.119		lm9UPOn3dI1Jfgvf4U
			2.24	0.00188	0.208	0.145		NnglJ17X.NQB6su1JQ
BTG3	BTG family, member 3	21	2.24	0.00271	0.23	0.101	ENSG00000154640	HS4Tqxddeg5PuFoNHo
BCL2	B-cell CLL/lymphoma 2	18	2.25	0.00571	0.263	0.146	ENSG00000171791	oeuhBNle6OHixeBaRc
LARP6	La ribonucleoprotein domain family, member 6	15	2.25	0.0172	0.351	0.157	ENSG00000166173	uSRUkTKE7__Hg5s3c0
KBTBD8	kelch repeat and BTB (POZ) domain containing 8	3	2.25	0.032	0.404	0.124	ENSG00000163376	f0O9LnSs7LCx7LXuqk
WNT10B	wingless-type MMTV integration site family, member 10B	12	2.29	0.00277	0.23	0.19	ENSG00000169884	leSXqdXfuow6iEusiI
NFIX	nuclear factor I/X (CCAAT-binding transcription factor)	19	2.29	0.00686	0.276	0.141	ENSG00000008441	Ker.S7XJoOQspJSVt4
EIF2AK3	eukaryotic translation initiation factor 2-alpha kinase 3	2	2.3	0.00221	0.215	0.122	ENSG00000172071	ZV6asDyg3kc.6KELJE
C17orf53	chromosome 17 open reading frame 53	17	2.32	0.000511	0.145	0.126	ENSG00000125319	01OVCvVK5KEiu6XPsU
PRC1	protein regulator of cytokinesis 1	15	2.32	0.00286	0.231	0.131	ENSG00000198901	iTtHHqiu9edyfUY4pk
ZXDA	zinc finger, X-linked, duplicated A	X	2.32	0.00989	0.301	0.165	ENSG00000198205	T3jfi3oHhC_7hXSQtE
			2.34	4.17e-06	0.0599	0.136		K6ADqx8ua6QCUBEVeI
NBEA	neurobeachin	13	2.36	0.000729	0.159	0.145	ENSG00000172915	ubTI7Ez7trKnOKTvEo
LAPTM4B	lysosomal protein transmembrane 4 beta	8	2.36	0.0271	0.389	0.17	ENSG00000104341	6iroOju.pnk6jeuVd8
VPS37D	vacuolar protein sorting 37 homolog D (S. cerevisiae)	7	2.39	2.79e-05	0.0794	0.147	ENSG00000176428	cn.4qStft.sb3tVJVk
RWDD1	RWD domain containing 1	6	2.41	9.38e-05	0.0983	0.111	ENSG00000111832	6XsydS17073d0UksTc
TCEA3	transcription elongation factor A (SII), 3	1	2.41	0.00609	0.265	0.152	ENSG00000204219	9FK5IRkueOJU4cX_3w
DUSP8	dual specificity phosphatase 8	11	2.48	0.0223	0.374	0.138	ENSG00000184545	NJ7096Q4.pBLmrrXYk
ING3	inhibitor of growth family, member 3	7	2.52	0.00135	0.193	0.0881	ENSG00000071243	9kp4KA69O4w7qes13I
CPVL	carboxypeptidase, vitellogenic-like	7	2.52	0.0156	0.343	0.223	ENSG00000106066	ZeEuC6evE1pCauH1NI
SCD	stearoyl-CoA desaturase (delta-9-desaturase)	10	2.52	0.0344	0.41	0.158	ENSG00000099194	Nyg7UU4H4xtbu1SOe0
HERC5	HECT and RLD domain containing E3 ubiquitin protein ligase 5	4	2.58	0.0211	0.372	0.134	ENSG00000138646	Tpa8gVuHs93V_jFXOU
GPR15	G protein-coupled receptor 15	3	2.6	0.0473	0.447	0.159	ENSG00000154165	ldedH5OLvhZxelPu6U
MMD	monocyte to macrophage differentiation-associated	17	2.64	0.000693	0.159	0.121	ENSG00000108960	6p_X8jaueM_Xv1yw6k
FXR1	fragile X mental retardation, autosomal homolog 1	3	2.73	0.000143	0.125	0.166	ENSG00000114416	3K_gKEclF7u5HgNOxk
HARBI1	harbinger transposase derived 1	11	2.73	0.00226	0.218	0.159	ENSG00000180423	KFCEmnVxzUuB3K_LFE
C19orf45	chromosome 19 open reading frame 45	19	2.73	0.015	0.337	0.168	ENSG00000198723	KolV3q6HmffdBEMQoY
AFF3	AF4/FMR2 family, member 3	2	2.74	0.0265	0.388	0.207	ENSG00000144218	osj1QiH8ktFJfDk7Eo
ANKRD20A11P	ankyrin repeat domain 20 family, member A11, pseudogene	21	2.74	0.0467	0.446	0.151	ENSG00000215559	BtVCAu0iX8boX1ToAo
ABCA1	ATP-binding cassette, sub-family A (ABC1), member 1	9	2.77	0.013	0.325	0.199	ENSG00000165029	uud.vTT6V09Qkfxnt4
MAL2	mal, T-cell differentiation protein 2 (gene/pseudogene)	8	2.79	0.0433	0.439	0.232	ENSG00000147676	fengk1X6LlOzC_pzyI
WHAMM	WAS protein homolog associated with actin, golgi membranes and microtubules	15	3.04	0.0013	0.191	0.137	ENSG00000156232	r6LcBqko3uUAiXd1os
CDS1	CDP-diacylglycerol synthase (phosphatidate cytidylyltransferase) 1	4	3.09	0.000565	0.145	0.184	ENSG00000163624	QkKRDKC0vdeR9ddOy0
COL6A1	collagen, type VI, alpha 1	21	3.47	0.0291	0.395	0.222	ENSG00000142156	NZKpnp5HQhXYjwa5wU
MB21D2	Mab-21 domain containing 2	3	3.98	0.0401	0.429	0.206		l.ruhw6QnrvwitKKXk
SPRY1	sprouty homolog 1, antagonist of FGF signaling (Drosophila)	4	5.17	0.0494	0.45	0.225	ENSG00000164056	6HOeXAuN_nXw61.6Vc

## Sheet: b) chr8 fc>=1.5, p<0.05
Supplementary Dataset 8: Differentially expressed genes associated with chr.11 loss and chr.8 gain lesions.
lumi Human All SYMBOL	lumi Human All GENENAME	Chromosome	fold change	p value	q value	variation coefficient	ENSEMBL	Illumina Target ID
LAG3	lymphocyte-activation gene 3	12	-6.74	0.0266	0.731	0.275	ZumFCGP95fIkKj0V1k	ENSG00000089692
CCL4L2	chemokine (C-C motif) ligand 4-like 2	17	-4.85	0.0314	0.736	0.24	oB.usjxziFJJd51SUk
GZMA	granzyme A (granzyme 1, cytotoxic T-lymphocyte-associated serine esterase 3)	5	-4.64	0.0466	0.763	0.249	ioj3oJX__5irv9YqtE	ENSG00000145649
F2R	coagulation factor II (thrombin) receptor	5	-3.86	0.0481	0.768	0.237	Krni7Ei6DCEiF5XQiQ	ENSG00000181104
ACSL1	acyl-CoA synthetase long-chain family member 1	4	-3.72	0.0397	0.751	0.177	6qt7iLE7PMxCRBKn5E	ENSG00000151726
KIAA1671			-3.65	0.0467	0.763	0.214	3ncoveBoKSGIpH81LU	ENSG00000197077
MT1E	metallothionein 1E	16	-3.54	0.0058	0.722	0.189	cQKpNoguSee5eO6gSc	ENSG00000169715
ZEB2	zinc finger E-box binding homeobox 2	2	-3.52	0.0223	0.731	0.212	Ne795C5TX7Eu8IqwTo	ENSG00000169554
CTNNA1	catenin (cadherin-associated protein), alpha 1, 102kDa	5	-3.41	0.000254	0.495	0.189	Kku.Vl_p_SSABeEEy4	ENSG00000044115
CES1	carboxylesterase 1	16	-3.31	0.0396	0.751	0.215	9SBEyJ7g4I1JaX6iXo
			-3.25	0.0108	0.722	0.208	BB6rSXSpKIR1TSB_kk
			-3.2	0.011	0.722	0.204	ElnqpeCE9eihHVNIF4
CD58	CD58 molecule	1	-3.19	0.00334	0.709	0.18	rXs1QkmtPQhEjOR8xU	ENSG00000116815
			-3.11	0.00775	0.722	0.157	K1ePnv9SCznoCjrxBY
PIK3AP1	phosphoinositide-3-kinase adaptor protein 1	10	-3.02	0.0191	0.731	0.195	lqeoAM9DB7CVX.o5QE	ENSG00000155629
MSC	musculin	8	-2.99	0.0117	0.722	0.221	NNW3X1QnVp.9w0pKbc	ENSG00000178860
MXRA8	matrix-remodelling associated 8	1	-2.97	0.00701	0.722	0.195	HVQB6rSXSpKLVHXUqc	ENSG00000162576
CTNNA1	catenin (cadherin-associated protein), alpha 1, 102kDa	5	-2.94	0.00104	0.586	0.147	9XusJBepN8oJLV6IKQ	ENSG00000044115
PTGDR	prostaglandin D2 receptor (DP)	14	-2.91	0.0273	0.731	0.201	rl55P5uN0IXUlILV9Q	ENSG00000168229
RILPL2	Rab interacting lysosomal protein-like 2	12	-2.89	0.00829	0.722	0.128	cjl6QBRdXuURIRHKXs	ENSG00000150977
MT2A	metallothionein 2A	16	-2.86	0.00407	0.722	0.128	lgVm5Be1YdyWXfSRlM
B4GALT5	UDP-Gal:betaGlcNAc beta 1,4- galactosyltransferase, polypeptide 5	20	-2.79	0.0222	0.731	0.155	iXftIjXcUSE8MniSiU	ENSG00000158470
CX3CR1	chemokine (C-X3-C motif) receptor 1	3	-2.78	0.0324	0.737	0.185	oU3qAMVTT05x5QXqiU	ENSG00000168329
SLC15A4	solute carrier family 15, member 4	12	-2.76	0.0239	0.731	0.139	iU7tU3QlEiQdEqx9EU
CD58	CD58 molecule	1	-2.73	0.00933	0.722	0.159	rufi3fU3VEcH7k_HDo	ENSG00000116815
RILPL2			-2.64	0.0115	0.722	0.121	iJIeKKiiGK936TR.dU	ENSG00000150977
ACTA2	actin, alpha 2, smooth muscle, aorta	10	-2.63	0.0272	0.731	0.174	uR.XnXd7dyREHuDte4	ENSG00000107796
S100A11	S100 calcium binding protein A11	1	-2.61	0.0076	0.722	0.147	Te003USVFTVeJEcFF0	ENSG00000163191
CEBPB	CCAAT/enhancer binding protein (C/EBP), beta	20	-2.55	0.00975	0.722	0.085	3h4ZBUbsHtJaleLDZ8	ENSG00000172216
C12orf75	chromosome 12 open reading frame 75	12	-2.55	0.0436	0.761	0.147	uop775UlKlnk.4QT9Q	ENSG00000235162
LAIR2	leukocyte-associated immunoglobulin-like receptor 2	19	-2.5	0.0398	0.751	0.166	il1o.jkU4OKIDpdW34	ENSG00000167618
GFOD1	glucose-fructose oxidoreductase domain containing 1	6	-2.48	0.0245	0.731	0.159	TirAuJclKK7_qdzZk0	ENSG00000145990
FPR2	formyl peptide receptor 2	19	-2.44	0.0378	0.749	0.191	QXFcOUvUn03Ffi0z4o	ENSG00000171049
MT1A	metallothionein 1A	16	-2.42	0.00197	0.655	0.103	055155VOJ7lC7lSp5M	ENSG00000205362
FPR2	formyl peptide receptor 2	19	-2.38	0.0245	0.731	0.182	rr9X9B6_V96kW3p0CI	ENSG00000171049
GK	glycerol kinase	X	-2.35	0.0176	0.731	0.16	EbOi3YFYo.t5bRjoms
POMC	proopiomelanocortin	2	-2.34	0.0179	0.731	0.201	3BlNNCBlxCCpi4qRJo	ENSG00000115138
POMC	proopiomelanocortin	2	-2.33	0.00583	0.722	0.172	TIIKGKlXEo6JH1nqkk	ENSG00000115138
ID2	inhibitor of DNA binding 2, dominant negative helix-loop-helix protein	2	-2.25	0.0205	0.731	0.144	Tkh.l..QK6JuDFIKNQ	ENSG00000115738
FAM20C	family with sequence similarity 20, member C	7	-2.24	0.0396	0.751	0.167	3dClCdFXQud0R2oXD0	ENSG00000177706
PTPN12	protein tyrosine phosphatase, non-receptor type 12	7	-2.23	0.0181	0.731	0.138	WAfno9OSUn_SvNIjQI	ENSG00000127947
FHL1	four and a half LIM domains 1	X	-2.2	0.0129	0.725	0.157	rciqi_JKZSp7TQTozg	ENSG00000022267
ID2	inhibitor of DNA binding 2, dominant negative helix-loop-helix protein	2	-2.18	0.0304	0.733	0.154	TokAVe6GFY4l5zEE4E	ENSG00000115738
SLC25A20	solute carrier family 25 (carnitine/acylcarnitine translocase), member 20	3	-2.16	0.00857	0.722	0.143	xUq5TcNep7E7ozofik	ENSG00000178537
CTLA4	cytotoxic T-lymphocyte-associated protein 4	2	-2.16	0.0187	0.731	0.172	ZblSPeH113o1_SS8vY	ENSG00000163599
HAVCR2	hepatitis A virus cellular receptor 2	5	-2.15	0.0455	0.763	0.15	fhrMp_N7fnz75VeZck	ENSG00000135077
SFT2D1	SFT2 domain containing 1	6	-2.14	0.000159	0.495	0.0927	uV7ued.rpMIKh6e7z0	ENSG00000198818
PPP1R18	protein phosphatase 1, regulatory subunit 18	6	-2.14	0.00964	0.722	0.102	llGfH57t5ug93Xe1XU	ENSG00000146112
XRN2	5'-3' exoribonuclease 2	20	-2.13	0.0163	0.731	0.183	x_RCDyv4HYnoF0kByI	ENSG00000088930
MT1IP	metallothionein 1I, pseudogene	16	-2.12	0.00554	0.722	0.148	0W6nuULuVKju.kCoTc
NOTCH1	notch 1	9	-2.1	0.0218	0.731	0.119	luuU1UqpOFI5tUI748	ENSG00000148400
CEBPA	CCAAT/enhancer binding protein (C/EBP), alpha	19	-2.09	0.0238	0.731	0.15	9lUkuX7kO4O5m3ecBQ
FASLG	Fas ligand (TNF superfamily, member 6)	1	-2.08	0.0405	0.752	0.182	Ep4CKUOVR6STfR9wOQ	ENSG00000117560
GSTO1	glutathione S-transferase omega 1	10	-2.07	0.000198	0.495	0.0724	Eh6Qr9cidx8SBJXil4	ENSG00000148834
CDC20	cell division cycle 20	1	-2.07	0.0492	0.773	0.18	HClLklAJJdNRQpNZ4I	ENSG00000117399
PCMT1	protein-L-isoaspartate (D-aspartate) O-methyltransferase	6	-2.06	0.0291	0.731	0.133	luwnu1y9_BL85Lnn_U	ENSG00000120265
LIMS1			-2.05	0.0205	0.731	0.122	leReDDK0.5dHT_UCyU	ENSG00000169756
PTGDR	prostaglandin D2 receptor (DP)	14	-2.04	0.0267	0.731	0.169	xuigGSeQeCaIdwFSfk	ENSG00000168229
GCNT1	glucosaminyl (N-acetyl) transferase 1, core 2	9	-2.03	0.00747	0.722	0.162	ZqygilO.S9v93sq2Pg	ENSG00000187210
CCR1	chemokine (C-C motif) receptor 1	3	-2.03	0.0227	0.731	0.141	iquI97vjsopYgpXwdA	ENSG00000163823
IL23A	interleukin 23, alpha subunit p19	12	-2.01	0.044	0.762	0.162	BOJxKBCIVLH2pSkZp0
SRXN1	sulfiredoxin 1	20	-1.99	0.0215	0.731	0.142	3pKX73R5XcKgfrR2kc
BCAT1	branched chain amino-acid transaminase 1, cytosolic	12	-1.98	0.028	0.731	0.157	HonqnQVHv.Cj_Z8fuk	ENSG00000060982
PDZD4	PDZ domain containing 4	X	-1.98	0.0453	0.763	0.17	K64qdyAUJVOJJLoIXY	ENSG00000067840
AOAH	acyloxyacyl hydrolase (neutrophil)	7	-1.98	0.0498	0.775	0.138	3XqiRKikin6sB09RAU
MAL2	mal, T-cell differentiation protein 2 (gene/pseudogene)	8	-1.97	0.0119	0.722	0.166	fengk1X6LlOzC_pzyI	ENSG00000147676
PALLD	palladin, cytoskeletal associated protein	4	-1.97	0.0404	0.752	0.176	lkWrpI73OS7r0L9.hY	ENSG00000129116
SAP30	Sin3A-associated protein, 30kDa	4	-1.96	0.00215	0.656	0.103	KSN0K_Muu9HKIboPiE	ENSG00000164105
CRYZ	crystallin, zeta (quinone reductase)	1	-1.96	0.00991	0.722	0.129	WTz6_nlDhVM73uIMsk	ENSG00000116791
CD63	CD63 molecule	12	-1.96	0.0122	0.722	0.0921	Boqe7ogj6qenigA7no	ENSG00000135404
ZMYM6	zinc finger, MYM-type 6	1	-1.95	0.00966	0.722	0.112	iNSrSUu_AiE.7cXpHk
SLC25A20	solute carrier family 25 (carnitine/acylcarnitine translocase), member 20	3	-1.94	0.00942	0.722	0.151	69KffSiAkLEesX6HuQ	ENSG00000178537
VAV3	vav 3 guanine nucleotide exchange factor	1	-1.94	0.0115	0.722	0.132	lvk.TqXqr9ckijPolU	ENSG00000134215
VPS35	vacuolar protein sorting 35 homolog (S. cerevisiae)	16	-1.94	0.0263	0.731	0.131	95M.odJTU8IFTvtd6E
LOC401561	FP7915 protein	9	-1.94	0.0305	0.734	0.135	9psRNEH8BVtbHgl5tY
LILRA5	leukocyte immunoglobulin-like receptor, subfamily A (with TM domain), member 5	19	-1.94	0.0423	0.755	0.17	lCd16F_h0SeFVLqS9Q	ENSG00000187116
MAPK1	mitogen-activated protein kinase 1	22	-1.93	0.013	0.726	0.123	oxei.DEuJ3JCopnl.4	ENSG00000100030
EYA2	eyes absent homolog 2 (Drosophila)	20	-1.93	0.0162	0.731	0.157	NdaDznfsXu6er98tvo	ENSG00000064655
GSTO1	glutathione S-transferase omega 1	10	-1.92	0.000235	0.495	0.0717	KgkxUqCCe_WjhVziAk	ENSG00000148834
ABI3	ABI family, member 3	17	-1.92	0.01	0.722	0.136	i7XuHlUSIwqlKKj4Ck	ENSG00000108798
SFMBT2	Scm-like with four mbt domains 2	10	-1.92	0.0311	0.736	0.138	QJEe3XnpPRVHTnoCgg	ENSG00000198879
			-1.9	0.000816	0.586	0.13	oZhXmpJnyh5E.E.VA4
COA3	cytochrome c oxidase assembly factor 3	17	-1.9	0.016	0.731	0.123	fVfRfUqGS_8YryG6Sc	ENSG00000183978
SKA2	spindle and kinetochore associated complex subunit 2	17	-1.9	0.0164	0.731	0.124	ldCXf7o4dcDMH31HJ0
B3GAT1	beta-1,3-glucuronyltransferase 1 (glucuronosyltransferase P)	11	-1.9	0.0307	0.734	0.153	9V4lF_Shv9VBd8RXo4	ENSG00000109956
ACOT4	acyl-CoA thioesterase 4	14	-1.89	0.0251	0.731	0.142	x5egkD3JffeQEXqKxU	ENSG00000177465
RP11-11N9.4			-1.89	0.0434	0.761	0.156	uKB99OtOtFSci7oJSk	ENSG00000247134
SERTAD3	SERTA domain containing 3	19	-1.88	0.0292	0.731	0.14	rAgJ6l7YKOEqO55Svk	ENSG00000167565
LINC00116			-1.87	0.00202	0.655	0.0985	ZBYeaKZx_h6KAKKeSg	ENSG00000175701
CCPG1	cell cycle progression 1	15	-1.86	0.00244	0.673	0.129	N7q9CJXeH7gg.nld8I
M6PR	mannose-6-phosphate receptor (cation dependent)	12	-1.86	0.00778	0.722	0.108	WESUj90JLdB1LV03RU	ENSG00000003056
RALB	v-ral simian leukemia viral oncogene homolog B (ras related; GTP binding protein)	2	-1.86	0.0172	0.731	0.108	ciIjCU2Vf5d4g_nnv0	ENSG00000144118
TUBA4A	tubulin, alpha 4a	2	-1.85	0.00882	0.722	0.0923	3ioggwJJ5eiXPRzvz4	ENSG00000127824
MANF	mesencephalic astrocyte-derived neurotrophic factor	3	-1.84	0.000805	0.586	0.0715	ipJS5GhY.st50N3vkU	ENSG00000145050
ATP6V0E1	ATPase, H+ transporting, lysosomal 9kDa, V0 subunit e1	5	-1.84	0.00238	0.662	0.0674	B1LqutLKIkb0ioIlN0	ENSG00000113732
ARPC5	actin related protein 2/3 complex, subunit 5, 16kDa	1	-1.84	0.0124	0.722	0.0907	0YsncAQFF4UIqC4n7k	ENSG00000162704
AVPI1	arginine vasopressin-induced 1	10	-1.84	0.0223	0.731	0.118	uHsBTr1JJe9RFVEU0o	ENSG00000119986
HCST	hematopoietic cell signal transducer	19	-1.84	0.0296	0.731	0.0678	uqeFdeSfoX_H3hXdNc	ENSG00000126264
SCD5	stearoyl-CoA desaturase 5	4	-1.83	0.00186	0.648	0.142	6v0IiP70eVJ2.7teJU	ENSG00000145284
AGTPBP1	ATP/GTP binding protein 1	9	-1.83	0.0244	0.731	0.138	xSDTvBz6vuHgsuSr_U
LAMP2	lysosomal-associated membrane protein 2	X	-1.83	0.038	0.749	0.117	iSOGEH1_5Uya6ieX6Q	ENSG00000005893
KLF2	Kruppel-like factor 2 (lung)	19	-1.82	0.00659	0.722	0.0634	0PHsTIiErqT.6nF69s	ENSG00000127528
STK40	serine/threonine kinase 40	1	-1.82	0.0106	0.722	0.0875	ohIepX1CtCU7t44T14	ENSG00000196182
CDK2AP2	cyclin-dependent kinase 2 associated protein 2	11	-1.81	0.023	0.731	0.136	l1XUoFCi6V1K6SRwoQ	ENSG00000167797
HOXC4	homeobox C4	12	-1.81	0.0356	0.743	0.158	Zz5Cu463p_rg.SqA4o	ENSG00000198353
SDF2L1	stromal cell-derived factor 2-like 1	22	-1.8	0.000527	0.586	0.0667	QkqUd_kiH_r_yq10Lk	ENSG00000128228
ICMT	isoprenylcysteine carboxyl methyltransferase	1	-1.8	0.0102	0.722	0.123	QXaXd7TnqC5cd3qUec	ENSG00000116237
GNS	glucosamine (N-acetyl)-6-sulfatase	12	-1.8	0.0183	0.731	0.092	BXu.k13vXPeV_d7tN0	ENSG00000135677
LAMP2	lysosomal-associated membrane protein 2	X	-1.8	0.0248	0.731	0.122	feo5VXqC98zuQQIkh4	ENSG00000005893
MEGF9	multiple EGF-like-domains 9	9	-1.79	0.0332	0.739	0.159	lklcgLCVKn0jcLy1AI	ENSG00000106780
SH2D3C	SH2 domain containing 3C	9	-1.78	0.0356	0.743	0.125	BKtebod6vU1RecTnRQ	ENSG00000095370
LINC00623	long intergenic non-protein coding RNA 623	1	-1.78	0.0384	0.749	0.0955	oXgqduSGxKajfeguIM
TRIB3	tribbles homolog 3 (Drosophila)	20	-1.78	0.0478	0.766	0.115	cTqn3heJFCvioSjyko	ENSG00000101255
PAQR4	progestin and adipoQ receptor family member IV	16	-1.77	0.00714	0.722	0.117	6fU3p5HUKVXe1.0gRM	ENSG00000162073
ATP1B3	ATPase, Na+/K+ transporting, beta 3 polypeptide	3	-1.77	0.0232	0.731	0.122	Ni6Cd9NxBWFFog9eqY	ENSG00000069849
MAPK7	mitogen-activated protein kinase 7	17	-1.76	0.0026	0.69	0.113	6UCpLqnpxrvp.heig8	ENSG00000166484
MRPL20	mitochondrial ribosomal protein L20	1	-1.76	0.013	0.726	0.112	rQjpJpnmbm__Lvahlo	ENSG00000242485
TUBB6	tubulin, beta 6 class V	18	-1.76	0.0157	0.731	0.16	oKcbqIdpnknoiDQbcc	ENSG00000176014
PARD6A	par-6 partitioning defective 6 homolog alpha (C. elegans)	16	-1.76	0.0391	0.751	0.123	HRHnqE6SofRLqr.yek	ENSG00000102981
PAGR1	PAXIP1 associated glutamate-rich protein 1	16	-1.75	0.0466	0.763	0.115	WF0J1QEkb5qAigiIu4	ENSG00000185928
ARL6IP5	ADP-ribosylation-like factor 6 interacting protein 5	3	-1.75	0.0494	0.774	0.0848	0U4fRITrcg3sV8VEzg	ENSG00000144746
GNG5	guanine nucleotide binding protein (G protein), gamma 5	1	-1.74	0.00659	0.722	0.0955	KlnOCAuvQSdaeilodA	ENSG00000174021
BCL11A	B-cell CLL/lymphoma 11A (zinc finger protein)	2	-1.74	0.0297	0.731	0.139	HpL7eTwXvTEVP_1fz4	ENSG00000119866
MAPK7	mitogen-activated protein kinase 7	17	-1.73	0.00354	0.716	0.0957	cKfyV6FSSuKdp_jz3k	ENSG00000166484
RGS19	regulator of G-protein signaling 19	20	-1.73	0.00534	0.722	0.0808	0VIQl.rqgSBdZNuy.4	ENSG00000171700
IFI27L2	interferon, alpha-inducible protein 27-like 2	14	-1.73	0.0255	0.731	0.0986	KBNdel3vq0u_ql5_qA
GNG10	guanine nucleotide binding protein (G protein), gamma 10	9	-1.73	0.0278	0.731	0.107	WSZ_siSdC_inpuiKNA	ENSG00000242616
MT1X	metallothionein 1X	16	-1.73	0.0324	0.737	0.108	Be1Z5u.1342oHXn3X4
PLLP	plasmolipin	16	-1.73	0.0375	0.749	0.121	9UF3V6JQXsALq_PnhI	ENSG00000102934
MBP	myelin basic protein	18	-1.73	0.0439	0.762	0.133	lIRqTX4dTamff6a4So	ENSG00000197971
CTSC	cathepsin C	11	-1.73	0.0498	0.775	0.103	WSXeo6PHo_8AEnqkWk	ENSG00000109861
FAM127A	family with sequence similarity 127, member A	X	-1.72	0.0202	0.731	0.119	oUgF37vflylSu9eklA	ENSG00000134590
SMUG1	single-strand-selective monofunctional uracil-DNA glycosylase 1	12	-1.72	0.0225	0.731	0.13	oqKeSejSKADUu4SLkI	ENSG00000123415
TMBIM4	transmembrane BAX inhibitor motif containing 4	12	-1.72	0.0242	0.731	0.089	NovrfJZ5KJX3.e6PTQ	ENSG00000155957
PYCARD	PYD and CARD domain containing	16	-1.72	0.0306	0.734	0.0961	NG_Lp56Od7GoK14aOI	ENSG00000103490
BID	BH3 interacting domain death agonist	22	-1.72	0.0327	0.739	0.128	TCE4JRq5SCceY5VqLw	ENSG00000015475
TMEM223	transmembrane protein 223	11	-1.71	0.00463	0.722	0.102	x9f4JKzfk6VFquC1eU
LAMP2	lysosomal-associated membrane protein 2	X	-1.71	0.00808	0.722	0.0834	0j14cFXd8icSYnk8Uk	ENSG00000005893
SYN1	synapsin I	X	-1.71	0.0144	0.731	0.156	KEpxW0hNbd6Vp1lApc	ENSG00000008056
ARRB1	arrestin, beta 1	11	-1.71	0.0163	0.731	0.146	6C96ScAjhZvgpRdfek	ENSG00000137486
BTBD17	BTB (POZ) domain containing 17	17	-1.71	0.0245	0.731	0.146	ootSuKbrIQjl6.QieM	ENSG00000204347
PLOD1	procollagen-lysine, 2-oxoglutarate 5-dioxygenase 1	1	-1.71	0.0278	0.731	0.0876	HXtejl3giKhIW0gHog	ENSG00000083444
MT1G	metallothionein 1G	16	-1.71	0.0299	0.731	0.163	cZeO2oSV51QsQMi4Vs	ENSG00000125144
SNX10	sorting nexin 10	7	-1.71	0.0353	0.743	0.122	lByjB__f7xUlw_CLpI	ENSG00000086300
FGD4	FYVE, RhoGEF and PH domain containing 4	12	-1.7	0.0181	0.731	0.133	uqc7ro4DlCiZIXlES8	ENSG00000139132
MGAT1	mannosyl (alpha-1,3-)-glycoprotein beta-1,2-N-acetylglucosaminyltransferase	5	-1.7	0.0238	0.731	0.079	Z0k4rokuFK6JLhShl0	ENSG00000131446
BCKDK	branched chain ketoacid dehydrogenase kinase	16	-1.69	0.0272	0.731	0.107	BJFL1tPdvXqgVUd4Xs	ENSG00000103507
MAPK1	mitogen-activated protein kinase 1	22	-1.69	0.0311	0.736	0.123	ZsgSnelRUzeiSzxhWI	ENSG00000100030
TMED10	transmembrane emp24-like trafficking protein 10 (yeast)	14	-1.69	0.041	0.752	0.133	rlN574g_srHn3iBenk	ENSG00000170348
ANXA2P1	annexin A2 pseudogene 1	4	-1.68	0.00585	0.722	0.111	3UkIRwq57F7uuiOngs	ENSG00000213406
AURKA	aurora kinase A	20	-1.68	0.00993	0.722	0.158	T1.KDnu7e1pFWspePo	ENSG00000087586
MAP2K1	mitogen-activated protein kinase kinase 1	15	-1.68	0.0151	0.731	0.0741	lvhNQNyUiV9HlOMnqk	ENSG00000169032
RGS12	regulator of G-protein signaling 12	4	-1.68	0.0229	0.731	0.123	iV1NbfroRe7p3Reb.g	ENSG00000159788
MGST3	microsomal glutathione S-transferase 3	1	-1.68	0.0273	0.731	0.105	xWbMn3pep_l6PvoYvc	ENSG00000143198
RHBDF2	rhomboid 5 homolog 2 (Drosophila)	17	-1.68	0.0488	0.772	0.095	352KZNKVv.xS.M0a30	ENSG00000129667
GLB1	galactosidase, beta 1	3	-1.67	0.0379	0.749	0.116	fio9xXgTF0SNdXtOUQ	ENSG00000170266
NPTN	neuroplastin	15	-1.66	0.001	0.586	0.0629	WFwa905rmw_yOTsfu4	ENSG00000156642
			-1.66	0.00308	0.709	0.102	To4On8wvS544PfTFWg
			-1.66	0.00326	0.709	0.0952	lpX54c_jvL_i17ufd0
ATP6V0E1	ATPase, H+ transporting, lysosomal 9kDa, V0 subunit e1	5	-1.66	0.0076	0.722	0.0763	Tp4_Q96VB0Fd3_hZD4	ENSG00000113732
IGF2R	insulin-like growth factor 2 receptor	6	-1.66	0.0392	0.751	0.0798	E3PniCQFleSTV0l7Fo	ENSG00000197081
PRKCB	protein kinase C, beta	16	-1.66	0.0442	0.762	0.09	04.BQghp5olySHSl7o	ENSG00000166501
FTH1P11	ferritin, heavy polypeptide 1 pseudogene 11	8	-1.66	0.0497	0.775	0.0699	3q5fX60UKS5uRvKv18	ENSG00000237264
VPS37C	vacuolar protein sorting 37 homolog C (S. cerevisiae)	11	-1.65	0.014	0.731	0.0926	9cOh3Hr_Ln3iejhYWU	ENSG00000167987
DEXI	Dexi homolog (mouse)	16	-1.65	0.0291	0.731	0.0945	0Z19P0rx299JC_kASE	ENSG00000182108
ENG	endoglin	9	-1.65	0.0317	0.737	0.12	ulSiEhR_UZ77ABULV4	ENSG00000106991
PTPRC	protein tyrosine phosphatase, receptor type, C	1	-1.64	0.0142	0.731	0.116	c96ESCz_4SpAlQRfVU
DNASE2	deoxyribonuclease II, lysosomal	19	-1.64	0.0179	0.731	0.0964	BVfXJ7OF_Pu5fBZ3uE	ENSG00000105612
FBXL16	F-box and leucine-rich repeat protein 16	16	-1.64	0.0264	0.731	0.115	xgEjQSVAj.XtXouUlU	ENSG00000127585
			-1.64	0.0342	0.74	0.0971	61HkE03GHHWnGuUmak
IQGAP1	IQ motif containing GTPase activating protein 1	15	-1.63	0.00846	0.722	0.0806	QVApRNQhKQw4ki.EnU	ENSG00000140575
SLC39A3	solute carrier family 39 (zinc transporter), member 3	19	-1.63	0.0177	0.731	0.0861	TKe5VY1xFeJdIkecf8	ENSG00000141873
CKLF	chemokine-like factor	16	-1.63	0.0259	0.731	0.0886	oE2VfefS7gKUbgjnmk
PDE6D	phosphodiesterase 6D, cGMP-specific, rod, delta	2	-1.63	0.0411	0.752	0.118	lkqhK3QtfVJMREqBAQ	ENSG00000156973
TM6SF1	transmembrane 6 superfamily member 1	15	-1.62	0.0238	0.731	0.129	corenSnS.3RPrk3fTk	ENSG00000136404
RPA2	replication protein A2, 32kDa	1	-1.62	0.0302	0.731	0.0753	H4bu.e4E4L3msuXUqk	ENSG00000117748
RALBP1	ralA binding protein 1	18	-1.62	0.0329	0.739	0.119	uih0kSUFMNJO3qMh60	ENSG00000017797
TPCN2	two pore segment channel 2	11	-1.61	0.00372	0.717	0.086	KFtIfWqT0rqjnrr_E4	ENSG00000162341
GRIK4	glutamate receptor, ionotropic, kainate 4	11	-1.61	0.00514	0.722	0.16	BiiJei6iAFFBJJiViw	ENSG00000149403
ATP1B3			-1.61	0.0173	0.731	0.075	cVpQTQuH8yeQgO6zug	ENSG00000069849
PARP8	poly (ADP-ribose) polymerase family, member 8	5	-1.61	0.0218	0.731	0.0888	QzYbbjUgtSJ4goeXv4	ENSG00000151883
RIMS3	regulating synaptic membrane exocytosis 3	1	-1.61	0.0222	0.731	0.123	ZuSTf1wfvuvVq6SuRI	ENSG00000117016
TMCO1	transmembrane and coiled-coil domains 1	1	-1.61	0.0224	0.731	0.0799	uYd0KR7s5XkL6e3OJM	ENSG00000143183
MOB1A	MOB kinase activator 1A	2	-1.61	0.0342	0.74	0.0986	x1QKyvruMv1iwhfChE
TNFRSF1A	tumor necrosis factor receptor superfamily, member 1A	12	-1.61	0.0419	0.754	0.096	lioZzl05W.6u10UkKc	ENSG00000067182
TUBA1B	tubulin, alpha 1b	12	-1.6	0.00142	0.627	0.0452	xoigxw81PX.pXkk7Tk	ENSG00000123416
			-1.6	0.00424	0.722	0.0635	Bnsku19NSoLw6LfoV8
BUB3	BUB3 mitotic checkpoint protein	10	-1.6	0.00668	0.722	0.0873	QZQuEjkgEAVC1Fw014	ENSG00000154473
VKORC1	vitamin K epoxide reductase complex, subunit 1	16	-1.6	0.0236	0.731	0.073	NuURnZ3.8RUuXeHe1U	ENSG00000167397
MBP	myelin basic protein	18	-1.6	0.0436	0.761	0.118	01QpEiEak1_HU2pn38	ENSG00000197971
			-1.6	0.0448	0.763	0.125	KX6Sd4CLRwkXs1SU_0
FAM108A4P			-1.6	0.0466	0.763	0.0778	QipFKRBhNidxJSxeio	ENSG00000250536
USP46	ubiquitin specific peptidase 46	4	-1.6	0.0469	0.763	0.116	rq8wB_7ggj6X3UXde4
ITPRIPL1	inositol 1,4,5-trisphosphate receptor interacting protein-like 1	2	-1.59	0.0015	0.629	0.102	QRBOd3SadShPd69_pY	ENSG00000198885
NPTN	neuroplastin	15	-1.59	0.00205	0.655	0.0701	iqfBe4fwwnoEtR4OrM	ENSG00000156642
TUBA1C	tubulin, alpha 1c	12	-1.59	0.0176	0.731	0.0617	0F8Fl88lI_7XU0efV4
ATP1B3			-1.59	0.0197	0.731	0.0699	3rFaUE0Lh.MnkIDus4	ENSG00000069849
CAP1	CAP, adenylate cyclase-associated protein 1 (yeast)	1	-1.59	0.0225	0.731	0.0623	iuXtF7fR5df9XtOdNI	ENSG00000131236
			-1.59	0.0231	0.731	0.101	TrPn_Lkqt3f.pO2le8
			-1.59	0.0232	0.731	0.119	roRILP7hKkCVBF9VR4
AC138649.1			-1.59	0.0379	0.749	0.0954	xnq.JWKet8jkmHv0i4	ENSG00000230856
BTLA	B and T lymphocyte associated	3	-1.59	0.0414	0.752	0.144	fk1M7uKLwt794dQSoU	ENSG00000186265
SPPL2A	signal peptide peptidase like 2A	15	-1.59	0.0453	0.763	0.0811	KsX5EfPHl0vvl6IbCg	ENSG00000138600
AKAP12	A kinase (PRKA) anchor protein 12	6	-1.59	0.0463	0.763	0.14	Ecd8znoeT0ROk4DC0o	ENSG00000131016
ACSL4	acyl-CoA synthetase long-chain family member 4	X	-1.58	0.0141	0.731	0.0801	3tAR_4f_fw9Tg715dc	ENSG00000068366
NUMB	numb homolog (Drosophila)	14	-1.58	0.0184	0.731	0.0709	lVUBVf_uIE1X4S_SXc	ENSG00000133961
ST8SIA1	ST8 alpha-N-acetyl-neuraminide alpha-2,8-sialyltransferase 1	12	-1.58	0.0202	0.731	0.131	9uHUIqDrQvv04v5OpU	ENSG00000111728
TEX264	testis expressed 264	3	-1.58	0.0234	0.731	0.0944	rd_cJfddHlfynVKlIo	ENSG00000164081
ASMT	acetylserotonin O-methyltransferase	X	-1.58	0.0313	0.736	0.139	ltdTh6khoC50ReeiKM
			-1.58	0.0419	0.754	0.0736	TV4RQhhcefYZfVwTYg
WBP1L	WW domain binding protein 1-like	10	-1.58	0.0421	0.754	0.119	KktV7v5SIx7nYLIr.E	ENSG00000166272
YWHAB	tyrosine 3-monooxygenase/tryptophan 5-monooxygenase activation protein, beta polypeptide	20	-1.58	0.0442	0.762	0.0814	feXBv597jrzPlyQkRU	ENSG00000166913
ZNF226	zinc finger protein 226	19	-1.57	0.000618	0.586	0.0883	WgOJJ.ow4YSQVghKgM	ENSG00000167380
			-1.57	0.00295	0.709	0.097	9ndB1CuSUVG3wUiSgo
PPP3CA	protein phosphatase 3, catalytic subunit, alpha isozyme	4	-1.57	0.00459	0.722	0.102	uJMVAQI73YxLekCHNU	ENSG00000138814
ALDH9A1	aldehyde dehydrogenase 9 family, member A1	1	-1.57	0.0105	0.722	0.0601	N_rX4HEl57fEUuicV8
BRK1	BRICK1, SCAR/WAVE actin-nucleating complex subunit	3	-1.57	0.0132	0.731	0.075	xlyunxSVC1U7_h.SeE	ENSG00000254999
CCDC107	coiled-coil domain containing 107	9	-1.57	0.0175	0.731	0.0996	lVJ6FV._Ju4cd6eiVI	ENSG00000159884
PGAM4	phosphoglycerate mutase family member 4	X	-1.57	0.0188	0.731	0.071	6kvciRK90twnugCdV8	ENSG00000226784
			-1.57	0.0208	0.731	0.113	HjE41fD0p0p4IHhUfE
ATP6V1D	ATPase, H+ transporting, lysosomal 34kDa, V1 subunit D	14	-1.57	0.0234	0.731	0.0882	9mt0pQ8e6JJ.T1xUfk	ENSG00000100554
LAT2	linker for activation of T cells family, member 2	7	-1.57	0.0265	0.731	0.142	cvkEvfoBUdiKlGXU9E	ENSG00000086730
PTPN6	protein tyrosine phosphatase, non-receptor type 6	12	-1.57	0.0388	0.75	0.0943	KogiQq9XQiguJrntdI	ENSG00000111679
			-1.57	0.0407	0.752	0.11	E9l1w1clHOYjh19BF8
PGAM1	phosphoglycerate mutase 1 (brain)	10	-1.57	0.048	0.767	0.0829	TPtCTeird3ginNOieA
AP1B1	adaptor-related protein complex 1, beta 1 subunit	22	-1.56	0.00179	0.641	0.069	Eo_Anl1i6_qOv94Vxo	ENSG00000100280
			-1.56	0.00692	0.722	0.0633	6p9ef0SAz1Kvzu0qy4
PLD1			-1.56	0.00737	0.722	0.103	Q6epTsh5ddTi.lJ._I	ENSG00000075651
PDLIM7	PDZ and LIM domain 7 (enigma)	5	-1.56	0.0224	0.731	0.115	fm9fWTX5UXRKRYvTkI	ENSG00000196923
RIPK3	receptor-interacting serine-threonine kinase 3	14	-1.56	0.0263	0.731	0.109	rXUIvGLwoIuUVfilXg	ENSG00000129465
ARMCX1	armadillo repeat containing, X-linked 1	X	-1.56	0.0264	0.731	0.13	ZNMEuHjvr7Dr6vyjgU	ENSG00000126947
ACOT9	acyl-CoA thioesterase 9	X	-1.56	0.0279	0.731	0.0953	xjSAJICIi6WjqniqIA	ENSG00000123130
NACC2	NACC family member 2, BEN and BTB (POZ) domain containing	9	-1.56	0.0286	0.731	0.103	9YWnbPWNLZ9T7yTbEY	ENSG00000148411
PGAM4	phosphoglycerate mutase family member 4	X	-1.56	0.0313	0.736	0.0914	9V1ziLWCjHPlIneV94	ENSG00000226784
FAM110A	family with sequence similarity 110, member A	20	-1.56	0.0395	0.751	0.0868	ipCh4d1Cr.vfp.oReI	ENSG00000125898
			-1.56	0.0398	0.751	0.0694	Qk5m2X1mEUIIXHn2GU
			-1.56	0.0409	0.752	0.0996	uJNF9keCLoiLcejh6U
GNG8	guanine nucleotide binding protein (G protein), gamma 8	19	-1.55	0.00558	0.722	0.0992	NB16f3mIZOUCOFZ64Y	ENSG00000167414
			-1.55	0.00586	0.722	0.065	3lf7l__qgFLhkgmLug
C17orf58	chromosome 17 open reading frame 58	17	-1.55	0.00724	0.722	0.0889	Tl1edcsOzv_54HpJzU	ENSG00000186665
HIPK2	homeodomain interacting protein kinase 2	7	-1.55	0.0113	0.722	0.0768	WGrahFLgH4FqC6ihsg	ENSG00000064393
ATL1	atlastin GTPase 1	14	-1.55	0.0144	0.731	0.104	Nd6IMWInqJ7DIUrp5I	ENSG00000198513
			-1.55	0.0252	0.731	0.0983	f.ipfdKBHhPlxxSISI
CDKN1C	cyclin-dependent kinase inhibitor 1C (p57, Kip2)	11	-1.55	0.026	0.731	0.105	cCKea4lD8iVAiVYqBc	ENSG00000129757
TMEM254	transmembrane protein 254	10	-1.55	0.0284	0.731	0.101	EQVnVgBolVCwJEFeAg	ENSG00000133678
RNASE1	ribonuclease, RNase A family, 1 (pancreatic)	14	-1.55	0.0299	0.731	0.133	oRf7kYlXrI7Ug7e.Uo	ENSG00000129538
DDIT4	DNA-damage-inducible transcript 4	10	-1.55	0.0388	0.75	0.0856	inm.CX1VNux5Ivieko	ENSG00000168209
C20orf24	chromosome 20 open reading frame 24	20	-1.55	0.0394	0.751	0.0693	rukbqJ0YKCr84Xf_X4
SEMA4B	sema domain, immunoglobulin domain (Ig), transmembrane domain (TM) and short cytoplasmic domain, (semaphorin) 4B	15	-1.55	0.0408	0.752	0.114	u5fXW__biBW7lX1RTM	ENSG00000185033
RBL1	retinoblastoma-like 1 (p107)	20	-1.54	0.00294	0.709	0.1	NsUWU9Ivt0VfduX.d0	ENSG00000080839
PRDX3	peroxiredoxin 3	10	-1.54	0.00988	0.722	0.0749	KWIca7nvIK9635HCK0	ENSG00000165672
NUMB	numb homolog (Drosophila)	14	-1.54	0.014	0.731	0.0756	9oCnoJ5ISjVyfv97S0	ENSG00000133961
SDHAF1	succinate dehydrogenase complex assembly factor 1	19	-1.54	0.041	0.752	0.0988	EG.6grleOJriCVoNV8	ENSG00000205138
TMEM19	transmembrane protein 19	12	-1.54	0.0412	0.752	0.121	x07tL.REl5E294Tlf8
PHF13	PHD finger protein 13	1	-1.54	0.0458	0.763	0.0785	QykYVN7r16_unDguKo	ENSG00000116273
SH3BGRL3	SH3 domain binding glutamic acid-rich protein like 3	1	-1.53	0.0114	0.722	0.0554	BNFEdVUl9F6U4KF.4U	ENSG00000142669
GALK1	galactokinase 1	17	-1.53	0.0199	0.731	0.0792	uuVrlN9TNaudDAfuXU	ENSG00000108479
			-1.53	0.0217	0.731	0.0561	3Tvcfn6V5ROrUu9N4k
PTRH1	peptidyl-tRNA hydrolase 1 homolog (S. cerevisiae)	9	-1.53	0.0232	0.731	0.0977	oSqUQ6LW9eTyeXQdQ4	ENSG00000187024
SPIN4	spindlin family, member 4	X	-1.53	0.0291	0.731	0.106	Kz54_x6__fvh7HPSOk	ENSG00000186767
CANX	calnexin	5	-1.53	0.0328	0.739	0.0789	uCSh5POkf_X66VH91M	ENSG00000127022
FAM89B	family with sequence similarity 89, member B	11	-1.53	0.0329	0.739	0.0741	oi5enVN110X.vnNpJ4
HSBP1	heat shock factor binding protein 1	16	-1.53	0.0355	0.743	0.0669	xhTWAXm1euO90JdoLo	ENSG00000230989
			-1.53	0.0383	0.749	0.0784	xV17iLeCjHPlIneX3o
CKLF	chemokine-like factor	16	-1.53	0.0447	0.763	0.0867	rSWAMATZV959LuApRs
DTX2	deltex homolog 2 (Drosophila)	7	-1.52	0.00626	0.722	0.0719	lSXoam6verSff8XQ.4	ENSG00000091073
MS4A4A	membrane-spanning 4-domains, subfamily A, member 4A	11	-1.52	0.0088	0.722	0.129	91egdDB0.R6d.NiLHI	ENSG00000110079
			-1.52	0.0104	0.722	0.135	6dRQSVGeeieuJeaW58
AC005017.2			-1.52	0.0105	0.722	0.0669	Kb57YS4lfoUbdf4nv4	ENSG00000174495
SYTL2	synaptotagmin-like 2	11	-1.52	0.0214	0.731	0.11	reS4KOJ9RItepw1Oto	ENSG00000137501
			-1.52	0.0237	0.731	0.099	c6bztfD.AHfjnp6va4
SLC1A4	solute carrier family 1 (glutamate/neutral amino acid transporter), member 4	2	-1.52	0.0316	0.737	0.122	Z9Yi7krpX1X6KYgiIM	ENSG00000115902
ZCCHC6	zinc finger, CCHC domain containing 6	9	-1.52	0.0377	0.749	0.091	xhppiNKCOV4FAjFeIE	ENSG00000083223
DLG3	discs, large homolog 3 (Drosophila)	X	-1.52	0.0386	0.749	0.121	o0lUkYgjEiQfoBVAqI	ENSG00000082458
PRKCB	protein kinase C, beta	16	-1.52	0.0409	0.752	0.104	BepKRX_CqKOCOB31DU
CALR	calreticulin	19	-1.51	0.000878	0.586	0.0513	NV1BeqpLruiCUSl4j8	ENSG00000179218
RRP36	ribosomal RNA processing 36 homolog (S. cerevisiae)	6	-1.51	0.00879	0.722	0.0617	BgiqUOAFOi3vbh1Sp4	ENSG00000124541
TRMT112	tRNA methyltransferase 11-2 homolog (S. cerevisiae)	11	-1.51	0.0119	0.722	0.0569	iV7oPQVQfbpmzjFwLo	ENSG00000173113
C20orf24	chromosome 20 open reading frame 24	20	-1.51	0.0202	0.731	0.0537	lVu.XoWYNLu_pNLv94
			-1.51	0.0242	0.731	0.081	WduNVJUWU6WXEB6540
C21orf59	chromosome 21 open reading frame 59	21	-1.51	0.0256	0.731	0.11	N_d_kE1H1qJi5b9VZ0	ENSG00000159079
MOB3C	MOB kinase activator 3C	1	-1.51	0.026	0.731	0.0876	NSKe6JirLKJ.1SLnuE	ENSG00000142961
CXCR7	chemokine (C-X-C motif) receptor 7	2	-1.51	0.0281	0.731	0.128	um0iUnihKfl6H3sIyg	ENSG00000144476
TMEM205	transmembrane protein 205	19	-1.51	0.0296	0.731	0.0771	ZeJDqd7dnpflegMKJc	ENSG00000105518
TRAPPC1	trafficking protein particle complex 1	17	-1.51	0.0344	0.74	0.0811	x453XXFIuCVEi1dRdQ	ENSG00000170043
TM4SF19	transmembrane 4 L six family member 19	3	-1.51	0.0491	0.773	0.157	Krv9NNp7fg1.cQourE	ENSG00000145107
CD2BP2	CD2 (cytoplasmic tail) binding protein 2	16	-1.5	0.00396	0.722	0.0564	3lS.rqV9.Xof7oopFA	ENSG00000169217
OGDH	oxoglutarate (alpha-ketoglutarate) dehydrogenase (lipoamide)	7	-1.5	0.00712	0.722	0.101	uVIiKbkKSNtClU71JM	ENSG00000105953
NCOA3	nuclear receptor coactivator 3	20	-1.5	0.00834	0.722	0.0671	9UTgOHzqo64nuHn_eE	ENSG00000124151
MRPL51	mitochondrial ribosomal protein L51	12	-1.5	0.0208	0.731	0.0687	0kVQIHjSqlTOn2K_gI	ENSG00000111639
			-1.5	0.0214	0.731	0.0994	Ko5XuyNNPS5RA_An1E
PREB	prolactin regulatory element binding	2	-1.5	0.0223	0.731	0.0945	96T_eqCoel6x_e8qSg	ENSG00000138073
SLC25A3	solute carrier family 25 (mitochondrial carrier; phosphate carrier), member 3	12	-1.5	0.0288	0.731	0.108	H.YKWW4XfQqbohqCgA	ENSG00000075415
GPT2	glutamic pyruvate transaminase (alanine aminotransferase) 2	16	-1.5	0.0292	0.731	0.116	WXunv9W3K90Ss3XhIo	ENSG00000166123
ACTR3	ARP3 actin-related protein 3 homolog (yeast)	2	-1.5	0.0294	0.731	0.0691	lgiwIQi76FLPkvey7Q	ENSG00000115091
RP11-796G6.2			-1.5	0.0337	0.74	0.103	rRUgpFQtEiXjPvXomU	ENSG00000258512
MTHFS	5,10-methenyltetrahydrofolate synthetase (5-formyltetrahydrofolate cyclo-ligase)	15	-1.5	0.043	0.758	0.0838	ZJnv5JNKC4JXEV6b6c
COMMD1	copper metabolism (Murr1) domain containing 1	2	-1.5	0.0497	0.775	0.0941	6ovovvgFCu1ONXVR4U	ENSG00000173163
			1.5	0.00101	0.586	0.0957	it3KiVnSl0lJEiKp1Q
ZHX1	zinc fingers and homeoboxes 1	8	1.5	0.0105	0.722	0.0808	iqc4krSIuv5ICEiCNI	ENSG00000165156
CLK1	CDC-like kinase 1	2	1.5	0.0125	0.725	0.0585	i8lcq61QU7jt6JMo5M	ENSG00000013441
USP42	ubiquitin specific peptidase 42	7	1.5	0.0142	0.731	0.0769	Bm3ft9HjHot1vt5_tU	ENSG00000106346
ZNF484	zinc finger protein 484	9	1.5	0.015	0.731	0.0927	9udTlEPOu6odIK4UKU	ENSG00000127081
			1.5	0.0189	0.731	0.0989	cFKJFSn6kkHnu5T37k
BOP1	block of proliferation 1	8	1.5	0.0204	0.731	0.092	66rrbngtBIl.Fe54AA
TMEM70	transmembrane protein 70	8	1.5	0.0204	0.731	0.0918	B795B7kddX66RXOrso
RERE	arginine-glutamic acid dipeptide (RE) repeats	1	1.5	0.0209	0.731	0.0622	3leF9Ou3_CVBR2v19o	ENSG00000142599
RAE1	RAE1 RNA export 1 homolog (S. pombe)	20	1.5	0.0224	0.731	0.0605	Wd1HeXTd7GD_rVJfvo	ENSG00000101146
ATXN2L	ataxin 2-like	16	1.5	0.0234	0.731	0.111	rGk_igqEnn6vcOded0	ENSG00000168488
TGIF2	TGFB-induced factor homeobox 2	20	1.5	0.0265	0.731	0.0715	QuR4kOirriolOeeD3o	ENSG00000118707
RPS6KB1	ribosomal protein S6 kinase, 70kDa, polypeptide 1	17	1.5	0.03	0.731	0.0541	QPfSeXzyi5zirBF73k	ENSG00000108443
HBP1	HMG-box transcription factor 1	7	1.5	0.0332	0.739	0.0767	H3866qSH_R8eS5BH5E	ENSG00000105856
PLCXD2	phosphatidylinositol-specific phospholipase C, X domain containing 2	3	1.5	0.0377	0.749	0.0896	rlSB_oUMfD0DJKp_dE
SRRM1	serine/arginine repetitive matrix 1	1	1.51	8.33e-05	0.495	0.0381	3Qf0iXfs.oKegqVIf4	ENSG00000133226
NOL11	nucleolar protein 11	17	1.51	0.000979	0.586	0.0518	3mFN0u0IgG7S4sXoU0	ENSG00000130935
PTDSS1	phosphatidylserine synthase 1	8	1.51	0.00172	0.641	0.0494	fpizEUNKIqyeXkyiXY	ENSG00000156471
			1.51	0.00371	0.717	0.141	f_QA8nQDo0OFwOwiAA
BIRC2	baculoviral IAP repeat containing 2	11	1.51	0.0088	0.722	0.0618	KUoHei9NIvOuWD7f64	ENSG00000110330
			1.51	0.00989	0.722	0.0616	rDrnu1ntRIAZXwslcU
TRA2A	transformer 2 alpha homolog (Drosophila)	7	1.51	0.0105	0.722	0.0755	cmREUEUpNxOpIUHTLo	ENSG00000164548
SNORD73A	small nucleolar RNA, C/D box 73A	4	1.51	0.0163	0.731	0.0983	9LjgAL9rVI46UuMEE8
			1.51	0.0223	0.731	0.0981	WBSkpcDEeVC6V97ukE
			1.51	0.0287	0.731	0.106	EkdyFwvtQzrJR_UTuE
RSPH4A	radial spoke head 4 homolog A (Chlamydomonas)	6	1.51	0.0287	0.731	0.107	osT17.wCp0r9E61K4o	ENSG00000111834
MXI1	MAX interactor 1, dimerization protein	10	1.51	0.0316	0.737	0.116	HpfZ_Tz_pfT0jgfiuU	ENSG00000119950
EBLN2	endogenous Bornavirus-like nucleoprotein 2	3	1.51	0.036	0.743	0.084	okEmkBx6lCOJBVE._o	ENSG00000255423
PLGLB1	plasminogen-like B1	2	1.51	0.0365	0.744	0.104	ZpNF7QA6L1H3VZAXK0	ENSG00000183281
YTHDC1	YTH domain containing 1	4	1.52	0.000113	0.495	0.0387	TPXO9LJuvjnPvyX1XU	ENSG00000083896
CSDE1	cold shock domain containing E1, RNA-binding	1	1.52	0.000923	0.586	0.0877	Hu5nvXRB8iLA3UnlWo	ENSG00000009307
TOMM20	translocase of outer mitochondrial membrane 20 homolog (yeast)	1	1.52	0.00145	0.627	0.0453	3sNJ__y456UDrnSSuI	ENSG00000173726
CAPS	calcyphosine	19	1.52	0.00321	0.709	0.086	BhiueZZ9ehB9h13iCg	ENSG00000105519
MTPAP	mitochondrial poly(A) polymerase	10	1.52	0.00514	0.722	0.0661	BdPpVfBet4L3qO.0v4	ENSG00000107951
MED23	mediator complex subunit 23	6	1.52	0.0105	0.722	0.0916	ZSQq9QPCKCQBnlSNeI	ENSG00000112282
NRBF2	nuclear receptor binding factor 2	10	1.52	0.0113	0.722	0.0782	Z66WiqeXzP4BOf3NOQ
TNPO1	transportin 1	5	1.52	0.0132	0.731	0.0656	3S36IcwqJd5FSoA7xU	ENSG00000083312
ZNF622	zinc finger protein 622	5	1.52	0.014	0.731	0.0541	f5XihS4CEjTKIhX.nk	ENSG00000173545
GOLGA8CP			1.52	0.0153	0.731	0.0802	cx4CH.lwLpPPh567jg	ENSG00000181984
DCP1A	DCP1 decapping enzyme homolog A (S. cerevisiae)	3	1.52	0.0168	0.731	0.0784	uoCUnVfddwc_gZSAtI	ENSG00000162290
			1.52	0.0175	0.731	0.0868	uCeTtqonpruSLh4K1M
MYNN	myoneurin	3	1.52	0.0211	0.731	0.0846	c1GMs0lQi7vnP7CVTo	ENSG00000085274
ABCG1	ATP-binding cassette, sub-family G (WHITE), member 1	21	1.52	0.0264	0.731	0.157	WNQVcgWb6v7q7dudJQ	ENSG00000160179
PHF17	PHD finger protein 17	4	1.52	0.0294	0.731	0.0795	Wl.OUlYReew_q5OJzo	ENSG00000077684
MTX3	metaxin 3	5	1.52	0.0378	0.749	0.0758	BR6cfeC96fX3dyii24	ENSG00000177034
PAK1IP1	PAK1 interacting protein 1	6	1.52	0.0428	0.757	0.096	QRw5Snhu36LunIQLpI	ENSG00000111845
FBXO32	F-box protein 32	8	1.52	0.0487	0.771	0.0816	lgq1V54eiJ6gzpP6Ec	ENSG00000156804
XDH	xanthine dehydrogenase	2	1.53	0.000974	0.586	0.127	Ngyragq.uc9VHx6El4	ENSG00000158125
LANCL2	LanC lantibiotic synthetase component C-like 2 (bacterial)	7	1.53	0.00204	0.655	0.0704	3Una1dSkCiAah8fRKE	ENSG00000132434
COPS3	COP9 constitutive photomorphogenic homolog subunit 3 (Arabidopsis)	17	1.53	0.00235	0.662	0.0501	NFN_lLhC72ipJIihQk	ENSG00000141030
SCXA	scleraxis homolog A (mouse)	8	1.53	0.00388	0.722	0.0964	f5l6XUnE3ZF6kG556Y
MFAP1	microfibrillar-associated protein 1	15	1.53	0.00882	0.722	0.086	ir_h054gFRKAke1Kyg	ENSG00000140259
IRF2BP2	interferon regulatory factor 2 binding protein 2	1	1.53	0.00936	0.722	0.0698	xRxSigyQS1ld1tdzgU	ENSG00000168264
CASC3	cancer susceptibility candidate 3	17	1.53	0.0151	0.731	0.0711	xlwoJS0X3qQqdc39dU	ENSG00000108349
			1.53	0.0168	0.731	0.0891	xbH9e9PuUVf57gvn5k
ALG10B	ALG10B, alpha-1,2-glucosyltransferase	12	1.53	0.0186	0.731	0.0915	rt4nqPbBSkl4dQDQz0
WDR48	WD repeat domain 48	3	1.53	0.0217	0.731	0.0768	NhKvV0ectJ9.6AehKU	ENSG00000114742
NUDT15	nudix (nucleoside diphosphate linked moiety X)-type motif 15	13	1.53	0.0276	0.731	0.117	TKeDkAkjEI9Sf23tNI	ENSG00000136159
MEIS3P1	Meis homeobox 3 pseudogene 1	17	1.53	0.0334	0.74	0.133	9gl7MATrEuLg5VTVQg
FAM60A	family with sequence similarity 60, member A	12	1.53	0.0336	0.74	0.0717	o_L6d1RLf4rg8QC1JQ
RPL8	ribosomal protein L8	8	1.53	0.0477	0.765	0.093	0OpLNZZTXfW4pmeIVo	ENSG00000161016
RGPD1	RANBP2-like and GRIP domain containing 1	2	1.53	0.0494	0.774	0.12	9C0eKCAMKvSsSvSWuU
NUP88	nucleoporin 88kDa	17	1.54	3.01e-05	0.495	0.0487	QFRTz3S5cUmAuT0tTU	ENSG00000108559
GALNT12	UDP-N-acetyl-alpha-D-galactosamine:polypeptide N-acetylgalactosaminyltransferase 12 (GalNAc-T12)	9	1.54	0.00359	0.716	0.0977	00YEtQgO7Up5igoti4	ENSG00000119514
SRPRB	signal recognition particle receptor, B subunit	3	1.54	0.00466	0.722	0.0634	i3nnejp4KdepTfTuec	ENSG00000144867
SNORA7B	small nucleolar RNA, H/ACA box 7B	3	1.54	0.00631	0.722	0.078	31PVJ_dbJ64_ghHeYQ
FBXO3	F-box protein 3	11	1.54	0.00981	0.722	0.0947	oWPUzpO1BPSrtzJWPo	ENSG00000110429
PIK3IP1	phosphoinositide-3-kinase interacting protein 1	22	1.54	0.013	0.726	0.0598	QnXJTIn1.UgV9R5UO4	ENSG00000100100
INO80D	INO80 complex subunit D	2	1.54	0.0142	0.731	0.0767	EKJCOKI6kr.rCJVS94	ENSG00000114933
GPATCH3	G patch domain containing 3	1	1.54	0.0158	0.731	0.0889	BqwYWft.rdwVw3ep_U	ENSG00000198746
ZXDA	zinc finger, X-linked, duplicated A	X	1.54	0.0176	0.731	0.13	fHHhFJQJouibE1wd4c	ENSG00000198205
WBP4	WW domain binding protein 4	13	1.54	0.0181	0.731	0.0706	KSi9E9yTOX.9VS05Hc	ENSG00000120688
FASTKD5	FAST kinase domains 5	20	1.54	0.0262	0.731	0.0733	Knafpxbusi81x6g6dU	ENSG00000215251
			1.54	0.0262	0.731	0.0928	ZFSkUpSNUSBS3UhU18
ABCF1	ATP-binding cassette, sub-family F (GCN20), member 1	6	1.54	0.0409	0.752	0.0771	6uK9TUlC.O6XPt0od0	ENSG00000204574
USP36	ubiquitin specific peptidase 36	17	1.54	0.042	0.754	0.0879	3SJ_qf3p530_F7u9Uk	ENSG00000055483
SNORA7A	small nucleolar RNA, H/ACA box 7A	3	1.55	0.000321	0.495	0.0809	fi5cs95SfaAqKgJCXo
RAD21	RAD21 homolog (S. pombe)	8	1.55	0.00147	0.628	0.0686	rUiXuOXXSSsiSOgMUU	ENSG00000164754
C5orf24	chromosome 5 open reading frame 24	5	1.55	0.00218	0.656	0.0793	B5HriTdePUfH.dXuBI	ENSG00000181904
RAB11FIP2	RAB11 family interacting protein 2 (class I)	10	1.55	0.00569	0.722	0.0643	WrOyCre0kROgJVT_RI	ENSG00000107560
TNPO1	transportin 1	5	1.55	0.00706	0.722	0.0627	HrVfcM_l0wKr1Hsf1k	ENSG00000083312
RRS1	RRS1 ribosome biogenesis regulator homolog (S. cerevisiae)	8	1.55	0.0141	0.731	0.0804	iXpZ5fT4vwKhKPlfW0
TFB2M	transcription factor B2, mitochondrial	1	1.55	0.019	0.731	0.0757	0V6CMrJByHtv.romvQ	ENSG00000162851
BZW2	basic leucine zipper and W2 domains 2	7	1.55	0.0207	0.731	0.104	EA6JXik0nPMfqHcXdE	ENSG00000136261
TARDBP	TAR DNA binding protein	1	1.55	0.0241	0.731	0.0787	u2qF1AhwHhCX0KJUqs	ENSG00000120948
SLC25A26	solute carrier family 25 (S-adenosylmethionine carrier), member 26	3	1.55	0.0265	0.731	0.0941	xUp5ItVCj8MKeuv9Og
TOR1AIP1	torsin A interacting protein 1	1	1.55	0.03	0.731	0.0856	0V.iL1ELrLIuvwbf10	ENSG00000143337
CEP44	centrosomal protein 44kDa	4	1.55	0.0395	0.751	0.0813	TtL5_55XtzvOd4Mrdo	ENSG00000164118
CR1	complement component (3b/4b) receptor 1 (Knops blood group)	1	1.55	0.0492	0.773	0.13	NBVRX3l25wGREs3LSo	ENSG00000203710
PLAC4	placenta-specific 4	21	1.56	0.000465	0.586	0.121	f.IjuL7ikeqKSkRtdQ
ABCE1	ATP-binding cassette, sub-family E (OABP), member 1	4	1.56	0.00144	0.627	0.07	3i9eD.gSjxeiXolH8I	ENSG00000164163
TTC19	tetratricopeptide repeat domain 19	17	1.56	0.00161	0.634	0.0685	l7seesyeBx4Xo3y1yU	ENSG00000011295
ASXL1	additional sex combs like 1 (Drosophila)	20	1.56	0.00234	0.662	0.0598	rnXl3dUE79SQsjlXu4	ENSG00000171456
GOLGA8B	golgin A8 family, member B	15	1.56	0.00603	0.722	0.0615	xeAipIz6tfuH0Hh31g	ENSG00000215252
TXLNG	taxilin gamma	X	1.56	0.0119	0.722	0.0799	KkABFFdQSXfKLEV73k	ENSG00000086712
AC006978.6	uncharacterized protein DKFZp586I1420	7	1.56	0.0127	0.725	0.0875	lqBLguSSOOfYq6f4pQ	ENSG00000235859
ZNF3	zinc finger protein 3	7	1.56	0.0147	0.731	0.0998	cJywWnuKiKtIJHyb6U	ENSG00000166526
ANO9	anoctamin 9	11	1.56	0.0184	0.731	0.0993	Z_5NCdNll69uVhNXS0	ENSG00000185101
PLG	plasminogen-like A	2	1.56	0.0212	0.731	0.111	iiOoLcJPX.rfp9895I	ENSG00000122194
TARBP1	TAR (HIV-1) RNA binding protein 1	1	1.56	0.0262	0.731	0.0852	NgPXQSpPNZ1eDtTuLo	ENSG00000059588
KIAA0922	KIAA0922	4	1.57	0.00145	0.627	0.0614	WWCft1Dt6H.69TepVk	ENSG00000121210
UTP23	UTP23, small subunit (SSU) processome component, homolog (yeast)	8	1.57	0.00235	0.662	0.0619	xXTqohknuRRCO7vAIk	ENSG00000147679
C9orf123	chromosome 9 open reading frame 123	9	1.57	0.00471	0.722	0.0902	EZ4st4okIovrf3tUuk	ENSG00000137038
EID3	EP300 interacting inhibitor of differentiation 3	12	1.57	0.0097	0.722	0.126	36uKgOPUvlOkoBKi8w	ENSG00000255150
			1.57	0.015	0.731	0.0677	EL6d6X.nME5e7R0luk
RCN1	reticulocalbin 1, EF-hand calcium binding domain	11	1.57	0.019	0.731	0.0855	6oOKEK4x3ie6HgekhE	ENSG00000049449
DDB1	damage-specific DNA binding protein 1, 127kDa	11	1.57	0.0193	0.731	0.105	QoPoNRiTlJPh8UpNAo	ENSG00000167986
JMJD1C	jumonji domain containing 1C	10	1.57	0.0206	0.731	0.0678	uRSc_Xk3qA_eDZEktM	ENSG00000171988
ZNF317	zinc finger protein 317	19	1.57	0.0213	0.731	0.0659	iUS3CguHkgJ0SYV6XU	ENSG00000130803
ISCA1	iron-sulfur cluster assembly 1 homolog (S. cerevisiae)	9	1.57	0.0274	0.731	0.0885	6V_yuETneV3iktJgpA	ENSG00000135070
			1.57	0.0275	0.731	0.113	9UP1Tu9VIjPe74RJy0
INTS12	integrator complex subunit 12	4	1.58	0.000716	0.586	0.0505	9HH0g1JJ3V0k1fApUE	ENSG00000138785
FBXL3	F-box and leucine-rich repeat protein 3	13	1.58	0.00481	0.722	0.0829	NqRy5yyM8cV14oDSA4
MASTL	microtubule associated serine/threonine kinase-like	10	1.58	0.00581	0.722	0.107	ioeoA3kk0hzl.TVUlI	ENSG00000120539
TMEM207	transmembrane protein 207	3	1.58	0.00745	0.722	0.0814	QkOITfQuk.6S6U0kqo	ENSG00000198398
PIGA	phosphatidylinositol glycan anchor biosynthesis, class A	X	1.58	0.00816	0.722	0.116	lne7IO_ByOfVlPChSo	ENSG00000165195
TFB2M	transcription factor B2, mitochondrial	1	1.58	0.0118	0.722	0.085	Bt_RCUpI0.dcJ4zT6c	ENSG00000162851
			1.58	0.0194	0.731	0.0884	0n8UyhH7pDOkWOnpto
HARBI1	harbinger transposase derived 1	11	1.58	0.0218	0.731	0.104	lEoVOgSVWgiiziROi0	ENSG00000180423
JMJD1C	jumonji domain containing 1C	10	1.58	0.0242	0.731	0.109	KvX645z7.lJqJH00r0	ENSG00000171988
PABPC1	poly(A) binding protein, cytoplasmic 1	8	1.59	0.00343	0.709	0.0426	Z3lXXQiQCQO_rgae.U	ENSG00000070756
NAA16	N(alpha)-acetyltransferase 16, NatA auxiliary subunit	13	1.59	0.00598	0.722	0.118	9X6L.9.ugEL3KkV4w0	ENSG00000172766
SON	SON DNA binding protein	21	1.59	0.00899	0.722	0.0754	0rT7K_O4k36sTJU_V8	ENSG00000159140
MAPKAPK2	mitogen-activated protein kinase-activated protein kinase 2	1	1.59	0.00931	0.722	0.244	ouKeW_0m6FHBSVt93c	ENSG00000162889
ATHL1	ATH1, acid trehalase-like 1 (yeast)	11	1.59	0.0104	0.722	0.115	iDVKdd_HepJ.DSvqSU	ENSG00000142102
FAM117B	family with sequence similarity 117, member B	2	1.59	0.0285	0.731	0.105	BWv_Xf68TuuJOjtCPM
CEP95	centrosomal protein 95kDa	17	1.6	0.00422	0.722	0.0613	rV1c4pSH4wyyuCveik	ENSG00000258890
COIL	coilin	17	1.6	0.006	0.722	0.0641	ESkXp4u56LijfgSAfU	ENSG00000121058
MASTL	microtubule associated serine/threonine kinase-like	10	1.6	0.00737	0.722	0.12	BIoRz4i4lHJ_P9.dd4	ENSG00000120539
			1.6	0.00798	0.722	0.094	ZozE1U78HhEeqnS_7k
SON	SON DNA binding protein	21	1.6	0.00867	0.722	0.0871	QeHii6hr2.g6KK74uI	ENSG00000159140
ASNSD1	asparagine synthetase domain containing 1	2	1.6	0.0115	0.722	0.0635	Zfkrz3bTbtZ.S2Tqeg	ENSG00000138381
SON	SON DNA binding protein	21	1.6	0.0121	0.722	0.0664	Eu.BcOdJfrHU9X3X1U	ENSG00000159140
GTF2B	general transcription factor IIB	1	1.6	0.0345	0.741	0.0825	QTd7pJpJz8TpdEpNJ4	ENSG00000137947
KIFC2	kinesin family member C2	8	1.6	0.0397	0.751	0.0821	ruGnrh46OrLqeIIqhw	ENSG00000167702
FAM117B	family with sequence similarity 117, member B	2	1.6	0.0437	0.761	0.0982	ZvGex87PV7F4Efvnl0	ENSG00000138439
			1.6	0.0444	0.763	0.0994	WL_70MFQE0CofunuiA
RP11-526L22.1			1.61	0.000495	0.586	0.0391	6LpijpCAJ6Qfc7F5IE	ENSG00000244363
UBR5	ubiquitin protein ligase E3 component n-recognin 5	8	1.61	0.000609	0.586	0.0666	cnLRQfercFUlAjhJIE	ENSG00000104517
ZNF18	zinc finger protein 18	17	1.61	0.00166	0.641	0.0665	QOo8nstHnzqCBdI0lU
ISCA1	iron-sulfur cluster assembly 1 homolog (S. cerevisiae)	9	1.61	0.011	0.722	0.081	0FSDzn.oO610exKIO4	ENSG00000135070
RBM38	RNA binding motif protein 38	20	1.61	0.0181	0.731	0.0686	c57uUl4hr15e36q_ug	ENSG00000132819
BNIP1	BCL2/adenovirus E1B 19kDa interacting protein 1	5	1.61	0.0184	0.731	0.0934	oSepaCfNEAxDZaieGg	ENSG00000113734
POLR1C	polymerase (RNA) I polypeptide C, 30kDa	6	1.61	0.021	0.731	0.101	uWg4gnAgr7in5Wr2I0	ENSG00000171453
BIRC3	baculoviral IAP repeat containing 3	11	1.61	0.0316	0.737	0.11	cgE9yyXogvhcXuiOXk	ENSG00000023445
SSR4P1			1.61	0.0354	0.743	0.121	oIe6XrfrXrtcqeOHhQ	ENSG00000235374
ABCE1	ATP-binding cassette, sub-family E (OABP), member 1	4	1.62	0.00013	0.495	0.0696	ZjxeiXolH8L7H3hwHo	ENSG00000164163
RNMT	RNA (guanine-7-) methyltransferase	18	1.62	0.00439	0.722	0.0703	0uTENpFUglVbSPV9S8	ENSG00000101654
HSP90AB1	heat shock protein 90kDa alpha (cytosolic), class B member 1	6	1.62	0.0246	0.731	0.0866	rDnkvXjiNVXdipjijk	ENSG00000096384
GNA13	guanine nucleotide binding protein (G protein), alpha 13	17	1.62	0.0461	0.763	0.0641	NiCtd68t3QPinvyoDU	ENSG00000120063
PHF20L1	PHD finger protein 20-like 1	8	1.63	0.000327	0.495	0.0713	oeUsdO4vs7lVLnExko	ENSG00000129292
DHX40	DEAH (Asp-Glu-Ala-His) box polypeptide 40	17	1.63	0.00145	0.627	0.0587	iJl1F6XHe8.UXv6sqU	ENSG00000108406
ZNF529	zinc finger protein 529	19	1.63	0.00708	0.722	0.0809	iXi8U0ucO9d.6sy91I	ENSG00000186020
PPP1R8	protein phosphatase 1, regulatory subunit 8	1	1.63	0.0157	0.731	0.123	oBXF1CVZNXe6_eTV24	ENSG00000117751
ZNF10	zinc finger protein 10	12	1.63	0.0168	0.731	0.0901	TXnnfdHuxEU5UTEExc	ENSG00000256223
ADCK3	aarF domain containing kinase 3	1	1.64	0.00384	0.722	0.0717	0p6J6iK54nBLlBC518	ENSG00000163050
RWDD1	RWD domain containing 1	6	1.64	0.0111	0.722	0.0924	6XsydS17073d0UksTc	ENSG00000111832
EIF2C2	argonaute RISC catalytic component 2	8	1.64	0.0128	0.725	0.0693	9pVu78ST9StSIr6SEI	ENSG00000123908
ANO9	anoctamin 9	11	1.64	0.0146	0.731	0.115	xXS2uCBCveiuCxSKeY	ENSG00000185101
MUC13	mucin 13, cell surface associated	3	1.64	0.0183	0.731	0.118	KAe3pAq5iKifudKLUk	ENSG00000173702
SIAH1	siah E3 ubiquitin protein ligase 1	16	1.64	0.0291	0.731	0.0821	frnd.e33Eji0Rf4nw0	ENSG00000196470
ETS1			1.64	0.0371	0.748	0.101	9tx3h2HnMH_iQnkkVA	ENSG00000134954
ILF3	interleukin enhancer binding factor 3, 90kDa	19	1.65	0.00095	0.586	0.0681	ue59Hq.dBbp.0WSft4	ENSG00000129351
UBALD2	UBA-like domain containing 2	17	1.65	0.00413	0.722	0.0714	Qd_s0qd3VTpd9VF3j4	ENSG00000185262
SLC25A36	solute carrier family 25 (pyrimidine nucleotide carrier ), member 36	3	1.65	0.0054	0.722	0.0931	T9Hh5pO127fd4.7rE4	ENSG00000114120
RIOK1	RIO kinase 1	6	1.65	0.00676	0.722	0.0833	QRUS9J6e_P9HkHeX_4	ENSG00000124784
ELF2	E74-like factor 2 (ets domain transcription factor)	4	1.65	0.015	0.731	0.0672	r57BOXu0dHyX6T_5IQ	ENSG00000109381
			1.65	0.0173	0.731	0.0874	iRe6kupLt_uAqJoxx8
RNF10	ring finger protein 10	12	1.66	0.0032	0.709	0.0735	KoCewdGCV4hecVcI2I	ENSG00000022840
SREK1	splicing regulatory glutamine/lysine-rich protein 1	5	1.66	0.00676	0.722	0.0731	iy6oOgIvlfvkLDgl48	ENSG00000153914
EIF3B	eukaryotic translation initiation factor 3, subunit B	7	1.66	0.00967	0.722	0.0763	BZnicSh1Yu4lmvXe_Q	ENSG00000106263
IMPA1	inositol(myo)-1(or 4)-monophosphatase 1	8	1.66	0.0228	0.731	0.11	rvSXzV_kbASHHIfPso	ENSG00000133731
IL6ST	interleukin 6 signal transducer (gp130, oncostatin M receptor)	5	1.66	0.0387	0.749	0.0991	ckt8SXD33_h61_kkvU	ENSG00000134352
TCERG1	transcription elongation regulator 1	5	1.67	0.00178	0.641	0.0703	WgflI5AxRIdQgBWL6o	ENSG00000113649
CYLD	cylindromatosis (turban tumor syndrome)	16	1.67	0.00842	0.722	0.0901	KnJXl1N1fqwDgq7qsA	ENSG00000083799
NR1D2			1.67	0.00859	0.722	0.088	rSICSUPygH3i_uoR74	ENSG00000174738
KIAA1429	KIAA1429	8	1.67	0.0198	0.731	0.0793	6VfL3ErxZULXahbn3I	ENSG00000164944
ERF	Ets2 repressor factor	19	1.67	0.0396	0.751	0.0966	NTqUQN3ELl5zV3VHVQ	ENSG00000105722
PRRT1	proline-rich transmembrane protein 1	6	1.67	0.0414	0.752	0.115	uF5ewGd7Ax1fUVNUlU	ENSG00000204314
WDR43			1.68	0.00107	0.586	0.0853	xghdSGDJ.UvffFSp8g	ENSG00000163811
CCT6B	chaperonin containing TCP1, subunit 6B (zeta 2)	17	1.68	0.00814	0.722	0.104	cqbI.gxK4lDrJJI5KI	ENSG00000132141
HBP1	HMG-box transcription factor 1	7	1.68	0.0182	0.731	0.084	6K6SSU1vPP1DohclSk	ENSG00000105856
ADNP2	ADNP homeobox 2	18	1.68	0.0201	0.731	0.0729	9wJFIFLTohSUvyOsLQ	ENSG00000101544
PIGA	phosphatidylinositol glycan anchor biosynthesis, class A	X	1.68	0.0258	0.731	0.0788	ie0v5HrazOgET53Fec	ENSG00000165195
BNIP1	BCL2/adenovirus E1B 19kDa interacting protein 1	5	1.68	0.0294	0.731	0.102	xde.Sje169eJ3KecJ4	ENSG00000113734
SESN1	sestrin 1	6	1.69	0.0102	0.722	0.147	ZXhHoqSe37k8fu9UkU
C20orf111	chromosome 20 open reading frame 111	20	1.69	0.017	0.731	0.0683	Ei326OO4U_KF7SnE6I	ENSG00000132823
SPTBN1	spectrin, beta, non-erythrocytic 1	2	1.69	0.0219	0.731	0.109	oIylIm6GK6IJ00JlGI	ENSG00000115306
DKC1	dyskeratosis congenita 1, dyskerin	X	1.69	0.0243	0.731	0.0743	rsS50XA1N4cfvXuV34	ENSG00000130826
TCERG1	transcription elongation regulator 1	5	1.7	0.000143	0.495	0.0703	3UVUXVEk2iVGIY0EAw	ENSG00000113649
C8orf33	chromosome 8 open reading frame 33	8	1.7	0.00299	0.709	0.0737	Bp_tySwRS7eoI5e_QI	ENSG00000182307
ALG11	ALG11, alpha-1,2-mannosyltransferase	13	1.7	0.00304	0.709	0.0946	iAjhVKE.nr976Uvylo
HMGXB4	HMG box domain containing 4	22	1.7	0.00357	0.716	0.0847	HVRS77RKnO_fArLenk
C19orf45	chromosome 19 open reading frame 45	19	1.7	0.0287	0.731	0.124	KolV3q6HmffdBEMQoY	ENSG00000198723
KDM2A	lysine (K)-specific demethylase 2A	11	1.71	0.000525	0.586	0.0561	l6qEigXqi1Nk7XEN50
RP11-395P17.3			1.71	0.0062	0.722	0.0876	EkpJz_qN.0Xvjq7eh4	ENSG00000234771
MBIP	MAP3K12 binding inhibitory protein 1	14	1.71	0.00837	0.722	0.0818	uh93uC0K.P9E4tSfkk	ENSG00000151332
PHF12	PHD finger protein 12	17	1.71	0.0154	0.731	0.0957	9dRvP9X95Jr5HErJx4	ENSG00000109118
IQCB1	IQ motif containing B1	3	1.72	0.00063	0.586	0.0706	cpQkpU3RBXgkTEJFes	ENSG00000173226
UBE2A	ubiquitin-conjugating enzyme E2A	X	1.72	0.009	0.722	0.115	Wom.COknhwTKX_K3.o	ENSG00000077721
IBA57	IBA57, iron-sulfur cluster assembly homolog (S. cerevisiae)	1	1.72	0.0246	0.731	0.109	x7h7ep7qTeFN1LtVt8	ENSG00000181873
SIAH1	siah E3 ubiquitin protein ligase 1	16	1.72	0.0286	0.731	0.0743	lv.m6i7uXm6u7m7_r8	ENSG00000196470
			1.72	0.0395	0.751	0.0983	K5xz5L20egXlvzdyig
C8orf33	chromosome 8 open reading frame 33	8	1.73	0.000472	0.586	0.0611	WhfFzz6I69E9fFeVf4	ENSG00000182307
RHOH	ras homolog family member H	4	1.73	0.00528	0.722	0.102	cQIcOqIqKlqCUoCfrs	ENSG00000168421
TBC1D15	TBC1 domain family, member 15	12	1.73	0.0107	0.722	0.0832	iR3eUuiUgOElQRIxS4	ENSG00000121749
TOR1AIP1	torsin A interacting protein 1	1	1.73	0.0112	0.722	0.0958	Q1mTUfvktQtdy5BlMk	ENSG00000143337
PROSAPIP1	ProSAPiP1 protein	20	1.73	0.0422	0.755	0.151	93u6XcFd5ElferrXRQ	ENSG00000088899
RNF103	ring finger protein 103	2	1.74	0.00196	0.655	0.0804	3RSV_0DjtU3wU7kP7U	ENSG00000239305
EBAG9	estrogen receptor binding site associated, antigen, 9	8	1.74	0.00346	0.709	0.0683	WpTUoRRj3VAsX4HfLg	ENSG00000147654
MBIP	MAP3K12 binding inhibitory protein 1	14	1.74	0.00859	0.722	0.0791	xJXXSANCIJINTpBUUU	ENSG00000151332
PIK3CA	phosphatidylinositol-4,5-bisphosphate 3-kinase, catalytic subunit alpha	3	1.74	0.0101	0.722	0.0927	QdJKQIWPkyg_RDU4Ek	ENSG00000121879
RAP1GAP	RAP1 GTPase activating protein	1	1.74	0.0215	0.731	0.107	96VQxU.6CVe6W7o7aw	ENSG00000076864
BTN2A2	butyrophilin, subfamily 2, member A2	6	1.74	0.0234	0.731	0.128	TAeJTnFJNUq3UlxI4k	ENSG00000124508
PARP2	poly (ADP-ribose) polymerase 2	14	1.75	0.00436	0.722	0.0873	uqLEuU8oUkLhEoPeDU	ENSG00000129484
ATXN7L2	ataxin 7-like 2	1	1.75	0.00585	0.722	0.106	QtAJU8GIC5eVHkGiWU	ENSG00000162650
DHRS3	dehydrogenase/reductase (SDR family) member 3	1	1.75	0.0278	0.731	0.116	o4VUSopKAElIJRfhH8	ENSG00000162496
ZXDA	zinc finger, X-linked, duplicated A	X	1.76	0.00127	0.621	0.138	T3jfi3oHhC_7hXSQtE	ENSG00000198205
CENPV	centromere protein V	17	1.76	0.00232	0.662	0.117	0Qf53V5bl2uudeDung	ENSG00000166582
SERPINF1	serpin peptidase inhibitor, clade F (alpha-2 antiplasmin, pigment epithelium derived factor), member 1	17	1.76	0.0486	0.77	0.2	BVyCAFYqEkj1EoRgp4	ENSG00000132386
KIAA1429	KIAA1429	8	1.77	0.000323	0.495	0.0907	0nXudzVXdK2.oy44Eg	ENSG00000164944
MED30	mediator complex subunit 30	8	1.77	0.00064	0.586	0.0656	KanpUXb.nLgiKYgPng	ENSG00000164758
ZBTB10	zinc finger and BTB domain containing 10	8	1.77	0.00879	0.722	0.134	cQoIFI.I653HdqlI64	ENSG00000205189
			1.77	0.0239	0.731	0.128	ceKCAMKvSsSu6WuXSE
TGIF1	TGFB-induced factor homeobox 1	18	1.77	0.0324	0.737	0.132	6lMUe4eT4CO1f3d3lI	ENSG00000177426
PNO1	partner of NOB1 homolog (S. cerevisiae)	2	1.78	0.000326	0.495	0.0859	NnyXF8AqdYEcTyXEvo	ENSG00000115946
MAGI3	membrane associated guanylate kinase, WW and PDZ domain containing 3	1	1.78	0.00313	0.709	0.143	xTr_nX1re51xuAViQQ	ENSG00000081026
RHPN1	rhophilin, Rho GTPase binding protein 1	8	1.78	0.00852	0.722	0.117	6fcKJSKiTr5CFWk1G4	ENSG00000158106
BYSL	bystin-like	6	1.78	0.0301	0.731	0.114	NeCFSNKkuEjRKhN7p0	ENSG00000112578
P2RY10	purinergic receptor P2Y, G-protein coupled, 10	X	1.78	0.0355	0.743	0.119	cU08kvtW_1g2R7P1Fc	ENSG00000078589
CRY2	cryptochrome 2 (photolyase-like)	11	1.78	0.0442	0.762	0.0909	i4VCpSTqgiOvkpAOR8	ENSG00000121671
CENPV	centromere protein V	17	1.79	0.00149	0.629	0.128	uo4qR7mizrR4oPQ6SY
DDX21	DEAD (Asp-Glu-Ala-Asp) box helicase 21	10	1.79	0.00488	0.722	0.0865	cS97X4NWHIz9_V3rdI	ENSG00000165732
TWISTNB	TWIST neighbor	7	1.79	0.00688	0.722	0.102	0iCABye6T1K6IF4SKE	ENSG00000105849
RPL32	ribosomal protein L32	3	1.8	0.000176	0.495	0.0851	BF16jZN6IuXLPeUn2g
DUS3L	dihydrouridine synthase 3-like (S. cerevisiae)	19	1.8	0.00164	0.64	0.0827	HiCFaZ.edi6e19e5aw	ENSG00000141994
PRPF4B	PRP4 pre-mRNA processing factor 4 homolog B (yeast)	6	1.8	0.00206	0.655	0.0895	lQuPtIfip0yC7ysad0	ENSG00000112739
BSDC1	BSD domain containing 1	1	1.8	0.00615	0.722	0.0694	TUOLgKjbq0qEWIi4rQ	ENSG00000160058
ATP7B	ATPase, Cu++ transporting, beta polypeptide	13	1.8	0.0204	0.731	0.155	fHUlZJE.We1tLD7td0	ENSG00000123191
			1.81	0.0446	0.763	0.148	N5OI0RBymuHi1BEUCU
POLR1C	polymerase (RNA) I polypeptide C, 30kDa	6	1.82	0.0051	0.722	0.0898	Wr3h4VFcSh54EiJUu4	ENSG00000171453
BIRC3	baculoviral IAP repeat containing 3	11	1.82	0.0061	0.722	0.0801	uUov4NTXqSTHiFeX8A	ENSG00000023445
WHAMM	WAS protein homolog associated with actin, golgi membranes and microtubules	15	1.82	0.032	0.737	0.116	6ExfJ57AJAt9btaup4	ENSG00000156232
CHRAC1	chromatin accessibility complex 1	8	1.83	2.03e-05	0.495	0.0904	iV7rSdfVRf8W6QW0Jw	ENSG00000104472
CD59	CD59 molecule, complement regulatory protein	11	1.85	0.000587	0.586	0.0921	TXTKh.l14SS.OrvT7o
ITM2A	integral membrane protein 2A	X	1.86	0.0308	0.734	0.223	97oORAPuyueDnsKL8o	ENSG00000078596
TGIF1	TGFB-induced factor homeobox 1	18	1.86	0.0328	0.739	0.127	xfcujvkdAankiOifSk	ENSG00000177426
FXR1	fragile X mental retardation, autosomal homolog 1	3	1.87	0.0184	0.731	0.15	3K_gKEclF7u5HgNOxk	ENSG00000114416
CLUHP3	clustered mitochondria (cluA/CLU1) homolog pseudogene 3	16	1.87	0.0381	0.749	0.121	Wegr.fudqIguKglpLU
			1.88	0.0155	0.731	0.122	Wo.816r4veu9J4G6.4
NR1D2			1.88	0.0264	0.731	0.0963	ZfmgDiD467VQ5VF0SI	ENSG00000174738
CHMP7	charged multivesicular body protein 7	8	1.9	0.00583	0.722	0.108	oeJSjuQyCSq_1XeUjc	ENSG00000147457
FZD6	frizzled family receptor 6	8	1.9	0.00947	0.722	0.145	KSxf3SE.7IPT9pJ0co	ENSG00000164930
RP11-473M20.9			1.9	0.0101	0.722	0.113	cqsgvOfu.dSlANBJ40	ENSG00000262370
TGS1	trimethylguanosine synthase 1	8	1.91	0.0105	0.722	0.105	BoPEpuJx7lSXxoTX.g	ENSG00000137574
MMD	monocyte to macrophage differentiation-associated	17	1.91	0.0109	0.722	0.107	6p_X8jaueM_Xv1yw6k	ENSG00000108960
HARBI1	harbinger transposase derived 1	11	1.91	0.0157	0.731	0.141	KFCEmnVxzUuB3K_LFE	ENSG00000180423
RB1CC1	RB1-inducible coiled-coil 1	8	1.93	0.00294	0.709	0.0764	uS6PrTer3AqCLe5xwU	ENSG00000023287
YTHDF3	YTH domain family, member 3	8	1.96	0.00374	0.717	0.0946	oqhQCoiJeq3EIohE00	ENSG00000185728
PVT1	Pvt1 oncogene (non-protein coding)	8	1.96	0.00456	0.722	0.116	WO_mtXuF7ohGlI3ldQ	ENSG00000249859
KBTBD8	kelch repeat and BTB (POZ) domain containing 8	3	1.96	0.012	0.722	0.11	f0O9LnSs7LCx7LXuqk	ENSG00000163376
BTG3	BTG family, member 3	21	1.96	0.0368	0.746	0.103	HS4Tqxddeg5PuFoNHo	ENSG00000154640
TBCD	tubulin folding cofactor D	17	1.97	0.00342	0.709	0.0944	3E_dFxLhtupmjuehis	ENSG00000141556
CDH23	cadherin-related 23	10	1.97	0.0177	0.731	0.125	odS1C3ZxP1lE1d3noY	ENSG00000107736
			1.98	0.000102	0.495	0.107	3kfrrtKvgt6_Xvn24o
			1.98	0.0251	0.731	0.117	crfUBf7OJU8nl0n9XQ
SEC31B	SEC31 homolog B (S. cerevisiae)	10	1.98	0.0251	0.731	0.116	N7iEokqgUSXOqB5X4c	ENSG00000075826
IGF1R			1.99	0.0169	0.731	0.108	ilO3VQdRDN3NOoBF6o	ENSG00000140443
FAM53C	family with sequence similarity 53, member C	5	2.01	0.0032	0.709	0.0798	BlfR1ReeUC1e5w6jxA	ENSG00000120709
RAB30	RAB30, member RAS oncogene family	11	2.01	0.0405	0.752	0.159	rUAeoKULEt3uubPhhU	ENSG00000137502
			2.02	0.0121	0.722	0.144	NnglJ17X.NQB6su1JQ
ING3	inhibitor of growth family, member 3	7	2.04	0.00143	0.627	0.078	9kp4KA69O4w7qes13I	ENSG00000071243
WHAMM	WAS protein homolog associated with actin, golgi membranes and microtubules	15	2.04	0.0225	0.731	0.124	r6LcBqko3uUAiXd1os	ENSG00000156232
ALG3	ALG3, alpha-1,3- mannosyltransferase	3	2.05	0.000844	0.586	0.119	rV51zom6Lk0iiEDkgA	ENSG00000214160
TEX14	testis expressed 14	17	2.05	0.0188	0.731	0.18	BntKkkvUvewt0f70nk	ENSG00000121101
RP11-395G23.3			2.08	0.0214	0.731	0.193	WtW6KhEImKEk69w6Uo	ENSG00000254615
MYC	v-myc myelocytomatosis viral oncogene homolog (avian)	8	2.09	0.00117	0.597	0.106	iH79A5ONA5BdEF_ni0	ENSG00000136997
CLUHP3	clustered mitochondria (cluA/CLU1) homolog pseudogene 3	16	2.09	0.0206	0.731	0.109	39eohTVUX91pd4h.i0	ENSG00000131797
HLF	hepatic leukemia factor	17	2.1	0.0134	0.731	0.131	cziESuhsi_l.8SkCKY	ENSG00000108924
ZBTB21	zinc finger and BTB domain containing 21	21	2.15	0.00633	0.722	0.114	Hf0uzdJqx1J_6T1TuE	ENSG00000173276
LGALS3BP	lectin, galactoside-binding, soluble, 3 binding protein	17	2.16	0.0146	0.731	0.163	uemnSNkU_XGAECV450	ENSG00000108679
ANKRD20A11P	ankyrin repeat domain 20 family, member A11, pseudogene	21	2.16	0.0301	0.731	0.138	BtVCAu0iX8boX1ToAo	ENSG00000215559
CHD7	chromodomain helicase DNA binding protein 7	8	2.17	0.004	0.722	0.117	HqKvflISBxL1Pt2634	ENSG00000171316
CD44	CD44 molecule (Indian blood group)	11	2.18	0.00891	0.722	0.14	9cucSQeISQUIpCAXqM	ENSG00000026508
ATAD2	ATPase family, AAA domain containing 2	8	2.2	0.0106	0.722	0.121	xp.pD390lxFdH77o04	ENSG00000156802
EIF2AK3	eukaryotic translation initiation factor 2-alpha kinase 3	2	2.23	0.00772	0.722	0.128	ZV6asDyg3kc.6KELJE	ENSG00000172071
PRDM8	PR domain containing 8	4	2.23	0.0122	0.722	0.132	looq4jn95P344S.u9c	ENSG00000152784
LTA	lymphotoxin alpha (TNF superfamily, member 1)	6	2.23	0.0185	0.731	0.124	cIlURopN5FdjglQwF0	ENSG00000226979
MYC	v-myc myelocytomatosis viral oncogene homolog (avian)	8	2.24	0.00053	0.586	0.103	TXm4UjVovoAQ4ApVQo	ENSG00000136997
TRAF4	TNF receptor-associated factor 4	17	2.24	0.0193	0.731	0.162	Q9RVhUB6CD9SCUpG6Y	ENSG00000076604
FAM84B	family with sequence similarity 84, member B	8	2.25	0.000539	0.586	0.116	xrn_lcMkehBFGFE6AQ	ENSG00000168672
			2.31	0.0211	0.731	0.189	Q7Mt5I7o1wdeYgsHRI
DUSP8	dual specificity phosphatase 8	11	2.33	0.0127	0.725	0.135	NJ7096Q4.pBLmrrXYk	ENSG00000184545
SLC5A3	solute carrier family 5 (sodium/myo-inositol cotransporter), member 3	21	2.37	0.0108	0.722	0.148	Ef55fkq_sSyn0ch8nk
TMEM88	transmembrane protein 88	17	2.43	0.00152	0.63	0.169	cdDXgTcp6BeRF1V0nU
			2.64	0.0206	0.731	0.187	ost5I7o1wdeYgsHRLg
SHISA2	shisa homolog 2 (Xenopus laevis)	13	3.86	0.0493	0.774	0.207	ZVEe9_P13d.Sl0EpHs	ENSG00000180730

## Sheet: c) overlap 11 and 8 
Supplementary Dataset 8: Differentially expressed genes associated with chr.11 loss and chr.8 gain lesions.
413 elements included exclusively in "11 up":	2 common elements in "11 up" and "11 dn":	301 elements included exclusively in "11 dn":	151 elements included exclusively in "8up":	198 elements included exclusively in "8 dn":	48 common elements in "11 dn" and "8 dn":	92 common elements in "11 up" and "8up":	3 common elements in "11 up" and "8 dn":
HNRNPM	HIATL1	HSPA1B	ZHX1	LAG3	POMC	TNPO1	GFOD1
USP13	TP53BP2	HSPA1A	CLK1	CCL4L2	MBP	NUP88	TUBB6
AGAP1		HIST1H1E	ZNF484	GZMA	MT2A	ZNF18	MAL2
QTRTD1		HIST1H2BD	BOP1	F2R	PCMT1	RNF10
PHF5A		HIST1H1D	RERE	ACSL1	SLC25A20	YTHDF3
DUSP11		IGFBP5	TGIF2	KIAA1671	CRYZ	ATXN2L
PEX13		HIST1H2BG	RPS6KB1	MT1E	MT1A	USP42
HM13		SNORD14D	PLCXD2	ZEB2	NOTCH1	TFB2M
SAAL1		SLAMF6	NOL11	CTNNA1	ARPC5	TOMM20
PSMA3		GIMAP4	PTDSS1	CES1	CXCR7	MFAP1
PIK3C2A		SNORD14C	BIRC2	CD58	RPA2	RPL32
CCDC176		HIST1H4E	TRA2A	PIK3AP1	CAP1	TBC1D15
TMSB15B		HIST1H1C	SNORD73A	MSC	COA3	NRBF2
PHLPP2		HIST1H2AC	RSPH4A	MXRA8	RALBP1	MAGI3
SREBF1		HIST2H2AB	EBLN2	PTGDR	CTSC	SON
ISCU		HIST1H3D	PLGLB1	RILPL2	CDK2AP2	RB1CC1
PSMD10		2011-09-01	YTHDC1	B4GALT5	SH2D3C	ISCA1
MRPL22		HIST1H4B	CSDE1	CX3CR1	TUBA4A	BNIP1
GSTM2		MAT2A	CAPS	SLC15A4	ZMYM6	UTP23
NKIRAS1		HIST2H3A	MTPAP	ACTA2	LINC00623	PARP2
MARCH5		RAB10	MED23	S100A11	TPCN2	SLC5A3
CXorf40B		TAF8	ZNF622	CEBPB	SKA2	FBXO3
PKD2		OAS2	GOLGA8CP	C12orf75	IGF2R	GTF2B
TAF5L		DUSP2	MYNN	LAIR2	GNG8	ILF3
PEMT		HIST1H2AE	ABCG1	FPR2	FAM108A4P	ZBTB10
UBE2D3		HIST1H2AK	MTX3	GK	STK40	SRRM1
DNAJC25		HIST1H2BE	PAK1IP1	ID2	PTPN6	DKC1
NOP58		HIST1H2BC	FBXO32	FAM20C	NCOA3	INTS12
FAM183B		GSDMA	XDH	PTPN12	DEXI	DHX40
PDIK1L		ACSL5	LANCL2	FHL1	FBXL16	DDB1
PPP4R4		HSPA8	SCXA	CTLA4	RIPK3	IRF2BP2
BRF2		SLC4A7	CASC3	HAVCR2	M6PR	RAE1
MLL5		HIST1H1B	ALG10B	PPP1R18	AC138649.1	C20orf111
CDCA4		HIST1H3H	NUDT15	XRN2	PARP8	KIAA1429
MUL1		GIMAP5	MEIS3P1	MT1IP	IQGAP1	WDR48
MED19		HIST2H3D	FAM60A	CEBPA	SFT2D1	WHAMM
PPIF		GRK5	RPL8	FASLG	KLF2	COPS3
ST7		ZNF730	RGPD1	GSTO1	NPTN	ING3
PEAK1		NUB1	GALNT12	CDC20	DTX2	TMEM70
EIF4H		GIMAP8	SRPRB	LIMS1	BUB3	PIGA
AC004987.9		DCAF7	SNORA7B	GCNT1	LINC00116	RIOK1
ZNF207		KLLN	PIK3IP1	CCR1	TMEM254	TXLNG
NUP54		GIMAP6	INO80D	IL23A	HIPK2	BSDC1
CAMLG		AC140481.1	GPATCH3	SRXN1	ATP6V0E1	ASNSD1
OTUD4		CBL	WBP4	BCAT1	YWHAB	FBXL3
ADPRHL2		GNPDA1	FASTKD5	PDZD4	TMEM223	RAB11FIP2
SRSF10		C7orf55	ABCF1	AOAH	MRPL20	GNA13
HAS3		SS18	USP36	PALLD	ACTR3	HMGXB4
SULT1A1		PPID	SNORA7A	SAP30		KDM2A
SPATA2		ZHX2	RAD21	CD63		PHF17
MRPL47		DPAGT1	C5orf24	VAV3		PIK3CA
PATZ1		RASA1	RRS1	VPS35		HLF
DRAXIN		CUL4A	BZW2	LOC401561		MASTL
DNAJB9		HIST1H2BK	TARDBP	LILRA5		SESN1
BCLAF1		HIST2H4A	CEP44	MAPK1		MED30
GPM6B		AARS	CR1	EYA2		ALG11
DCAF4		MCF2L2	PLAC4	ABI3		HBP1
EPG5		ZNF322	ABCE1	SFMBT2		CDH23
NGRN		AP1M1	TTC19	B3GAT1		SLC25A36
ANKRD36		ITK	ASXL1	ACOT4		SLC25A26
ELMSAN1		ACAT1	GOLGA8B	RP11-11N9.4		TOR1AIP1
UBE2D2		SLC37A4	AC006978.6	SERTAD3		PPP1R8
EIF5		SLC9A4	ZNF3	CCPG1		TWISTNB
OR8B8		LOC729652	ANO9	RALB		DCP1A
UPRT		METTL13	PLG	MANF		DDX21
NGDN		GAD1	TARBP1	AVPI1		RAB30
C14orf166		FAM65B	KIAA0922	HCST		TGIF1
ZNF286B		COPB2	C9orf123	SCD5		BTG3
CDC14A		CD47	RCN1	AGTPBP1		DHRS3
GPRASP2		VMP1	JMJD1C	LAMP2		ADNP2
HPS4		ZW10	ZNF317	HOXC4		ZBTB21
TMEM59		RPS6KA1	TMEM207	SDF2L1		RNMT
DDX47		SKAP2	PABPC1	ICMT		MXI1
KLHDC2		CRISP1	NAA16	GNS		CLUHP3
PTPN1		PRKAR1A	MAPKAPK2	MEGF9		FAM84B
KLHL28		PRIM2	ATHL1	TRIB3		PNO1
FAH		HIST4H4	FAM117B	PAQR4		ANKRD20A11P
POLR2D		NCKAP1L	CEP95	ATP1B3		MBIP
VAPA		HIST1H3F	COIL	MAPK7		ATAD2
C19orf73		TRIP11	KIFC2	PARD6A		NR1D2
KLHL11		APBB1IP	RP11-526L22.1	PAGR1		HARBI1
SSFA2		GLS	UBR5	ARL6IP5		EID3
DEGS1		HSPH1	RBM38	GNG5		WDR43
RP11-60I3.5		LOC100128274	POLR1C	BCL11A		ZXDA
MYBL1		H2AFX	BIRC3	RGS19		CRY2
MATR3		PCNXL4	SSR4P1	IFI27L2		KBTBD8
ZNF541		HINFP	HSP90AB1	GNG10		EIF2AK3
DHX57		MMS19	PHF20L1	MT1X		RWDD1
ILF2		EHD1	ZNF529	PLLP		DUSP8
ZNF789		RNF213	ZNF10	FAM127A		MMD
NCAPH2		FAM120B	ADCK3	SMUG1		FXR1
GPAA1		PDE8B	EIF2C2	TMBIM4		C19orf45
LNX1		TTN	MUC13	PYCARD
TSN		FLJ40453	SIAH1	BID
FBXO8		HSPD1	UBALD2	SYN1
TRIM23		CYB5B	ELF2	ARRB1
ST6GALNAC4		SLC24A6	SREK1	BTBD17
ZNF136		ARHGEF3	EIF3B	PLOD1
PCF11		PDE7A	IMPA1	MT1G
ELK4		HIST3H2BB	IL6ST	SNX10
CCL28		SIPA1	TCERG1	FGD4
HSF2		HNRNPA2B1	CYLD	MGAT1
WBP11		TBL1X	ERF	BCKDK
SNORA3		C11orf48	PRRT1	TMED10
CENPN		ZSCAN32	CCT6B	ANXA2P1
BEX2		NOL10	SPTBN1	AURKA
ARID4A		SETD3	C8orf33	MAP2K1
HIF1A		DOPEY2	RP11-395P17.3	RGS12
PLEKHM2		AKTIP	PHF12	MGST3
TTC25		SNAPC3	IQCB1	RHBDF2
BOD1		TRPV2	UBE2A	GLB1
TCTE1		ZNF154	IBA57	PRKCB
CDC5L		LOC148413	RHOH	FTH1P11
NRTN		HSPE1	PROSAPIP1	VPS37C
PLK4		CSHL1	RNF103	ENG
MOB4		REXO2	EBAG9	PTPRC
ASB3		NT5C2	RAP1GAP	DNASE2
MLTK		RSBN1L	BTN2A2	SLC39A3
ASB8		POM121L8P	ATXN7L2	CKLF
CUX1		P2RY8	CENPV	PDE6D
DUSP10		CPSF2	SERPINF1	TM6SF1
BLOC1S2		EXT2	RHPN1	GRIK4
NFKBIA		KIAA1551	BYSL	RIMS3
NAF1		CA5B	P2RY10	TMCO1
UBE2G1		SLC7A1	DUS3L	MOB1A
G3BP2		SLC40A1	PRPF4B	TNFRSF1A
TRMT10C		HIST2H2BF	ATP7B	TUBA1B
UQCRFS1		EIF2B5	CHRAC1	VKORC1
GTF3C4		SDHD	CD59	USP46
AKAP8		NFATC3	ITM2A	ITPRIPL1
GTDC2		TRAF5	CHMP7	TUBA1C
EMC3		ZNF248	FZD6	BTLA
IP6K2		FKBP5	RP11-473M20.9	SPPL2A
SEPT7P2		BTN2A1	TGS1	AKAP12
MRPL44		TMEM159	PVT1	ACSL4
FAM115C		MVD	TBCD	NUMB
C19orf52		VPS41	SEC31B	ST8SIA1
WDR78		SCYL3	IGF1R	TEX264
TET2		COX16	FAM53C	ASMT
BHLHE40		HNRPDL	ALG3	WBP1L
LPAR2		TRIM5	TEX14	ZNF226
MED9		ZNF850	RP11-395G23.3	PPP3CA
SYS1		AKNA	MYC	ALDH9A1
YTHDF2		DNAJC3-AS1	LGALS3BP	BRK1
TFAM		ACLY	CHD7	CCDC107
SPRTN		ARHGAP30	CD44	PGAM4
ZBTB5		CSTF3	PRDM8	ATP6V1D
TRIAP1		PARP4	LTA	LAT2
CIR1		ITPKB	TRAF4	PGAM1
EIF1B		MRPL18	TMEM88	AP1B1
MNT		CBR4	SHISA2	PLD1
ZNF326		MB		PDLIM7
FBXO21		PCSK7		ARMCX1
HAUS8		TACC3		ACOT9
PLEKHM1		MSL3		NACC2
SENP2		PHF23		FAM110A
DSTYK		ICA1L		C17orf58
BNIP2		HPCAL1		ATL1
EIF1AD		ARHGEF2		CDKN1C
DPM1		RNF5P1		RNASE1
EP300		LINC00476		DDIT4
LPAR3		TTC13		C20orf24
RCE1		DYNLL1		SEMA4B
CLDN20		BAZ2B		RBL1
KLF6		RAB7A		PRDX3
ATL2		LARP4B		SDHAF1
ZNF655		TLN1		TMEM19
CLDND1		RAB5B		PHF13
CXorf40A		GLT8D1		SH3BGRL3
MAD2L1BP		HSD17B4		GALK1
DRG1		SLC4A5		PTRH1
EID2		IL17RB		SPIN4
RORA		CCDC77		CANX
VSIG2		CTC1		FAM89B
TMEM192		RNF13		HSBP1
FEN1		TXLNA		MS4A4A
SNRPB2		RAX2		AC005017.2
THRA		FYN		SYTL2
TADA1		CDK10		SLC1A4
TMEM11		PIGU		ZCCHC6
COQ10B		RP11-677O4.3		DLG3
TSFM		NPAT		CALR
ZBTB25		PYGB		RRP36
TRMT61B		TFIP11		TRMT112
JOSD1		FLI1		C21orf59
PRNP		KLHL22		MOB3C
SNORD11		FLJ41455		TMEM205
KLHL24		TMEM194A		TRAPPC1
CERS1		HAUS2		TM4SF19
MALSU1		ZNF792		CD2BP2
GOLT1B		RAD51		OGDH
RNY3		CD200R1		MRPL51
C1QTNF6		ZCCHC17		PREB
LONRF1		ENPEP		SLC25A3
FIGNL1		SACM1L		GPT2
LOC100132418		RAB40C		RP11-796G6.2
ASB7		HIST1H4L		MTHFS
DENND2C		ZMYM1		COMMD1
SETD9		TTC17
RBM11		TAF1D
ZNF410		LGALS14
AMFR		BAZ1A
TFG		MRPS25
DHX9		NUP43
DNASE1L1		CCM2
SKP1		COX10
FGFR1OP		SIK3
RSPH1		DNAJC24
IDS		CWF19L2
PITHD1		STIP1
PSMD12		AIFM1
SDE2		CD53
PSMD6		FOXRED1
FAM103A1		UBAC2
AAR2		ANXA2R
CCDC59		KLHL6
KANSL2		BLOC1S5
H2AFV		MINOS1
KHDRBS3		IPO11
RPF1		ADIPOR2
NXT1		HIST2H4B
RANBP2		PARN
BCL7B		HIST1H4F
SMARCA5		AHSA1
SMIM13		HIST1H3E
RAB9A		RAB22A
TMPO		ACAA2
VWCE		RALA
ABCA5		RTEL1
DNAJC2		TRAPPC11
COPS2		CLIP4
SLC30A5		GLG1
COPS8		ATG7
FANCB		TNFSF14
LLPH		LRRC8D
RMND5A		SV2B
HSPA14		ALDOC
DDX24		UPF2
PBK		NLRX1
ITM2C		TLL2
ACBD3		NMT1
SNORA68		PRKAA1
CDK7		PACSIN2
BEX4		AIDA
PATL1		IFNAR1
FAM83D		DNAJC15
MVB12B		SPTAN1
CSNK1G3		COLEC11
TNFRSF13C		RUVBL1
EXOSC6		MX2
RPS7		GLRA2
HPS1		EYA3
CTNNAL1		XPO6
LOC100132111		RP11-466L17.1
FBXO11		WIPF1
YEATS4		IL10RB
TANC2		OPTN
ZNF618		CHCHD4
CNIH2		DYNC1I2
CREBRF		STX6
MMADHC		TRIM4
UTP15		NVL
PSMA2		AGK
MORF4L1		LYZL1
EAF1		ZNF767
SMC3		EXOC2
RAB2A		ATG4A
KHNYN		ZNF263
SBDS		ZSWIM6
ZFYVE20		RASAL3
ZXDB		RRN3P1
PPP2CA		CLOCK
RP13-507I23.1		CMAHP
SPTY2D1		KRT39
SETMAR		ARHGAP9
TOE1		ASPN
SERINC1		CTAGE15
OSCP1		ATP11B
MTMR1		LOC653541
ETF1		CCDC84
ZBTB43		PHRF1
ANXA7		PLRG1
KLF9		ACO1
CDK5R1		TMPRSS11E
C3orf38		RPUSD3
ISCA1P1		ZNF765
PLXNA3		TTL
MZT1		SNX27
UTP18		PAK2
KCNH3		LINC00324
PNPLA8		TPM3
TSPAN13		ATP1A1OS
ARL4A		RASA3
SRP19		ABCC5
RIOK2		PCID2
ZFP91		OXR1
GRPEL1		ARL17B
CASZ1		CES3
ARRDC4		SPHK2
PLEKHF2		CMIP
PER2		MLKL
DAG1
C15orf39
PRDM2
NSFL1C
FOXO3
C16orf87
LONRF3
CA11
CDKN1A
TRAM2
FBXW7
CAMK2N1
PPM1A
RFPL3S
THUMPD2
C18orf21
DNAJC27
BAG4
TP53INP2
TIMM23
RAD23B
MAX
RBM48
RAB21
TUFT1
USP30
CRY1
C22orf32
CEP112
GABPB1
GGT7
CWC25
WHAMMP3
HIP1R
CHPT1
FEM1B
PSMC2
HIAT1
ACSL3
KLF10
TCL6
FAM133B
ERN1
EXOSC9
METTL21D
DYNLT3
PSMD9
SALL2
KPNA2
RAB15
RELB
PPP6R2
CSRP2BP
LRRC8C
FAM92A1
CD83
EIF1
MAPK6
LDLR
PFN2
NPAS1
NAA30
LARGE
PPTC7
MLLT4
IFT57
PDE4D
LTC4S
C2orf47
COL9A2
BCL2
SH2B3
ATG14
TTC39C
PIM3
LAPTM4B
SBDSP1
GALNT4
HMGB3
LRRC37B
CABYR
NFIA
TNFRSF21
MED13
LYZ
NAA20
SCRN1
NAV2
PLCB1
CPVL
RP3-412A9.11
ANKRD20A1
CDC42EP4
PTPRF
UBE2L3
LARP6
WNT10B
NFIX
C17orf53
PRC1
NBEA
VPS37D
TCEA3
SCD
HERC5
GPR15
AFF3
ABCA1
CDS1
COL6A1
MB21D2
SPRY1
