# Supplementary material for: Actionable perturbations of damage responses by TCL1/ATM and epigenetic lesions form the basis of T-PLL
Source: Nat Commun. 2018 Feb 15;9:697. doi: 10.1038/s41467-017-02688-6 (PMC5814445; doi:10.1038/s41467-017-02688-6)
Supplement: Supplementary file 11 — Supplementary Data 9 [file 41467_2017_2688_MOESM11_ESM.xls]

## Sheet: index
Sheet	description
a	Differentially expressed genes associated with low ATM expression.
b	Differentially expressed genes associated with low ATM: overlaps of CN lesion associated genes.
c	Differentially expressed genes associated with high AGO2 expression.
d	Differentially expressed genes associated with high AGO2: overlaps of CN lesion associated genes.

## Sheet: a) ATM fc>=1.5,p<=0.05
Supplementary Dataset 9: Differentially expressed genes associated with low ATM and high AGO2 expression including overlaps of CN lesion associated genes.
lumi Human All SYMBOL	lumi Human All GENENAME	chromosome	fold change	p value	q value	variation coefficient	ENSEMBL	Illumina Target ID
CX3CR1	chemokine (C-X3-C motif) receptor 1	3	-11.2	0.00595	0.07	0.284	ENSG00000168329	0PtPXs9FbUhfvRHdE4
TCL1A	T-cell leukemia/lymphoma 1A	14	-8.48	0.042	0.217	0.334	ENSG00000100721	fbknQoCl4CiV83udKE
ATM	ataxia telangiectasia mutated	11	-7.41	1.18e-09	1.07e-05	0.166	ENSG00000149311	6KiMMn9UVx,uStMXVQ
GIMAP4	GTPase, IMAP family member 4	7	-6.47	1.92e-05	0.00361	0.18	ENSG00000133574	0_DHz7_krTURH3lVHk
NT5E	5'-nucleotidase, ecto (CD73)	6	-6.25	0.00511	0.0641	0.309	ENSG00000135318	olQIEDHwbqLoFE4l50
ATM	ataxia telangiectasia mutated	11	-5.86	7.61e-11	2.76e-06	0.155	ENSG00000149311	xP0pgCDeq,lLS_dAK0
CR2	complement component (3d/Epstein Barr virus) receptor 2	1	-5.59	0.0057	0.068	0.245	ENSG00000117322	olf,CgpHACJ7XrNyFQ
SLAMF6	SLAM family member 6	1	-5.48	0.000266	0.012	0.174	ENSG00000162739	Eror1LiUA05Q7PUt6s
BCL2	B-cell CLL/lymphoma 2	18	-5.33	3.08e-06	0.00167	0.189	ENSG00000171791	3TkXAX,oA3lupXUjJ0
SLC40A1	solute carrier family 40 (iron-regulated transporter), member 1	2	-5.14	0.00146	0.0301	0.233	ENSG00000138449	Qq7CX0l6QvE7ICVEfs
BCL2	B-cell CLL/lymphoma 2	18	-4.82	1.15e-05	0.00284	0.2	ENSG00000171791	ciRII6gR66KOgKdnQ0
SGK223	homolog of rat pragma of Rnd2	8	-4.4	1.89e-07	0.000428	0.176		KG14oS97geDkl6Eel0
			-4.32	1.66e-05	0.00336	0.155		EQl6SwNYM1IFeFeW7E
CR2	complement component (3d/Epstein Barr virus) receptor 2	1	-4.3	0.00723	0.0786	0.202	ENSG00000117322	BQof3gl0fOI5eCUpTo
DENND2D	DENN/MADD domain containing 2D	1	-4.21	3.49e-06	0.00178	0.159	ENSG00000162777	QV6z4,dKH_ip3hFOdE
SLC4A7	solute carrier family 4, sodium bicarbonate cotransporter, member 7	3	-4.16	4.54e-08	0.000206	0.152	ENSG00000033867	9OCzCXcercz7g015f0
POMC	proopiomelanocortin	2	-4.13	0.000249	0.0115	0.207	ENSG00000115138	3BlNNCBlxCCpi4qRJo
OAS2	2'-5'-oligoadenylate synthetase 2, 69/71kDa	12	-4.05	0.000567	0.0176	0.16	ENSG00000111335	oid6lfUuflFcTHf7ek
ANKRD55	ankyrin repeat domain 55	5	-3.99	0.0157	0.125	0.243	ENSG00000164512	KogXeaEBYufXkPULQY
YME1L1	YME1-like 1 (S, cerevisiae)	10	-3.95	5.92e-05	0.0058	0.14		lLAVMzUgV4V5bsUniI
ANKRD55	ankyrin repeat domain 55	5	-3.92	0.0446	0.225	0.255	ENSG00000164512	Z3lBVFLjgDwe6lHZ5I
STAT1	signal transducer and activator of transcription 1, 91kDa	2	-3.9	0.000127	0.00841	0.139	ENSG00000115415	ikRLn9bpHkxDeKXXd0
DCAF7	DDB1 and CUL4 associated factor 7	17	-3.86	0.000117	0.00798	0.183	ENSG00000136485	Byv_6TUa0rsignlX5I
FBLN5	fibulin 5	14	-3.86	0.00129	0.028	0.201	ENSG00000140092	cIOImESG8pP154G,VY
FBLN5	fibulin 5	14	-3.85	0.00153	0.0308	0.19	ENSG00000140092	EnpqgV6iycv5,_bESI
FCRLA	Fc receptor-like A	1	-3.82	0.0232	0.156	0.246	ENSG00000132185	EClUiJwdFfUUzihukI
NSUN5P1			-3.78	7.97e-06	0.00243	0.17	ENSG00000223705	Wo,SiYo,Sh4pJe4J7s
ST6GAL1	ST6 beta-galactosamide alpha-2,6-sialyltranferase 1	3	-3.76	4.05e-05	0.00522	0.139	ENSG00000073849	KYSShMTvruCHqGEerI
GIMAP1	GTPase, IMAP family member 1	7	-3.75	0.000104	0.00755	0.185	ENSG00000213203	Wop4PfongqAH09QaCg
VPS36	vacuolar protein sorting 36 homolog (S, cerevisiae)	13	-3.72	2.54e-08	0.000184	0.139	ENSG00000136100	Kev706Oz3CJ4gSpehE
BTN3A2	butyrophilin, subfamily 3, member A2	6	-3.71	0.000168	0.00972	0.185	ENSG00000186470	KS9USpO4f4CIcilEdI
LRFN3	leucine rich repeat and fibronectin type III domain containing 3	19	-3.7	1.65e-05	0.00336	0.173	ENSG00000126243	ZoVoRXuoXpdAdFA2dM
LDLRAP1	low density lipoprotein receptor adaptor protein 1	1	-3.68	0.000187	0.0102	0.163	ENSG00000157978	BTijB9flXneyUXX6RY
PCMT1	protein-L-isoaspartate (D-aspartate) O-methyltransferase	6	-3.64	3.43e-05	0.00487	0.146	ENSG00000120265	luwnu1y9_BL85Lnn_U
GIMAP5	GTPase, IMAP family member 5	7	-3.6	0.0013	0.0281	0.145	ENSG00000196329	BjIF7fXV6T7qt6m4R4
MCOLN3	mucolipin 3	1	-3.57	0.0291	0.177	0.289	ENSG00000055732	BlxxEXKc,rMl7616rE
GVINP1			-3.55	5.12e-06	0.00193	0.14	ENSG00000254838	rRXvfV6zvpD1eZOcIA
ZNF559	zinc finger protein 559	19	-3.51	8.29e-10	1.07e-05	0.15	ENSG00000188321	ElfgfrbygE1EeCKBeE
GIMAP8	GTPase, IMAP family member 8	7	-3.51	5.79e-05	0.00576	0.165	ENSG00000171115	orpKKuCPgCeXPm7zno
KANK1	KN motif and ankyrin repeat domains 1	9	-3.51	0.0147	0.12	0.252	ENSG00000107104	ioLYjh,jT6wfqXqUhA
BTN3A3	butyrophilin, subfamily 3, member A3	6	-3.39	1.07e-05	0.00272	0.157	ENSG00000111801	ZVKEnkqyI0,wufui_E
MBP	myelin basic protein	18	-3.37	0.00074	0.0207	0.132	ENSG00000197971	KedHu197rdKJ5L7574
SEPT11	septin 11	4	-3.36	0.000448	0.0156	0.181	ENSG00000138758	rJBOfrD_k3vCsoi64E
RAP2A	RAP2A, member of RAS oncogene family	13	-3.33	0.00704	0.0772	0.145	ENSG00000125249	3zSS37vJHqwn8PtXyU
CD47	CD47 molecule	3	-3.29	9.1e-10	1.07e-05	0.105	ENSG00000196776	WdS75zuQjXd_if,5Mk
NIN	ninein (GSK3B interacting protein)	14	-3.29	6.06e-05	0.00586	0.145	ENSG00000100503	NoXN6F3SR7AMv_v_6Q
RECK	reversion-inducing-cysteine-rich protein with kazal motifs	9	-3.23	2.23e-07	0.000428	0.162	ENSG00000122707	TCf0gztLnjsk5__Q_U
DHRS4-AS1	DHRS4 antisense RNA 1	14	-3.22	3.59e-06	0.0018	0.161		NnsV,1LpIgX14Ckte4
CYB561	cytochrome b-561	17	-3.21	0.0179	0.134	0.184	ENSG00000008283	NqlLddw50j9Uy_n,ns
NSG1	neuron specific gene family member 1	4	-3.21	0.0271	0.171	0.263	ENSG00000168824	B_mSa7k0im7niCrrvA
PDCD6IP	programmed cell death 6 interacting protein	3	-3.2	2.76e-07	0.000435	0.15	ENSG00000170248	6Il_7VwL3tUtJLfzLU
ZMYM6	zinc finger, MYM-type 6	1	-3.19	5.95e-05	0.0058	0.152		iNSrSUu_AiE,7cXpHk
PCMTD1	protein-L-isoaspartate (D-aspartate) O-methyltransferase domain containing 1	8	-3.17	3.98e-06	0.00182	0.136	ENSG00000168300	03JNI0NUINTSQXSFBU
			-3.17	4.51e-05	0.00538	0.156		0k6btP6tn_Ornasgck
LNPEP			-3.16	1.94e-05	0.00361	0.144	ENSG00000113441	QpCEL6V,fFSK3,u4eQ
IL7R			-3.16	0.000186	0.0102	0.106	ENSG00000168685	9nj9cUl,l319Duv1Oo
KRTCAP3	keratinocyte associated protein 3	2	-3.16	0.00681	0.0756	0.197		ueSgoaH0qknIoDhInY
GIMAP2	GTPase, IMAP family member 2	7	-3.15	3e-04	0.0127	0.164	ENSG00000106560	Qurg0Sw,V7AO6xeC0w
			-3.14	0.000131	0.00851	0.176		uob1LuuJ,SkaJClAqM
			-3.14	0.00144	0.0298	0.186		ipK2l_DU5hKCobxSCI
VPS13A			-3.12	1.7e-05	0.00339	0.163	ENSG00000197969	u1d,zu5_nS_XvESXeU
ZNF302	zinc finger protein 302	19	-3.06	1.16e-06	0.00098	0.124		HJy6k7gjPy0VIolLA4
CYB561	cytochrome b-561	17	-3.03	0.0182	0.135	0.177	ENSG00000008283	WfSqyq5bS99DSekRH4
MKKS	McKusick-Kaufman syndrome	20	-3.02	1.73e-05	0.00339	0.146	ENSG00000125863	uXhfoe,h5Any6XErp4
SAP18	Sin3A-associated protein, 18kDa	13	-3.01	1.79e-07	0.000428	0.149	ENSG00000150459	r3ug_u1e8kOkiFJeiU
GIMAP7	GTPase, IMAP family member 7	7	-3	0.00116	0.0264	0.127	ENSG00000179144	QjupcAJNtCi5qBZ57k
PPM1M	protein phosphatase, Mg2+/Mn2+ dependent, 1M	3	-3	0.00164	0.0321	0.12	ENSG00000164088	ilet45VBHlfn_,1e0U
TAF4	TAF4 RNA polymerase II, TATA box binding protein (TBP)-associated factor, 135kDa	20	-2.98	1.8e-07	0.000428	0.117	ENSG00000130699	Bl_pYfxIbUiQJV9,sU
TRADD	TNFRSF1A-associated via death domain	16	-2.96	0.00123	0.0272	0.133	ENSG00000102871	ic_eBV7U1GoV4B1H6U
MTIF3	mitochondrial translational initiation factor 3	13	-2.94	8.57e-07	0.000865	0.124	ENSG00000122033	liojogpgVQB6FBXiAo
APPBP2	amyloid beta precursor protein (cytoplasmic tail) binding protein 2	17	-2.9	1.5e-05	0.0032	0.133	ENSG00000062725	Bu0o4X9M090UH7LlRY
PTGDR	prostaglandin D2 receptor (DP)	14	-2.9	0.0214	0.149	0.212	ENSG00000168229	rl55P5uN0IXUlILV9Q
RAB11FIP5	RAB11 family interacting protein 5 (class I)	2	-2.87	0.0356	0.199	0.193	ENSG00000135631	EJRH6KAvkrq_pKiSk4
TRAPPC12	uncharacterized LOC100288893	2	-2.86	5.15e-05	0.00551	0.172	ENSG00000171853	3CLXlRJ0LtxFkeU1Kc
TMEM79	transmembrane protein 79	1	-2.85	3.63e-08	0.000197	0.134	ENSG00000163472	KG66eqLl6Oua6_O8Fw
			-2.83	0.00324	0.0484	0.167		Z167IgtXQXPuQ4v_II
SELL	selectin L	1	-2.83	0.00329	0.0488	0.163	ENSG00000188404	QhTXPwen0l1UX30lF0
ARHGAP25	Rho GTPase activating protein 25	2	-2.82	0.000102	0.0075	0.118	ENSG00000163219	rhRtS4IT_KSRN0oVKQ
TRADD	TNFRSF1A-associated via death domain	16	-2.82	0.000263	0.0119	0.167	ENSG00000102871	r,ui12ehCute2jlxmQ
VPS35	vacuolar protein sorting 35 homolog (S, cerevisiae)	16	-2.82	0.000816	0.0217	0.152		95M,odJTU8IFTvtd6E
TMEM126B	transmembrane protein 126B	11	-2.81	2.31e-05	0.00389	0.109	ENSG00000171204	0EbCMSt83Xjru1P_Xo
ARV1	ARV1 homolog (S, cerevisiae)	1	-2.81	6.62e-05	0.00606	0.155	ENSG00000173409	QoxUVUQORUIhCU,ExI
IKZF1	IKAROS family zinc finger 1 (Ikaros)	7	-2.81	7.12e-05	0.0063	0.113	ENSG00000185811	6VYPhBUB3UhNFB7VeY
TSPAN32	tetraspanin 32	11	-2.81	0.0012	0.0268	0.111	ENSG00000064201	EtftXrXutXUX0BSQ64
SLC46A3	solute carrier family 46, member 3	13	-2.8	2.6e-07	0.000428	0.117	ENSG00000139508	NdfVN0,fHl8Z014rUU
HSD17B4	hydroxysteroid (17-beta) dehydrogenase 4	5	-2.8	1.22e-05	0.00289	0.133	ENSG00000133835	lpPfy6SngpSKgTTniU
STAMBPL1	STAM binding protein-like 1	10	-2.8	0.0015	0.0305	0.151	ENSG00000138134	97CRbQTSEXHToTuvlo
DDX17	DEAD (Asp-Glu-Ala-Asp) box helicase 17	22	-2.79	2.87e-06	0.00165	0.1	ENSG00000100201	rh_Ah_yO7jvSkSjngI
ARL2	ADP-ribosylation factor-like 2	11	-2.79	0.000426	0.0153	0.137	ENSG00000213465	WnupdNfR0vuAwFnX5U
MITD1	MIT, microtubule interacting and transport, domain containing 1	2	-2.78	4.18e-06	0.00182	0.116	ENSG00000158411	3Rd3o4KT4kLkkCyKXk
FAM65B	family with sequence similarity 65, member B	6	-2.78	0.000141	0.00884	0.108		io1S7lTV0F10uNB06U
SAMD3	sterile alpha motif domain containing 3	6	-2.78	0.0244	0.16	0.198	ENSG00000164483	ZroYe7xJfp5nLJ5f04
RAB5B	RAB5B, member RAS oncogene family	12	-2.77	9.66e-07	0.000917	0.101		Z9cUXfeX1,id76n6o0
C9orf69	chromosome 9 open reading frame 69	9	-2.77	0.000156	0.00929	0.148		fkrKaifV5updP355Ig
CD47	CD47 molecule	3	-2.76	1.42e-06	0.00105	0.135	ENSG00000196776	lSsH_CI4kuLhSkv,eU
THEMIS	thymocyte selection associated	6	-2.76	0.000104	0.00755	0.135	ENSG00000172673	ipRJg3wXBJfhAeRTK4
FAIM3	Fas apoptotic inhibitory molecule 3	1	-2.74	0.000126	0.00837	0.109	ENSG00000162894	6dqTX1Sr6t8RAyCnfk
RUNX1	runt-related transcription factor 1	21	-2.74	0.000245	0.0115	0.136	ENSG00000159216	QfSUjhOIgzVIFd3UK4
XAF1	XIAP associated factor 1	17	-2.74	0.00189	0.0348	0.129	ENSG00000132530	o3qVxJeiBeiDXEVEgU
PDE7A	phosphodiesterase 7A	8	-2.73	2.59e-05	0.00416	0.126	ENSG00000205268	TA8nq7jpR_op4jKINk
VPS45	vacuolar protein sorting 45 homolog (S, cerevisiae)	1	-2.73	4.03e-05	0.00522	0.147	ENSG00000136631	Tq97nr7yB03UrJUaMY
UBASH3A	ubiquitin associated and SH3 domain containing A	21	-2.73	5.85e-05	0.00578	0.126	ENSG00000160185	3SLoikgFO5Ip6iOee8
SBK1	SH3-binding domain kinase 1	16	-2.73	0.00182	0.034	0.112	ENSG00000188322	ZSJVJV07fllfXU7v7A
MCOLN3	mucolipin 3	1	-2.73	0.031	0.183	0.257	ENSG00000055732	EeHuH_hB0sFen6FHdI
RAB10	RAB10, member RAS oncogene family	2	-2.72	0.000283	0.0123	0.123	ENSG00000084733	BKn_Vf97C3fqNe7IJ4
ASB1	ankyrin repeat and SOCS box containing 1	2	-2.71	0.00014	0.00882	0.132	ENSG00000065802	QhrqKuI7gjuo4F6DgY
RAB7L1	RAB7, member RAS oncogene family-like 1	1	-2.71	0.00168	0.0324	0.153	ENSG00000117280	3kLhNJ6e459gMreddE
ALDH5A1	aldehyde dehydrogenase 5 family, member A1	6	-2.71	0.00364	0.052	0.169	ENSG00000112294	06TJxbi90koH1SY4w4
BCL11B	B-cell CLL/lymphoma 11B (zinc finger protein)	14	-2.69	4.72e-05	0.00543	0.0929	ENSG00000127152	ToESkBW4,651_wdJXk
COA3	cytochrome c oxidase assembly factor 3	17	-2.69	0.00119	0.0268	0.157	ENSG00000183978	fVfRfUqGS_8YryG6Sc
FAM19A1	family with sequence similarity 19 (chemokine (C-C motif)-like), member A1	3	-2.69	0.00378	0.0534	0.276	ENSG00000183662	0ij3wqJR1FOc8Id6SI
TMEM218	transmembrane protein 218	11	-2.68	0.000232	0.0112	0.143	ENSG00000150433	Kkid7gpDi7R9XedwwI
CWC27	CWC27 spliceosome-associated protein homolog (S, cerevisiae)	5	-2.68	0.000252	0.0116	0.138	ENSG00000153015	c6X7BJT71QSTR8qu4A
SEMA3A	sema domain, immunoglobulin domain (Ig), short basic domain, secreted, (semaphorin) 3A	7	-2.68	0.00738	0.0796	0.185	ENSG00000075213	xBKKFRg,iKkVKLt4nk
MAST3	microtubule associated serine/threonine kinase 3	19	-2.67	0.000958	0.0238	0.123	ENSG00000099308	326SBok0lIV77qb7TQ
GS1-358P8,4	pyruvate dehydrogenase kinase, isozyme 3	X	-2.66	2.35e-06	0.00147	0.104	ENSG00000260822	6VaC_SJDe67e0yVBy0
FAM178A	family with sequence similarity 178, member A	10	-2.66	1.85e-05	0.00354	0.129	ENSG00000119906	HS7aZF083uT_,9epLU
CHM	choroideremia (Rab escort protein 1)	X	-2.66	5.57e-05	0.0057	0.154	ENSG00000188419	ieUy8Xo_0l_sl,twLU
C17orf62	chromosome 17 open reading frame 62	17	-2.66	0.000221	0.011	0.136	ENSG00000178927	NeBlBTXhWUud_t14uw
LINC00623	long intergenic non-protein coding RNA 623	1	-2.66	0.000354	0.014	0.108		oXgqduSGxKajfeguIM
TTC16	tetratricopeptide repeat domain 16	9	-2.66	0.00172	0.0328	0.149	ENSG00000167094	BqhUlQt0kAeK_NKF0U
SETDB2	SET domain, bifurcated 2	13	-2.65	2.44e-07	0.000428	0.112	ENSG00000136169	onOCeoe5eIKA33lDuo
FAM120B	family with sequence similarity 120B	6	-2.64	6.18e-05	0.00586	0.119	ENSG00000112584	WIn,vp93VifuXj3ulQ
MRPL20	mitochondrial ribosomal protein L20	1	-2.64	0.000205	0.0105	0.14	ENSG00000242485	rQjpJpnmbm__Lvahlo
FHIT	fragile histidine triad	3	-2.64	0.027	0.17	0.184		r3RTXs99BS41VF2tHU
METTL13	methyltransferase like 13	1	-2.63	1.01e-05	0.00264	0.142	ENSG00000010165	WdLoqLs6F6VTp,k7yI
NSUN5	NOP2/Sun domain family, member 5	7	-2.63	6.04e-05	0.00586	0.108		l5QnSXRKUCTSRSBkRU
PI16	peptidase inhibitor 16	6	-2.63	0.00174	0.033	0.186	ENSG00000164530	uEk7md1eLl7snqjqj0
FAM111A	family with sequence similarity 111, member A	11	-2.62	5.22e-06	0.00195	0.0945	ENSG00000166801	HuWssSMFXTAjnzcF1U
METTL3	methyltransferase like 3	14	-2.62	0.000113	0.00789	0.141	ENSG00000165819	cefr67QKA1UKfQUq3o
CRELD1	cysteine-rich with EGF-like domains 1	3	-2.62	0.00019	0.0102	0.143	ENSG00000163703	Nrp5yJ,pV58o8rrXRI
ZNF792	zinc finger protein 792	19	-2.61	1.78e-06	0.0012	0.13	ENSG00000180884	TNTReQJxdOVfxPV1_U
IL16	interleukin 16	15	-2.61	5.43e-06	0.00197	0.124	ENSG00000172349	0lQqAgCgp33VSL1U5I
POP5	processing of precursor 5, ribonuclease P/MRP subunit (S, cerevisiae)	12	-2.61	0.000554	0.0174	0.148	ENSG00000167272	0kgkOi4F3nVREnpxHk
WDR92	WD repeat domain 92	2	-2.6	4.38e-05	0.00534	0.173		EeeRurNIJFCwHN1KlI
TSPAN32	tetraspanin 32	11	-2.6	0.00182	0.034	0.124	ENSG00000064201	rdLq5Xiard0h4bSl_s
LEF1	lymphoid enhancer-binding factor 1	4	-2.6	0.00943	0.0925	0.132		EsMlAVR3vrJD6SVz9I
ZSWIM7	zinc finger, SWIM-type containing 7	17	-2.59	3.81e-08	0.000197	0.1		Bg56qAlSpcrvkO97r4
ZCCHC14	zinc finger, CCHC domain containing 14	16	-2.59	0.000216	0.0108	0.15	ENSG00000140948	TTWWaXRub7BCV00Tu4
TMBIM4	transmembrane BAX inhibitor motif containing 4	12	-2.59	0.00037	0.0143	0.105	ENSG00000155957	NovrfJZ5KJX3,e6PTQ
NSUN5P1	NOP2/Sun domain family, member 5 pseudogene 1	7	-2.59	0.000533	0.0171	0.13		6apqguBVhrSZ,tN6,Q
			-2.59	0.0144	0.119	0.183		fIeCIf0JdR4nnl5WUQ
			-2.58	8.6e-07	0.000865	0.149		re5yE4rc6H9IkS57l4
CSTF3	cleavage stimulation factor, 3' pre-RNA, subunit 3, 77kDa	11	-2.58	5.47e-05	0.00568	0.132	ENSG00000176102	uJGgh84GX75UvVS96Q
ACYP1	acylphosphatase 1, erythrocyte (common) type	14	-2.58	0.000522	0.0169	0.144		9rVN1CubTOSg6fgEIo
TRMT13	tRNA methyltransferase 13 homolog (S, cerevisiae)	1	-2.57	1.16e-05	0.00284	0.14	ENSG00000122435	9t2vQPUBcU30vuYX6k
LPXN	leupaxin	11	-2.57	6.09e-05	0.00586	0.09		WRv9U,le6dHt8Q0ee4
ESYT1	extended synaptotagmin-like protein 1	12	-2.57	0.000247	0.0115	0.107	ENSG00000139641	WJ1yeuMaIqf6KH6hJI
EPHX2	epoxide hydrolase 2, cytoplasmic	8	-2.56	0.00202	0.0363	0.154	ENSG00000120915	iX1F56pFPfLMSK6XxE
LEF1	lymphoid enhancer-binding factor 1	4	-2.56	0.0103	0.0973	0.129	ENSG00000138795	Qun3e4Pl7BEy6fdZX4
NELL2	NEL-like 2 (chicken)	12	-2.56	0.031	0.183	0.2	ENSG00000184613	EW4TXgV6MgJeJU_je4
PAQR8	progestin and adipoQ receptor family member VIII	6	-2.55	0.000205	0.0105	0.141	ENSG00000170915	BXUjpPTt8dICpHlPtU
TFCP2	transcription factor CP2	12	-2.54	6.68e-05	0.00606	0.14	ENSG00000135457	i4K3kIF4dt4e7uii1I
TMEM30A	transmembrane protein 30A	6	-2.53	2.03e-06	0.00131	0.121	ENSG00000112697	Zoq6KiyoLrX,EIP_OQ
CBR4	carbonyl reductase 4	4	-2.53	7.66e-06	0.00241	0.141	ENSG00000145439	Qeye,nh1ziVMKve58k
ZNF248	zinc finger protein 248	10	-2.53	2.04e-05	0.00371	0.131	ENSG00000198105	EUrqRIgq6IiDeoIgOg
ZNF512	zinc finger protein 512	2	-2.52	1.36e-06	0.00103	0.107	ENSG00000243943	6q6f3egT68iSf77bv0
CARD8	caspase recruitment domain family, member 8	19	-2.52	5.29e-06	0.00196	0.116	ENSG00000105483	lc17u5c4j6uS7Ne8nU
TRIM69	tripartite motif containing 69	15	-2.52	4.71e-05	0.00543	0.137	ENSG00000185880	ilVw_Hg6BV34UC4VSA
TRAPPC12	trafficking protein particle complex 12	2	-2.52	0.000454	0.0157	0.138	ENSG00000171853	QBBnlu7edxepCdCh1c
ZMAT3	zinc finger, matrin-type 3	3	-2.51	9.69e-06	0.00264	0.103	ENSG00000172667	0576touUtHn_gt7veo
LBH	limb bud and heart development	2	-2.51	0.000116	0.00797	0.092		QtXIUf7OFv5LeJKUqk
CARNS1	carnosine synthase 1	11	-2.51	0.00245	0.0409	0.144		HpXiEbgRdXXOTRAX3U
SAMD3	sterile alpha motif domain containing 3	6	-2.51	0.022	0.151	0.173		croYe7xJfp5nLJ6f04
CSTF3	cleavage stimulation factor, 3' pre-RNA, subunit 3, 77kDa	11	-2.5	4.59e-05	0.0054	0.148	ENSG00000176102	Nzhfjn6JPdPYikSDQU
RINL	Ras and Rab interactor-like	19	-2.5	0.000295	0.0126	0.125	ENSG00000187994	B5X8KJTqSCIe4SoUuE
TMED10	transmembrane emp24-like trafficking protein 10 (yeast)	14	-2.5	0.000514	0.0168	0.13	ENSG00000170348	rlN574g_srHn3iBenk
GCSAM	germinal center-associated, signaling and motility	3	-2.49	1.29e-05	0.00296	0.153	ENSG00000174500	Wnpz0q0VJLXUkKyARQ
TMEM204	transmembrane protein 204	16	-2.49	0.00959	0.0934	0.153	ENSG00000131634	N1J,XryZBmnUYURkfQ
TMEM126B	transmembrane protein 126B	11	-2.48	0.000194	0.0103	0.128	ENSG00000171204	QZekFCzTFvUeUUAoKs
PAGR1	PAXIP1 associated glutamate-rich protein 1	16	-2.48	0.000633	0.0188	0.128	ENSG00000185928	WF0J1QEkb5qAigiIu4
			-2.48	0.00109	0.0256	0.1		QOZtl9ZhFCCFx59hl8
SAMD9L	sterile alpha motif domain containing 9-like	7	-2.48	0.00815	0.0848	0.161	ENSG00000177409	3t9fhRTT15ePIqfXTo
SLAMF6	SLAM family member 6	1	-2.48	0.0161	0.127	0.152	ENSG00000162739	HelRdSXSck8V94R3c4
FCRLB	Fc receptor-like B	1	-2.48	0.0343	0.194	0.169	ENSG00000162746	cRXyV9IwlyUsTP0kSk
TC2N	tandem C2 domains, nuclear	14	-2.47	0.00024	0.0114	0.121	ENSG00000165929	6ksdcqA6XeCzNL9N3w
C19orf12	chromosome 19 open reading frame 12	19	-2.47	0.00652	0.0734	0.153	ENSG00000131943	0ktegVNVTox4pMnse4
SLC35B3	solute carrier family 35, member B3	6	-2.46	3.46e-06	0.00178	0.14	ENSG00000124786	Wmu0l,30iT_,h4fUCQ
ZCCHC7	zinc finger, CCHC domain containing 7	9	-2.46	1.18e-05	0.00286	0.102	ENSG00000147905	WFH,Emu,Qmh7R0jeSI
GIMAP2	GTPase, IMAP family member 2	7	-2.46	8.8e-05	0.00696	0.128	ENSG00000106560	ZdAgvESX6eCQHlwCiU
TMEM63A	transmembrane protein 63A	1	-2.46	0.00239	0.0403	0.146	ENSG00000196187	Bl6nzepfdHSod34Z4c
N6AMT1	N-6 adenine-specific DNA methyltransferase 1 (putative)	21	-2.45	2.69e-05	0.00428	0.142	ENSG00000156239	ZW5d9J27uul6T0P7is
CD2	CD2 molecule	1	-2.45	0.000807	0.0217	0.0911	ENSG00000116824	ipRJRd5N9gdJTutBN4
CYP2J2	cytochrome P450, family 2, subfamily J, polypeptide 2	1	-2.45	0.00441	0.0588	0.172	ENSG00000134716	KITpG73gFHrt50ju_o
TRABD2A	TraB domain containing 2A	2	-2.45	0.00449	0.0592	0.2		NXXsGHoJFKcIF4Vdoc
DNAJC24	DnaJ (Hsp40) homolog, subfamily C, member 24	11	-2.44	7.53e-08	0.000248	0.122	ENSG00000170946	iIEIPQC4rLTUr1V1RA
TTC31	tetratricopeptide repeat domain 31	2	-2.44	1.06e-06	0.000921	0.106	ENSG00000115282	Hnle6t_dDHvTF6IiCs
RASAL3	RAS protein activator like 3	19	-2.44	9.07e-06	0.00263	0.0706	ENSG00000105122	9Lqi6J561QUd6Szgvk
CUL4A	cullin 4A	13	-2.44	2.01e-05	0.00367	0.0985	ENSG00000139842	Kt3,4BOav4DOEX7q,U
ZBTB4	zinc finger and BTB domain containing 4	17	-2.44	0.000147	0.00905	0.104	ENSG00000174282	KUg7rr3qQQOI_6Ybog
C11orf21	chromosome 11 open reading frame 21	11	-2.44	0.0104	0.0983	0.162		uXa6uSK0fVyXSOriwE
TMEM204	transmembrane protein 204	16	-2.44	0.0132	0.113	0.149		9kRec26BJcgFCodRRQ
TSPAN31	tetraspanin 31	12	-2.43	4.72e-06	0.00182	0.108	ENSG00000135452	i0tCqdR4fXKV7D8FLc
LARS	leucyl-tRNA synthetase	5	-2.43	7.38e-05	0.00644	0.116	ENSG00000133706	iteoCixFiCFVP3iTns
			-2.43	0.000309	0.013	0.0919		u1WEUIXHn2GX1cE2II
LMBRD2			-2.42	3.61e-07	0.000524	0.118	ENSG00000164187	Z65OOUL838vJT5ReM4
PDCD6	programmed cell death 6	5	-2.42	1.77e-05	0.00342	0.0856	ENSG00000249915	fXN7ioOiRK5LyOe99c
RBL2	retinoblastoma-like 2 (p130)	16	-2.42	2.35e-05	0.00392	0.0855	ENSG00000103479	iVT2u65LuALX4_9q7k
ABHD15	abhydrolase domain containing 15	17	-2.42	2.85e-05	0.00442	0.124	ENSG00000168792	cqFIoBAJFCK_HInhS4
GRAP	GRB2-related adaptor protein	17	-2.42	0.000632	0.0188	0.0956	ENSG00000154016	NnpUIV8gV4uekDdHnU
MRPL24	mitochondrial ribosomal protein L24	1	-2.42	0.00164	0.0321	0.148	ENSG00000143314	96TbV4Buj46VQIRNLo
SLC25A20	solute carrier family 25 (carnitine/acylcarnitine translocase), member 20	3	-2.42	0.00334	0.0493	0.146	ENSG00000178537	xUq5TcNep7E7ozofik
EPHA1	EPH receptor A1	7	-2.42	0.00926	0.0915	0.17	ENSG00000146904	Zcpza5595Uf0ogV53k
			-2.42	0.0229	0.155	0.158		repEZF1,elt97sqRH8
GALT	galactose-1-phosphate uridylyltransferase	9	-2.41	0.00019	0.0102	0.113		0K9PFF6pIKEqISQU2U
ARPC5	actin related protein 2/3 complex, subunit 5, 16kDa	1	-2.41	0.000488	0.0162	0.0997	ENSG00000162704	0YsncAQFF4UIqC4n7k
P2RY8	purinergic receptor P2Y, G-protein coupled, 8	X	-2.41	0.00111	0.0258	0.117	ENSG00000182162	Bc6IklhFV3xJbo79eg
FAM108A4P			-2.41	0.00156	0.0311	0.107	ENSG00000250536	QipFKRBhNidxJSxeio
DNAJA3	DnaJ (Hsp40) homolog, subfamily A, member 3	16	-2.4	1.68e-05	0.00338	0.094	ENSG00000103423	Tl3nrJO2S,U7v0o32o
NSUN5P1	NOP2/Sun domain family, member 5 pseudogene 1	7	-2.4	0.000143	0.00888	0.121		3o19eS6dq4jrOWJISc
LOC148413	uncharacterized LOC148413	1	-2.4	0.000155	0.00929	0.103		6JfoJKu512u62djFIA
HDHD2	haloacid dehalogenase-like hydrolase domain containing 2	18	-2.4	0.000308	0.0129	0.126	ENSG00000167220	in2r,jn78iNJLfo6io
CHURC1	churchill domain containing 1	14	-2.4	0.0208	0.147	0.163	ENSG00000258289	3lQi3D,M5XlDtdNz5I
ST6GAL1	ST6 beta-galactosamide alpha-2,6-sialyltranferase 1	3	-2.39	1.45e-05	0.00312	0.137	ENSG00000073849	K6BFQgFOQJLoQRIEZU
CLOCK	clock circadian regulator	4	-2.39	0.000114	0.00789	0.128	ENSG00000134852	ZX_KIC0A7vvJcXUdKU
YWHAB	tyrosine 3-monooxygenase/tryptophan 5-monooxygenase activation protein, beta polypeptide	20	-2.39	0.000137	0.00866	0.081	ENSG00000166913	feXBv597jrzPlyQkRU
MAN1C1	mannosidase, alpha, class 1C, member 1	1	-2.39	0.000369	0.0143	0.157	ENSG00000117643	c3OCVHR_U9SpQKFor8
EDAR	ectodysplasin A receptor	2	-2.39	0.0255	0.165	0.171	ENSG00000135960	6S7SdO9T6d1F5T,yok
C9orf37	chromosome 9 open reading frame 37	9	-2.38	4.03e-06	0.00182	0.116	ENSG00000203993	B6KuVCmKWuKVJ3EDAs
GLT8D1	glycosyltransferase 8 domain containing 1	3	-2.38	9.6e-06	0.00264	0.111	ENSG00000016864	Bu0nKwI4QHle3pLSfU
ELP3	elongator acetyltransferase complex subunit 3	8	-2.38	3.92e-05	0.00517	0.104	ENSG00000134014	x2Kw3H_iHeXoirS9cI
			-2.38	0.000413	0.015	0.153		KX6Sd4CLRwkXs1SU_0
HNRNPA0	heterogeneous nuclear ribonucleoprotein A0	5	-2.37	8.41e-05	0.0068	0.107	ENSG00000177733	3pdOgNX9WN,skU3HpI
FAM108A3P	family with sequence similarity 108, member A2	1	-2.37	0.00126	0.0275	0.128		3rGk0laEk017GpIk2k
SUSD3	sushi domain containing 3	9	-2.37	0.00279	0.0441	0.117		rg0n1K7KhV_KpQnhNQ
ZNF831	zinc finger protein 831	20	-2.37	0.00655	0.0737	0.136	ENSG00000124203	rl3lH6JHIo4aDt_zOY
GIMAP6	GTPase, IMAP family member 6	7	-2.37	0.00865	0.088	0.161	ENSG00000133561	ilNVTfVyESSE3iAn0k
MRPS31	mitochondrial ribosomal protein S31	13	-2.36	6.09e-05	0.00586	0.104	ENSG00000102738	rZR9OieuH7pf1ABUzc
SMARCAL1	SWI/SNF related, matrix associated, actin dependent regulator of chromatin, subfamily a-like 1	2	-2.36	0.000293	0.0126	0.132	ENSG00000138375	ZOidegkki1,hUoLn0o
CELF2	CUGBP, Elav-like family member 2	10	-2.36	0.00119	0.0268	0.115	ENSG00000048740	0ToUX6jFkkU0E1l_eM
POMC	proopiomelanocortin	2	-2.36	0.00135	0.0287	0.166	ENSG00000115138	TIIKGKlXEo6JH1nqkk
VCL	vinculin	10	-2.36	0.0111	0.101	0.111	ENSG00000035403	HVr31Lr_IR6,Efzlo4
			-2.36	0.0136	0.115	0.14		BUxJ_hITrr3j5eojJU
ATP2B4	ATPase, Ca++ transporting, plasma membrane 4	1	-2.36	0.0379	0.206	0.14	ENSG00000058668	TVBXnvKXnvV,nfjyiI
ALDH5A1	aldehyde dehydrogenase 5 family, member A1	6	-2.35	0.000966	0.0239	0.143	ENSG00000112294	fu7,Lty3kiJ7uPDAbo
CD96	CD96 molecule	3	-2.35	0.0016	0.0315	0.115	ENSG00000153283	0lOwqJTfoJI11JdS0I
VPS41	vacuolar protein sorting 41 homolog (S, cerevisiae)	7	-2.34	2.24e-05	0.00387	0.105	ENSG00000006715	xve7nuGHtAizelOmhE
MRI1	methylthioribose-1-phosphate isomerase homolog (S, cerevisiae)	19	-2.34	5.05e-05	0.00549	0.0916		uX3wPexSK4uURXBct4
ECHDC1	enoyl CoA hydratase domain containing 1	6	-2.34	6.83e-05	0.00614	0.141	ENSG00000093144	9vjsv8BR_CodOCTXkE
			-2.34	0.000487	0.0162	0.0918		Qk5m2X1mEUIIXHn2GU
ZBTB42	zinc finger and BTB domain containing 42	14	-2.34	0.000586	0.018	0.151		KopuoOrnt9d,0TTphI
ACSL5	acyl-CoA synthetase long-chain family member 5	10	-2.34	0.000601	0.0183	0.104	ENSG00000197142	BUHjdVRX6PIvXncXxU
LINC00116			-2.34	0.00324	0.0483	0.125	ENSG00000175701	ZBYeaKZx_h6KAKKeSg
SH2D3C	SH2 domain containing 3C	9	-2.34	0.00357	0.0514	0.164	ENSG00000095370	BKtebod6vU1RecTnRQ
FBXL8	F-box and leucine-rich repeat protein 8	16	-2.34	0.0156	0.125	0.17		NlWLnLl9,6j75VWrfw
ATXN2	ataxin 2	12	-2.33	5.73e-06	0.00204	0.0874	ENSG00000204842	Zv0i1ZKxVJ3n5YB6C8
LMAN2L	lectin, mannose-binding 2-like	2	-2.33	2.26e-05	0.00388	0.129	ENSG00000114988	Qt4iQSFdNN7l6CL0e0
ING4	inhibitor of growth family, member 4	12	-2.32	1.34e-07	0.000383	0.111	ENSG00000111653	Zo9NeoiqkK6DkjB0Ts
TRAF3IP3	TRAF3 interacting protein 3	1	-2.32	4.86e-05	0.00547	0.0911	ENSG00000009790	NF0uGLN3Xl5sJ5JHtg
PARP1	poly (ADP-ribose) polymerase 1	1	-2.32	5.06e-05	0.00549	0.0878		uFAn28g7eXx6,VSoKA
RP11-403I13,8	uncharacterized LOC388692	1	-2.32	9.58e-05	0.00729	0.134	ENSG00000235999	Nd_MIhR6W6mr3oS,Eg
TIGD7	tigger transposable element derived 7	16	-2.32	0.000175	0.00996	0.132	ENSG00000140993	fXKXTDPCh19LqX0H3o
C4orf27	chromosome 4 open reading frame 27	4	-2.32	0.000236	0.0113	0.145	ENSG00000056050	9rFiJ1eASOeF0Ig,kI
HLA-F	major histocompatibility complex, class I, F	6	-2.32	0.000386	0.0145	0.086	ENSG00000204642	Bzkii9KFxeipi5ei_c
NDUFAF3	NADH dehydrogenase (ubiquinone) complex I, assembly factor 3	3	-2.32	0.000976	0.0239	0.113	ENSG00000178057	BeR3lKfVDn9HfNxX_k
LPAR5	lysophosphatidic acid receptor 5	12	-2.32	0.00127	0.0278	0.144	ENSG00000184574	un4XbofXSKvrV6NEf4
DDX46	DEAD (Asp-Glu-Ala-Asp) box polypeptide 46	5	-2.31	1.02e-06	0.000921	0.0927	ENSG00000145833	H6S1RNjjD651fTUHo0
TMEM251	transmembrane protein 251	14	-2.31	1.92e-05	0.00361	0.101		NeS,fRI3SgvtuqSKf8
WDR67	WD repeat domain 67	8	-2.31	0.000156	0.00929	0.114	ENSG00000156787	oWp20SO0BV03,p5Mg4
FOXC2	forkhead box C2 (MFH-1, mesenchyme forkhead 1)	16	-2.31	0.000563	0.0176	0.129	ENSG00000176692	rxI1GWXdzZRklVx1xg
BTN3A2	butyrophilin, subfamily 3, member A2	6	-2.31	0.000645	0.0189	0.132		xjgDpC9Xp,X3nQf07c
SP110	SP110 nuclear body protein	2	-2.3	1.41e-05	0.0031	0.125	ENSG00000135899	rfgpce01ECdf,xqTVM
SKAP1	src kinase associated phosphoprotein 1	17	-2.3	7.06e-05	0.00628	0.0832	ENSG00000141293	EriIgoBfqKKE8evvek
FAM111A	family with sequence similarity 111, member A	11	-2.3	7.48e-05	0.0065	0.112	ENSG00000166801	xQkV1dytSoc0SCCSk4
FIG4	FIG4 homolog, SAC1 lipid phosphatase domain containing (S, cerevisiae)	6	-2.3	0.000165	0.00961	0.119	ENSG00000112367	3jfUJUTUpSUKzTklXI
PIGN	phosphatidylinositol glycan anchor biosynthesis, class N	18	-2.3	0.000282	0.0123	0.16	ENSG00000197563	6uu5yyf6eOcJ,XrOZU
TEX2	testis expressed 2	17	-2.3	0.00029	0.0125	0.13		B,b7spY3l7SLUbtetE
REXO2	REX2, RNA exonuclease 2 homolog (S, cerevisiae)	11	-2.3	0.000586	0.018	0.0936	ENSG00000076043	K3Rnjp_kiRfa8H5N1I
ARL6IP5	ADP-ribosylation-like factor 6 interacting protein 5	3	-2.3	0.00393	0.0545	0.0882	ENSG00000144746	0U4fRITrcg3sV8VEzg
VSIG1	V-set and immunoglobulin domain containing 1	X	-2.3	0.0107	0.0996	0.17	ENSG00000101842	Z0VE3RfggHxKyHxf9E
PTGDR	prostaglandin D2 receptor (DP)	14	-2.3	0.0142	0.118	0.202	ENSG00000168229	xuigGSeQeCaIdwFSfk
ADCY9	adenylate cyclase 9	16	-2.3	0.0225	0.153	0.189	ENSG00000162104	ryfiJVEp3lEVuH01Ec
NOTCH1	notch 1	9	-2.3	0.0398	0.211	0.116	ENSG00000148400	luuU1UqpOFI5tUI748
SGK223			-2.29	9.06e-05	0.00708	0.121	ENSG00000182319	T1eXBX9e3ZfoJFTt1c
ANXA6	annexin A6	5	-2.29	0.000173	0.00988	0.142	ENSG00000197043	EU1P0UVN1NSlmcix6E
RPA2	replication protein A2, 32kDa	1	-2.29	0.000184	0.0101	0.0842	ENSG00000117748	H4bu,e4E4L3msuXUqk
ZMAT3	zinc finger, matrin-type 3	3	-2.29	0.000727	0.0204	0.115	ENSG00000172667	9rSSI,S,VKnwUgWUXQ
PTPN6	protein tyrosine phosphatase, non-receptor type 6	12	-2.29	0.00212	0.0374	0.115	ENSG00000111679	KogiQq9XQiguJrntdI
C11orf54	chromosome 11 open reading frame 54	11	-2.28	6.49e-08	0.000235	0.108	ENSG00000182919	lcvpyUw9dX79j5S8gk
TBC1D10C	TBC1 domain family, member 10C	11	-2.28	4.01e-07	0.000538	0.0662	ENSG00000175463	KW6xMerSkck6KKtEi4
SEC62	SEC62 homolog (S, cerevisiae)	3	-2.28	1.01e-05	0.00264	0.129	ENSG00000008952	N1uDV8it7g_yvCBV5U
LACTB2	lactamase, beta 2	8	-2.28	0.000226	0.0112	0.136	ENSG00000147592	ERI,c5F,Hf10Fft3N4
BLOC1S5	biogenesis of lysosomal organelles complex-1, subunit 5, muted	6	-2.28	0.000463	0.0158	0.137	ENSG00000188428	HUnd_7zdLumHkgD4Q4
RALBP1	ralA binding protein 1	18	-2.28	0.00199	0.036	0.146	ENSG00000017797	uih0kSUFMNJO3qMh60
			-2.27	4.78e-07	0.000608	0.125		cZUeDTTkeFgOUXs4uc
VPS72	vacuolar protein sorting 72 homolog (S, cerevisiae)	1	-2.27	4.55e-06	0.00182	0.112	ENSG00000163159	uEILE8eVOh5ZUeXSV4
ZNF322	zinc finger protein 322	6	-2.27	1.88e-05	0.00359	0.123		0qOhor1fgkuUFwNxdI
AHSA2	AHA1, activator of heat shock 90kDa protein ATPase homolog 2 (yeast)	2	-2.27	2.44e-05	0.00403	0.0904	ENSG00000173209	KqB6UggRzlOvkeD,uU
ETS1	v-ets erythroblastosis virus E26 oncogene homolog 1 (avian)	11	-2.27	0.000246	0.0115	0.0801	ENSG00000134954	3njnpE0,56Iv,zMeyU
HEXDC	hexosaminidase (glycosyl hydrolase family 20, catalytic domain) containing	17	-2.27	0.000265	0.0119	0.112	ENSG00000169660	fV6qIhyAESCgkkSohU
KIAA1551	KIAA1551	12	-2.27	0.000367	0.0143	0.0988	ENSG00000174718	E4gf6slO7CA6Os9Fqg
			-2.27	0.000809	0.0217	0.0912		TV4RQhhcefYZfVwTYg
PTK2	protein tyrosine kinase 2	8	-2.27	0.0308	0.182	0.205	ENSG00000169398	iSUei8HBX1_ze31SiI
C2orf68	chromosome 2 open reading frame 68	2	-2.26	1.17e-05	0.00284	0.119		o7V4oNI60xJTKRUVgM
OMA1	OMA1 zinc metallopeptidase homolog (S, cerevisiae)	1	-2.26	1.24e-05	0.00289	0.138	ENSG00000162600	61IV2PHPQHSRgk,34I
NUDT18	nudix (nucleoside diphosphate linked moiety X)-type motif 18	8	-2.26	0.000333	0.0134	0.128	ENSG00000173566	0J,eRVS6TddNG97ltc
KLHL6	kelch-like family member 6	3	-2.26	0.000412	0.015	0.146		QgqHUvlCvjeASkqJwk
ANXA6	annexin A6	5	-2.26	0.000693	0.0197	0.148	ENSG00000197043	ol6vQN5N5Tkfv3hfKU
MCF2L-AS1			-2.26	0.00274	0.0437	0.119	ENSG00000235280	W5FJPUm1AIk1pBNWu0
LCK	lymphocyte-specific protein tyrosine kinase	1	-2.25	4.5e-05	0.00538	0.0973	ENSG00000182866	9T9eIUSIiqIJeo_Egk
POLR3GL	polymerase (RNA) III (DNA directed) polypeptide G (32kD)-like	1	-2.25	0.000129	0.00842	0.0813	ENSG00000121851	Wggeq_8ieI4exExV5U
POLM	polymerase (DNA directed), mu	7	-2.24	8.96e-06	0.00263	0.117	ENSG00000122678	Wiefh0Wn1z_ORUpVfs
NIPAL3	NIPA-like domain containing 3	1	-2.24	0.000121	0.00813	0.113	ENSG00000001461	WoxKHU0py76oFJWkl8
FLI1	Friend leukemia virus integration 1	11	-2.24	0.000176	0.00996	0.107	ENSG00000151702	0DRJ3qABBgH9X7oiio
			-2.24	0.00357	0.0514	0.137		oYgCrlUJRirBOJzpLY
			-2.24	0.00392	0.0545	0.136		KZro6ej6Z,Tdrx3u7o
CA5B	carbonic anhydrase VB, mitochondrial	X	-2.24	0.00617	0.0713	0.163	ENSG00000169239	x3EuAic1bfV,EHt4H8
STAT2	signal transducer and activator of transcription 2, 113kDa	12	-2.23	3.24e-06	0.00173	0.073	ENSG00000170581	TpXkSunv37e87SKBLU
TMEM19	transmembrane protein 19	12	-2.23	1.13e-05	0.00281	0.117		x07tL,REl5E294Tlf8
MAT2B	methionine adenosyltransferase II, beta	5	-2.23	5.88e-05	0.00578	0.0767	ENSG00000038274	fHtf9NU75ZwuM,TO7o
RABEP1	rabaptin, RAB GTPase binding effector protein 1	17	-2.23	6.34e-05	0.00591	0.113	ENSG00000029725	WJ0vq,Ri717nzPS3uU
KIAA1551	KIAA1551	12	-2.23	6.56e-05	0.00604	0.0997	ENSG00000174718	9Ggo7Al01ygokJV3kI
UBAC2	UBA domain containing 2	13	-2.23	7.77e-05	0.00658	0.0884	ENSG00000134882	BIqCkquhZTiTgCFYJA
TMEM106B	transmembrane protein 106B	7	-2.23	7.9e-05	0.00665	0.111	ENSG00000106460	ugt6isczSey_rD1C54
PARP10	poly (ADP-ribose) polymerase family, member 10	8	-2.23	0.000469	0.0159	0.0993	ENSG00000178685	op3vv4MBuBuBUpoKhU
CRYZ	crystallin, zeta (quinone reductase)	1	-2.23	0.0016	0.0315	0.138	ENSG00000116791	WTz6_nlDhVM73uIMsk
ACADM	acyl-CoA dehydrogenase, C-4 to C-12 straight chain	1	-2.23	0.00193	0.0353	0.129	ENSG00000117054	xh763crJf63PsRDdP0
FAM108A3P	family with sequence similarity 108, member A2	1	-2.23	0.00465	0.0607	0.13		luXrlKxGtd92RpDlug
TFB1M	transcription factor B1, mitochondrial	6	-2.22	2.42e-07	0.000428	0.0988	ENSG00000029639	0Fcd9pVlJ3U3RH8Il0
ANXA2R	annexin A2 receptor	5	-2.22	5.76e-05	0.00575	0.08	ENSG00000177721	9onCSXyMkkgp,_j3XU
ZNF573	zinc finger protein 573	19	-2.22	0.000132	0.00852	0.143	ENSG00000189144	KiZlPTTSElRHriA46A
OMA1	OMA1 zinc metallopeptidase homolog (S, cerevisiae)	1	-2.22	0.000141	0.00884	0.116		iJeTpQVCOUg683ERX0
LARP4B	La ribonucleoprotein domain family, member 4B	10	-2.22	0.000347	0.0139	0.102	ENSG00000107929	ZSn0AUvS7NamGrLrrk
ARHGAP15	Rho GTPase activating protein 15	2	-2.22	0.000921	0.0232	0.0886	ENSG00000075884	ZtRkCfqj7P6FxX3mJ4
CCDC65	coiled-coil domain containing 65	12	-2.22	0.00162	0.0318	0.156	ENSG00000139537	ohiVJ5yM0OoJ5qI54I
LDOC1	leucine zipper, down-regulated in cancer 1	X	-2.22	0.0233	0.156	0.21	ENSG00000182195	EUTVFxIcUX9iNKFBeg
XYLT1	xylosyltransferase I	16	-2.22	0.0255	0.165	0.148	ENSG00000103489	cX4rIO4t0gOHk8Xlf8
RPL14	ribosomal protein L14	3	-2.22	0.0276	0.172	0.107	ENSG00000188846	fwl,o,Al74p6Lyikj4
IGIP	IgA-inducing protein homolog (Bos taurus)	5	-2.21	5.86e-06	0.00206	0.124	ENSG00000182700	onqA0U7oBQkBu_5NJY
RASAL3	RAS protein activator like 3	19	-2.21	4.51e-05	0.00538	0.0917		QrfotBVJV0CRXl0OiE
PPP2R5C	protein phosphatase 2, regulatory subunit B', gamma	14	-2.21	5.67e-05	0.00571	0.132	ENSG00000078304	oLQlJFOJPWvkOiEjqU
ARHGAP30	Rho GTPase activating protein 30	1	-2.21	8.45e-05	0.0068	0.0769	ENSG00000186517	oSdVFd5dS0U7kIitew
ZNF146	zinc finger protein 146	19	-2.21	0.000252	0.0116	0.109	ENSG00000167635	9dAMoOouKOoOeze6C0
ATP8B2	ATPase, aminophospholipid transporter, class I, type 8B, member 2	1	-2.21	0.000282	0.0123	0.0891	ENSG00000143515	ZoOoiqC36SoDV,6URI
PAFAH1B1	platelet-activating factor acetylhydrolase 1b, regulatory subunit 1 (45kDa)	17	-2.21	0.00064	0.0189	0.105	ENSG00000007168	QqKkJ6PxK0aeh4Opf8
AC138649,1			-2.21	0.000674	0.0194	0.0974	ENSG00000230856	H6QBIzTnri5RvHVeno
RNF144A	ring finger protein 144A	2	-2.21	0.00352	0.051	0.119	ENSG00000151692	rX0uKrJxOVTl5X9,X0
CCDC102A	coiled-coil domain containing 102A	16	-2.21	0.00443	0.0589	0.124	ENSG00000135736	folUV6nl3cp9nvTTEM
PSMB9	proteasome (prosome, macropain) subunit, beta type, 9 (large multifunctional peptidase 2)	6	-2.21	0.00751	0.0806	0.157	ENSG00000240065	xEJ7VZ5GJk3HuR3evQ
REEP5	receptor accessory protein 5	5	-2.21	0.0244	0.16	0.106	ENSG00000129625	Q6NBB5x3agh13HRJ4I
STYX			-2.2	3.45e-06	0.00178	0.0769	ENSG00000198252	Tnzt7MoO0S5COeclSk
MGA	MGA, MAX dimerization protein	15	-2.2	4.11e-06	0.00182	0.116	ENSG00000174197	Hrgvi4ii_KBughLid0
RASSF7	Ras association (RalGDS/AF-6) domain family (N-terminal) member 7	11	-2.2	0.000212	0.0107	0.0902	ENSG00000099849	uEkIk7u5R9VxVBuAF0
SKAP1	src kinase associated phosphoprotein 1	17	-2.2	0.00161	0.0317	0.119	ENSG00000141293	xLpHYYAohzlLxxSpc4
CLNS1A	chloride channel, nucleotide-sensitive, 1A	11	-2.2	0.00163	0.0319	0.108	ENSG00000074201	xe7erFd4spcw9cX4e4
ARMCX2	armadillo repeat containing, X-linked 2	X	-2.2	0.00658	0.0738	0.157	ENSG00000184867	Bef9R_dMywKjX9J5S4
PUS7	pseudouridylate synthase 7 homolog (S, cerevisiae)	7	-2.2	0.0169	0.13	0.145	ENSG00000091127	r6EKf33NLJvxX_0Uuk
MED16	mediator complex subunit 16	19	-2.19	4.41e-06	0.00182	0.0749	ENSG00000175221	rBehCSaeoKErUMBld4
ATPBD4	ATP binding domain 4	15	-2.19	3.6e-05	0.00498	0.132	ENSG00000134146	r_1ORc_CBN0vn1O,6Y
ZNF609	zinc finger protein 609	15	-2.19	4.14e-05	0.00524	0.133	ENSG00000180357	lrode6cVTSBCpwq,Oo
NR3C2	nuclear receptor subfamily 3, group C, member 2	4	-2.19	8.01e-05	0.0067	0.114	ENSG00000151623	fg94fHwUr_o6I63k0k
AHCYL1	adenosylhomocysteinase-like 1	1	-2.19	0.000192	0.0102	0.102	ENSG00000168710	uVpKyvI7q65O8P1fII
ASXL2	additional sex combs like 2 (Drosophila)	2	-2.19	0.000294	0.0126	0.106	ENSG00000143970	fLW,IiQFM_5d9N_FSk
G3BP1	GTPase activating protein (SH3 domain) binding protein 1	5	-2.19	0.000596	0.0182	0.145	ENSG00000145907	KlbCCg7x,DPof507nY
ZNF518A	zinc finger protein 518A	10	-2.18	1.52e-05	0.0032	0.109	ENSG00000177853	9vxM7QewSytUDqVPVc
SUPT20H	suppressor of Ty 20 homolog (S, cerevisiae)	13	-2.18	3.08e-05	0.00461	0.115	ENSG00000102710	9fQt0pXwNx1J9SuvR8
GLTSCR1L	GLTSCR1-like	6	-2.18	4.55e-05	0.00539	0.0872	ENSG00000112624	6Kil8SHh,HwIoZtHZ4
B3GALT6	UDP-Gal:betaGal beta 1,3-galactosyltransferase polypeptide 6	1	-2.18	0.000183	0.0101	0.122	ENSG00000176022	Ev6D5_KBXm7n6IpSKk
N4BP2L2	NEDD4 binding protein 2-like 2	13	-2.18	0.000217	0.0109	0.1	ENSG00000244754	WX3QVN1cFUTn5S9_Co
MTRF1	mitochondrial translational release factor 1	13	-2.18	0.000226	0.0112	0.124	ENSG00000120662	urqCpejScPSIefQ0kg
RSBN1L	round spermatid basic protein 1-like	7	-2.18	0.00035	0.0139	0.133	ENSG00000187257	xuXtTB7gs8JHypSOR4
CLN5	ceroid-lipofuscinosis, neuronal 5	13	-2.17	3.37e-05	0.00485	0.132	ENSG00000102805	rsSn,JFgu610hS5eUE
PARN	poly(A)-specific ribonuclease	16	-2.17	3.39e-05	0.00485	0.0933	ENSG00000140694	olT3W_ASNEkGEBnTpk
ZNF260	zinc finger protein 260	19	-2.17	3.39e-05	0.00485	0.135	ENSG00000254004	EUocn,7lOLyU616FSQ
STK38	serine/threonine kinase 38	6	-2.17	4.6e-05	0.0054	0.0832	ENSG00000112079	NeSeol5,eUt_K94I0k
PIP4K2A	phosphatidylinositol-5-phosphate 4-kinase, type II, alpha	10	-2.17	8.44e-05	0.0068	0.0673	ENSG00000150867	K5XvN1y5wQxHUtOJak
PIP4K2A	phosphatidylinositol-5-phosphate 4-kinase, type II, alpha	10	-2.17	0.000182	0.0101	0.0766		BRIt,oJSS25XWzHtR0
PDE6D	phosphodiesterase 6D, cGMP-specific, rod, delta	2	-2.17	0.00257	0.0423	0.138	ENSG00000156973	lkqhK3QtfVJMREqBAQ
CLYBL	citrate lyase beta like	13	-2.17	0.012	0.106	0.147	ENSG00000125246	9Ks_CeSKjQfuflIoZQ
DHRS4-AS1	DHRS4 antisense RNA 1	14	-2.16	2.86e-06	0.00165	0.126		i5LJNfsTsnKIH7HCVI
HERC4	HECT and RLD domain containing E3 ubiquitin protein ligase 4	10	-2.16	0.000825	0.0219	0.135	ENSG00000148634	NtNS1EorriizdUv1TE
UBE2L3	ubiquitin-conjugating enzyme E2L 3	22	-2.16	0.0012	0.0268	0.125	ENSG00000185651	W9EVl6,fgu56tfV3nU
APBB1IP	amyloid beta (A4) precursor protein-binding, family B, member 1 interacting protein	10	-2.16	0.00167	0.0324	0.105	ENSG00000077420	6Tji71IqIJNnhViZK8
FAM159A	family with sequence similarity 159, member A	1	-2.16	0.00527	0.0653	0.155	ENSG00000182183	9uBEpOmkguUAuJXdSQ
MBP	myelin basic protein	18	-2.16	0.017	0.13	0.133	ENSG00000197971	lIRqTX4dTamff6a4So
VPS13D	vacuolar protein sorting 13 homolog D (S, cerevisiae)	1	-2.15	2.52e-05	0.00409	0.13	ENSG00000048707	KzUCcVLV_FSRL6WFbs
CDK13	cyclin-dependent kinase 13	7	-2.15	5e-05	0.00549	0.106	ENSG00000065883	uQElXVRdS,xBDSAqR4
NHLRC3	NHL repeat containing 3	13	-2.15	0.000283	0.0123	0.14	ENSG00000188811	TwlKEILkDl3_CQ9Kco
BBS2	Bardet-Biedl syndrome 2	16	-2.15	3e-04	0.0127	0.112	ENSG00000125124	KXOev5,o0RXrgVaucI
			-2.15	0.000483	0.0162	0.111		3UovWhSTqQfqgFUXcA
UCP2	uncoupling protein 2 (mitochondrial, proton carrier)	11	-2.15	0.00153	0.0308	0.107	ENSG00000175567	lKdX3iXdeeeF40Xen8
IFNAR1	interferon (alpha, beta and omega) receptor 1	21	-2.14	0.000192	0.0102	0.112	ENSG00000142166	oVSJe6IyJe,nn,31Z0
ARHGAP30	Rho GTPase activating protein 30	1	-2.14	0.000455	0.0157	0.0941	ENSG00000186517	lfvVKi6tPpQKgTCspI
HDDC3	HD domain containing 3	15	-2.14	0.000604	0.0183	0.12	ENSG00000184508	uSloSj0xlN,3u3XidU
AKAP11	A kinase (PRKA) anchor protein 11	13	-2.14	0.00114	0.0262	0.124	ENSG00000023516	91r,DPno,nF,rx_5Ls
APEH	N-acylaminoacyl-peptide hydrolase	3	-2.14	0.00123	0.0271	0.111	ENSG00000164062	6Tg57nenGREfqSeCV4
CHMP6			-2.14	0.00146	0.0301	0.137	ENSG00000176108	N_vOIY3Z6hZV5W6AlE
AKAP7	A kinase (PRKA) anchor protein 7	6	-2.14	0.00249	0.0415	0.129	ENSG00000118507	3CdSt82zV_U3gfv5Hk
GLS	glutaminase	2	-2.14	0.00441	0.0587	0.13	ENSG00000115419	Zt6SoeDheO0j8j316o
PCED1B	PC-esterase domain containing 1B	12	-2.14	0.0087	0.0883	0.112	ENSG00000179715	QH16i4VJvPXl10dc90
MED16	mediator complex subunit 16	19	-2.13	7.61e-06	0.00241	0.0825	ENSG00000175221	i12v1_XRWaImeBehCQ
NUDCD3	NudC domain containing 3	7	-2.13	7.97e-06	0.00243	0.103	ENSG00000015676	NX51b4lGe3rq493leI
TRIP11	thyroid hormone receptor interactor 11	14	-2.13	3.32e-05	0.00481	0.0933	ENSG00000100815	KlJvF4QS56r7ngIX,A
NPAT	nuclear protein, ataxia-telangiectasia locus	11	-2.13	6.09e-05	0.00586	0.118	ENSG00000149308	NKfnjLLj8XuVaEXp0o
ZNF25	zinc finger protein 25	10	-2.13	9.79e-05	0.00736	0.096	ENSG00000175395	lVSSL4svskhFE5X4lw
CHMP4A	charged multivesicular body protein 4A	14	-2.13	0.000148	0.00905	0.0914		NJX6nV93_MkvMOV_9U
TMEM251	transmembrane protein 251	14	-2.13	0.000198	0.0104	0.108		xqcezTVzOfpLz_Q2UU
CYP4V2	cytochrome P450, family 4, subfamily V, polypeptide 2	4	-2.13	0.000696	0.0197	0.11	ENSG00000145476	BjjQr_7lTxf13l4CG4
CARNS1	carnosine synthase 1	11	-2.13	0.00322	0.0481	0.13	ENSG00000172508	6RLoiatEoTjkq1K,e8
ME3	malic enzyme 3, NADP(+)-dependent, mitochondrial	11	-2.13	0.00739	0.0796	0.154	ENSG00000151376	oZsQEQXp9ccVIlwoQo
RARRES3	retinoic acid receptor responder (tazarotene induced) 3	11	-2.13	0.00769	0.0817	0.0835	ENSG00000133321	opRpn6DXr756Od,5jw
SCML4	sex comb on midleg-like 4 (Drosophila)	6	-2.12	1.57e-05	0.00329	0.124	ENSG00000146285	BJep4jno3nn15cX,kI
AP1M1	adaptor-related protein complex 1, mu 1 subunit	19	-2.12	0.000123	0.00822	0.0785	ENSG00000072958	WG3mfrRW11UV7u787Q
ZNF583	zinc finger protein 583	19	-2.12	0.000165	0.00961	0.134		0rdfsdFPt3tI7UT5BQ
TTC13	tetratricopeptide repeat domain 13	1	-2.12	0.00142	0.0296	0.115	ENSG00000143643	9foqAmzs8lpJe_vVHw
ZMYM1	zinc finger, MYM-type 1	1	-2.11	4.22e-05	0.00525	0.118	ENSG00000197056	NlNzCj7lL8S1RUQ5OI
SLC35A1	solute carrier family 35 (CMP-sialic acid transporter), member A1	6	-2.11	5.21e-05	0.00551	0.0923		lHaEP3q64eLFX8uLFU
AC093323,3			-2.11	0.00034	0.0137	0.107	ENSG00000170846	ZQnpTqrVAS09SnyOOE
TMEM106B	transmembrane protein 106B	7	-2.11	0.000523	0.0169	0.129	ENSG00000106460	Esl1NOER8cT84PiS94
AC073346,2			-2.11	0.000542	0.0173	0.0949	ENSG00000214194	QpceLQF0V4AX_Z,Ipw
POLR3H	polymerase (RNA) III (DNA directed) polypeptide H (22,9kD)	22	-2.11	0.000603	0.0183	0.119	ENSG00000100413	uqErQ72dFfSl0nkI0k
AC138649,1			-2.11	0.000674	0.0194	0.106	ENSG00000230856	xnq,JWKet8jkmHv0i4
			-2.11	0.000689	0.0196	0.0816		iJAa97w8mLR74957ro
FYB	FYN binding protein	5	-2.11	0.0021	0.0373	0.0982	ENSG00000082074	954L,6Un8v4odfjCfk
ZDHHC16	zinc finger, DHHC-type containing 16	10	-2.11	0.00362	0.0519	0.142	ENSG00000171307	NKXnnitHlH3ROefCok
PAG1	phosphoprotein associated with glycosphingolipid microdomains 1	8	-2.11	0.00464	0.0605	0.102		xfe6UjfjT0FLDrF4oE
PTPRCAP	protein tyrosine phosphatase, receptor type, C-associated protein	11	-2.11	0.0048	0.062	0.0985		BU5dIe0VXFL1QtTuxU
IL7R	interleukin 7 receptor	5	-2.11	0.0115	0.104	0.0984	ENSG00000168685	0eE_BUvnSrSVPfH1eo
LCK	lymphocyte-specific protein tyrosine kinase	1	-2.1	3.27e-05	0.00476	0.0882		9VP14hRSIiqIJeo_Eg
MZF1	myeloid zinc finger 1	19	-2.1	5.07e-05	0.00549	0.0827	ENSG00000099326	B7WU60gRcXVevPuKek
PPP1R21	protein phosphatase 1, regulatory subunit 21	2	-2.1	8.05e-05	0.00672	0.105	ENSG00000162869	ud3ioioldQH0jXur8s
PCNXL4	pecanex-like 4 (Drosophila)	14	-2.1	8.52e-05	0.00684	0.0978	ENSG00000126773	36UM,uV3ofyyn_sDuI
N4BP2L1	NEDD4 binding protein 2-like 1	13	-2.1	0.000156	0.00929	0.114	ENSG00000139597	W8tpJ0Dv6i5CA8pFUo
SDCCAG3	serologically defined colon cancer antigen 3	9	-2.1	0.000242	0.0114	0.089	ENSG00000165689	3tSO5d,p6q966G,Quk
MAN2B2	mannosidase, alpha, class 2B, member 2	4	-2.1	0.000317	0.013	0.0804	ENSG00000013288	BSseigiIIpOEnBKhqc
PREB	prolactin regulatory element binding	2	-2.1	0.000706	0.0199	0.125	ENSG00000138073	96T_eqCoel6x_e8qSg
MFSD3	major facilitator superfamily domain containing 3	8	-2.1	0.00171	0.0327	0.155	ENSG00000167700	onXnTXd5f1b3sXoXJE
ATP6V0E1	ATPase, H+ transporting, lysosomal 9kDa, V0 subunit e1	5	-2.1	0.00303	0.0464	0.0816	ENSG00000113732	B1LqutLKIkb0ioIlN0
CYB5A	cytochrome b5 type A (microsomal)	18	-2.1	0.0105	0.0983	0.11	ENSG00000166347	0ddILSZKCJef6EaiAI
FBXL16	F-box and leucine-rich repeat protein 16	16	-2.1	0.0347	0.195	0.141	ENSG00000127585	xgEjQSVAj,XtXouUlU
DAAM1	dishevelled associated activator of morphogenesis 1	14	-2.1	0.039	0.209	0.151	ENSG00000100592	K6E0P,1Xj9NC83eULk
MRI1	methylthioribose-1-phosphate isomerase homolog (S, cerevisiae)	19	-2.09	0.000181	0.0101	0.0922		ZIpyBVkfuX4nx4XQRU
RNF167	ring finger protein 167	17	-2.09	0.000319	0.0131	0.086	ENSG00000108523	KVCfdXxURc1,4qn_q4
MRPL20	mitochondrial ribosomal protein L20	1	-2.09	0.000974	0.0239	0.116	ENSG00000242485	0peSmU6310WZJ3p5oM
CYB561D2	cytochrome b-561 domain containing 2	3	-2.09	0.00125	0.0275	0.121	ENSG00000114395	9hF0pHqEvqT_ilbu4M
SMUG1	single-strand-selective monofunctional uracil-DNA glycosylase 1	12	-2.09	0.00226	0.0389	0.146	ENSG00000123415	oqKeSejSKADUu4SLkI
ZNF252P	zinc finger protein 252, pseudogene	8	-2.09	0.00331	0.049	0.137		Th98r4X6X4XUUcnThU
ACOT4	acyl-CoA thioesterase 4	14	-2.09	0.0303	0.18	0.166	ENSG00000177465	x5egkD3JffeQEXqKxU
MEAF6	MYST/Esa1-associated factor 6	1	-2.08	7.07e-07	0.000776	0.111	ENSG00000163875	B5dy57rgfmEq3p5E_g
C10orf88	chromosome 10 open reading frame 88	10	-2.08	3.6e-05	0.00498	0.124	ENSG00000119965	EindToKOBEzi0Kj5D0
HMBOX1			-2.08	8.6e-05	0.00689	0.0999	ENSG00000147421	96gXXcqIuMeRfRWyh0
STAT6	signal transducer and activator of transcription 6, interleukin-4 induced	12	-2.08	0.000129	0.00842	0.0893	ENSG00000166888	leXnk3,e_VTUWUn1fQ
RASGRP1	RAS guanyl releasing protein 1 (calcium and DAG-regulated)	15	-2.08	0.000236	0.0113	0.0821	ENSG00000172575	i0JcuwP3k3RGH8v6Uo
PAAF1	proteasomal ATPase-associated factor 1	11	-2.08	0.000267	0.012	0.121	ENSG00000175575	EYZxSf3hd4ffoCJLVo
OXLD1	oxidoreductase-like domain containing 1	17	-2.08	0.000295	0.0126	0.0777	ENSG00000204237	ZX0RVdEh1_7UGoMoIM
ZNF439	zinc finger protein 439	19	-2.08	0.000466	0.0159	0.136	ENSG00000171291	9bSNJdCH0Dk6CR0R_k
N4BP2L1	NEDD4 binding protein 2-like 1	13	-2.08	0.000476	0.0161	0.12	ENSG00000139597	xtpJ0Dv6i5CA8pFUow
ZNF544	zinc finger protein 544	19	-2.08	0.00118	0.0266	0.121	ENSG00000198131	9i6p9OFO5NIPl6LuR4
CENPK	centromere protein K	5	-2.08	0.00346	0.0505	0.127	ENSG00000123219	9eebDoPl_ITUgjUFYM
			-2.07	4.14e-06	0.00182	0.118		03e0oyS6Ir9uUuUnUU
ORC2	origin recognition complex, subunit 2	2	-2.07	9.1e-06	0.00263	0.103	ENSG00000115942	Ez7e5ThfTjFLiCUpyI
NLK	nemo-like kinase	17	-2.07	1.72e-05	0.00339	0.121	ENSG00000087095	c4p14g0FQeCT9D0fg4
ZW10	zw10 kinetochore protein	11	-2.07	3.73e-05	0.00499	0.101	ENSG00000086827	05KVyf6Big_oj1KLSo
GALK2	galactokinase 2	15	-2.07	5.54e-05	0.0057	0.112	ENSG00000156958	rRI_pNFNyD9L8Kil5k
AIDA	axin interactor, dorsalization associated	1	-2.07	6.76e-05	0.00611	0.0784		oqjgg,l8f5UvXCHuL4
NSMCE4A	non-SMC element 4 homolog A (S, cerevisiae)	10	-2.07	0.000114	0.00789	0.0775	ENSG00000107672	E0iXuPHULSKSSCULn4
SMYD4	SET and MYND domain containing 4	17	-2.07	0.000137	0.00866	0.124	ENSG00000186532	cl58XUiERb1HxLNyfU
CUL4A	cullin 4A	13	-2.07	0.000186	0.0102	0.0902	ENSG00000139842	itZXnm3vbSeL1_4N3s
ARRDC5	arrestin domain containing 5	19	-2.07	0.000441	0.0155	0.112	ENSG00000205784	xoaLvFbgVI0Ug8LlYE
ARHGEF6	Rac/Cdc42 guanine nucleotide exchange factor (GEF) 6	X	-2.07	6e-04	0.0183	0.0815	ENSG00000129675	c6vXvlew8B55WyKX9I
CLEC16A	C-type lectin domain family 16, member A	16	-2.07	0.000782	0.0213	0.101	ENSG00000038532	xleUhmcj13Ct3iORb8
PRPSAP1	phosphoribosyl pyrophosphate synthetase-associated protein 1	17	-2.07	0.00106	0.0251	0.101	ENSG00000161542	3KgniZe6VzxzUvpd1Q
EVL	Enah/Vasp-like	14	-2.07	0.00153	0.0308	0.0703	ENSG00000196405	NSdbVSZ0674B7e05FE
TTC13	tetratricopeptide repeat domain 13	1	-2.07	0.00243	0.0407	0.126	ENSG00000143643	3oIK9epTSzu_SJ0SUo
CLUAP1	clusterin associated protein 1	16	-2.07	0.00328	0.0486	0.125	ENSG00000103351	9Xo4i4Q4feFf_UKhXo
HPS3	Hermansky-Pudlak syndrome 3	3	-2.07	0.0035	0.0508	0.123	ENSG00000163755	WlpdLtTve7bEZ_Aizg
OAS2	2'-5'-oligoadenylate synthetase 2, 69/71kDa	12	-2.07	0.00352	0.051	0.136	ENSG00000111335	EUAD7d6Qy8X1SMStVU
			-2.07	0.00519	0.0647	0.117		61HkE03GHHWnGuUmak
AC007362,1			-2.07	0.0171	0.131	0.15	ENSG00000180672	NEX0oqCV8,er4HVfU4
OSGEPL1	O-sialoglycoprotein endopeptidase-like 1	2	-2.06	7.65e-06	0.00241	0.117	ENSG00000128694	0bnp_pP8ThMgpNZzgU
RPE	ribulose-5-phosphate-3-epimerase	2	-2.06	9.96e-05	0.00738	0.13	ENSG00000197713	3,orDPq_D3h5V,cnoU
CYB561D1	cytochrome b-561 domain containing 1	1	-2.06	0.00027	0.012	0.0856		BiSop96y534517t6_k
LYRM7	LYR motif containing 7	5	-2.06	0.00053	0.0171	0.109		r3hUUE4eOdAoDpR6CM
NMRAL1	NmrA-like family domain containing 1	16	-2.06	0.000808	0.0217	0.0943	ENSG00000153406	KoUunoEkQKofQXnuF4
BAZ1A	bromodomain adjacent to zinc finger domain, 1A	14	-2.06	0.00302	0.0464	0.123	ENSG00000198604	cX4LnsUuenkrPC1C,M
CD96	CD96 molecule	3	-2.06	0.0041	0.056	0.101	ENSG00000153283	B_5R5EdQ3q4CFiHWXQ
DDX60	DEAD (Asp-Glu-Ala-Asp) box polypeptide 60	4	-2.06	0.0047	0.0612	0.126	ENSG00000137628	THcpENrtDZ3SnUue_0
MSANTD2	Myb/SANT-like DNA-binding domain containing 2	11	-2.05	1.75e-05	0.0034	0.137		f0UlC7,nP1DSz5_SIU
PPP1R21	protein phosphatase 1, regulatory subunit 21	2	-2.05	4.22e-05	0.00525	0.0981		HeKiKiV1AfSNe6vyzQ
SDAD1	SDA1 domain containing 1	4	-2.05	8.63e-05	0.00689	0.0835	ENSG00000198301	3TT_J5fTHr9dJfX0l4
ACSL5	acyl-CoA synthetase long-chain family member 5	10	-2.05	0.000264	0.0119	0.116	ENSG00000197142	38sFEL0KtAqFd7l998
FGD3	FYVE, RhoGEF and PH domain containing 3	9	-2.05	0.000467	0.0159	0.0702	ENSG00000127084	NeLpKZOI,unvXjnLpE
PIK3R2	phosphoinositide-3-kinase, regulatory subunit 2 (beta)	19	-2.05	0.000508	0.0167	0.0923		9,qEIlev9xnlfpRRHk
TTC27	tetratricopeptide repeat domain 27	2	-2.05	0.00117	0.0266	0.114	ENSG00000018699	unOhF8uEidQhcJBS,Y
			-2.05	0.00134	0.0286	0.0886		xQjveSPPX8Glof_nP0
DEXI	Dexi homolog (mouse)	16	-2.05	0.00139	0.0292	0.106	ENSG00000182108	0Z19P0rx299JC_kASE
ANAPC16	anaphase promoting complex subunit 16	10	-2.05	0.0032	0.0479	0.116	ENSG00000166295	TkNHF,dv0,uwU5JMpE
FAHD1	fumarylacetoacetate hydrolase domain containing 1	16	-2.05	0.00336	0.0495	0.116	ENSG00000180185	KRe,HyrNxUhU2PeL2o
TMEM181	transmembrane protein 181	6	-2.05	0.00459	0.0601	0.0893	ENSG00000146433	9KIjIlO70vuhe1uqRI
C6orf47	chromosome 6 open reading frame 47	6	-2.05	0.00971	0.0941	0.127	ENSG00000204439	ZIKnrJ0pLuqgkeCXss
PSMB10	proteasome (prosome, macropain) subunit, beta type, 10	16	-2.05	0.0151	0.122	0.0964		TFeicuigHuSnOiuiwk
ARHGAP32	Rho GTPase activating protein 32	11	-2.05	0.0395	0.21	0.142	ENSG00000134909	Tspt5PV77vXn3X0snk
DCUN1D4	DCN1, defective in cullin neddylation 1, domain containing 4 (S, cerevisiae)	4	-2.04	3.72e-05	0.00499	0.0996	ENSG00000109184	xu5C17h1SfB4DHvOUU
ZNF30	zinc finger protein 30	19	-2.04	4.6e-05	0.0054	0.112	ENSG00000168661	KOLvMVwi3ii7qC59u4
RAB7A	RAB7A, member RAS oncogene family	3	-2.04	5.85e-05	0.00578	0.0698	ENSG00000075785	T9,r6BXpL3nV9co3lU
ABCC5	ATP-binding cassette, sub-family C (CFTR/MRP), member 5	3	-2.04	6.23e-05	0.00589	0.1	ENSG00000114770	KW2iFI4XvI6ctezB2E
RAB43	RAB43, member RAS oncogene family	3	-2.04	0.000177	0.00996	0.101		HUuYZ6fCieiq9cMRPw
AKNA	AT-hook transcription factor	9	-2.04	0.00077	0.0212	0.078	ENSG00000106948	K6SSKX9XSEJxAuVKOU
PILRB	paired immunoglobin-like type 2 receptor beta	7	-2.04	0.000822	0.0218	0.0929		Q8ApAlkKSCinq1eDRY
ZFP90	ZFP90 zinc finger protein	16	-2.04	0.000974	0.0239	0.0988		ltUElOBTkfOjFSX,Kk
PLCL2	phospholipase C-like 2	3	-2.04	0.00175	0.0331	0.0887	ENSG00000154822	QoeCdXp4IxOWLSROrI
HIBADH	3-hydroxyisobutyrate dehydrogenase	7	-2.04	0.00377	0.0533	0.129	ENSG00000106049	E6HW0QzrKM1dFB1YR0
PATL2			-2.04	0.0325	0.188	0.144	ENSG00000229474	TuvePl6iMlQOXEl3ek
TJP3	tight junction protein 3	19	-2.04	0.0361	0.2	0.171	ENSG00000105289	6LXWOCGnOHqtaUeF7g
ZNF69	zinc finger protein 69	19	-2.03	3.98e-05	0.00519	0.104		cH7riqK03sh16F7,5c
NLRC3	NLR family, CARD domain containing 3	16	-2.03	7.52e-05	0.0065	0.0876		ZUiUnJURIVTSJAEhCI
ATG4C	autophagy related 4C, cysteine peptidase	1	-2.03	0.000169	0.00973	0.115	ENSG00000125703	WtJMCj9XfiE9R5X3VA
METTL25	methyltransferase like 25	12	-2.03	0.000244	0.0115	0.11	ENSG00000127720	Nk63nfuC_,jVuA3VI4
CSTF3	cleavage stimulation factor, 3' pre-RNA, subunit 3, 77kDa	11	-2.03	0.000457	0.0157	0.111	ENSG00000176102	QukgUT,vV30Ku37O5Y
UTP14C	UTP14, U3 small nucleolar ribonucleoprotein, homolog C (yeast)	13	-2.03	0.000608	0.0184	0.111	ENSG00000253797	3tP,i61CXnv_BUSS6I
TYSND1	trypsin domain containing 1	10	-2.03	0.00143	0.0297	0.163	ENSG00000156521	cqfqEpd4XerNf0cO9k
AC079922,3			-2.03	0.00147	0.0302	0.141	ENSG00000237753	cI_lUv1UiygikoJSJE
TNFAIP8L2	tumor necrosis factor, alpha-induced protein 8-like 2	1	-2.03	0.00153	0.0309	0.151	ENSG00000163154	WVMKh94BKglV1TuBQo
TMOD2	tropomodulin 2 (neuronal)	15	-2.03	0.00287	0.0448	0.14		TH,FejDz0oVS_lQMrk
TWF2	twinfilin, actin-binding protein, homolog 2 (Drosophila)	3	-2.03	0.0116	0.105	0.0999	ENSG00000247596	iFqek,7hX1e_e1eTds
RLN2	relaxin 2	9	-2.03	0.0143	0.119	0.161		oR6g3RaGioCR4gSgnk
RCAN2	regulator of calcineurin 2	6	-2.03	0.0158	0.125	0.207	ENSG00000172348	uLvkKgXXJHuAtINl0k
CCR7	chemokine (C-C motif) receptor 7	17	-2.03	0.0453	0.227	0.125	ENSG00000126353	Boq4S6WVClRifvf738
ZNF263			-2.02	5.73e-06	0.00204	0.102	ENSG00000006194	rn8b5dO4ufTJKu4Z6U
ZBTB22	zinc finger and BTB domain containing 22	6	-2.02	1.31e-05	0.00296	0.0789		iToourohCiosLbKLEI
TINF2	TERF1 (TRF1)-interacting nuclear factor 2	14	-2.02	7.69e-05	0.00657	0.0737		iX4xUf,uDFxVfelGuU
PHF14	PHD finger protein 14	7	-2.02	0.000135	0.00861	0.108	ENSG00000106443	WhKcaOjO0oO499N9Qo
RNASEL	ribonuclease L (2',5'-oligoisoadenylate synthetase-dependent)	1	-2.02	0.000147	0.00905	0.119	ENSG00000135828	ZrnC3jvf1ODT7rr4jo
			-2.02	0.000167	0.00967	0.137		xqO25OzkTnRG7MDS7U
EDC3	enhancer of mRNA decapping 3 homolog (S, cerevisiae)	15	-2.02	0.000275	0.0122	0.131	ENSG00000179151	fh61eV018l6l9VIrPA
PROSC	proline synthetase co-transcribed homolog (bacterial)	8	-2.02	0.000476	0.0161	0.0965	ENSG00000147471	BX7XiiR,UpMvEn1Uew
LY9	lymphocyte antigen 9	1	-2.02	0.00117	0.0266	0.123	ENSG00000122224	BRdIP19Ll0iOXo7pV0
CPNE1	copine I	20	-2.02	0.00131	0.0282	0.103	ENSG00000214078	fKXK9X6Ke6QtdDXu1Q
PSME3	proteasome (prosome, macropain) activator subunit 3 (PA28 gamma; Ki)	17	-2.02	0.00167	0.0323	0.112	ENSG00000131467	T4Hr0KZtcVLT,fxfMc
CCDC92	coiled-coil domain containing 92	12	-2.02	0.00171	0.0326	0.0966	ENSG00000119242	HKmkWNFiSW5uzdCgcA
			-2.02	0.00313	0.0474	0.152		6qNYZlauK3l7A4R7gw
PRKAR1A	protein kinase, cAMP-dependent, regulatory, type I, alpha	17	-2.02	0.00328	0.0486	0.109	ENSG00000108946	oedyAsyOlAoW,7Pn14
			-2.01	4.9e-05	0.00547	0.101		ZnvVZDjg6k6,p4Efkg
CNTRL	centriolin	9	-2.01	7.23e-05	0.00636	0.0992	ENSG00000119397	WSbTRUt7dJ6LfV0SKE
ADD1	adducin 1 (alpha)	4	-2.01	0.000375	0.0144	0.067	ENSG00000087274	0oRYfqKErXg7X91LsE
KLHL22	kelch-like family member 22	22	-2.01	0.000943	0.0236	0.11	ENSG00000099910	rOTSdl6h6d7jACFXVk
ZFYVE21	zinc finger, FYVE domain containing 21	14	-2.01	0.00103	0.0247	0.106	ENSG00000100711	xreS6Je9l3DJS,Ekfk
TRIM4	tripartite motif containing 4	7	-2.01	0.00104	0.0249	0.0975	ENSG00000146833	iXS3FfedyPt6HSiPuk
CPNE1	copine I	20	-2.01	0.00121	0.0268	0.106	ENSG00000214078	0OiSehnjroVeTEb3qQ
PRRT3	proline-rich transmembrane protein 3	3	-2.01	0.00164	0.0321	0.13	ENSG00000163704	umgxKuruTo9qTggSok
DBNL	drebrin-like	7	-2.01	0.00182	0.034	0.0992	ENSG00000136279	ll_l77fVc,3tUnTW7c
DGKA	diacylglycerol kinase, alpha 80kDa	12	-2.01	0.00344	0.0503	0.0939	ENSG00000065357	ckhlexDQjRUQgUjlTk
RNF144A	ring finger protein 144A	2	-2.01	0.00657	0.0737	0.123		39RL1ol9LiqycTlU5c
LPIN2	lipin 2	18	-2.01	0.00671	0.0748	0.116	ENSG00000101577	TBYqECiPo4eoJnpWgQ
TEKT4P2	tektin 4 pseudogene 2	21	-2.01	0.0086	0.0877	0.145		ua59VUNVQMBLm8n8AA
MFSD8	major facilitator superfamily domain containing 8	4	-2	1.31e-06	0.00103	0.0915	ENSG00000164073	Bnu6R9etwJ3nIQ_a4k
ZC3H14	zinc finger CCCH-type containing 14	14	-2	4.24e-05	0.00525	0.121	ENSG00000100722	uXE7kCnRvwj7QlJLcc
CNOT6	CCR4-NOT transcription complex, subunit 6	5	-2	5.23e-05	0.00551	0.0903	ENSG00000113300	Qg7RNZUhJ3_OKuOoHg
ARMC7	armadillo repeat containing 7	17	-2	9.11e-05	0.00708	0.119	ENSG00000125449	uVdCnhV8jpUoOkrnEA
DYNC1I2	dynein, cytoplasmic 1, intermediate chain 2	2	-2	9.61e-05	0.0073	0.0967	ENSG00000077380	BiJI_e9VkOODqRr_lg
RNF20	ring finger protein 20, E3 ubiquitin protein ligase	9	-2	0.00032	0.0131	0.0988	ENSG00000155827	xIr4tKHieuCA37qz3o
CCDC132	coiled-coil domain containing 132	7	-2	0.000334	0.0135	0.129	ENSG00000004766	cqC,OgDgvpH,cV3ifo
ANKFY1	ankyrin repeat and FYVE domain containing 1	17	-2	0.000538	0.0172	0.0917	ENSG00000185722	3nqSAeSkRP6ujRen1I
NUDT22	nudix (nucleoside diphosphate linked moiety X)-type motif 22	11	-2	0.000922	0.0232	0.117	ENSG00000149761	9eH3iSuKCRxeLqoVik
MRPS6	mitochondrial ribosomal protein S6	21	-2	0.00124	0.0272	0.0808	ENSG00000243927	EDF16j7ictPSXuwU7o
LYPLAL1	lysophospholipase-like 1	1	-2	0.00172	0.0328	0.121	ENSG00000143353	9JN578Up30giw67H14
TRPV2	transient receptor potential cation channel, subfamily V, member 2	17	-2	0.00379	0.0535	0.125	ENSG00000187688	37Xp9V1Qoo4o65d4oA
METTL13	methyltransferase like 13	1	-2	0.00388	0.0542	0.123	ENSG00000010165	3v0R0nE7hdSfrivl4I
CASP1	caspase 1, apoptosis-related cysteine peptidase	11	-2	0.00436	0.0584	0.106	ENSG00000137752	9WQr2P9P4klI6yJkjk
UST	uronyl-2-sulfotransferase	6	-2	0.00829	0.0857	0.159	ENSG00000111962	iHxKl8O8,7VJQRXcrU
ATL1	atlastin GTPase 1	14	-2	0.0102	0.0972	0.132	ENSG00000198513	HuSSQVEhN7NNCf1cRQ
SLC40A1	solute carrier family 40 (iron-regulated transporter), member 1	2	-2	0.0149	0.121	0.135	ENSG00000138449	060yBcglAJREgqQg1Q
DBT	dihydrolipoamide branched chain transacylase E2	1	-1.99	1.27e-06	0.00102	0.0751	ENSG00000137992	HlSi9AnsuJ7T7lHNdQ
CLK2	CDC-like kinase 2	1	-1.99	4.38e-06	0.00182	0.0847	ENSG00000176444	BNREv1FdF5VdMaL6Oo
FAM179B	family with sequence similarity 179, member B	14	-1.99	0.000362	0.0142	0.123	ENSG00000198718	9rvPeeVL,sPdADLlK0
CNPY4	canopy 4 homolog (zebrafish)	7	-1.99	0.000403	0.0148	0.104	ENSG00000166997	ZNSinERSQFuCiDqEeo
ATP6V1E2	ATPase, H+ transporting, lysosomal 31kDa, V1 subunit E2	2	-1.99	0.000518	0.0168	0.115	ENSG00000250565	9kxenuDknoruitxLpA
BBS2	Bardet-Biedl syndrome 2	16	-1.99	0.00238	0.0403	0.113	ENSG00000125124	xiStt5q_gBQIFK40ec
N6AMT2	N-6 adenine-specific DNA methyltransferase 2 (putative)	13	-1.99	0.00256	0.0422	0.154	ENSG00000150456	6ep6Huo3jxIa4TBEoI
PLEKHA1	pleckstrin homology domain containing, family A (phosphoinositide binding specific) member 1	10	-1.99	0.00456	0.0598	0.103	ENSG00000107679	QNfvYyTKAO964_0q3U
DGKA	diacylglycerol kinase, alpha 80kDa	12	-1.99	0.00525	0.0651	0.087	ENSG00000065357	usUhcLhCIeguvqeirk
IQCG	IQ motif containing G	3	-1.99	0.0145	0.119	0.137	ENSG00000114473	fnf3SSBAovR6fJxLhk
			-1.99	0.0179	0.135	0.161		6a6vfVqRetDgBA6gNE
PRKAA1	protein kinase, AMP-activated, alpha 1 catalytic subunit	5	-1.98	2.81e-05	0.0044	0.103	ENSG00000132356	WrJeqcjugdTo3u94ek
COQ5	coenzyme Q5 homolog, methyltransferase (S, cerevisiae)	12	-1.98	8.11e-05	0.00672	0.0844	ENSG00000110871	Zonn0tTdUik,rezf50
CYB5B	cytochrome b5 type B (outer mitochondrial membrane)	16	-1.98	0.000184	0.0101	0.0728		fdT,UAsIh1JOl97_VY
PP7080	uncharacterized LOC25845	5	-1.98	0.000394	0.0146	0.1		Q1J7q_ku1ISoqVNFgM
WIPF1	WAS/WASL interacting protein family, member 1	2	-1.98	0.00106	0.0251	0.093	ENSG00000115935	BpKxb3A3gEq4ydAvlM
RIPK3	receptor-interacting serine-threonine kinase 3	14	-1.98	0.00331	0.049	0.137	ENSG00000129465	rXUIvGLwoIuUVfilXg
DAAM1	dishevelled associated activator of morphogenesis 1	14	-1.98	0.0388	0.209	0.149	ENSG00000100592	3i7p0,39VgZTh70gkQ
ANKRD46	ankyrin repeat domain 46	8	-1.97	9.91e-05	0.00736	0.114	ENSG00000186106	TXiwenn0o0n5It_f8o
SH3KBP1	SH3-domain kinase binding protein 1	X	-1.97	0.000261	0.0119	0.0693	ENSG00000147010	QUcilHt9An3dFclArU
C21orf59	chromosome 21 open reading frame 59	21	-1.97	0.000332	0.0134	0.0997		ridSViJc88kuKJIJJ4
FTO	fat mass and obesity associated	16	-1.97	0.000376	0.0144	0.123		HHSBFQy1ylVNdk6SQk
DGUOK	deoxyguanosine kinase	2	-1.97	0.000814	0.0217	0.0798	ENSG00000114956	fSVd01eiR3lnQiev7w
EPS15	epidermal growth factor receptor pathway substrate 15	1	-1.97	0.000853	0.0223	0.11	ENSG00000085832	BenUqXufgChIws_VIk
KIAA1430	KIAA1430	4	-1.97	0.00096	0.0238	0.127		9hJ,KCuGtOrC4ae5e0
SLC35E2B	solute carrier family 35, member E2B	1	-1.97	0.00109	0.0256	0.0877		i1ealXO,i,jp56NdHQ
RPUSD3	RNA pseudouridylate synthase domain containing 3	3	-1.97	0.00114	0.0262	0.118	ENSG00000156990	lhXEuXqnWfEMtdXe9c
PPP3CC	protein phosphatase 3, catalytic subunit, gamma isozyme	8	-1.97	0.00145	0.03	0.0812	ENSG00000120910	oiYOUVYCjJMRnrqUOA
WBP1L	WW domain binding protein 1-like	10	-1.97	0.00166	0.0322	0.117	ENSG00000166272	KktV7v5SIx7nYLIr,E
HIVEP2	human immunodeficiency virus type I enhancer binding protein 2	6	-1.97	0.00237	0.0402	0.13	ENSG00000010818	crqCJP7K1IIuAiKiq4
NUP43	nucleoporin 43kDa	6	-1.97	0.00342	0.0501	0.113	ENSG00000120253	6juJe4jiUNFL7zvYN4
NUDT7	nudix (nucleoside diphosphate linked moiety X)-type motif 7	16	-1.97	0.00372	0.0529	0.143		3ks7LyDX5d,1L5fc_0
HENMT1	HEN1 methyltransferase homolog 1 (Arabidopsis)	1	-1.97	0.00415	0.0564	0.0899	ENSG00000162639	rh0PXeJLjr3kuunheY
IGF2R	insulin-like growth factor 2 receptor	6	-1.97	0.0151	0.122	0.0773	ENSG00000197081	E3PniCQFleSTV0l7Fo
CROCCP2			-1.96	5.73e-05	0.00574	0.0762	ENSG00000215908	WnkiJP,kTs26SOylIo
GLG1	golgi glycoprotein 1	16	-1.96	0.00016	0.00942	0.0652	ENSG00000090863	rpLUl4X95EdSEB9UhA
DAD1	defender against cell death 1	14	-1.96	0.0021	0.0372	0.0884	ENSG00000129562	oVImJf54,3f5SRTXkU
NDUFB5	NADH dehydrogenase (ubiquinone) 1 beta subcomplex, 5, 16kDa	3	-1.96	0.00337	0.0496	0.0915	ENSG00000136521	K769I_Kf_,ii,p9S1U
VKORC1	vitamin K epoxide reductase complex, subunit 1	16	-1.96	0.00384	0.0539	0.0904	ENSG00000167397	NuURnZ3,8RUuXeHe1U
AFAP1	actin filament associated protein 1	4	-1.96	0.00503	0.0635	0.147	ENSG00000196526	6,RuuwVyHplfpuVf7s
M6PR	mannose-6-phosphate receptor (cation dependent)	12	-1.96	0.00591	0.0697	0.113	ENSG00000003056	WESUj90JLdB1LV03RU
SKA2	spindle and kinetochore associated complex subunit 2	17	-1.96	0.00704	0.0772	0.132		ldCXf7o4dcDMH31HJ0
BCAS4	breast carcinoma amplified sequence 4	20	-1.96	0.0107	0.0994	0.159	ENSG00000124243	Tfe_XUhdrlRJfijX1A
CDK2AP2	cyclin-dependent kinase 2 associated protein 2	11	-1.96	0.0175	0.132	0.171	ENSG00000167797	l1XUoFCi6V1K6SRwoQ
SLC25A20	solute carrier family 25 (carnitine/acylcarnitine translocase), member 20	3	-1.96	0.0208	0.147	0.165	ENSG00000178537	69KffSiAkLEesX6HuQ
SH3YL1	SH3 domain containing, Ysc84-like 1 (S, cerevisiae)	2	-1.96	0.0306	0.181	0.139	ENSG00000035115	6qnE,vT9SSyTAfGuE4
VRK3	vaccinia related kinase 3	19	-1.95	7.36e-05	0.00644	0.0783	ENSG00000105053	f5KN5u7dTOFU_l1Y64
CLK2			-1.95	9.14e-05	0.00708	0.0919	ENSG00000176444	fqM0trhjSlepVXk3,M
PMS1	PMS1 postmeiotic segregation increased 1 (S, cerevisiae)	2	-1.95	0.000148	0.00905	0.131	ENSG00000064933	WXZAuMLz8iogkubc1I
DFFB	DNA fragmentation factor, 40kDa, beta polypeptide (caspase-activated DNase)	1	-1.95	0.00015	0.00912	0.098	ENSG00000169598	TqTaSeBXnW_tJvHNN0
ZSCAN2	zinc finger and SCAN domain containing 2	15	-1.95	0.000283	0.0123	0.114	ENSG00000176371	cF6IuCGpOGkrgqv57g
ZBED1	zinc finger, BED-type containing 1	X	-1.95	0.000866	0.0225	0.0906		ERl1up1PeyT5Sb3fRs
C21orf59	chromosome 21 open reading frame 59	21	-1.95	0.00111	0.0258	0.128	ENSG00000159079	N_d_kE1H1qJi5b9VZ0
OXR1	oxidation resistance 1	8	-1.95	0.00153	0.0308	0.11	ENSG00000164830	i,1X2t9RJLPPt,ui_E
ATP6V0E1	ATPase, H+ transporting, lysosomal 9kDa, V0 subunit e1	5	-1.95	0.0032	0.0479	0.0873	ENSG00000113732	Tp4_Q96VB0Fd3_hZD4
BCAS4	breast carcinoma amplified sequence 4	20	-1.95	0.00675	0.0751	0.147	ENSG00000124243	Qp,kqnU6193e46v,kY
PAG1	phosphoprotein associated with glycosphingolipid microdomains 1	8	-1.95	0.00715	0.0781	0.135		uXNn_7pDFXq2fVR0l8
SPRYD3	SPRY domain containing 3	12	-1.95	0.00905	0.09	0.118	ENSG00000167778	KeepdX_ldn1RXGOzgM
ENPP5	ectonucleotide pyrophosphatase/phosphodiesterase 5 (putative)	6	-1.95	0.0355	0.198	0.164	ENSG00000112796	okOl4MgkFKRTdJDv90
UNC50	unc-50 homolog (C, elegans)	2	-1.94	2.19e-05	0.00385	0.0676	ENSG00000115446	rs1P5F3j3ncan9XpHo
GIMAP7	GTPase, IMAP family member 7	7	-1.94	3.77e-05	0.00502	0.0998	ENSG00000179144	WKESKAp4BBqCK,4oA0
ATRN	attractin	20	-1.94	4.41e-05	0.00536	0.107	ENSG00000088812	iUpUUIjPlX44i0BFeU
SLC38A10	solute carrier family 38, member 10	17	-1.94	7.02e-05	0.00627	0.104	ENSG00000157637	ZNPpfBVeXjtSuBhdbo
AKAP11	A kinase (PRKA) anchor protein 11	13	-1.94	0.000158	0.00932	0.101	ENSG00000023516	oV7UXtFJEIg8ifS4g8
COQ9	coenzyme Q9 homolog (S, cerevisiae)	16	-1.94	0.000595	0.0182	0.0983		KQlEgFSTtXtEN06kX4
HIATL1	hippocampus abundant transcript-like 1	9	-1.94	0.00101	0.0244	0.115	ENSG00000148110	ZdI9eheu16_rUK4,xI
RCAN1	regulator of calcineurin 1	21	-1.94	0.00104	0.0248	0.119	ENSG00000159200	rumM4io5Ll,VT09eOg
C9orf114	chromosome 9 open reading frame 114	9	-1.94	0.0012	0.0268	0.106	ENSG00000198917	KeXp11_Kegd3Uq68Hc
GNB1L	guanine nucleotide binding protein (G protein), beta polypeptide 1-like	22	-1.94	0.00149	0.0304	0.113	ENSG00000185838	c,X,ui5dNEoa4d6qUk
INTS3	integrator complex subunit 3	1	-1.94	0.0017	0.0326	0.105		QqTc4brSrtT1w06pI4
C14orf159	chromosome 14 open reading frame 159	14	-1.94	0.00464	0.0605	0.108		Wpvj9BXX0d6ffSkFG4
ATL1	atlastin GTPase 1	14	-1.94	0.0108	0.1	0.152		KrHeiDFiJ6iewyFK6c
C11orf1	chromosome 11 open reading frame 1	11	-1.94	0.0182	0.135	0.113	ENSG00000137720	EJiJdHr1ShNBeB6NdU
ITGB7	integrin, beta 7	12	-1.94	0.0393	0.21	0.103	ENSG00000139626	ouU0YUU0Ndn9CKSEtU
ZNF692	zinc finger protein 692	1	-1.93	3.98e-05	0.00519	0.0943	ENSG00000171163	3XeTddKdQV59dJDid0
SNX27	sorting nexin family member 27	1	-1.93	6.32e-05	0.00591	0.0783	ENSG00000143376	fhVf8JS4nqfS,9UpTk
CLEC2D	C-type lectin domain family 2, member D	12	-1.93	6.54e-05	0.00603	0.114		reQlSyH_1SlPzuN9FU
TMEM150A	transmembrane protein 150A	2	-1.93	0.000108	0.00772	0.0936	ENSG00000168890	6R3lXR9fypAwRJIFG4
HIBCH	3-hydroxyisobutyryl-CoA hydrolase	2	-1.93	0.00011	0.00784	0.105	ENSG00000198130	Esk6vpDcSTupQNSXnk
BCKDHB	branched chain keto acid dehydrogenase E1, beta polypeptide	6	-1.93	0.00024	0.0114	0.117	ENSG00000083123	0U7r1fW6FJbDAiUKy4
SPTSSA	serine palmitoyltransferase, small subunit A	14	-1.93	0.000253	0.0116	0.127	ENSG00000165389	Hrhc16V3HSAWkP7fR0
RWDD2A	RWD domain containing 2A	6	-1.93	0.00031	0.013	0.11	ENSG00000013392	Wp7sk10uQBUnUg,0Xo
CYB561D1	cytochrome b-561 domain containing 1	1	-1.93	0.000353	0.014	0.0904		uRl_S4fdt6i6keLXdI
RPAIN	RPA interacting protein	17	-1.93	0.000534	0.0171	0.092	ENSG00000129197	oXiDRCa7rru0u6XtTU
PURB	purine-rich element binding protein B	7	-1.93	0.000873	0.0226	0.0943	ENSG00000146676	0ki1IanvjdHl7K_CdI
GOLGA3	golgin A3	12	-1.93	0.00112	0.0259	0.0862	ENSG00000090615	ZrUrg3bTC43SndEo1o
CDC16	cell division cycle 16	13	-1.93	0.00123	0.0271	0.0849	ENSG00000130177	9e1S7KBIhWXwiHo2RE
ACAD9	acyl-CoA dehydrogenase family, member 9	3	-1.93	0.0015	0.0305	0.101	ENSG00000177646	9ohFMugHqnznnl1Ku4
QDPR	quinoid dihydropteridine reductase	4	-1.93	0.00152	0.0307	0.108		WrtO_jZ,uHvTe1_Euk
C1orf123	chromosome 1 open reading frame 123	1	-1.93	0.00253	0.0419	0.109	ENSG00000162384	fEn1QlU0MCVe9GeR64
CAPZB	capping protein (actin filament) muscle Z-line, beta	1	-1.93	0.00317	0.0478	0.0958	ENSG00000077549	6fPW7u,qL5_q_qtuqE
FAM89B	family with sequence similarity 89, member B	11	-1.93	0.00341	0.05	0.0882		oi5enVN110X,vnNpJ4
			-1.93	0.00962	0.0937	0.117		BVfNNHlz2d9dSXekFE
SORL1	sortilin-related receptor, L(DLR class) A repeats containing	11	-1.93	0.0286	0.175	0.11	ENSG00000137642	Nee665U3z14x54l6q4
CGGBP1	CGG triplet repeat binding protein 1	3	-1.92	4.52e-05	0.00538	0.0629	ENSG00000163320	ZS9NP658t,sKnd7r_E
SMG1	smg-1 homolog, phosphatidylinositol 3-kinase-related kinase (C, elegans)	16	-1.92	9.55e-05	0.00729	0.0743	ENSG00000157106	Tr__R9ef,KXowSzRTU
SH3KBP1	SH3-domain kinase binding protein 1	X	-1.92	9.9e-05	0.00736	0.0634	ENSG00000147010	Kf_fSnCJ5dnf7VVPKM
SPSB2	splA/ryanodine receptor domain and SOCS box containing 2	12	-1.92	0.000201	0.0104	0.107	ENSG00000111671	6_VXlOCZxedxS4le4w
HNRNPUL2			-1.92	0.000236	0.0113	0.0769	ENSG00000214753	lXVe908RT3pgDspAsk
ACAD10	acyl-CoA dehydrogenase family, member 10	12	-1.92	0.000361	0.0142	0.103	ENSG00000111271	9KF6mXqAOg5BUT7AlE
MED12	mediator complex subunit 12	X	-1.92	0.000574	0.0178	0.114	ENSG00000184634	Wf61pB9BBJ3cMVJRJU
TMEM203	transmembrane protein 203	9	-1.92	0.000711	0.02	0.0837		igd57UpHn6fHNUkCHk
CYFIP2	cytoplasmic FMR1 interacting protein 2	5	-1.92	0.000958	0.0238	0.0817	ENSG00000055163	KX0oh_NUsh4rfV,SSA
RNF170	ring finger protein 170	8	-1.92	0.00104	0.0249	0.132	ENSG00000120925	0ucnC,7k,okveX,T3o
HDDC2	HD domain containing 2	6	-1.92	0.00134	0.0286	0.0773	ENSG00000111906	HSgmtOAuU6OBHorpLk
IQGAP1	IQ motif containing GTPase activating protein 1	15	-1.92	0.00134	0.0286	0.0889	ENSG00000140575	QVApRNQhKQw4ki,EnU
PSD4	pleckstrin and Sec7 domain containing 4	2	-1.92	0.00138	0.029	0.0974	ENSG00000125637	HdRAsK_lfopTv6t1pQ
ZMYND11	zinc finger, MYND-type containing 11	10	-1.92	0.00241	0.0405	0.0921		luI9u8f6f97d74Rr5E
KRCC1	lysine-rich coiled-coil 1	2	-1.92	0.0025	0.0416	0.131	ENSG00000172086	ooApFSKCkiADSKKJrc
ECH1	enoyl CoA hydratase 1, peroxisomal	19	-1.92	0.00339	0.0498	0.0928	ENSG00000104823	QT2uliJdBxum16BOJM
MAP6D1	MAP6 domain containing 1	3	-1.92	0.00529	0.0654	0.122	ENSG00000180834	flQJu581Cq9Jz14fRo
BTN3A1	butyrophilin, subfamily 3, member A1	6	-1.92	0.00571	0.0681	0.0972	ENSG00000026950	6w1bzod7dSiKrc1FXk
ARHGEF3	Rho guanine nucleotide exchange factor (GEF) 3	3	-1.92	0.0113	0.103	0.0855	ENSG00000163947	Kf7KZTSUf8glNJS7vo
ACCS	1-aminocyclopropane-1-carboxylate synthase homolog (Arabidopsis)(non-functional)	11	-1.92	0.0139	0.116	0.149		92eyS6gHXwnuvSXqV0
ZHX2	zinc fingers and homeoboxes 2	8	-1.92	0.0167	0.129	0.146	ENSG00000178764	3VtUR5VU,ixFkQtAZw
CEP41	centrosomal protein 41kDa	7	-1.92	0.0185	0.137	0.143	ENSG00000106477	ZfV1_9Y95vVNtIQf6I
SORL1	sortilin-related receptor, L(DLR class) A repeats containing	11	-1.92	0.021	0.147	0.104	ENSG00000137642	rNWwSR7oMRXwQvol6Y
EPHA4	EPH receptor A4	2	-1.92	0.0495	0.238	0.141	ENSG00000116106	KWeRQNCyfRfuzkpVC8
ATP1A1OS	ATP1A1 opposite strand	1	-1.91	0.000259	0.0118	0.116		xXJCQUrjnjAeetKh04
SYNRG	synergin, gamma	17	-1.91	0.000313	0.013	0.12	ENSG00000006114	oPSrgDuid2ly7As0I4
ZNF672	zinc finger protein 672	1	-1.91	0.000551	0.0174	0.0954	ENSG00000171161	xFSlAFO6uRAlKR5Qug
TMEM203	transmembrane protein 203	9	-1.91	0.000562	0.0176	0.0822		QUX6npHfJEXiEj8JdU
GFOD2	glucose-fructose oxidoreductase domain containing 2	16	-1.91	0.000571	0.0177	0.105	ENSG00000141098	ipXr_kiKKQqKn8gTeI
GART	phosphoribosylglycinamide formyltransferase, phosphoribosylglycinamide synthetase, phosphoribosylaminoimidazole synthetase	21	-1.91	0.000658	0.0191	0.0941	ENSG00000159131	fP15JX0nrpS6B7En6I
CBX7	chromobox homolog 7	22	-1.91	0.000978	0.024	0.0869	ENSG00000100307	0eqkpnufe4rr8n,n9g
CTDSP1	CTD (carboxy-terminal domain, RNA polymerase II, polypeptide A) small phosphatase 1	2	-1.91	0.00227	0.039	0.0955	ENSG00000144579	xa8KoVExS5Qqo7QuuM
ELP6	elongator acetyltransferase complex subunit 6	3	-1.91	0.00269	0.0432	0.113	ENSG00000163832	3Ql,SJSLqzI7lJSiOk
GRAP2	GRB2-related adaptor protein 2	22	-1.91	0.00278	0.0441	0.122	ENSG00000100351	o7eieVEICKkKAAp6HU
CCDC53	coiled-coil domain containing 53	12	-1.91	0.00646	0.0731	0.122	ENSG00000120860	xochUjffiKUjnUuXjo
C19orf12	chromosome 19 open reading frame 12	19	-1.91	0.00932	0.0918	0.121	ENSG00000131943	ieUqXZ31TeALXrL34o
UBASH3B	ubiquitin associated and SH3 domain containing B	11	-1.91	0.0175	0.132	0.147	ENSG00000154127	W3W6R_5,Xp4id1XvjE
STK39	serine threonine kinase 39	2	-1.91	0.0193	0.14	0.106	ENSG00000198648	ZQorqdUo6xT539cnBU
MOB3C	MOB kinase activator 3C	1	-1.9	0.000115	0.00795	0.086	ENSG00000142961	NSKe6JirLKJ,1SLnuE
PCNXL4	pecanex-like 4 (Drosophila)	14	-1.9	0.00012	0.00811	0.0841	ENSG00000126773	QH4ofdRFVPSOXiBJwk
RP11-611D20,2	uncharacterized LOC286254	9	-1.9	0.000176	0.00996	0.107	ENSG00000237886	cWWpdK955FC4,8CVTc
POLG2	polymerase (DNA directed), gamma 2, accessory subunit	17	-1.9	0.000276	0.0122	0.104		fo7KCKVRPoHCEr_0Kk
RRAGB	Ras-related GTP binding B	X	-1.9	0.000315	0.013	0.0986	ENSG00000083750	6F69Qy_7_VCX92k034
C5orf51	chromosome 5 open reading frame 51	5	-1.9	0.000437	0.0155	0.0987	ENSG00000205765	Qjr9I_fl3,d,cXxKnU
METTL23			-1.9	0.000595	0.0182	0.0785	ENSG00000181038	TeOJBekRAc4khR9J_I
VPS37A	vacuolar protein sorting 37 homolog A (S, cerevisiae)	8	-1.9	0.000694	0.0197	0.113	ENSG00000155975	9Iz0y7ygEUBeXO5TdE
AKTIP	AKT interacting protein	16	-1.9	0.000874	0.0226	0.0884		xg3S30l5Hj_yXke3x4
DOCK8	dedicator of cytokinesis 8	9	-1.9	0.000875	0.0226	0.0886	ENSG00000107099	NE9AkeOyiMRrH6JLSU
CDK10	cyclin-dependent kinase 10	16	-1.9	0.00117	0.0266	0.0797	ENSG00000185324	oE6KFQSiluneOeJgnM
RPRD1A	regulation of nuclear pre-mRNA domain containing 1A	18	-1.9	0.00155	0.031	0.0989	ENSG00000141425	QvlB771JTURKLe94ro
RSAD1	radical S-adenosyl methionine domain containing 1	17	-1.9	0.00169	0.0326	0.121	ENSG00000136444	BSRJpeeh3iB6gI0iQk
TMEM42	transmembrane protein 42	3	-1.9	0.0031	0.047	0.11	ENSG00000169964	NS4l9kjnojXqvref7s
CDC16	cell division cycle 16	13	-1.9	0.00326	0.0485	0.0786	ENSG00000130177	QygSIVl8Ih6NkRf5BI
BANF1	barrier to autointegration factor 1	11	-1.9	0.00816	0.0848	0.115	ENSG00000175334	Kn2jl9iLrmGX37jnd4
CBL	Cbl proto-oncogene, E3 ubiquitin protein ligase	11	-1.9	0.0118	0.106	0.144	ENSG00000110395	QtdfPQj,gPfJeoueiI
KLRG1	killer cell lectin-like receptor subfamily G, member 1	12	-1.9	0.0312	0.184	0.161	ENSG00000139187	cs6AcOeUd01W1QU3e0
RNASEL	ribonuclease L (2',5'-oligoisoadenylate synthetase-dependent)	1	-1.89	2.13e-06	0.00135	0.0856	ENSG00000135828	WnXRqY6e3,fh,s30eU
WDR5B	WD repeat domain 5B	3	-1.89	4.1e-06	0.00182	0.116	ENSG00000196981	ofQHS9IDR4KBTUeWl4
COG6	component of oligomeric golgi complex 6	13	-1.89	4.71e-06	0.00182	0.0898	ENSG00000133103	6HlIoovlD6S7t83U74
ATP9B	ATPase, class II, type 9B	18	-1.89	5.35e-06	0.00196	0.0992	ENSG00000166377	lOwwD4p1GilbtRNJ5I
TBCK	TBC1 domain containing kinase	4	-1.89	8.85e-05	0.00697	0.104	ENSG00000145348	lpNJFBJEvfTNRlHdIQ
ZNF837	zinc finger protein 837	19	-1.89	0.000135	0.00862	0.0964		lIthm2VCYFebYoql,s
			-1.89	0.000429	0.0154	0.107		NtfXqtw3cX,k44pJ4o
PKNOX1	PBX/knotted 1 homeobox 1	21	-1.89	0.000443	0.0155	0.105	ENSG00000160199	97UiqveVfuClT16R8g
HEATR5B	HEAT repeat containing 5B	2	-1.89	0.000479	0.0161	0.0897	ENSG00000008869	KlXDy46UezT1KcXOr0
SSU72	SSU72 RNA polymerase II CTD phosphatase homolog (S, cerevisiae)	1	-1.89	0.000905	0.023	0.0694	ENSG00000160075	cv7uR9WExe7fbuXl9U
ZNF680	zinc finger protein 680	7	-1.89	0.00091	0.0231	0.127	ENSG00000173041	Hoile8vx,0z4uOTiso
ETS1	v-ets erythroblastosis virus E26 oncogene homolog 1 (avian)	11	-1.89	0.000949	0.0237	0.065	ENSG00000134954	EU3d9y057k5Z8d76rc
SEL1L3	sel-1 suppressor of lin-12-like 3 (C, elegans)	4	-1.89	0.0022	0.0383	0.0951	ENSG00000091490	lkkLCXcnzL9NXFXTl4
AGA	aspartylglucosaminidase	4	-1.89	0.00225	0.0389	0.116	ENSG00000038002	ud3s4QdxIL7mbn90kk
C21orf33	chromosome 21 open reading frame 33	21	-1.89	0.0043	0.0578	0.0964	ENSG00000160221	6SUT9IXniHni4oOkuI
RLN1	relaxin 1	9	-1.89	0.00935	0.092	0.146	ENSG00000107018	6hhXG6R7_IDvlw_vsU
C14orf142	chromosome 14 open reading frame 142	14	-1.89	0.0164	0.128	0.138	ENSG00000170270	coi1_AiFQoBXg9MVG0
MBP	myelin basic protein	18	-1.89	0.0349	0.196	0.118	ENSG00000197971	01QpEiEak1_HU2pn38
LCK	lymphocyte-specific protein tyrosine kinase	1	-1.89	0.0432	0.22	0.165	ENSG00000182866	rqJFr_ieoVXP8n,e6c
SAMD3	sterile alpha motif domain containing 3	6	-1.89	0.047	0.231	0.182	ENSG00000164483	cWE4cLN6CnR7FUkVJI
ZKSCAN4	zinc finger with KRAB and SCAN domains 4	6	-1.88	4.84e-06	0.00185	0.0915	ENSG00000187626	Zpfeh_8PldJSR,KE3o
MCPH1	microcephalin 1	8	-1.88	3.64e-05	0.00499	0.1	ENSG00000147316	9hdHpe64eREnZAHt,o
C5orf51	chromosome 5 open reading frame 51	5	-1.88	6.61e-05	0.00606	0.0874		NvAhe7neeT8yr,qeeI
BTRC	beta-transducin repeat containing E3 ubiquitin protein ligase	10	-1.88	0.000106	0.00761	0.122	ENSG00000166167	HoR4KAKUHKu8ld6kUI
AGL	amylo-alpha-1, 6-glucosidase, 4-alpha-glucanotransferase	1	-1.88	0.000383	0.0145	0.0882	ENSG00000162688	Qt_Bx7ty6kDtPvF3u4
CDK13	cyclin-dependent kinase 13	7	-1.88	0.000452	0.0157	0.0994	ENSG00000065883	lujnD,KpMJf86V35I0
ZBED5	zinc finger, BED-type containing 5	11	-1.88	0.000773	0.0212	0.0804	ENSG00000236287	u_iyXD0oMVCT5Cm5Lk
MYPOP	Myb-related transcription factor, partner of profilin	19	-1.88	0.000919	0.0232	0.093	ENSG00000176182	lmWL3jqIrEr6vd5cU8
PSME3	proteasome (prosome, macropain) activator subunit 3 (PA28 gamma; Ki)	17	-1.88	0.00138	0.029	0.101	ENSG00000131467	919WLjFTgeUsinnNvU
RNF213	ring finger protein 213	17	-1.88	0.0016	0.0315	0.101	ENSG00000173821	KVb81O7U_GlNzvn32k
LINS	lines homolog (Drosophila)	15	-1.88	0.00197	0.0358	0.0917	ENSG00000140471	6EUkJBwoj0o5J6hCSo
PHF15	PHD finger protein 15	5	-1.88	0.00291	0.0452	0.0978	ENSG00000043143	oGJDIOzrRerulLlZ7k
MAGEE1	melanoma antigen family E, 1	X	-1.88	0.00325	0.0484	0.104	ENSG00000198934	ipHcD7p6fV,e3nPs4I
WIBG	within bgcn homolog (Drosophila)	12	-1.88	0.00375	0.0531	0.143	ENSG00000170473	9qDd_iB4p4qyKizlQs
CNPY2	canopy 2 homolog (zebrafish)	12	-1.88	0.00402	0.0554	0.103		cUR6fjo0VUoqgDrpDk
			-1.88	0.00537	0.066	0.111		TrPn_Lkqt3f,pO2le8
SUN2	Sad1 and UNC84 domain containing 2	22	-1.88	0.00757	0.0809	0.0719	ENSG00000100242	6dTViklKv7,md17RA4
CD3D	CD3d molecule, delta (CD3-TCR complex)	11	-1.88	0.00901	0.0899	0.0856	ENSG00000167286	cn_ot95,noTiHoKe3o
			-1.88	0.015	0.122	0.133		ctJ1mak01cUj4u,5GQ
FAM134B	family with sequence similarity 134, member B	5	-1.88	0.0437	0.222	0.195	ENSG00000154153	6l04e7_O1,PjEC4l7k
DCAF10	DDB1 and CUL4 associated factor 10	9	-1.87	1.24e-05	0.00289	0.102		Q9_zXS5esSh_ESLL70
CCDC90B	coiled-coil domain containing 90B	11	-1.87	0.000135	0.00861	0.0743	ENSG00000137500	9nTXnunvp98gRQFqIg
ACTR2	ARP2 actin-related protein 2 homolog (yeast)	2	-1.87	0.00036	0.0142	0.0647	ENSG00000138071	ckvq9KgOo_H6X0p1,o
IDNK	idnK, gluconokinase homolog (E, coli)	9	-1.87	0.000968	0.0239	0.0977		cT7lNEBdvUll_VMcj0
CALM1	calmodulin 1 (phosphorylase kinase, delta)	14	-1.87	0.0012	0.0268	0.0623	ENSG00000198668	x57ezV_iwgrLpOrou4
COG4	component of oligomeric golgi complex 4	16	-1.87	0.00121	0.0269	0.112	ENSG00000103051	NpJIgEC3oVHU53ldIU
PDCL3P4	phosducin-like 3 pseudogene 4	3	-1.87	0.0017	0.0326	0.138	ENSG00000244119	ljs_e00u6R3tdOKKhI
RP1-39G22,7			-1.87	0.00176	0.0332	0.116	ENSG00000259943	x_urSVTc3RwiO71QyA
MACF1	microtubule-actin crosslinking factor 1	1	-1.87	0.00223	0.0386	0.0868	ENSG00000127603	0SXIRSwd_70UoVIV_k
MBNL1	muscleblind-like splicing regulator 1	3	-1.87	0.00223	0.0386	0.0776	ENSG00000152601	lNSX0dSevADvkfNJBU
TTC14	tetratricopeptide repeat domain 14	3	-1.87	0.00268	0.0432	0.0988	ENSG00000163728	oMgrqBSve4pPcXRSQk
ACAT1	acetyl-CoA acetyltransferase 1	11	-1.87	0.0028	0.0442	0.111	ENSG00000075239	06jt6JSj760,h05fgk
AC084018,1	uncharacterized LOC338799	12	-1.87	0.00351	0.0509	0.123	ENSG00000212694	fXUfe5Cfue0wkiNElU
NDUFB3	NADH dehydrogenase (ubiquinone) 1 beta subcomplex, 3, 12kDa	2	-1.87	0.00491	0.0629	0.0938	ENSG00000119013	iUggnp5AKnCo1OqWQ4
NCAPD2	non-SMC condensin I complex, subunit D2	12	-1.87	0.00611	0.0709	0.121	ENSG00000010292	WjXKC3vXtdXuSrNeyo
MARCH6	membrane-associated ring finger (C3HC4) 6, E3 ubiquitin protein ligase	5	-1.87	0.00782	0.0827	0.115		Nv6rtD,c0GQEXyrFSE
MYL12A	myosin, light chain 12A, regulatory, non-sarcomeric	18	-1.87	0.00799	0.0838	0.0822	ENSG00000101608	ZPwXFJX3VUMHutzEi0
ICMT	isoprenylcysteine carboxyl methyltransferase	1	-1.87	0.00861	0.0877	0.13	ENSG00000116237	QXaXd7TnqC5cd3qUec
DYNLL1	dynein, light chain, LC8-type 1	12	-1.87	0.0115	0.104	0.0935		u6HuURFS41NSAQoeSU
CLYBL	citrate lyase beta like	13	-1.87	0.0188	0.138	0.123	ENSG00000125246	N2E5Tx4JKVIEe8Z_UU
PLEKHB1	pleckstrin homology domain containing, family B (evectins) member 1	11	-1.87	0.035	0.197	0.146	ENSG00000021300	WwjpLvdd6peNRdxFJU
CEPT1	choline/ethanolamine phosphotransferase 1	1	-1.86	2.1e-05	0.00375	0.0761	ENSG00000134255	9iUjWS66IvcO_Hv5KU
MED16	mediator complex subunit 16	19	-1.86	2.36e-05	0.00392	0.0854	ENSG00000175221	ioSTtXnfWXnRQnejec
CEPT1	choline/ethanolamine phosphotransferase 1	1	-1.86	0.000152	0.00921	0.0945	ENSG00000134255	NoPSfuESMTVHJ_4roE
ZSCAN32	zinc finger and SCAN domain containing 32	16	-1.86	0.000553	0.0174	0.0964	ENSG00000140987	9X0qSCEed,sFSUUUAI
SLC35B4	solute carrier family 35, member B4	7	-1.86	0.000621	0.0186	0.127	ENSG00000205060	BI4d_4FAiJLLrz1WmQ
PAGR1	PAXIP1 associated glutamate-rich protein 1	16	-1.86	0.000814	0.0217	0.114		ZJI19sWoqF30l6HaKE
C20orf196	chromosome 20 open reading frame 196	20	-1.86	0.00111	0.0258	0.141	ENSG00000171984	9OdyR1f13I2l4p6hPE
AARS	alanyl-tRNA synthetase	16	-1.86	0.00223	0.0386	0.0821	ENSG00000090861	NIwad1IXif1m0kLKDY
EGLN2	egl nine homolog 2 (C, elegans)	19	-1.86	0.00404	0.0555	0.102		uiik_0fVFKOSh_q_K4
SIPA1	signal-induced proliferation-associated 1	11	-1.86	0.0043	0.0577	0.0757	ENSG00000213445	0umgul1FX1e,sDPe6I
CDIP1	cell death-inducing p53 target 1	16	-1.86	0.00455	0.0598	0.116	ENSG00000089486	N5CeiV1xWSn4kSTTUk
ACN9	ACN9 homolog (S, cerevisiae)	7	-1.86	0.00477	0.0617	0.0985	ENSG00000196636	Nd91eTR709EOAryggk
TEX264	testis expressed 264	3	-1.86	0.00667	0.0745	0.116	ENSG00000164081	rd_cJfddHlfynVKlIo
TSPAN32	tetraspanin 32	11	-1.86	0.0161	0.127	0.132	ENSG00000064201	6YtKvlA5SOetF59,N8
ITGA6	integrin, alpha 6	2	-1.86	0.0282	0.174	0.143	ENSG00000091409	KteAKu_oq69BAgECO8
PCSK5	proprotein convertase subtilisin/kexin type 5	9	-1.86	0.0289	0.176	0.13	ENSG00000099139	HOolP5CjkGgi16mgoo
PIN4			-1.85	2.09e-07	0.000428	0.0945	ENSG00000102309	W1dN9Ls6vE8Ie1,UqU
UBE2D2	ubiquitin-conjugating enzyme E2D 2	5	-1.85	4.67e-05	0.00543	0.0963	ENSG00000131508	WcpQXgJTp453JTSvf0
SLFN5	schlafen family member 5	17	-1.85	8.63e-05	0.00689	0.0989	ENSG00000166750	ZrCHlEtVSopEe7,Hj4
ZNF767	zinc finger family member 767	7	-1.85	0.000111	0.00785	0.0926	ENSG00000133624	3K9eJfqoUvRXE1Sn3s
ZNF485	zinc finger protein 485	10	-1.85	0.000117	0.00798	0.107	ENSG00000198298	lX9pEnSl__BNIh1Meo
ABCC5	ATP-binding cassette, sub-family C (CFTR/MRP), member 5	3	-1.85	0.000175	0.00996	0.0888	ENSG00000114770	Tv67vVkBVf7nuqesnQ
NIF3L1	NIF3 NGG1 interacting factor 3-like 1 (S, cerevisiae)	2	-1.85	0.000295	0.0126	0.0789	ENSG00000196290	WsE4tLqHrufUiLt9io
SS18L1	synovial sarcoma translocation gene on chromosome 18-like 1	20	-1.85	0.000433	0.0154	0.101	ENSG00000184402	leP_0q,9xuym4MqpFU
TERF2	telomeric repeat binding factor 2	16	-1.85	0.000623	0.0186	0.0978	ENSG00000132604	uqc7KSvDXUfdO6_BS4
PQLC3	PQ loop repeat containing 3	2	-1.85	0.000635	0.0188	0.0772	ENSG00000162976	Bnp_L_xQBLX0H_R7l8
PPP1R11	protein phosphatase 1, regulatory (inhibitor) subunit 11	6	-1.85	0.000644	0.0189	0.0701	ENSG00000204619	EXIf4,daSVI70vd_lU
ARHGEF18	Rho/Rac guanine nucleotide exchange factor (GEF) 18	19	-1.85	0.000685	0.0196	0.0634	ENSG00000104880	ibqN5Ebf7S_6043y0U
CRLF3	cytokine receptor-like factor 3	17	-1.85	0.000764	0.0211	0.0812	ENSG00000176390	xkbuzUN5e4Tk,x3_SI
ADD3	adducin 3 (gamma)	10	-1.85	0.000907	0.023	0.067	ENSG00000148700	W8fn_kwIOJQ4F3u17o
ECI2	enoyl-CoA delta isomerase 2	6	-1.85	0.00175	0.0331	0.125	ENSG00000198721	NjeHB9HjPVXrosiiAk
TMEM230	transmembrane protein 230	20	-1.85	0.00183	0.0341	0.0759	ENSG00000089063	0Xe,BLX6FPeNS9FLK8
GTF2E2	general transcription factor IIE, polypeptide 2, beta 34kDa	8	-1.85	0.00185	0.0343	0.0781	ENSG00000197265	B1eogKZ4m6Tkrt,nu8
CD3G	CD3g molecule, gamma (CD3-TCR complex)	11	-1.85	0.00249	0.0415	0.0857	ENSG00000160654	cUncUlXQo2II4UsSUU
AMMECR1	Alport syndrome, mental retardation, midface hypoplasia and elliptocytosis chromosomal region gene 1	X	-1.85	0.0026	0.0426	0.104	ENSG00000101935	NWwhNEjxeAVfUswcpU
			-1.85	0.00282	0.0444	0.117		i7QOoAwCRb_Remr900
UBE3C	ubiquitin protein ligase E3C	7	-1.85	0.00288	0.0449	0.0912		93fc7cs,x7R6Kd7qe0
DPY30	dpy-30 homolog (C, elegans)	2	-1.85	0.0029	0.0452	0.09		rjdS3_UHblxejSEvuU
CLIP4	CAP-GLY domain containing linker protein family, member 4	2	-1.85	0.00433	0.0581	0.121	ENSG00000115295	BnCDIe6t10fulS5394
CD3D	CD3d molecule, delta (CD3-TCR complex)	11	-1.85	0.00882	0.0889	0.0785	ENSG00000167286	6UX6KAep2gQuBeIeuk
SLC44A1	solute carrier family 44, member 1	9	-1.85	0.00893	0.0895	0.109	ENSG00000070214	cV5NOh7551e9TOdkN0
CASP1	caspase 1, apoptosis-related cysteine peptidase	11	-1.85	0.0161	0.127	0.105	ENSG00000137752	lklI6yJkjlRR4CLh,g
SOX8	SRY (sex determining region Y)-box 8	16	-1.85	0.0167	0.129	0.152	ENSG00000005513	BKGRXR1Xnl9HX94UJA
ODF2L	outer dense fiber of sperm tails 2-like	1	-1.85	0.018	0.135	0.154	ENSG00000122417	BkizEk_lIQegnn8ggo
			-1.85	0.0298	0.179	0.129		lpX54c_jvL_i17ufd0
XYLT2	xylosyltransferase II	17	-1.84	3.64e-06	0.0018	0.0663	ENSG00000015532	HUruR6C4rROJJuoIIc
MED22	mediator complex subunit 22	9	-1.84	0.000103	0.00754	0.0685	ENSG00000148297	Z5UZO6CcrqHT1w95b4
RAB4B	RAB4B, member RAS oncogene family	19	-1.84	0.00015	0.00913	0.0841		oope1JFRXFVMCT78QA
HDAC1	histone deacetylase 1	1	-1.84	0.000191	0.0102	0.0559	ENSG00000116478	W,bF9Uel0LiUIBHl5U
TRIM68	tripartite motif containing 68	11	-1.84	0.000255	0.0117	0.0936	ENSG00000167333	NEt5N8yS5f7dKl3npI
SNX17	sorting nexin 17	2	-1.84	0.000266	0.0119	0.0706	ENSG00000115234	HkSKPlX3f9InpXY5QM
DGUOK	deoxyguanosine kinase	2	-1.84	0.00045	0.0157	0.0657	ENSG00000114956	NUMU4L0p7jep1eH94I
ALAD	aminolevulinate dehydratase	9	-1.84	0.000463	0.0158	0.0863	ENSG00000148218	xpd5VwUe5TFF1Qw0Ek
WNK1	WNK lysine deficient protein kinase 1	12	-1.84	0.000512	0.0168	0.0727	ENSG00000060237	lqlFQi4BMfzFIokuiU
BCL2L13	BCL2-like 13 (apoptosis facilitator)	22	-1.84	0.000536	0.0172	0.0775	ENSG00000099968	x9d6eNUlcCgqyFbt,U
ZNF181	zinc finger protein 181	19	-1.84	0.00107	0.0253	0.146	ENSG00000197841	WioLfS9QszV89xJIgc
METTL23	methyltransferase like 23	17	-1.84	0.00111	0.0258	0.0863		ZkrrKHBOq0zN_o33p0
SEPT1	septin 1	16	-1.84	0.00168	0.0325	0.0927		ECI56II5KVA5JIlKVI
NMRK1	nicotinamide riboside kinase 1	9	-1.84	0.00201	0.0362	0.0979	ENSG00000106733	rdXdSomTIxJInRLi0g
TMEM230	transmembrane protein 230	20	-1.84	0.00235	0.0399	0.0751	ENSG00000089063	0S1_hT3jUvRSyvoSTM
TBC1D4	TBC1 domain family, member 4	13	-1.84	0.00352	0.051	0.111	ENSG00000136111	NjgSOEBN4BVdZHvFS4
UNC45A	unc-45 homolog A (C, elegans)	15	-1.84	0.00372	0.0529	0.117	ENSG00000140553	W5UMd_VNdn55XKO13s
RPS6KA1	ribosomal protein S6 kinase, 90kDa, polypeptide 1	1	-1.84	0.00699	0.0768	0.0896	ENSG00000117676	xIvRKKUupqU4qEq3,8
RASA1	RAS p21 protein activator (GTPase activating protein) 1	5	-1.84	0.00739	0.0796	0.0986	ENSG00000145715	KucVf485IQXTSeXB80
MAT2B	methionine adenosyltransferase II, beta	5	-1.84	0.0161	0.127	0.12	ENSG00000038274	KogIndzEf71aie2nro
MST1	macrophage stimulating 1 (hepatocyte growth factor-like)	3	-1.84	0.0182	0.135	0.11		9u,uh6PRCtOIerylSU
C19orf25	chromosome 19 open reading frame 25	19	-1.83	4.43e-06	0.00182	0.0858	ENSG00000119559	BquVEBXuVUv3n96d58
GIN1	gypsy retrotransposon integrase 1	5	-1.83	9.98e-06	0.00264	0.101	ENSG00000145723	QoKOtv9LeDq_tfu0yE
EP400	E1A binding protein p400	12	-1.83	4.69e-05	0.00543	0.0718	ENSG00000183495	ZklYEe0h3D6YV6gEvk
WDR6	WD repeat domain 6	3	-1.83	0.000144	0.00894	0.0609	ENSG00000178252	ZKl563TXefX_X8VzF0
POGLUT1	protein O-glucosyltransferase 1	3	-1.83	0.000178	0.00999	0.089	ENSG00000163389	K46fTjUkS5dEQIHPq4
ZC3H4	zinc finger CCCH-type containing 4	19	-1.83	0.000481	0.0161	0.0848	ENSG00000130749	cgnoldd_gz0lwgXTKE
TNRC6B	trinucleotide repeat containing 6B	22	-1.83	0.00137	0.029	0.0835	ENSG00000100354	ccpH8iuR_TpKepVf9w
ORC3	origin recognition complex, subunit 3	6	-1.83	0.00201	0.0362	0.117	ENSG00000135336	6cUBIIeFO6QhwTqink
MCTS1	malignant T cell amplified sequence 1	X	-1.83	0.00564	0.0676	0.127	ENSG00000232119	upIKAEk53O76LTgjt4
FBXO4	F-box protein 4	5	-1.83	0.00652	0.0734	0.149	ENSG00000151876	TcDRU6etSjEingHeHo
VAMP4	vesicle-associated membrane protein 4	1	-1.83	0.00666	0.0745	0.134	ENSG00000117533	f,DpMKH5PPk8qJq054
CAP1	CAP, adenylate cyclase-associated protein 1 (yeast)	1	-1.83	0.00672	0.0749	0.0757	ENSG00000131236	iuXtF7fR5df9XtOdNI
CNST	consortin, connexin sorting protein	1	-1.83	0.00873	0.0884	0.109	ENSG00000162852	uA3tbyul,XzeK7LrcE
BCS1L	BC1 (ubiquinol-cytochrome c reductase) synthesis-like	2	-1.83	0.0118	0.106	0.133	ENSG00000074582	NHpJ4VI71Ir3NSpKRc
PDE7A	phosphodiesterase 7A	8	-1.83	0.0127	0.11	0.118	ENSG00000205268	H6CoeSIgS2JLihHjnk
DIP2A	DIP2 disco-interacting protein 2 homolog A (Drosophila)	21	-1.83	0.0134	0.114	0.144	ENSG00000160305	ciu55_0k7PtGhHQwuU
SP4	Sp4 transcription factor	7	-1.83	0.0187	0.137	0.115	ENSG00000105866	0OTtHC_01RMD47kkyo
MEGF9	multiple EGF-like-domains 9	9	-1.83	0.0277	0.172	0.184	ENSG00000106780	lklcgLCVKn0jcLy1AI
DGKQ	diacylglycerol kinase, theta 110kDa	4	-1.83	0.0361	0.2	0.108	ENSG00000145214	QZiV67oe63s4Nu7B7o
NPTX1	neuronal pentraxin I	17	-1.83	0.0464	0.23	0.157	ENSG00000171246	Kkl,6s0Dq0AU6heUXU
STAMBP	STAM binding protein	2	-1.82	4.49e-06	0.00182	0.0647	ENSG00000124356	3eq4qEnx1P4Uj7_nBE
NFYC	nuclear transcription factor Y, gamma	1	-1.82	4.09e-05	0.00522	0.0763	ENSG00000066136	9oEnnFVCH5RvveV0jo
TRMT10B	tRNA methyltransferase 10 homolog B (S, cerevisiae)	9	-1.82	5.46e-05	0.00568	0.091		QV17p3xfvdX5Is6k6I
ASPSCR1	alveolar soft part sarcoma chromosome region, candidate 1	17	-1.82	0.000121	0.00813	0.0631		foUXXeUkoMCH7k1dAA
MUS81	MUS81 endonuclease homolog (S, cerevisiae)	11	-1.82	0.000271	0.012	0.0767	ENSG00000172732	NJXqhfuAxkoFKjFN60
ZNF189	zinc finger protein 189	9	-1.82	0.000278	0.0122	0.115	ENSG00000136870	6tc7g4nzV1EFK5M4C4
TMEM165	transmembrane protein 165	4	-1.82	0.000312	0.013	0.105	ENSG00000134851	xFvuS6rcU5D,f0keFU
C2orf42	chromosome 2 open reading frame 42	2	-1.82	0.000627	0.0187	0.0877	ENSG00000115998	KRXrypIO8CFN_ki9SU
TTC17	tetratricopeptide repeat domain 17	11	-1.82	0.000762	0.021	0.0936	ENSG00000052841	35HOZRFI4KO5V48l6U
ACAP2	ArfGAP with coiled-coil, ankyrin repeat and PH domains 2	3	-1.82	0.000888	0.0228	0.0922	ENSG00000114331	31UV1P,6M8BKgJ_cTw
SRBD1	S1 RNA binding domain 1	2	-1.82	0.00101	0.0244	0.104		6H3H5QTeX56H7Oo_3U
RP11-1398P2,1	uncharacterized LOC100507054	4	-1.82	0.00196	0.0357	0.125	ENSG00000244459	Z6FIQGkeoCSiVAoKeg
RSU1	Ras suppressor protein 1	10	-1.82	0.00201	0.0362	0.0885	ENSG00000148484	QCjrVJ7tAKCfv7DG7k
SETD3	SET domain containing 3	14	-1.82	0.00211	0.0374	0.0764	ENSG00000183576	rJ9G667ku4pJ1_n9es
PPOX	protoporphyrinogen oxidase	1	-1.82	0.00242	0.0406	0.105	ENSG00000143224	WJykPXh50SvlXh3p6I
NDUFA8	NADH dehydrogenase (ubiquinone) 1 alpha subcomplex, 8, 19kDa	9	-1.82	0.00532	0.0656	0.0909	ENSG00000119421	ijq1ulRHa07nSEGHjg
MRPL52	mitochondrial ribosomal protein L52	14	-1.82	0.00648	0.0731	0.158	ENSG00000172590	0df5KUyhyVBziAye94
TSHZ1	teashirt zinc finger homeobox 1	18	-1.82	0.00837	0.0861	0.124	ENSG00000179981	WVR2Uc5UBXejngA5R8
ITFG2	integrin alpha FG-GAP repeat containing 2	12	-1.82	0.00852	0.0872	0.094		B8UCSWrS5fdG_Wz30o
C17orf59	chromosome 17 open reading frame 59	17	-1.82	0.0114	0.103	0.131	ENSG00000196544	rARVkpAjkVeeOiJfec
PNPO	pyridoxamine 5'-phosphate oxidase	17	-1.82	0.0164	0.128	0.144	ENSG00000108439	xz1S1tKD,sgqfTuesU
CEP57	centrosomal protein 57kDa	11	-1.81	2.34e-05	0.00392	0.0919	ENSG00000166037	lcsfL5RHTnxMgIiVCA
TIA1	TIA1 cytotoxic granule-associated RNA binding protein	2	-1.81	0.000157	0.00929	0.0917	ENSG00000116001	okS8kB,s7T9fQpNOSI
USO1	USO1 vesicle transport factor	4	-1.81	0.000192	0.0102	0.0729	ENSG00000138768	cnk9TF0uCCWCjnhES4
ADSS	adenylosuccinate synthase	1	-1.81	0.000268	0.012	0.0705	ENSG00000035687	f3Lo_v9BNuXljOXEg0
NMT1	N-myristoyltransferase 1	17	-1.81	0.000385	0.0145	0.081	ENSG00000136448	ZkrlO3qBKhqon0X,7c
TMEM143	transmembrane protein 143	19	-1.81	0.000438	0.0155	0.103	ENSG00000161558	o7nKyuBSAUV2UUIdnU
CPSF2	cleavage and polyadenylation specific factor 2, 100kDa	14	-1.81	0.000738	0.0206	0.0922	ENSG00000165934	99Vf5_kffXnlO4IKO4
TM2D1	TM2 domain containing 1	1	-1.81	0.00118	0.0266	0.0668	ENSG00000162604	0yh9f4CezDLv3an3t0
PUM2	pumilio homolog 2 (Drosophila)	2	-1.81	0.00186	0.0345	0.0884	ENSG00000055917	xXLfX01_V3vpEpPN3k
NUP210	nucleoporin 210kDa	3	-1.81	0.00215	0.0378	0.0846	ENSG00000132182	B6qKIV_gC13fVJ1494
UBXN8	UBX domain protein 8	8	-1.81	0.0025	0.0416	0.148	ENSG00000104691	Z016KIKJIUHKAgqInU
ILF3-AS1	ILF3 antisense RNA 1 (head to head)	19	-1.81	0.00258	0.0424	0.0892		xEeALYpQKDqdSEl11o
ATP11C	ATPase, class VI, type 11C	X	-1.81	0.00261	0.0426	0.132	ENSG00000101974	Qt,sP9EFntT7_KO8XE
DGUOK	deoxyguanosine kinase	2	-1.81	0.00261	0.0426	0.117	ENSG00000114956	TdSn3VSv7_CIexSKlI
SRSF8	serine/arginine-rich splicing factor 8	11	-1.81	0.00373	0.053	0.0915	ENSG00000180771	rniefXv994_deqAEZc
PAFAH2	platelet-activating factor acetylhydrolase 2, 40kDa	1	-1.81	0.0102	0.0972	0.122	ENSG00000158006	Tv60nAHSeSXoSyJiFU
GSTA4	glutathione S-transferase alpha 4	6	-1.81	0.0118	0.106	0.118	ENSG00000170899	cqcdO17JS9NdMMIOpI
C1orf162	chromosome 1 open reading frame 162	1	-1.81	0.0242	0.159	0.0977	ENSG00000143110	3V_qkyHl9foV9QLu6w
PURA	purine-rich element binding protein A	5	-1.8	1.41e-05	0.0031	0.0824	ENSG00000185129	fbkkP1LgXsfoTSsuLc
TRIM52			-1.8	2.27e-05	0.00388	0.0755	ENSG00000183718	QWO5KXR6CJ9CKL_4B0
PRUNE	prune homolog (Drosophila)	1	-1.8	2.73e-05	0.00432	0.0842	ENSG00000143363	Tr06bvhUkiR1dUcH70
WFS1	Wolfram syndrome 1 (wolframin)	4	-1.8	3.08e-05	0.00461	0.099	ENSG00000109501	BorV5S78giXh7vS5fo
EGLN2	egl nine homolog 2 (C, elegans)	19	-1.8	8.38e-05	0.0068	0.0543		Q5R5_pIsArlKKJOrug
SHPRH	SNF2 histone linker PHD RING helicase, E3 ubiquitin protein ligase	6	-1.8	0.000119	0.00811	0.0993	ENSG00000146414	r98oTskLAS6JUrVeHU
RAB40B	RAB40B, member RAS oncogene family	17	-1.8	0.000188	0.0102	0.0952		uvgRJSRL9hK0KCJ79I
PLRG1	pleiotropic regulator 1	4	-1.8	0.000191	0.0102	0.0772	ENSG00000171566	leieEOkU5N,qHogenE
UBTF	upstream binding transcription factor, RNA polymerase I	17	-1.8	0.000355	0.014	0.1	ENSG00000108312	rtUCL_OKV1EXmlQ1Cs
SEC23IP	SEC23 interacting protein	10	-1.8	0.000454	0.0157	0.109	ENSG00000107651	EZ3XJG1P1KKIJCSOIo
KIAA2026	KIAA2026	9	-1.8	0.000462	0.0158	0.105	ENSG00000183354	915t7fV5,0ttqfIgl4
SMARCAD1	SWI/SNF-related, matrix-associated actin-dependent regulator of chromatin, subfamily a, containing DEAD/H box 1	4	-1.8	0.000474	0.016	0.103	ENSG00000163104	6XB_cI5yssYV3o,oKQ
COMMD6	COMM domain containing 6	13	-1.8	0.000521	0.0169	0.0582	ENSG00000188243	9Yllno5wtY7RQUn7I8
CCDC71	coiled-coil domain containing 71	3	-1.8	0.000682	0.0195	0.104	ENSG00000177352	019EaQ7_qAcJUnt7uk
EXOC7	exocyst complex component 7	17	-1.8	0.000879	0.0226	0.076	ENSG00000182473	K6JUquOiH,jp,6SoSE
SLC35E3	solute carrier family 35, member E3	12	-1.8	0.000958	0.0238	0.102	ENSG00000175782	KKChESyd3n54yOv1S4
SPHK2	sphingosine kinase 2	19	-1.8	0.00139	0.0292	0.093	ENSG00000063176	xTNV723TmbXW1UNwAk
CBY1	chibby homolog 1 (Drosophila)	22	-1.8	0.00197	0.0358	0.116	ENSG00000100211	Kne_r7vqIJp6L093RU
SEMA4D	sema domain, immunoglobulin domain (Ig), transmembrane domain (TM) and short cytoplasmic domain, (semaphorin) 4D	9	-1.8	0.00238	0.0403	0.0672	ENSG00000187764	fpnvXlHteCO4OrrGP0
UBAP2L	ubiquitin associated protein 2-like	1	-1.8	0.0028	0.0442	0.0995	ENSG00000143569	H5zqV5H1,n1170V664
CCM2	cerebral cavernous malformation 2	7	-1.8	0.00413	0.0563	0.0694	ENSG00000136280	fIlLXtp6lfoae0v_RM
CAD	carbamoyl-phosphate synthetase 2, aspartate transcarbamylase, and dihydroorotase	2	-1.8	0.006	0.0703	0.123	ENSG00000084774	o0GIwm6C6HaNVmSXH0
IL6R	interleukin 6 receptor	1	-1.8	0.00636	0.0727	0.146	ENSG00000160712	KhXPnn4pB03yvpACko
CFLAR	CASP8 and FADD-like apoptosis regulator	2	-1.8	0.0107	0.0992	0.0942	ENSG00000003402	QuXGDJR5MUF6kMyQjU
NCK2	NCK adaptor protein 2	2	-1.8	0.0116	0.105	0.11	ENSG00000071051	cbfiOkT1xj4IKrfiNU
			-1.8	0.0173	0.132	0.125		fUk6So6mqevfK,Xnf4
FASTK	Fas-activated serine/threonine kinase	7	-1.8	0.0279	0.173	0.131		3U6qujj_R,r1e7,j90
ATMIN	ATM interactor	16	-1.79	4.92e-05	0.00547	0.0888	ENSG00000166454	uOJOwwxCB79VdAF4F4
MBLAC2	metallo-beta-lactamase domain containing 2	5	-1.79	7.53e-05	0.0065	0.11	ENSG00000176055	BD6Qjs,8f1COW7uUIM
PP7080	uncharacterized LOC25845	5	-1.79	0.000183	0.0101	0.0837		Z1oSoqVNFgNeDjxyFA
NME6	NME/NM23 nucleoside diphosphate kinase 6	3	-1.79	0.000243	0.0114	0.0898	ENSG00000172113	3qXJ0USRNdSjcl9zcU
CCT5	chaperonin containing TCP1, subunit 5 (epsilon)	5	-1.79	0.000316	0.013	0.0957	ENSG00000150753	ZSIExJJff6FEt81iq0
			-1.79	0.00039	0.0145	0.106		l4SH3deFj,okTN9O5U
EXOC2	exocyst complex component 2	6	-1.79	0.000835	0.0221	0.0973	ENSG00000112685	HVE9Hnh6fR6DK9K0Wo
OSGEP	O-sialoglycoprotein endopeptidase	14	-1.79	0.000862	0.0225	0.0842	ENSG00000092094	NaBUChVuXQ3c147TqI
APBB3	amyloid beta (A4) precursor protein-binding, family B, member 3	5	-1.79	9e-04	0.0229	0.0777		E8xo4eopHkUQbKFenU
LIN7B	lin-7 homolog B (C, elegans)	19	-1.79	0.001	0.0244	0.117	ENSG00000104863	le_2uBruJviriSTiCk
ZNF33B	zinc finger protein 33B	10	-1.79	0.00136	0.0288	0.0969	ENSG00000196693	xUuvniL4qgKKjpKyuM
TPRG1L	tumor protein p63 regulated 1-like	1	-1.79	0.00158	0.0313	0.0718	ENSG00000158109	K5Knl0gnp6odyXe70w
PPAPDC2	phosphatidic acid phosphatase type 2 domain containing 2	9	-1.79	0.00163	0.0319	0.11	ENSG00000205808	TVEk14MWHF30fnAknA
TTC14	tetratricopeptide repeat domain 14	3	-1.79	0.00258	0.0424	0.0908	ENSG00000163728	6ld3fTfR_AxaOP_iso
RER1	RER1 retention in endoplasmic reticulum 1 homolog (S, cerevisiae)	1	-1.79	0.00286	0.0448	0.103		KSoDukRldik,wR5n0o
STAT5B	signal transducer and activator of transcription 5B	17	-1.79	0.00331	0.049	0.09	ENSG00000173757	6RCMCsuu7dhVNJd0VE
TIGD5	tigger transposable element derived 5	8	-1.79	0.00454	0.0597	0.126	ENSG00000179886	lLROR6GKlgHXt5zYlc
			-1.79	0.00479	0.0619	0.13		Zdei6i6oOX3OxEe9x4
ANGEL1	angel homolog 1 (Drosophila)	14	-1.79	0.00525	0.0651	0.103	ENSG00000013523	ok7l7eJVK3txFUU9Pc
RBM12	RNA binding motif protein 12	20	-1.79	0.00708	0.0775	0.143	ENSG00000244462	6OlEE_UkDHl_k0dJIo
KRCC1	lysine-rich coiled-coil 1	2	-1.79	0.00751	0.0805	0.163	ENSG00000172086	BKBClCAoSKKA5,qFLc
ICAM2	intercellular adhesion molecule 2	17	-1.79	0.0148	0.121	0.0968	ENSG00000108622	ZlI600y0a67a757V70
RNF157	ring finger protein 157	17	-1.79	0.0211	0.148	0.147	ENSG00000141576	K6iuk9_1e_VU3cVX,s
TMEM123	transmembrane protein 123	11	-1.79	0.0343	0.194	0.0734	ENSG00000152558	oqeOni_zvHB_leHr7k
HMGCL	3-hydroxymethyl-3-methylglutaryl-CoA lyase	1	-1.78	7.13e-05	0.0063	0.0967	ENSG00000117305	WQnpIpT_6AuiJxuuls
KRIT1	KRIT1, ankyrin repeat containing	7	-1.78	0.000125	0.00834	0.0889		BSIVPcBCpPR3egsk6U
ZNF550	zinc finger protein 550	19	-1.78	0.00021	0.0107	0.1	ENSG00000251369	ilfXdUwjoQC797NHu0
			-1.78	0.000296	0.0126	0.105		fOien4DXfvzpLEza84
PCID2	PCI domain containing 2	13	-1.78	0.000358	0.0142	0.0591	ENSG00000126226	Hm4Kedp0f9cLuvXgp4
LINC00243			-1.78	0.000432	0.0154	0.102	ENSG00000214894	rt9E3F,c7RO5COvneU
MAGEF1	melanoma antigen family F, 1	3	-1.78	0.00049	0.0162	0.118	ENSG00000177383	oIYpYSpSJQpSJ4JSzg
CDC16	cell division cycle 16	13	-1.78	0.00134	0.0286	0.067	ENSG00000130177	9XdTp8IO1R9cG4dQHk
WDR33	WD repeat domain 33	2	-1.78	0.00166	0.0322	0.103	ENSG00000136709	HXe1B6LN6c6lOrHTMU
TRIM33	tripartite motif containing 33	1	-1.78	0.00167	0.0323	0.0749	ENSG00000197323	cRJfHL1_fUs,Q_t11U
MYH3	myosin, heavy chain 3, skeletal muscle, embryonic	17	-1.78	0.00263	0.0427	0.115	ENSG00000109063	WXUko661GIuCLiUlfc
ISCA2	iron-sulfur cluster assembly 2 homolog (S, cerevisiae)	14	-1.78	0.00281	0.0443	0.11	ENSG00000165898	HvujSrRI_rJ_hFLzyI
ALG6	ALG6, alpha-1,3-glucosyltransferase	1	-1.78	0.00286	0.0448	0.108	ENSG00000088035	Bhvjh7RHo110gHFofs
TYSND1	trypsin domain containing 1	10	-1.78	0.00318	0.0479	0.0854	ENSG00000156521	xKpnfhHuX0,1JUSXq0
ELP6	elongator acetyltransferase complex subunit 6	3	-1.78	0.00395	0.0548	0.113		Wz9KehaYdR7hSKvi54
ZNF83	zinc finger protein 83	19	-1.78	0.00477	0.0617	0.125	ENSG00000167766	rd9ZhD0zfsbTSI,Tlo
SP110	SP110 nuclear body protein	2	-1.78	0.00499	0.0634	0.0952	ENSG00000135899	Eo,0e9wnVbhe64pgKg
TBCA	tubulin folding cofactor A	5	-1.78	0.00606	0.0707	0.0767		rjjjVI_UmSvoJZM,o0
ZNF514	zinc finger protein 514	2	-1.78	0.00642	0.0728	0.15	ENSG00000144026	QJE7xf3_4pDoutyj4k
EPPK1			-1.78	0.0101	0.0965	0.12	ENSG00000227184	rUu3HPy5Xp3P2tddVo
RPP25L	ribonuclease P/MRP 25kDa subunit-like	9	-1.78	0.0111	0.102	0.0926		T4lJe91qXg7eq5_5f8
B3GALT4	UDP-Gal:betaGlcNAc beta 1,3-galactosyltransferase, polypeptide 4	6	-1.78	0.0138	0.116	0.144	ENSG00000235863	ii16k15rtiQyXp9Ing
CR1	complement component (3b/4b) receptor 1 (Knops blood group)	1	-1.78	0.0321	0.187	0.158	ENSG00000203710	6sx3oKS1eiUuUpo4SM
CTSC	cathepsin C	11	-1.78	0.0337	0.192	0.11	ENSG00000109861	01kigeOLuQ_IkyS6SU
DHX32	DEAH (Asp-Glu-Ala-His) box polypeptide 32	10	-1.78	0.0379	0.206	0.148	ENSG00000089876	HQEQrkkq1QKyejp4Hk
FAM178A	family with sequence similarity 178, member A	10	-1.77	6.3e-05	0.00591	0.0748		3qjh7rr_2cKKQSyrUo
TCTN3			-1.77	0.000157	0.00929	0.102	ENSG00000119977	rUr17DHxdEpw513vp4
NUDT9	nudix (nucleoside diphosphate linked moiety X)-type motif 9	4	-1.77	0.00027	0.012	0.0847	ENSG00000170502	3lOb7J463W7CUClRIo
SDHD	succinate dehydrogenase complex, subunit D, integral membrane protein	11	-1.77	0.000458	0.0157	0.0721	ENSG00000204370	W1d3ISyMUXHjrxMxyo
PIBF1	progesterone immunomodulatory binding factor 1	13	-1.77	0.00055	0.0174	0.115	ENSG00000083535	KtRxisfQCVLDrrSMU4
ACTL6A	actin-like 6A	3	-1.77	0.000551	0.0174	0.0884	ENSG00000136518	cTSFK3c6S7DLpKKARE
FASTKD1	FAST kinase domains 1	2	-1.77	0.000619	0.0186	0.106	ENSG00000138399	oYDL6NCnlFKp4Cj5,o
SMARCA2	SWI/SNF related, matrix associated, actin dependent regulator of chromatin, subfamily a, member 2	9	-1.77	0.000989	0.0241	0.0698	ENSG00000080503	uf5,f5EO3_vkLTCXik
GMPR2	guanosine monophosphate reductase 2	14	-1.77	0.00104	0.0248	0.0777	ENSG00000100938	Qnj6xMDf8Tpfrciiko
MYCBP	c-myc binding protein	1	-1.77	0.00116	0.0264	0.135	ENSG00000214114	60le8soO6c6euXfctE
DPH2	DPH2 homolog (S, cerevisiae)	1	-1.77	0.00138	0.029	0.0793	ENSG00000132768	TQu9ISUTiqEuScSjOU
NSUN5P2	NOP2/Sun domain family, member 5 pseudogene 2	7	-1.77	0.00139	0.0292	0.0965		cdqzliSEnoolapKhFw
AC103563,8	uncharacterized LOC100131662	2	-1.77	0.00165	0.0322	0.106	ENSG00000233850	BWoVQF900KRd2rRTx8
C12orf76	chromosome 12 open reading frame 76	12	-1.77	0.00231	0.0396	0.102	ENSG00000174456	uVJQSC5O1HualLu78Q
C11orf73	chromosome 11 open reading frame 73	11	-1.77	0.00309	0.047	0.133		x8DeiCglBNf_iU4M_0
DOCK9	dedicator of cytokinesis 9	13	-1.77	0.00364	0.052	0.112	ENSG00000088387	ZGU0uodQQkQ69Go4Uk
TRIM5	tripartite motif containing 5	11	-1.77	0.00439	0.0587	0.125	ENSG00000132256	WRQ4OLXyV7tL8V2OV8
ACADM	acyl-CoA dehydrogenase, C-4 to C-12 straight chain	1	-1.77	0.00442	0.0588	0.109	ENSG00000117054	9nIOLxSIkn6ivj3rbY
WDR61	WD repeat domain 61	15	-1.77	0.0057	0.068	0.0959	ENSG00000140395	r4mlOXXq54G_T3teOE
IGFLR1	IGF-like family receptor 1	19	-1.77	0.0125	0.109	0.11		3ZCM6nl55etRf5c9ng
C7orf55	chromosome 7 open reading frame 55	7	-1.77	0.0185	0.137	0.114		Qpc2sX7gp,W5E2rRS4
SMAD5	SMAD family member 5	5	-1.77	0.02	0.143	0.116	ENSG00000113658	cTMSMOCFCcunkeyt54
DYNLL1	dynein, light chain, LC8-type 1	12	-1.77	0.0206	0.146	0.113	ENSG00000088986	T1Rek_Tbqigfay87hE
VCL	vinculin	10	-1.77	0.023	0.155	0.121	ENSG00000035403	3F6tf9ILif55xKoK6U
RP11-554I8,1			-1.77	0.0331	0.19	0.126	ENSG00000225948	c6MXTd179lCt_HTZ5I
LINC00094	long intergenic non-protein coding RNA 94	9	-1.76	1.66e-05	0.00336	0.0927		ZKSndRSHwJPQUd5VSk
ACTL6A	actin-like 6A	3	-1.76	7.4e-05	0.00645	0.0686	ENSG00000136518	uor8nTo_mnU9yXf6sU
MLLT10	myeloid/lymphoid or mixed-lineage leukemia (trithorax homolog, Drosophila); translocated to, 10	10	-1.76	0.000147	0.00905	0.0755	ENSG00000078403	oIVJ7DyF1Hux8noIE4
ANKZF1	ankyrin repeat and zinc finger domain containing 1	2	-1.76	0.00024	0.0114	0.112	ENSG00000163516	9Togg1I5cY8QQp0rlI
COPS7A	COP9 constitutive photomorphogenic homolog subunit 7A (Arabidopsis)	12	-1.76	0.000264	0.0119	0.0708	ENSG00000111652	HpXpTdqCfjpDXoKvw0
SYNRG	synergin, gamma	17	-1.76	3e-04	0.0127	0.115	ENSG00000006114	TUd0If,VAE5epHeSW4
			-1.76	0.000314	0.013	0.109		xKV99iuV0Vepluhexg
PLEKHA1			-1.76	0.000368	0.0143	0.0987	ENSG00000107679	ihWk16Ze30HcveWzuE
SETDB1	SET domain, bifurcated 1	1	-1.76	0.000431	0.0154	0.0865	ENSG00000143379	ZoUjjV9Q7rnJKSjV90
RNF146	ring finger protein 146	6	-1.76	0.000932	0.0234	0.111	ENSG00000118518	0Lijs3kvvkSR1_FQSI
APBB3	amyloid beta (A4) precursor protein-binding, family B, member 3	5	-1.76	0.00101	0.0244	0.0664		Zl93l7V1jX7UW3Pz5U
ACO1	aconitase 1, soluble	9	-1.76	0.00111	0.0258	0.0929	ENSG00000122729	fX,X0i4NNSHXToytq4
CD226	CD226 molecule	18	-1.76	0.00116	0.0264	0.104	ENSG00000150637	3fllNUrcl8okDssjLY
SHISA5	shisa homolog 5 (Xenopus laevis)	3	-1.76	0.0013	0.0281	0.0651	ENSG00000164054	QV59WEUl06DOQQdexU
AP5M1	adaptor-related protein complex 5, mu 1 subunit	14	-1.76	0.0014	0.0292	0.0965	ENSG00000053770	030gFNy0038x3F595A
C11orf73	chromosome 11 open reading frame 73	11	-1.76	0.00156	0.0311	0.0968	ENSG00000149196	6pqinrkBJ5EkLpIowM
ABCA3	ATP-binding cassette, sub-family A (ABC1), member 3	16	-1.76	0.00199	0.036	0.109	ENSG00000167972	ZFcKnq6e3QoRPgxvuE
CPSF2	cleavage and polyadenylation specific factor 2, 100kDa	14	-1.76	0.00202	0.0363	0.0997	ENSG00000165934	BrrxXTnvfuOuL3TiN4
BFAR	bifunctional apoptosis regulator	16	-1.76	0.00206	0.0367	0.105	ENSG00000103429	9o1f3eDoiPiKjtqS9U
RPS6KA5	ribosomal protein S6 kinase, 90kDa, polypeptide 5	14	-1.76	0.00209	0.0371	0.0862	ENSG00000100784	cqk77tOy0lHzkUO4oA
PDCD2	programmed cell death 2	6	-1.76	0.00598	0.0702	0.0826	ENSG00000071994	ckIk_Hqk16e30XueIk
RUVBL1	RuvB-like 1 (E, coli)	3	-1.76	0.00865	0.088	0.136	ENSG00000175792	l4opHgUXqoj6RQhRHg
FAM117A	family with sequence similarity 117, member A	17	-1.76	0.00887	0.0891	0.119	ENSG00000121104	ronhQJJXBqUwR_FD0k
TMEM254	transmembrane protein 254	10	-1.76	0.0113	0.103	0.119	ENSG00000133678	EQVnVgBolVCwJEFeAg
IPO8	importin 8	12	-1.76	0.0126	0.11	0.109	ENSG00000133704	ZXeddX1QpPgng7lB6Q
LOC253039	uncharacterized LOC253039	9	-1.76	0.0182	0.135	0.102		EjnkinKnKESFLv1O6g
RP11-1149O23,3			-1.76	0.0229	0.155	0.126	ENSG00000246582	QRT9ETXiXU_,4tJ7b0
			-1.76	0.0229	0.155	0.116	ENSG00000212884	x3S,SNd5j,Pi6At_Z4
LAGE3	L antigen family, member 3	X	-1.76	0.0411	0.214	0.131		f21noCeCHtl51g,W00
RER1	RER1 retention in endoplasmic reticulum 1 homolog (S, cerevisiae)	1	-1.75	3.68e-05	0.00499	0.0794	ENSG00000157916	Z,dGjoPctJ5KaglKas
			-1.75	0.000106	0.00761	0.0771		oPTe91L4KTgvvlL97M
INTS9	integrator complex subunit 9	8	-1.75	0.000122	0.00821	0.0683	ENSG00000104299	9dpSqJSX_v2,H5cS54
LARP4	La ribonucleoprotein domain family, member 4	12	-1.75	0.000182	0.0101	0.0873	ENSG00000161813	EsTX7P7P7,QTZQrnOo
DHPS	deoxyhypusine synthase	19	-1.75	0.000227	0.0112	0.0659	ENSG00000095059	Hgjo5fTk4ggYoeJp5o
ZBTB44	zinc finger and BTB domain containing 44	11	-1.75	0.000267	0.012	0.0858	ENSG00000196323	BTrREwL5LygKjqSoAE
ATP6V1C1	ATPase, H+ transporting, lysosomal 42kDa, V1 subunit C1	8	-1.75	0.000467	0.0159	0.104	ENSG00000155097	NiwJToJTgSwiHll6To
AMN1			-1.75	0.000605	0.0183	0.112	ENSG00000151743	lUZ8BQVUD8kz0,5TiU
ZNF74	zinc finger protein 74	22	-1.75	0.000652	0.019	0.107	ENSG00000185252	rXaGp14Rp,DSi,XUwE
MTIF2	mitochondrial translational initiation factor 2	2	-1.75	0.00088	0.0226	0.077	ENSG00000085760	cnugiRUsrik3McnF90
SERF2	small EDRK-rich factor 2	15	-1.75	0.000987	0.0241	0.0781		EopEXq9A9ydSTMLp7k
C17orf70	chromosome 17 open reading frame 70	17	-1.75	0.00152	0.0307	0.0738	ENSG00000185504	uY4uasoluK593nuEBg
CRLF3	cytokine receptor-like factor 3	17	-1.75	0.00212	0.0375	0.0983	ENSG00000176390	Zq5_n_v9KtwbJ7XSVI
SNAPIN	SNAP-associated protein	1	-1.75	0.00226	0.0389	0.0975	ENSG00000143553	Eqj_iqkpAtAuDhd7UU
DNAJC19	DnaJ (Hsp40) homolog, subfamily C, member 19	3	-1.75	0.00261	0.0426	0.129	ENSG00000205981	QgjhLX53SolVH8Ooh4
ZCCHC17	zinc finger, CCHC domain containing 17	1	-1.75	0.00347	0.0506	0.103	ENSG00000121766	i6FfXPre16lB66uN3k
MVP	major vault protein	16	-1.75	0.00355	0.0512	0.0755	ENSG00000013364	otXqXgNBXTRY6dR1TQ
LIX1L	Lix1 homolog (mouse)-like	1	-1.75	0.0042	0.0569	0.121	ENSG00000152022	NfUHnKTUVEwdVKf1Ek
TLN1	talin 1	9	-1.75	0.00461	0.0603	0.0884	ENSG00000137076	Hc31VFVJxUyqeSLzCU
SMAP1	small ArfGAP 1	6	-1.75	0.00549	0.0667	0.0985	ENSG00000112305	3d9TOjUenoQHkUvnn0
CETN3	centrin, EF-hand protein, 3	5	-1.75	0.00629	0.0721	0.113	ENSG00000153140	Tp7qbfnl_rKq8A29_I
IL16	interleukin 16	15	-1.75	0.007	0.0769	0.112	ENSG00000172349	oQkJ1QqOuV73cUJzXo
GLCE	glucuronic acid epimerase	15	-1.75	0.0118	0.106	0.145	ENSG00000138604	NS5Id0eAnnP9Ndfuvk
LCLAT1	lysocardiolipin acyltransferase 1	2	-1.75	0.0134	0.114	0.129	ENSG00000172954	6dwbogOJ9OeKy6_XyI
ZSCAN18	zinc finger and SCAN domain containing 18	19	-1.75	0.026	0.166	0.101	ENSG00000121413	xRIDn5JcKSr,SFurVI
ACSS2	acyl-CoA synthetase short-chain family member 2	20	-1.75	0.0477	0.234	0.124	ENSG00000131069	cv9_VS0p0JXuvsoMCU
SNX19	sorting nexin 19	11	-1.74	6.93e-05	0.0062	0.0888	ENSG00000120451	BUbFUAIwntdI119xUo
HINFP	histone H4 transcription factor	11	-1.74	9.57e-05	0.00729	0.0866	ENSG00000172273	EKVCjpO4etXkKtf3_0
TSEN2	tRNA splicing endonuclease 2 homolog (S, cerevisiae)	3	-1.74	0.000128	0.00842	0.0856	ENSG00000154743	ikf0xkpN37xcTcJ71Y
ZNF480	zinc finger protein 480	19	-1.74	0.000211	0.0107	0.0938	ENSG00000198464	iqBLIRqfOror6gijgg
TBC1D14	TBC1 domain family, member 14	4	-1.74	0.000258	0.0118	0.0699	ENSG00000132405	3ddSK3kR1H0Tlvh3RI
TRAPPC11	trafficking protein particle complex 11	4	-1.74	0.000289	0.0125	0.0744	ENSG00000168538	o1yHgL,6AI5Kt4tKX0
COPZ1	coatomer protein complex, subunit zeta 1	12	-1.74	0.000425	0.0153	0.0724	ENSG00000111481	30nVYTk,Hd5bq3ktnk
DIMT1	DIM1 dimethyladenosine transferase 1 homolog (S, cerevisiae)	5	-1.74	0.000695	0.0197	0.0665	ENSG00000086189	TctET1UxT9u89E9VsU
GTF2H1	general transcription factor IIH, polypeptide 1, 62kDa	11	-1.74	0.000851	0.0223	0.114	ENSG00000110768	coh750FNKAS_0ghNPo
			-1.74	0.000945	0.0236	0.131		EU_ve,pMFc8DrmSJ4M
JPX			-1.74	0.00107	0.0253	0.0894	ENSG00000225470	KuovxRRyF5GoIPnAqI
MCEE	methylmalonyl CoA epimerase	2	-1.74	0.00166	0.0322	0.0871	ENSG00000124370	WU1wIe66LX7oHokJ_M
CERKL	ceramide kinase-like	2	-1.74	0.003	0.0461	0.106	ENSG00000188452	lqigdLDnU_dwXXnu6U
ERICH1			-1.74	0.00343	0.0502	0.107	ENSG00000104714	W,0jS3UScU37akSJak
DPAGT1	dolichyl-phosphate (UDP-N-acetylglucosamine) N-acetylglucosaminephosphotransferase 1 (GlcNAc-1-P transferase)	11	-1.74	0.00402	0.0553	0.116	ENSG00000172269	i6jIH6lKnKBEp1GuE4
BIN1	bridging integrator 1	2	-1.74	0.00444	0.0589	0.073	ENSG00000136717	Nu9eCee7Xcvi,emVeU
ELP6	elongator acetyltransferase complex subunit 6	3	-1.74	0.00473	0.0615	0.124	ENSG00000163832	rN4x5qeKl6Uen3kqO4
CCS	copper chaperone for superoxide dismutase	11	-1.74	0.00534	0.0658	0.102	ENSG00000173992	HovebdquuHq1IOn2j0
ALDH18A1	aldehyde dehydrogenase 18 family, member A1	10	-1.74	0.00557	0.0673	0.115	ENSG00000059573	95NSiOe71W45J6BUJ4
GIPC1	GIPC PDZ domain containing family, member 1	19	-1.74	0.00619	0.0714	0.0923	ENSG00000123159	9V1e6Je8XWT_EYt57g
BUB3	BUB3 mitotic checkpoint protein	10	-1.74	0.00631	0.0723	0.0926	ENSG00000154473	QZQuEjkgEAVC1Fw014
RBM4B	RNA binding motif protein 4B	11	-1.74	0.0101	0.0964	0.121	ENSG00000173914	9Vyi_DX3V5cXkk3X9U
BCKDHB	branched chain keto acid dehydrogenase E1, beta polypeptide	6	-1.74	0.0116	0.104	0.113	ENSG00000083123	WXIp1zNCLO684RFP10
UBA7	ubiquitin-like modifier activating enzyme 7	3	-1.74	0.0134	0.114	0.0766	ENSG00000182179	Z0OiVaNUJXk_wlRLKQ
RTBDN	retbindin	19	-1.74	0.0146	0.12	0.13	ENSG00000132026	xK1SQRTqeknjepApCc
SERPINA10	serpin peptidase inhibitor, clade A (alpha-1 antiproteinase, antitrypsin), member 10	14	-1.74	0.0172	0.131	0.107	ENSG00000140093	3uHTqYokyEu6IT6kKo
OGDH	oxoglutarate (alpha-ketoglutarate) dehydrogenase (lipoamide)	7	-1.74	0.0235	0.157	0.132	ENSG00000105953	lqR6ed7frXvBXUXXd8
CYB5A	cytochrome b5 type A (microsomal)	18	-1.74	0.0285	0.175	0.12	ENSG00000166347	lVyKI9IJEFEkIkXp40
PRPSAP2	phosphoribosyl pyrophosphate synthetase-associated protein 2	17	-1.73	2.59e-06	0.00154	0.0552	ENSG00000141127	BIyFB,87a,q7_4v6ok
VWA8	von Willebrand factor A domain containing 8	13	-1.73	3.7e-05	0.00499	0.0866	ENSG00000102763	xdd9GPjJANIBvKkUuI
FAM86A	family with sequence similarity 86, member A	16	-1.73	0.000102	0.00748	0.0921		HUGS1RU3urBCqu2u98
POLR3A	polymerase (RNA) III (DNA directed) polypeptide A, 155kDa	10	-1.73	0.000117	0.00801	0.0786	ENSG00000148606	0pU5eyxec_sKeK6CvQ
			-1.73	0.00019	0.0102	0.0881		HTx0glHe6CseqQuKW0
POGLUT1			-1.73	0.000385	0.0145	0.0673	ENSG00000163389	fo,SvV,_5fTlcffDl0
DHPS	deoxyhypusine synthase	19	-1.73	0.000423	0.0153	0.0766	ENSG00000095059	00K3OeGXV631V5_6eA
AMER1	APC membrane recruitment protein 1	X	-1.73	0.000565	0.0176	0.0906	ENSG00000184675	Kg0Vq94XdR9yd0eE3o
DOCK10	dedicator of cytokinesis 10	2	-1.73	0.000997	0.0243	0.0575	ENSG00000135905	uVwv57S8_zrSxVLXLE
GNG7	guanine nucleotide binding protein (G protein), gamma 7	19	-1.73	0.0013	0.0281	0.0919	ENSG00000176533	EWeVNwX2wIXt179SWU
SP110	SP110 nuclear body protein	2	-1.73	0.00194	0.0355	0.0725	ENSG00000135899	fcV3S0U75If1e3op0U
CRYGS	crystallin, gamma S	3	-1.73	0.00259	0.0425	0.104	ENSG00000213139	Qnoq7ej,c4nFQcW6Sk
SMAD9	SMAD family member 9	13	-1.73	0.00317	0.0478	0.117		07uNftbpBfAbueS544
RTP4	receptor (chemosensory) transporter protein 4	3	-1.73	0.00349	0.0507	0.107	ENSG00000136514	6nk4QJbUDVx1VFwIeo
ZNF84	zinc finger protein 84	12	-1.73	0.0039	0.0543	0.114		xkuLp7,eUTogE63kuI
RAC2	ras-related C3 botulinum toxin substrate 2 (rho family, small GTP binding protein Rac2)	22	-1.73	0.00434	0.0582	0.0647		HqjN50lDoA3q9BSVeU
PPA2	pyrophosphatase (inorganic) 2	4	-1.73	0.00462	0.0604	0.0927	ENSG00000138777	iyV,W_R0IoJCNPL4No
CSK	c-src tyrosine kinase	15	-1.73	0.00495	0.0632	0.0736	ENSG00000103653	ubt12tlW7_Z_FO_R78
SPTAN1	spectrin, alpha, non-erythrocytic 1	9	-1.73	0.00585	0.0691	0.0775		uJ5XT1h9IA2CSemXVc
PPP1R7	protein phosphatase 1, regulatory subunit 7	2	-1.73	0.00603	0.0706	0.104	ENSG00000115685	3i96OBhDdfiJ6Jhdhg
VKORC1	vitamin K epoxide reductase complex, subunit 1	16	-1.73	0.00637	0.0727	0.109		ZQ1BJM9r5N9xEcSc_8
CNPY2	canopy 2 homolog (zebrafish)	12	-1.73	0.00689	0.0762	0.107		9nnoojO4Wjgos6oEj4
CFDP1	craniofacial development protein 1	16	-1.73	0.00735	0.0795	0.0998	ENSG00000153774	BeoifQooIqj64IHpTU
TTYH2	tweety homolog 2 (Drosophila)	17	-1.73	0.00739	0.0796	0.118	ENSG00000141540	66Ekq73SdUmCXUQSDo
PHF23	PHD finger protein 23	17	-1.73	0.0112	0.102	0.116	ENSG00000040633	EXpQuKCgJICuGPdHRc
ACYP1	acylphosphatase 1, erythrocyte (common) type	14	-1.73	0.0137	0.115	0.113	ENSG00000119640	ua6oIQoq,iTpIKARXg
SUPT3H	suppressor of Ty 3 homolog (S, cerevisiae)	6	-1.73	0.0167	0.129	0.129	ENSG00000196284	0licV96Tcx,dSwOKBY
G3BP1	GTPase activating protein (SH3 domain) binding protein 1	5	-1.73	0.0208	0.147	0.12	ENSG00000145907	uCCHYnlKgphYYjDZfY
ANAPC13	anaphase promoting complex subunit 13	3	-1.72	9.51e-05	0.00729	0.0561	ENSG00000129055	9Jf90CV,S8QUVRzoNI
BTBD2	BTB (POZ) domain containing 2	19	-1.72	0.00014	0.00882	0.0529		TUCU6iq7XXSFOVUjj8
MED4	mediator complex subunit 4	13	-1.72	0.000158	0.00932	0.0686	ENSG00000136146	BkFP31fRfXffEvVSi0
NEK1	NIMA-related kinase 1	4	-1.72	0.000225	0.0112	0.102	ENSG00000137601	uRDOULMF6,byK7cS1I
CCBL1	cysteine conjugate-beta lyase, cytoplasmic	9	-1.72	0.000421	0.0152	0.0919	ENSG00000171097	oX1enTfpfqi_X8p_LU
MRE11A	MRE11 meiotic recombination 11 homolog A (S, cerevisiae)	11	-1.72	0.000453	0.0157	0.0963	ENSG00000020922	rreiH3FbJKB0CHnu0k
ZHX3	zinc fingers and homeoboxes 3	20	-1.72	0.000878	0.0226	0.105	ENSG00000174306	B_qeDdSl0YrVe6o55w
PYCR2	pyrroline-5-carboxylate reductase family, member 2	1	-1.72	0.000968	0.0239	0.0733	ENSG00000143811	WXtU76C_d4KrrI56CU
ARFIP1	ADP-ribosylation factor interacting protein 1	4	-1.72	0.00115	0.0263	0.108	ENSG00000164144	W6hLuusUoICKPoClLE
UBA5	ubiquitin-like modifier activating enzyme 5	3	-1.72	0.00124	0.0273	0.0997		iHl3kOH7LS6CLNH9V4
TTC1	tetratricopeptide repeat domain 1	5	-1.72	0.00143	0.0297	0.0897	ENSG00000113312	6entc7UoIJU,vinhfU
TMCC1	transmembrane and coiled-coil domain family 1	3	-1.72	0.00154	0.031	0.132		ZRKQDzr1RFQFUDgF6g
UBN2	ubinuclein 2	7	-1.72	0.00156	0.0312	0.109		3SgzoQHnnHgV5HiWKw
ZNF133	zinc finger protein 133	20	-1.72	0.002	0.0361	0.116	ENSG00000125846	B0LdF0khEoIUbe1FEg
D2HGDH	D-2-hydroxyglutarate dehydrogenase	2	-1.72	0.00306	0.0467	0.0806	ENSG00000180902	xud4v2r3nXECBua55o
RAB22A	RAB22A, member RAS oncogene family	20	-1.72	0.00431	0.0579	0.0956	ENSG00000124209	xl68XtOg55Lrr_UJ94
NFATC3	nuclear factor of activated T-cells, cytoplasmic, calcineurin-dependent 3	16	-1.72	0.00484	0.0622	0.118	ENSG00000072736	xfn0viFxv_lLVJKCM0
SDHC	succinate dehydrogenase complex, subunit C, integral membrane protein, 15kDa	1	-1.72	0.00558	0.0674	0.0967		9q4J,q_UeXur_enwKE
IL23A	interleukin 23, alpha subunit p19	12	-1.72	0.00577	0.0685	0.128		0uSBVHgEfWO0LUvcak
LMTK3			-1.72	0.00789	0.0832	0.111	ENSG00000142235	rV6Kpd69AX2bpP9E88
C21orf33	chromosome 21 open reading frame 33	21	-1.72	0.00874	0.0884	0.114	ENSG00000160221	EhSABCutGFUl9O5iGk
NDUFA3	NADH dehydrogenase (ubiquinone) 1 alpha subcomplex, 3, 9kDa	19	-1.72	0.00928	0.0916	0.0814		EiECOnmItpl9dCDl6g
DARS2	aspartyl-tRNA synthetase 2, mitochondrial	1	-1.72	0.0105	0.0985	0.136	ENSG00000117593	NEx_V6cXRanvPnoNIo
DPEP2	dipeptidase 2	16	-1.72	0.0303	0.18	0.103	ENSG00000167261	fpRfVLXz3uneOFS8tc
METTL4	methyltransferase like 4	18	-1.71	1.42e-05	0.0031	0.0889	ENSG00000101574	Wf_S0NV51zX6VekBHo
SIRT5	sirtuin 5	6	-1.71	0.000391	0.0145	0.111	ENSG00000124523	fkEiHp63kCXAM7Xu6U
DUT	deoxyuridine triphosphatase	15	-1.71	0.000516	0.0168	0.0767	ENSG00000128951	xA4dV3ldlWZ3nFP18Y
EFCAB14	EF-hand calcium binding domain 14	1	-1.71	0.000635	0.0188	0.0605	ENSG00000159658	TtEvij,p7jqdMdMOl4
ZNF232	zinc finger protein 232	17	-1.71	0.000762	0.021	0.11	ENSG00000167840	3dInTyE2iL05SAIl9U
ATRIP	ATR interacting protein	3	-1.71	0.000975	0.0239	0.0925		T3uWaAWO6CFWK6Lung
COX10	cytochrome c oxidase assembly homolog 10 (yeast)	17	-1.71	0.00117	0.0266	0.0798	ENSG00000006695	rfV36eVUrPx7ogT5Mo
PSIP1	PC4 and SFRS1 interacting protein 1	9	-1.71	0.0012	0.0268	0.0701	ENSG00000164985	f4M8q0,pH3SQsox904
AC025335,1			-1.71	0.00215	0.0378	0.0956	ENSG00000179859	BVzqJCp4XuHv83UqUE
CWF19L2	CWF19-like 2, cell cycle control (S, pombe)	11	-1.71	0.00219	0.0382	0.108	ENSG00000152404	K9jjedE9ed3Fx9_s9Y
MFNG	MFNG O-fucosylpeptide 3-beta-N-acetylglucosaminyltransferase	22	-1.71	0.0027	0.0433	0.0658	ENSG00000100060	9VN9ecwO6u46ejeqSU
HNRNPUL2	heterogeneous nuclear ribonucleoprotein U-like 2	11	-1.71	0.00353	0.051	0.0759	ENSG00000214753	6JKSi6oSKiJ_4eoS4A
LOC606724	coronin, actin binding protein, 1A pseudogene	16	-1.71	0.00363	0.0519	0.0665		liiOaCdSlGuSidSCZ8
PIP5K1C	phosphatidylinositol-4-phosphate 5-kinase, type I, gamma	19	-1.71	0.0037	0.0527	0.109	ENSG00000186111	u65uENQJliGKue7V0A
FAM219B	family with sequence similarity 219, member B	15	-1.71	0.00389	0.0543	0.0994	ENSG00000178761	Wu17hRSKTiKhBEd,2c
FAHD1	fumarylacetoacetate hydrolase domain containing 1	16	-1.71	0.00403	0.0554	0.102	ENSG00000180185	TZQKi_ha8CAGOI2Kek
PLSCR3	phospholipid scramblase 3	17	-1.71	0.00478	0.0618	0.0674		oqV5fSeufnmPXuXzsE
GMPR2	guanosine monophosphate reductase 2	14	-1.71	0.0049	0.0627	0.0919	ENSG00000100938	TeREQDlQpHR6ooJCgk
WDR4	WD repeat domain 4	21	-1.71	0.0095	0.0928	0.118	ENSG00000160193	36FHzuY1uhR_bmN7aU
PLEKHA8P1	pleckstrin homology domain containing, family A member 8 pseudogene 1	12	-1.71	0.0113	0.103	0.112	ENSG00000134297	fitTqeg3jivs46eepI
PIGK	phosphatidylinositol glycan anchor biosynthesis, class K	1	-1.71	0.0136	0.115	0.128	ENSG00000142892	xngIek116qfz3qPOpE
RGS12	regulator of G-protein signaling 12	4	-1.71	0.0148	0.121	0.118	ENSG00000159788	iV1NbfroRe7p3Reb,g
ST8SIA4	ST8 alpha-N-acetyl-neuraminide alpha-2,8-sialyltransferase 4	5	-1.71	0.0161	0.127	0.12	ENSG00000113532	cS,0j7p1KX7v3T8LJE
SPG11	spastic paraplegia 11 (autosomal recessive)	15	-1.71	0.0172	0.131	0.113	ENSG00000104133	fgQ1ax7FM0tf7qyysk
LFNG	LFNG O-fucosylpeptide 3-beta-N-acetylglucosaminyltransferase	7	-1.71	0.0188	0.138	0.118	ENSG00000106003	upUk6dF7Vup7v377,0
FYN	FYN oncogene related to SRC, FGR, YES	6	-1.71	0.03	0.18	0.0914	ENSG00000010810	3SaBZUo0j5O4d4J4YE
TNFSF12	tumor necrosis factor (ligand) superfamily, member 12	17	-1.71	0.0319	0.186	0.128	ENSG00000239697	ER7He6kKOrUghVH0pE
ASB16-AS1	ASB16 antisense RNA 1	17	-1.7	4.5e-05	0.00538	0.0923	ENSG00000267080	KtXVEtx3t1FUK3r3g0
EXT2	exostosin 2	11	-1.7	0.000235	0.0113	0.0833	ENSG00000151348	lKLZ3J6xWwC_6g_4VU
RNASEH2C	ribonuclease H2, subunit C	11	-1.7	0.000572	0.0177	0.0952		KXnsIfi6Xh6uvuKOQo
MLL	myeloid/lymphoid or mixed-lineage leukemia (trithorax homolog, Drosophila)	11	-1.7	0.000817	0.0217	0.0871	ENSG00000118058	c57HuJV10d3FBXAV4o
APTX	aprataxin	9	-1.7	0.000851	0.0223	0.0816	ENSG00000137074	olE7204_J7gt9_he_0
SAP30L	SAP30-like	5	-1.7	0.00124	0.0272	0.0914		lq3rv_KyBUlypCM4Hs
MNAT1	menage a trois homolog 1, cyclin H assembly factor (Xenopus laevis)	14	-1.7	0.00158	0.0313	0.115	ENSG00000020426	NlS8FPzCP6F_ieBSok
TMEM50B	transmembrane protein 50B	21	-1.7	0.00169	0.0325	0.0735	ENSG00000142188	ruRIs4JL7ome5f7QjE
C7orf49	chromosome 7 open reading frame 49	7	-1.7	0.00201	0.0362	0.0987	ENSG00000122783	0kIqEolSCIR4oQiNEU
UQCC	ubiquinol-cytochrome c reductase complex chaperone	20	-1.7	0.0022	0.0383	0.0862	ENSG00000101019	EdPEnqRz8TAUieJSko
VEGFB	vascular endothelial growth factor B	11	-1.7	0.00273	0.0436	0.0609	ENSG00000173511	Zkw6j_p,rEIHuFVBXg
NPRL2	nitrogen permease regulator-like 2 (S, cerevisiae)	3	-1.7	0.00342	0.0501	0.0638	ENSG00000114388	cISk4nFOJ6OJp_AOFU
HDHD1	haloacid dehalogenase-like hydrolase domain containing 1	X	-1.7	0.00365	0.0521	0.105	ENSG00000130021	WnSV9cql3lf47X4nHc
CORO1A	coronin, actin binding protein, 1A	16	-1.7	0.00422	0.057	0.0665	ENSG00000102879	6jnqVddN1dCjpxsVUA
CHRNB1	cholinergic receptor, nicotinic, beta 1 (muscle)	17	-1.7	0.0043	0.0577	0.121	ENSG00000170175	ZeSTlS5RkSueFzLC58
SMC2	structural maintenance of chromosomes 2	9	-1.7	0.00535	0.0658	0.114	ENSG00000136824	KKAfnSrjDEvKLtKlTo
DHRS1	dehydrogenase/reductase (SDR family) member 1	14	-1.7	0.00628	0.0721	0.0811	ENSG00000157379	uzgiCV3nu7W64veq5k
BTBD7	BTB (POZ) domain containing 7	14	-1.7	0.00834	0.086	0.117	ENSG00000011114	3msULXnfY6rp4iMCvU
INSIG2	insulin induced gene 2	2	-1.7	0.00888	0.0891	0.13	ENSG00000125629	QiIO7e5O6U5,XIO0LI
ITPKB	inositol-trisphosphate 3-kinase B	1	-1.7	0.00905	0.09	0.116	ENSG00000143772	6VH6yAiVIJJXpXsI6E
NIPSNAP1	nipsnap homolog 1 (C, elegans)	22	-1.7	0.00956	0.0932	0.1	ENSG00000184117	TdVw_E9zSVBXT3kqUU
ZDHHC16	zinc finger, DHHC-type containing 16	10	-1.7	0.0115	0.104	0.134	ENSG00000171307	HYkdPedXO8,QqXUKkk
PUS3	pseudouridylate synthase 3	11	-1.7	0.0116	0.105	0.116	ENSG00000110060	xUyEP5SjcoFFw6yuhI
CHCHD4	coiled-coil-helix-coiled-coil-helix domain containing 4	3	-1.7	0.0156	0.125	0.109	ENSG00000163528	iqlTvRHp3S3LSuQ734
SLC39A3	solute carrier family 39 (zinc transporter), member 3	19	-1.7	0.022	0.151	0.0925	ENSG00000141873	TKe5VY1xFeJdIkecf8
TMEM99	transmembrane protein 99	17	-1.7	0.0257	0.166	0.106	ENSG00000167920	od3Qq3Rvkk98UilPqU
STON1	stonin 1	2	-1.7	0.029	0.176	0.144	ENSG00000243244	ThXe0pM7SnUd8KLS4U
HCP5			-1.7	0.0396	0.211	0.111	ENSG00000206337	ZUCXcuxfXXfHTU1S0E
ELMO1	engulfment and cell motility 1	7	-1.69	1.01e-05	0.00264	0.0797	ENSG00000155849	Q0qoYdwtn_66SSfINI
CYFIP2	cytoplasmic FMR1 interacting protein 2	5	-1.69	0.000148	0.00905	0.0451	ENSG00000055163	EqOhegEJF1UBE0UdXI
CC2D1B	coiled-coil and C2 domain containing 1B	1	-1.69	0.000355	0.014	0.0886	ENSG00000154222	Eojy4dF5L6iUnEFQNM
AP1G2	adaptor-related protein complex 1, gamma 2 subunit	14	-1.69	0.000478	0.0161	0.0685	ENSG00000213983	uRL1J2q6X1zRUnfSDU
TIA1	TIA1 cytotoxic granule-associated RNA binding protein	2	-1.69	0.000591	0.0181	0.0713		rpPv4ntU3Ue81f6v,w
RAB4B	RAB4B, member RAS oncogene family	19	-1.69	0.000743	0.0207	0.0861	ENSG00000167578	Q3iKW7XBeV6VaIJxvk
			-1.69	0.00101	0.0244	0.0856		xeekuIpwDpQfCUCewE
SNRPN	small nuclear ribonucleoprotein polypeptide N	15	-1.69	0.00105	0.025	0.0614		rrUXVUoObUUIXyTHvg
MSANTD4	Myb/SANT-like DNA-binding domain containing 4 with coiled-coils	11	-1.69	0.00112	0.0259	0.1	ENSG00000170903	H3iFCp_fheOP9fSd3g
SEC22B	SEC22 vesicle trafficking protein homolog B (S, cerevisiae) (gene/pseudogene)	1	-1.69	0.00112	0.0259	0.091	ENSG00000223380	BMozoilXp9OIECkpUo
SNUPN	snurportin 1	15	-1.69	0.00158	0.0313	0.0832		rVC_Cr31TJUhRXo5dM
VAMP8	vesicle-associated membrane protein 8	2	-1.69	0.002	0.0361	0.0594	ENSG00000118640	36eT9_rXyLqeiIXIqU
PPP3CB	protein phosphatase 3, catalytic subunit, beta isozyme	10	-1.69	0.00235	0.04	0.0786	ENSG00000107758	r_ul59XTlegxB0idSk
WDR7	WD repeat domain 7	18	-1.69	0.00284	0.0446	0.0982	ENSG00000091157	ciiQyV6lEJurKX9Gz0
FAM172A	family with sequence similarity 172, member A	5	-1.69	0.00307	0.0467	0.0803	ENSG00000113391	cKUjz5,on9zKxyU1bY
CTNS	cystinosin, lysosomal cystine transporter	17	-1.69	0.00315	0.0475	0.0938	ENSG00000040531	ZqrVKG5dMTh_J_0tR4
			-1.69	0.00379	0.0535	0.106		opRFfIASCoTopIIogU
TAMM41	TAM41, mitochondrial translocator assembly and maintenance protein, homolog (S, cerevisiae)	3	-1.69	0.00403	0.0554	0.0951		TnTjVh7ojuuYcpeCC0
THYN1	thymocyte nuclear protein 1	11	-1.69	0.00469	0.0611	0.0889	ENSG00000151500	llKTZKHTgjbgIp8VIU
BAZ2B	bromodomain adjacent to zinc finger domain, 2B	2	-1.69	0.00574	0.0683	0.102	ENSG00000123636	E7BR7v83Hu77rpe_ik
			-1.69	0.00574	0.0683	0.0715		NjuS6jJK0vjfeSgrkk
ZEB1-AS1	ZEB1 antisense RNA 1	10	-1.69	0.00612	0.071	0.114		lhXvfhLCsTDeX01fy0
UBE3C	ubiquitin protein ligase E3C	7	-1.69	0.00674	0.0751	0.106	ENSG00000009335	6cQEgJv0CbSe6iSLhU
ARAP1	ArfGAP with RhoGAP domain, ankyrin repeat and PH domain 1	11	-1.69	0.00948	0.0927	0.123	ENSG00000186635	TIHALnqe7q2qe7oSKo
			-1.69	0.00994	0.0955	0.102		3coApeCPVScxS3ouvs
SLC37A4	solute carrier family 37 (glucose-6-phosphate transporter), member 4	11	-1.69	0.0104	0.0979	0.113	ENSG00000137700	0h575QxdIdSoCIopTQ
IL2RG	interleukin 2 receptor, gamma	X	-1.69	0.0105	0.0985	0.116	ENSG00000147168	xVR7p4,oP_5VTsJFX0
CDK19	cyclin-dependent kinase 19	6	-1.69	0.011	0.101	0.0955	ENSG00000155111	EShicef6Jir9ef_L4U
HSPA4	heat shock 70kDa protein 4	5	-1.69	0.0122	0.108	0.137	ENSG00000170606	NV3_4qeiTpGk6PBGkg
AK2	adenylate kinase 2	1	-1.69	0.0147	0.12	0.117	ENSG00000004455	cOTVIVWO272Qk1ySX0
NUB1	negative regulator of ubiquitin-like proteins 1	7	-1.69	0.018	0.135	0.106	ENSG00000013374	9uj4uUrk1CH9XV9SCk
RALA	v-ral simian leukemia viral oncogene homolog A (ras related)	7	-1.69	0.022	0.151	0.104	ENSG00000006451	Bn_IX9d16seK5zglB4
DPH5	DPH5 homolog (S, cerevisiae)	1	-1.69	0.0296	0.178	0.0976	ENSG00000117543	rlKvolhhSAPkkpH8KQ
LEPR	leptin receptor	1	-1.69	0.0421	0.217	0.123	ENSG00000116678	u4Pif,lRI9_P7L7_ko
			-1.68	6.24e-05	0.00589	0.0838		6RNuV7oevq0ptH1_LA
KAT8	K(lysine) acetyltransferase 8	16	-1.68	8.26e-05	0.00676	0.0608		6l0LqRVUJEJC0J3UII
TRIP4	thyroid hormone receptor interactor 4	15	-1.68	0.000107	0.00766	0.0763	ENSG00000103671	3bSvt96nu6Fw_Hn7VI
GOLGA5	golgin A5	14	-1.68	0.00023	0.0112	0.0734	ENSG00000066455	okUYUFM6QOBQlS__S4
SLC33A1	solute carrier family 33 (acetyl-CoA transporter), member 1	3	-1.68	0.000276	0.0122	0.0874	ENSG00000169359	EeFAk7,CeQ5LLRq6wU
RPAP1	RNA polymerase II associated protein 1	15	-1.68	0.000292	0.0126	0.0901	ENSG00000103932	rpSGCBPu1w6ykohQok
EXTL2	exostosin-like glycosyltransferase 2	1	-1.68	0.000649	0.019	0.102	ENSG00000162694	6PJt7v0VPt7vy1_9FE
CUTC	cutC copper transporter homolog (E, coli)	10	-1.68	0.000739	0.0207	0.0787	ENSG00000119929	TnNkCBNeuyUhd3iITo
TRPT1	tRNA phosphotransferase 1	11	-1.68	0.000753	0.0208	0.0643	ENSG00000149743	xJV,X6euOCISLtIslU
TMX3	thioredoxin-related transmembrane protein 3	18	-1.68	0.000771	0.0212	0.0849	ENSG00000166479	TT9JiEC5O,82LFe5FE
SLC30A7	solute carrier family 30 (zinc transporter), member 7	1	-1.68	0.000808	0.0217	0.0649	ENSG00000162695	3VUgl8uFSN0FIh0IyU
ERMP1	endoplasmic reticulum metallopeptidase 1	9	-1.68	0.000871	0.0226	0.0881	ENSG00000099219	ijKPXwjvFFSqlEJSXk
RPL23AP7	ribosomal protein L23a pseudogene 7	2	-1.68	0.000877	0.0226	0.101		NWVlyKi6JiJcYcj_Tc
PPCS	phosphopantothenoylcysteine synthetase	1	-1.68	0.000987	0.0241	0.0658	ENSG00000127125	3DPr4OXOztKV7niU4o
ARID1B			-1.68	0.00107	0.0253	0.083	ENSG00000049618	6l1,Uz3RVYNCPxIJUY
PAPOLA	poly(A) polymerase alpha	14	-1.68	0.0011	0.0257	0.0614	ENSG00000090060	KXojSHvn9k47Oy7dOE
CAMK1D	uncharacterized LOC283070	10	-1.68	0.00114	0.0262	0.0785	ENSG00000183049	f3y1RvSuIIXQKxXe1I
ZNF160			-1.68	0.00115	0.0263	0.107	ENSG00000170949	KX_tLnryr9_uhHeSTU
MPHOSPH8	M-phase phosphoprotein 8	13	-1.68	0.00118	0.0266	0.0836	ENSG00000196199	Zoepovd9IWPXMd3_Ek
CDC26	cell division cycle 26	9	-1.68	0.00156	0.0311	0.0663		HeOfR_R3Ceg1Ad6,t0
WDR82	WD repeat domain 82	3	-1.68	0.00177	0.0333	0.0537	ENSG00000164091	EfRM3kFIklFCTx8kko
ME2	malic enzyme 2, NAD(+)-dependent, mitochondrial	18	-1.68	0.00195	0.0356	0.0821	ENSG00000082212	fSVsUTUojsALu,uDt8
ASCC3	activating signal cointegrator 1 complex subunit 3	6	-1.68	0.00223	0.0386	0.0894	ENSG00000112249	cXQU1KA_Eunks_HUuE
SERGEF	secretion regulating guanine nucleotide exchange factor	11	-1.68	0.00237	0.0401	0.0792	ENSG00000129158	rAlrkp3ntNtKHX7qe4
BRD8	bromodomain containing 8	5	-1.68	0.00246	0.041	0.0909	ENSG00000112983	3XvEjhMkXpxRJPuSKU
CDK20	cyclin-dependent kinase 20	9	-1.68	0.00303	0.0464	0.0981	ENSG00000156345	fV3kTinr8UE3HV0o4k
ANKMY1	ankyrin repeat and MYND domain containing 1	2	-1.68	0.00311	0.0472	0.0824	ENSG00000144504	KeRf6rTn_yS7dX5hdk
HCLS1	hematopoietic cell-specific Lyn substrate 1	3	-1.68	0.00373	0.053	0.0624	ENSG00000180353	Qu9eHX1Q4EXd5RVCd4
KDELC2	KDEL (Lys-Asp-Glu-Leu) containing 2	11	-1.68	0.00409	0.0559	0.115	ENSG00000178202	lSSXw3Ew99N2UPSWSU
WDR18	WD repeat domain 18	19	-1.68	0.0064	0.0727	0.0937	ENSG00000065268	itu9q,9d7h6lt_u3bo
ZADH2	zinc binding alcohol dehydrogenase domain containing 2	18	-1.68	0.00646	0.073	0.107		HP3Sbofd5O2p8q0Ulo
NEIL2	nei endonuclease VIII-like 2 (E, coli)	8	-1.68	0.00697	0.0768	0.106	ENSG00000154328	oeijUqOKMi6XiJLn6M
GPD1L	glycerol-3-phosphate dehydrogenase 1-like	3	-1.68	0.00775	0.0822	0.1	ENSG00000152642	3NRFCKu_44rlruQKgc
SON	SON DNA binding protein	21	-1.68	0.009	0.0899	0.0853	ENSG00000159140	xkcLXk9e8CUfq0wgqI
PARP4	poly (ADP-ribose) polymerase family, member 4	13	-1.68	0.00925	0.0914	0.0674	ENSG00000102699	xodSVMJHu1XfTItdTw
HMGN4	high mobility group nucleosomal binding domain 4	6	-1.68	0.0175	0.132	0.0891	ENSG00000182952	QXe3Us0UQD731_i7fo
FARS2	phenylalanyl-tRNA synthetase 2, mitochondrial	6	-1.68	0.0178	0.134	0.102	ENSG00000145982	xE1AhkQhSUecWTRsWU
ATP5L	ATP synthase, H+ transporting, mitochondrial Fo complex, subunit G	11	-1.68	0.0182	0.135	0.101	ENSG00000167283	ByLH7TfgzJdVCIgSro
			-1.68	0.0279	0.173	0.131		o1Ch9KjwZ75RenXSJo
CAMK2B	calcium/calmodulin-dependent protein kinase II beta	7	-1.68	0.0297	0.179	0.254	ENSG00000058404	iN3hNeB3uKKp0qFUgk
TECPR1	tectonin beta-propeller repeat containing 1	7	-1.68	0.039	0.209	0.0952	ENSG00000205356	E6p0qXfxTuS4U,dIko
ACSS2	acyl-CoA synthetase short-chain family member 2	20	-1.68	0.0399	0.211	0.107	ENSG00000131069	05VLSnQle6_ygwJe40
FLAD1	FAD1 flavin adenine dinucleotide synthetase homolog (S, cerevisiae)	1	-1.67	9.14e-06	0.00263	0.0571	ENSG00000160688	xeJUooRVExbUlzceiA
NFATC3	nuclear factor of activated T-cells, cytoplasmic, calcineurin-dependent 3	16	-1.67	3.16e-05	0.0047	0.0848	ENSG00000072736	0foEUlNK9JIgOlwUS4
PHF14	PHD finger protein 14	7	-1.67	3.54e-05	0.00496	0.0786	ENSG00000106443	BnaDuFKSokuE6CSM6U
ZSCAN5A	zinc finger and SCAN domain containing 5A	19	-1.67	8.08e-05	0.00672	0.0945	ENSG00000131848	TkKm3hESKi5XIzg_Uo
DET1	de-etiolated homolog 1 (Arabidopsis)	15	-1.67	0.000113	0.00789	0.0937	ENSG00000140543	lne8vUl5zF0jqIiUiI
MSTO1	misato homolog 1 (Drosophila)	1	-1.67	0.000129	0.00842	0.0757	ENSG00000125459	fYA66gFwgKKKns9HjU
DHRS12	dehydrogenase/reductase (SDR family) member 12	13	-1.67	0.000193	0.0102	0.0938	ENSG00000102796	ikknRF3ea9XdH,I2gk
FRMD8	FERM domain containing 8	11	-1.67	0.000199	0.0104	0.0575		6993jqamKu727jq_i4
LOC100132707	uncharacterized LOC100132707	7	-1.67	0.000246	0.0115	0.092		3nh56kokFE04SA5Kjc
RBM6	RNA binding motif protein 6	3	-1.67	0.000259	0.0118	0.0642	ENSG00000004534	0qVS76JdKCBSQCEtQY
ANKZF1	ankyrin repeat and zinc finger domain containing 1	2	-1.67	0.000409	0.015	0.0701	ENSG00000163516	Z56L7qk1dQpeHV,Rxc
ALDH3A2	aldehyde dehydrogenase 3 family, member A2	17	-1.67	0.000682	0.0195	0.0897	ENSG00000072210	9kvc5fonXh5Kh3tVEc
FNDC3A	fibronectin type III domain containing 3A	13	-1.67	0.000735	0.0206	0.0861	ENSG00000102531	QuUT_ksQOLeLsMlSI8
RECK	reversion-inducing-cysteine-rich protein with kazal motifs	9	-1.67	0.000786	0.0213	0.0952	ENSG00000122707	0kEp0etGj_7e4f_4Co
METTL23	methyltransferase like 23	17	-1.67	0.000891	0.0228	0.1	ENSG00000181038	xXpUsX_v0SCN3lKQpQ
AGXT2L2	alanine-glyoxylate aminotransferase 2-like 2	5	-1.67	0.00103	0.0247	0.0734	ENSG00000175309	EUlcJSV53lwux1IIB0
DGCR2	DiGeorge syndrome critical region gene 2	22	-1.67	0.00134	0.0286	0.0902	ENSG00000070413	Eoieh2dN735FFNSDlU
ARHGEF1	Rho guanine nucleotide exchange factor (GEF) 1	19	-1.67	0.00226	0.0389	0.0726	ENSG00000076928	ZTgknoovoooP_WXiFU
NCKAP1L	NCK-associated protein 1-like	12	-1.67	0.0025	0.0416	0.0713	ENSG00000123338	oQ1KniA2yJLikp6iTo
API5	apoptosis inhibitor 5	11	-1.67	0.00271	0.0434	0.07	ENSG00000166181	chScN6F0iMjSUulQJQ
ZNF407	zinc finger protein 407	18	-1.67	0.00284	0.0446	0.0894	ENSG00000215421	clJOt7v1_6PRe6V57o
MOGS	mannosyl-oligosaccharide glucosidase	2	-1.67	0.00288	0.0449	0.0992	ENSG00000115275	oBxen_okdRRzqTeirU
ZDHHC8	zinc finger, DHHC-type containing 8	22	-1.67	0.003	0.0461	0.0621	ENSG00000099904	6SoXiLCROEm3n5vu3s
SARM1	sterile alpha and TIR motif containing 1	17	-1.67	0.00307	0.0467	0.0996	ENSG00000004139	xJ7uFqLLR8Fzt1X10U
ZNF823	zinc finger protein 823	19	-1.67	0.00342	0.0501	0.125	ENSG00000197933	0jkhEFPkpUXG6zO0VI
COA5	cytochrome c oxidase assembly factor 5	2	-1.67	0.00355	0.0512	0.0842	ENSG00000183513	HF1uvR6LwJDapvsSdE
HINFP	histone H4 transcription factor	11	-1.67	0.0039	0.0543	0.118	ENSG00000172273	B_UOjl,KLrliJLutR0
ATF6B	activating transcription factor 6 beta	6	-1.67	0.00435	0.0583	0.112		QUrpSuoe,QP1eNVKfo
MUTYH	mutY homolog (E, coli)	1	-1.67	0.00452	0.0596	0.0758	ENSG00000132781	N6vUArVK7XdbktoAJU
NFATC3	nuclear factor of activated T-cells, cytoplasmic, calcineurin-dependent 3	16	-1.67	0.00617	0.0713	0.098	ENSG00000072736	9pSqrf3kX018M7RL_4
AKR7A2	aldo-keto reductase family 7, member A2 (aflatoxin aldehyde reductase)	1	-1.67	0.00732	0.0793	0.089	ENSG00000053371	QxHuArqq4tUfiZ9e_A
PRMT1	protein arginine methyltransferase 1	19	-1.67	0.0074	0.0797	0.0797	ENSG00000126457	BVBlCBBaheh9FNheh8
MRPL52			-1.67	0.0106	0.0987	0.134	ENSG00000172590	rqhJL,VL,pSktCX8Ek
TMEM216	transmembrane protein 216	11	-1.67	0.0113	0.103	0.0831	ENSG00000187049	T4kaIl0766v1IuO4CU
ECHS1	enoyl CoA hydratase, short chain, 1, mitochondrial	10	-1.67	0.0121	0.107	0.0984	ENSG00000127884	x3CPeeKJVZ61d6k57k
			-1.67	0.0122	0.107	0.107		3oX0vkt1F_aH6dD_7U
COMMD1	copper metabolism (Murr1) domain containing 1	2	-1.67	0.0142	0.118	0.104	ENSG00000173163	6ovovvgFCu1ONXVR4U
ABCF2	ATP-binding cassette, sub-family F (GCN20), member 2	7	-1.67	0.0172	0.131	0.138	ENSG00000033050	lXohNenxCiRdC1Ceug
ENOSF1	enolase superfamily member 1	18	-1.67	0.0178	0.134	0.104	ENSG00000132199	cXFjQji9JyC0xRXSg0
LINC00649			-1.67	0.018	0.135	0.103	ENSG00000237945	xqtVRX7f3O4j7PkqdE
MUM1	melanoma associated antigen (mutated) 1	19	-1.67	0.0191	0.139	0.123	ENSG00000160953	o1olldT7q9eIsoRPlM
PITPNC1	phosphatidylinositol transfer protein, cytoplasmic 1	17	-1.67	0.0219	0.151	0.123	ENSG00000154217	flIigl_8_pP44r_k6E
FKBP2	FK506 binding protein 2, 13kDa	11	-1.67	0.0221	0.152	0.0909	ENSG00000173486	65HEaoJ6COoSL_Ekl4
TRIM52	tripartite motif containing 52	5	-1.66	2.01e-05	0.00367	0.0679	ENSG00000183718	ZS6LveQJWPd5J,CHoQ
ANAPC4	anaphase promoting complex subunit 4	4	-1.66	8.22e-05	0.00676	0.0581	ENSG00000053900	Ni0ikiBQQnrnln8nUg
POLR3A	polymerase (RNA) III (DNA directed) polypeptide A, 155kDa	10	-1.66	8.31e-05	0.00677	0.0764	ENSG00000148606	9VqslPr36N7vIOLn9U
USP21	ubiquitin specific peptidase 21	1	-1.66	0.000219	0.0109	0.0825	ENSG00000143258	faIOVS7uFjtpIAdgsU
UBE2D2	ubiquitin-conjugating enzyme E2D 2	5	-1.66	0.000451	0.0157	0.0772	ENSG00000131508	Z5SATT07gcpC8X,9VU
FBXO22	F-box protein 22	15	-1.66	0.000632	0.0188	0.0933	ENSG00000167196	ZujesuJTfoV4IopBEU
SEP15	15 kDa selenoprotein	1	-1.66	0.000843	0.0222	0.0588	ENSG00000183291	fl07nu53_AoOEkhxAk
ANKIB1	ankyrin repeat and IBR domain containing 1	7	-1.66	0.000934	0.0234	0.0699		3X5F_5LNfz97nvd14k
EDF1	endothelial differentiation-related factor 1	9	-1.66	0.00108	0.0255	0.0528	ENSG00000107223	6Q4glErjZoc4iaGpTE
SLAIN1	SLAIN motif family, member 1	13	-1.66	0.00113	0.0259	0.0784	ENSG00000139737	faTTidPkfDF5Dv5x7E
EVI5L	ecotropic viral integration site 5-like	19	-1.66	0.00117	0.0265	0.0738	ENSG00000142459	QEZVcR5WUU,5EeXvRM
CCBL2	cysteine conjugate-beta lyase 2	1	-1.66	0.00147	0.0302	0.0798	ENSG00000137944	69QJLwVB1wQT,aqN4U
MIS18BP1	MIS18 binding protein 1	14	-1.66	0.00167	0.0323	0.0738	ENSG00000129534	6fhMoz,V3pxE9FxX70
TCAIM	T cell activation inhibitor, mitochondrial	3	-1.66	0.00201	0.0362	0.117	ENSG00000179152	TBVC6_Ou1UkSWIheN0
LYRM7	LYR motif containing 7	5	-1.66	0.00244	0.0409	0.0927		3e1_EI6ks4QCtek9xQ
ZNF589	zinc finger protein 589	3	-1.66	0.00263	0.0427	0.1	ENSG00000164048	0IKDp61Ip,7UdXdHoI
HAX1	HCLS1 associated protein X-1	1	-1.66	0.0035	0.0508	0.0764	ENSG00000143575	f66EuKloSIcSwVhGCQ
ZMIZ2	zinc finger, MIZ-type containing 2	7	-1.66	0.0036	0.0516	0.0911	ENSG00000122515	3coh6hCQCnkBBUglTU
PPP2CB	protein phosphatase 2, catalytic subunit, beta isozyme	8	-1.66	0.00402	0.0553	0.109	ENSG00000104695	l6HvQkACsHB59N1,5k
RFX7	regulatory factor X, 7	15	-1.66	0.00413	0.0563	0.0679		xuQAtI,VS7,vt77F54
MRPL24	mitochondrial ribosomal protein L24	1	-1.66	0.00424	0.0571	0.0903	ENSG00000143314	Wq626ip4ERPFnE_kIU
ZNF175	zinc finger protein 175	19	-1.66	0.0053	0.0655	0.126	ENSG00000105497	BEUotBAe6U_lAzpdUE
POMGNT1	protein O-linked mannose beta1,2-N-acetylglucosaminyltransferase	1	-1.66	0.00539	0.0661	0.0846	ENSG00000085998	QpUTnhEh0dIhXyEehQ
CCT7	chaperonin containing TCP1, subunit 7 (eta)	2	-1.66	0.00562	0.0675	0.0649	ENSG00000135624	lCf27qJSc65o0OZ4SQ
RAP2B	RAP2B, member of RAS oncogene family	3	-1.66	0.0064	0.0727	0.145	ENSG00000181467	u_Sff285N8PV0grVIE
FLYWCH2	FLYWCH family member 2	16	-1.66	0.00681	0.0756	0.105	ENSG00000162076	KIH_VXne6ZWkLV7Bfg
PDSS2	prenyl (decaprenyl) diphosphate synthase, subunit 2	6	-1.66	0.00686	0.076	0.109	ENSG00000164494	KH0kJLK,xwkjrakeSo
COPB2	coatomer protein complex, subunit beta 2 (beta prime)	3	-1.66	0.00714	0.078	0.0985	ENSG00000184432	EoBefdcda8_6XVESUE
ASF1A	ASF1 anti-silencing function 1 homolog A (S, cerevisiae)	6	-1.66	0.00901	0.0899	0.105	ENSG00000111875	fRF7LHfVT9d4R05IOI
PPP1R13B	protein phosphatase 1, regulatory subunit 13B	14	-1.66	0.0103	0.0976	0.102	ENSG00000088808	xOlnlJUhnnhnuwO5EM
TSPAN2	tetraspanin 2	1	-1.66	0.0114	0.104	0.12	ENSG00000134198	Q,iPIVATn,A7dOUKR4
DHPS	deoxyhypusine synthase	19	-1.66	0.0129	0.111	0.111	ENSG00000095059	KUOUF05oGqWHGe,E0E
C21orf33	chromosome 21 open reading frame 33	21	-1.66	0.0164	0.128	0.121	ENSG00000160221	6AguibteCi9RSlqCVM
C19orf60	chromosome 19 open reading frame 60	19	-1.66	0.0173	0.132	0.0727		cXyv45oN5YuOmnVSo4
AK2	adenylate kinase 2	1	-1.66	0.0184	0.136	0.126	ENSG00000004455	cU1e4pDq6g4yhKQIgk
DUSP23	dual specificity phosphatase 23	1	-1.66	0.0205	0.145	0.0899	ENSG00000158716	3FdydU_nghHgslRV5I
ASB13	ankyrin repeat and SOCS box containing 13	10	-1.66	0.0427	0.219	0.122	ENSG00000196372	HfTnpZbiv8dSb1ZT7Q
MAPK1	mitogen-activated protein kinase 1	22	-1.66	0.0431	0.22	0.136	ENSG00000100030	oxei,DEuJ3JCopnl,4
NDRG3	NDRG family member 3	20	-1.66	0.0491	0.237	0.139	ENSG00000101079	fiLu3U9dL1SAqiK,pc
ZNF197	zinc finger protein 197	3	-1.65	5.16e-05	0.00551	0.0819	ENSG00000186448	BU4qgLq4Kuc3_QfXuM
LY75	lymphocyte antigen 75	2	-1.65	0.000109	0.00777	0.0935		oRwh,XUIHCUH47gCRo
			-1.65	0.000135	0.00861	0.0754		0UkqxIqT_6iS8oBShs
NLRX1	NLR family member X1	11	-1.65	0.000231	0.0112	0.0774	ENSG00000160703	uo5XRPrn910105Vf5Q
PCYOX1	prenylcysteine oxidase 1	2	-1.65	0.00024	0.0114	0.075	ENSG00000116005	rfCEut0F_nkT6DReyo
FAM86C2P	family with sequence similarity 86, member A pseudogene	11	-1.65	0.000249	0.0115	0.0932		NpQtUVN7qwQqrvrvf8
CES2	carboxylesterase 2	16	-1.65	0.000333	0.0134	0.0713	ENSG00000172831	33dt4lVKX,Uf4qK59g
ENOX2	ecto-NOX disulfide-thiol exchanger 2	X	-1.65	0.000584	0.018	0.0988	ENSG00000165675	6X6y5U2kDZDpJO4uhQ
VIPAS39	VPS33B interacting protein, apical-basolateral polarity regulator, spe-39 homolog	14	-1.65	0.000648	0.019	0.0879	ENSG00000151445	6pchvu,XSU,1d55VL8
SEMA4F	sema domain, immunoglobulin domain (Ig), transmembrane domain (TM) and short cytoplasmic domain, (semaphorin) 4F	2	-1.65	0.000817	0.0217	0.0903	ENSG00000135622	x2ROncp9154tet_l7g
ANKAR	ankyrin and armadillo repeat containing	2	-1.65	0.000851	0.0223	0.11	ENSG00000151687	cFB_oBO1ICUFSJeSCk
XRCC1	X-ray repair complementing defective repair in Chinese hamster cells 1	19	-1.65	0.000969	0.0239	0.0838	ENSG00000073050	ZNUn_KKV46EFXV6T28
VRK3	vaccinia related kinase 3	19	-1.65	0.00119	0.0268	0.0962	ENSG00000105053	oOtSRbRd1WPNXfdI64
TUBG2	tubulin, gamma 2	17	-1.65	0.00128	0.0279	0.0934	ENSG00000037042	cU5edXeFSfRdOhBX34
			-1.65	0.0017	0.0326	0.0696		HgeOwl3_Xef7TlPCdE
B3GNT1	UDP-GlcNAc:betaGal beta-1,3-N-acetylglucosaminyltransferase 1	11	-1.65	0.00235	0.0399	0.108	ENSG00000174684	fnu6X4sDVvF3eJdrxU
CAPRIN2	caprin family member 2	12	-1.65	0.00279	0.0441	0.0943	ENSG00000110888	xoQoh1bJOFXujuUuEA
CAB39	calcium binding protein 39	2	-1.65	0.00296	0.0457	0.0622	ENSG00000135932	WkuK2yX,K6CC4q5Ju0
NECAP2	NECAP endocytosis associated 2	1	-1.65	0.00333	0.0492	0.072	ENSG00000157191	Q77TonuovpHe3nrpXc
TMEM179B	transmembrane protein 179B	11	-1.65	0.00358	0.0515	0.0661	ENSG00000185475	0qqATDhKVV1F315J78
ARHGAP30	Rho GTPase activating protein 30	1	-1.65	0.00459	0.0601	0.101	ENSG00000186517	fK9K7JtXor4e5QIqQ0
VEZF1	vascular endothelial zinc finger 1	17	-1.65	0.00523	0.065	0.0727	ENSG00000136451	oKnZ5_l5v5,8_7Nb1U
APAF1	apoptotic peptidase activating factor 1	12	-1.65	0.00538	0.066	0.086	ENSG00000120868	l46J5A,TpL05La0Ioo
			-1.65	0.00745	0.08	0.0644		cpagnAIQtQBIXoidfo
FYCO1	FYVE and coiled-coil domain containing 1	3	-1.65	0.0122	0.107	0.1	ENSG00000163820	0iEd5d66eSJDFQl0,o
SDHAF1	succinate dehydrogenase complex assembly factor 1	19	-1.65	0.0125	0.109	0.0951	ENSG00000205138	EG,6grleOJriCVoNV8
PPP1R3E			-1.65	0.0129	0.111	0.0998	ENSG00000235194	fVQNT77RSldUgXXS9c
C1orf86	chromosome 1 open reading frame 86	1	-1.65	0.0142	0.118	0.0996		ZiCpSdZmpNNXFI_Lv8
HSPA1L	heat shock 70kDa protein 1-like	6	-1.65	0.0163	0.128	0.136	ENSG00000204390	6ogot05FFzRHV0TXv0
			-1.65	0.0174	0.132	0.101		3KAjXEoOjXjjP6Se10
AHSA1	AHA1, activator of heat shock 90kDa protein ATPase homolog 1 (yeast)	14	-1.65	0.0181	0.135	0.0924	ENSG00000100591	iUU0X4X02EIGiIeJ7k
LOC100505715	uncharacterized LOC100505715	19	-1.65	0.0219	0.151	0.126		i3XHVN6_52uCyuJLnE
PCMTD2	protein-L-isoaspartate (D-aspartate) O-methyltransferase domain containing 2	20	-1.65	0.024	0.158	0.0977	ENSG00000203880	KSffqL56n0u3e6,RSc
EXOSC5	exosome component 5	19	-1.65	0.0313	0.184	0.133	ENSG00000077348	9cWoNnkim8dQieKQno
SARDH	sarcosine dehydrogenase	9	-1.65	0.037	0.203	0.14	ENSG00000123453	6zrlSnReC2V9hVBBCI
NIPSNAP3B	nipsnap homolog 3B (C, elegans)	9	-1.65	0.038	0.206	0.252	ENSG00000165028	WMAyTnqBeIKCv38seU
TNFRSF14	tumor necrosis factor receptor superfamily, member 14	1	-1.64	2.5e-06	0.00154	0.038	ENSG00000157873	rJQp6Hq_nku678ujFE
MARCH9	membrane-associated ring finger (C3HC4) 9	12	-1.64	0.000186	0.0102	0.0975	ENSG00000139266	u5yukkdYrNwKsheheU
FAM120A	family with sequence similarity 120A	9	-1.64	0.000316	0.013	0.0501	ENSG00000048828	6qL,lcHTo_5CDgee_o
MMS19	MMS19 nucleotide excision repair homolog (S, cerevisiae)	10	-1.64	0.000369	0.0143	0.057	ENSG00000155229	fUet3h5f1RIRJEDnKU
KRI1	KRI1 homolog (S, cerevisiae)	19	-1.64	0.000647	0.019	0.0772	ENSG00000129347	WnurCgttU,zo7oB4p4
ATRIP	ATR interacting protein	3	-1.64	0.00124	0.0273	0.0891		6gFjughViui7p4pXi4
TUT1	terminal uridylyl transferase 1, U6 snRNA-specific	11	-1.64	0.00127	0.0278	0.0893	ENSG00000149016	WK0VKJ4Ch4uumCIpSA
TMEM134	transmembrane protein 134	11	-1.64	0.00189	0.0349	0.0726	ENSG00000172663	W9xeVx9iC42aZJuhV8
RNF121	ring finger protein 121	11	-1.64	0.00204	0.0365	0.0899		WGCSjvtHVt4MCdTieo
ADCK1	aarF domain containing kinase 1	14	-1.64	0.00242	0.0406	0.0905	ENSG00000063761	6VRx9bwV9U_0I7lGrk
RNF34	ring finger protein 34, E3 ubiquitin protein ligase	12	-1.64	0.00278	0.0441	0.0728	ENSG00000170633	3YeUqXyHUTtT,70rMk
AUH	AU RNA binding protein/enoyl-CoA hydratase	9	-1.64	0.00319	0.0479	0.0975	ENSG00000148090	ihemIi,8XSoXvkOIuk
IRF3	interferon regulatory factor 3	19	-1.64	0.00326	0.0485	0.0812	ENSG00000126456	usqrl11eiDHuheRP1A
MYCBP2	MYC binding protein 2, E3 ubiquitin protein ligase	13	-1.64	0.0038	0.0535	0.076	ENSG00000005810	uiu,k7pTxbT6XuCT6E
GGACT	gamma-glutamylamine cyclotransferase	13	-1.64	0.0039	0.0543	0.109		Bx496XsFXiAlj,Eaeo
ANKRD17	ankyrin repeat domain 17	4	-1.64	0.00446	0.059	0.0918	ENSG00000132466	9R7Dp5xIjoU3000Uus
PTER	phosphotriesterase related	10	-1.64	0.00482	0.0621	0.131	ENSG00000165983	0XSlEh_yw0,gpdFy7U
WDR77	WD repeat domain 77	1	-1.64	0.00497	0.0634	0.109	ENSG00000116455	WAC,p_Xuw5UdX1V6dU
EDF1	endothelial differentiation-related factor 1	9	-1.64	0.00503	0.0635	0.0664	ENSG00000107223	NdCdaoChPoCVNiCqXI
TMEM69	transmembrane protein 69	1	-1.64	0.00534	0.0657	0.0827	ENSG00000159596	cekocNV9vnUUetOeOE
ORAOV1	oral cancer overexpressed 1	11	-1.64	0.00549	0.0667	0.0912	ENSG00000149716	NdK3qgt7npN10_5fTQ
NARS2	asparaginyl-tRNA synthetase 2, mitochondrial (putative)	11	-1.64	0.00604	0.0706	0.112	ENSG00000137513	QRsKOJ1ZCCKx8yQqh0
DDX54	DEAD (Asp-Glu-Ala-Asp) box polypeptide 54	12	-1.64	0.00812	0.0846	0.113	ENSG00000123064	cebiSEX0SfXZ57ReRw
MTHFSD	methenyltetrahydrofolate synthetase domain containing	16	-1.64	0.00882	0.0889	0.107	ENSG00000103248	0og6v01SXG0T_VLl84
ALDH3A2	aldehyde dehydrogenase 3 family, member A2	17	-1.64	0.00944	0.0925	0.105	ENSG00000072210	orHeeLqQp4IIpe6Dkk
BIN1	bridging integrator 1	2	-1.64	0.01	0.0959	0.0747	ENSG00000136717	QKpvdUCPK2,1AiWbVo
LCK	lymphocyte-specific protein tyrosine kinase	1	-1.64	0.01	0.0959	0.105	ENSG00000182866	r4h7UpJSvKUooU7g6o
ITGB3BP	integrin beta 3 binding protein (beta3-endonexin)	1	-1.64	0.0118	0.106	0.128	ENSG00000142856	rSh9dECTRtN_EnOD18
MLLT11	myeloid/lymphoid or mixed-lineage leukemia (trithorax homolog, Drosophila); translocated to, 11	1	-1.64	0.0124	0.109	0.0881	ENSG00000213190	rV99EXHR,EH_dcHur4
STT3A	STT3, subunit of the oligosaccharyltransferase complex, homolog A (S, cerevisiae)	11	-1.64	0.0167	0.129	0.123	ENSG00000134910	olCbXUp,hbtYDniPqA
FOXRED1	FAD-dependent oxidoreductase domain containing 1	11	-1.64	0.0185	0.137	0.103	ENSG00000110074	H6R4UoCHl3hXfJISJU
NDRG3	NDRG family member 3	20	-1.64	0.0284	0.175	0.103	ENSG00000101079	6ce8riotElISIs_eio
FUK	fucokinase	16	-1.63	0.000245	0.0115	0.0658	ENSG00000157353	KeU1Sl8HJAHGiblC4U
MMS19	MMS19 nucleotide excision repair homolog (S, cerevisiae)	10	-1.63	0.000246	0.0115	0.0571		uCqYznniq4uTOLuleI
MTFR1L	mitochondrial fission regulator 1-like	1	-1.63	0.000263	0.0119	0.0806		feBBQNxXUaV4pfNL1E
ZNF85	zinc finger protein 85	19	-1.63	0.000284	0.0123	0.111	ENSG00000105750	ZO6AJbwzedE3x0k0gI
TANGO6	transport and golgi organization 6 homolog (Drosophila)	16	-1.63	0.000516	0.0168	0.0937		ERnd6rhyNRKBQBkv1A
HNRNPA2B1	heterogeneous nuclear ribonucleoprotein A2/B1	7	-1.63	0.000647	0.019	0.0489	ENSG00000122566	0kuM6SCEUiSOSIlP_4
SUB1	SUB1 homolog (S, cerevisiae)	5	-1.63	0.000849	0.0223	0.0716	ENSG00000113387	3Tp_7gB4krv78VMu94
ADRBK1	adrenergic, beta, receptor kinase 1	11	-1.63	0.000854	0.0223	0.0507		fdW3HT1Wqb9,lj,4O4
N4BP2L2	NEDD4 binding protein 2-like 2	13	-1.63	0.000879	0.0226	0.0898		fVSQO8jLKzNLReqL,c
C11orf68	chromosome 11 open reading frame 68	11	-1.63	0.00101	0.0244	0.0826	ENSG00000175573	HVdKIiAHy59SV9_iX0
LIAS	lipoic acid synthetase	4	-1.63	0.00101	0.0244	0.0895	ENSG00000121897	Z9S8MEiuuUg5eh5Lo4
ZNF7	zinc finger protein 7	8	-1.63	0.00196	0.0357	0.0889	ENSG00000147789	oKlS6,xgzqDlegq1F8
TRIM27	tripartite motif containing 27	6	-1.63	0.00268	0.0432	0.103		6iEdgtIKeqSNH0JCVU
CCT7	chaperonin containing TCP1, subunit 7 (eta)	2	-1.63	0.0032	0.0479	0.0729	ENSG00000135624	9lSqrE6zoshNBBihPk
UBE2J2	ubiquitin-conjugating enzyme E2, J2	1	-1.63	0.00342	0.0501	0.0954	ENSG00000160087	ZGllpCAVFe1opqbiEI
SH2D3C	SH2 domain containing 3C	9	-1.63	0.00411	0.056	0.116	ENSG00000095370	NnGXIXnoCvURTtTTno
UGDH	UDP-glucose 6-dehydrogenase	4	-1.63	0.00446	0.059	0.098	ENSG00000109814	EVK3TX0oP_S9DiCKiE
ADCY7	adenylate cyclase 7	16	-1.63	0.0045	0.0593	0.0733	ENSG00000121281	HVpqp3XpC0oK,e_cMw
PARP10			-1.63	0.00499	0.0634	0.101	ENSG00000178685	ZjpTCmu9ukaueHphxo
TMEM128	transmembrane protein 128	4	-1.63	0.00505	0.0636	0.107	ENSG00000132406	63v4t,ogLr9PsrEy5E
RP11-597K23,1			-1.63	0.0052	0.0647	0.111	ENSG00000259622	fQgp0K1QK66Q4LArRE
ZMYM3	zinc finger, MYM-type 3	X	-1.63	0.0056	0.0674	0.108	ENSG00000147130	EOSjqN7rQKEpiie6mQ
FLOT2	flotillin 2	17	-1.63	0.00614	0.0712	0.0623	ENSG00000132589	xqn6O_R5VHl7V96wDA
MAP2K5	mitogen-activated protein kinase kinase 5	15	-1.63	0.00625	0.0718	0.101	ENSG00000137764	9VFKU1Uxfev4KZ4R6Q
SAE1	SUMO1 activating enzyme subunit 1	19	-1.63	0.00766	0.0815	0.0678	ENSG00000142230	35p0LR0invk,SpzvrU
CCDC25	coiled-coil domain containing 25	8	-1.63	0.00793	0.0835	0.0849	ENSG00000147419	Q9eWpG7i9JupCIf85E
TMEM173	transmembrane protein 173	5	-1.63	0.00901	0.0899	0.0794	ENSG00000184584	c0eXxdXRr77ih4u7oI
NARG2	NMDA receptor regulated 2	15	-1.63	0.01	0.0959	0.103	ENSG00000128915	iv_vuDT_UmJQqIpKj0
FAN1	myotubularin related protein 10	15	-1.63	0.0103	0.0973	0.0789	ENSG00000198690	Bq5jX_ewHoiFLVASKo
NMNAT3	nicotinamide nucleotide adenylyltransferase 3	3	-1.63	0.0109	0.1	0.116	ENSG00000163864	HkwCWqdeP1K,cAKB4o
PTGES2	prostaglandin E synthase 2	9	-1.63	0.0119	0.106	0.104	ENSG00000148334	xXr1R31Ql1ah6hO,kM
DDX60L	DEAD (Asp-Glu-Ala-Asp) box polypeptide 60-like	4	-1.63	0.0129	0.112	0.105		QjpTeSFCCQldBIHg3E
POLD4	polymerase (DNA-directed), delta 4, accessory subunit	11	-1.63	0.0132	0.113	0.109		HrtIp0HXU3BSSnVItU
PEX11B	peroxisomal biogenesis factor 11 beta	1	-1.63	0.015	0.122	0.0708	ENSG00000131779	fXfXV87cXRQXZ00,pU
			-1.63	0.016	0.126	0.133		3hCCnQrVArrpDgsCtI
NIN	ninein (GSK3B interacting protein)	14	-1.63	0.016	0.126	0.103	ENSG00000100503	BkZI9cSCj6kXuAHqec
PTRH1	peptidyl-tRNA hydrolase 1 homolog (S, cerevisiae)	9	-1.63	0.0163	0.128	0.14	ENSG00000187024	oSqUQ6LW9eTyeXQdQ4
DCAKD	dephospho-CoA kinase domain containing	17	-1.63	0.0174	0.132	0.112	ENSG00000172992	Nu3z03e73y5Il6Vnvo
ZNF626	zinc finger protein 626	19	-1.63	0.0206	0.146	0.129		oOnzp2j3VSDW7PAkSk
S1PR4	sphingosine-1-phosphate receptor 4	19	-1.63	0.0237	0.157	0.107	ENSG00000125910	BJuaJN4L5Lfm7o65JQ
LAT	linker for activation of T cells	16	-1.63	0.0325	0.188	0.0751		9lelUlcd7sMgwKXm7s
PIGP	phosphatidylinositol glycan anchor biosynthesis, class P	21	-1.63	0.0353	0.197	0.108	ENSG00000185808	cnfv6jwTjixd1HYdTU
ODF2L	outer dense fiber of sperm tails 2-like	1	-1.63	0.0475	0.233	0.113	ENSG00000122417	BuSFKBEU8qJ9KlK_Og
REV1	REV1, polymerase (DNA directed)	2	-1.62	0.000328	0.0134	0.066	ENSG00000135945	liXjnd4ye5TC5_4rP4
ZNF841	zinc finger protein 841	19	-1.62	0.000706	0.0199	0.0952		3X10r9WIq4EhtJlO,U
UPF3A	UPF3 regulator of nonsense transcripts homolog A (yeast)	13	-1.62	0.000868	0.0226	0.0692		upd4lOu2Lgiy9_,vEE
IL37	interleukin 37	2	-1.62	0.000946	0.0236	0.114	ENSG00000125571	N9,k8l01_J0l3miAoI
ZNF77	zinc finger protein 77	19	-1.62	0.000996	0.0243	0.104	ENSG00000175691	BseDuoCXEvvXbV9u5E
TMEM134	transmembrane protein 134	11	-1.62	0.00111	0.0258	0.069	ENSG00000172663	6uN9Nx5mtCpRap9S98
FAM229B	family with sequence similarity 229, member B	6	-1.62	0.00156	0.0311	0.103	ENSG00000203778	KyojqDIeCHHeh_VwSI
SEPT2	septin 2	2	-1.62	0.00188	0.0348	0.0508	ENSG00000168385	9KihUR5xH3jVf6,xxU
VAV1	vav 1 guanine nucleotide exchange factor	19	-1.62	0.00225	0.0389	0.0749	ENSG00000141968	u0I18EIKhJCnrpiqI0
KLHDC4	kelch domain containing 4	16	-1.62	0.00231	0.0396	0.0748		QSruB,dU6,Ld4ZpHqU
RBM15B	RNA binding motif protein 15B	3	-1.62	0.00259	0.0425	0.0999	ENSG00000179837	0eVScSIaWA5,R18n_U
ATF6B	activating transcription factor 6 beta	6	-1.62	0.00294	0.0455	0.0981		EVaqHOKI45I2LuK06E
OGG1	8-oxoguanine DNA glycosylase	3	-1.62	0.00303	0.0464	0.0963	ENSG00000114026	Zrp0gPUK7mHnmEIVTY
RAPGEF6	Rap guanine nucleotide exchange factor (GEF) 6	5	-1.62	0.00389	0.0543	0.0735		695JOXVUTdMkUr7t4U
ZNF621	zinc finger protein 621	3	-1.62	0.00415	0.0565	0.092	ENSG00000172888	xkFFEWNPSSU0EuKQh4
CLSTN1	calsyntenin 1	1	-1.62	0.00459	0.0601	0.0676	ENSG00000171603	ohXh5y94oR66e5zu6U
CRHR1-IT1			-1.62	0.005	0.0634	0.088	ENSG00000204650	lojuI9UlRes_V2Ly6w
GTF2E1	general transcription factor IIE, polypeptide 1, alpha 56kDa	3	-1.62	0.00547	0.0666	0.123		iiHrXr,vV,rEhd_0uc
NR2C2AP	nuclear receptor 2C2-associated protein	19	-1.62	0.00851	0.0871	0.0871	ENSG00000184162	EkiF5PEiQJ6iBYodFU
PTPRO	protein tyrosine phosphatase, receptor type, O	12	-1.62	0.00898	0.0898	0.141	ENSG00000151490	lvrv31_lf_hw7x7UL0
FOXK1	forkhead box K1	7	-1.62	0.00929	0.0917	0.0813	ENSG00000164916	oo7gvetO0X5u3RXoos
CAT	catalase	11	-1.62	0.00969	0.094	0.0817	ENSG00000121691	xE,DEku00gjB_JFtOk
NOC3L	nucleolar complex associated 3 homolog (S, cerevisiae)	10	-1.62	0.0102	0.0971	0.101	ENSG00000173145	oEnPVM9yi6XCA5u,S4
CALCOCO1	calcium binding and coiled-coil domain 1	12	-1.62	0.0103	0.0976	0.0949	ENSG00000012822	fr13971VPh97lUVyX8
RFESD	Rieske (Fe-S) domain containing	5	-1.62	0.0108	0.1	0.117	ENSG00000175449	TqIzIo,46GFuzL_Vek
CENPB	centromere protein B, 80kDa	20	-1.62	0.0109	0.1	0.0751	ENSG00000125817	3qVItSW1J51,VL_P0M
DERA	deoxyribose-phosphate aldolase (putative)	12	-1.62	0.0109	0.101	0.0862	ENSG00000023697	3WVCS7lckigDkE3ZCY
			-1.62	0.0119	0.106	0.0857		iqt,idQAMBH1,ioiRE
MRPS21	mitochondrial ribosomal protein S21	1	-1.62	0.0125	0.109	0.0764	ENSG00000187145	fSh7jrEoKgboCZMShU
PPARA	peroxisome proliferator-activated receptor alpha	22	-1.62	0.0135	0.114	0.133	ENSG00000186951	NvhIBEZiDikjVIkKHo
PPIE	peptidylprolyl isomerase E (cyclophilin E)	1	-1.62	0.0152	0.123	0.11	ENSG00000084072	Wp6WTUjnXm947blThI
			-1.62	0.0164	0.128	0.117		To4On8wvS544PfTFWg
ATPAF1	ATP synthase mitochondrial F1 complex assembly factor 1	1	-1.62	0.0168	0.13	0.101	ENSG00000123472	lOVVIjl,LsLJ6fqs0k
DBNL	drebrin-like	7	-1.62	0.018	0.135	0.127	ENSG00000136279	oSqTeop3p5feT8,l,8
TSTD1	thiosulfate sulfurtransferase (rhodanese)-like domain containing 1	1	-1.62	0.0204	0.145	0.096		fJ5fUp,M954glAnoI4
C7orf55	chromosome 7 open reading frame 55	7	-1.62	0.0222	0.152	0.116	ENSG00000164898	u3QvlU0l6KgqeolOBM
UBL4A	ubiquitin-like 4A	X	-1.62	0.0301	0.18	0.123	ENSG00000102178	xSSuJD9FS7feXV3m_s
NUDT2	nudix (nucleoside diphosphate linked moiety X)-type motif 2	9	-1.62	0.0304	0.181	0.11	ENSG00000164978	Nf51Mil4nh6JItP59I
TMEM187	transmembrane protein 187	X	-1.62	0.0493	0.238	0.134		rm_BUqCBeeAFjhVST4
			-1.61	2.29e-05	0.00388	0.0829		rq1KDpCEJCNlPlB5IQ
			-1.61	0.000383	0.0145	0.082		WAd7tVolR0W3Tf11AU
C11orf49	chromosome 11 open reading frame 49	11	-1.61	0.00039	0.0145	0.0872	ENSG00000149179	EV0kO9Ih4X3Oj106d0
NR3C2	nuclear receptor subfamily 3, group C, member 2	4	-1.61	0.000799	0.0215	0.0801		xCEXl8uQqgF7gJ5HSI
TRIM56	tripartite motif containing 56	7	-1.61	0.000926	0.0233	0.0729	ENSG00000169871	KqUCK7yvQKeYIgynHo
PUS1	pseudouridylate synthase 1	12	-1.61	0.00101	0.0244	0.0587	ENSG00000177192	ZWm_wXShfV_ygSX92A
TRDMT1	tRNA aspartic acid methyltransferase 1	10	-1.61	0.00112	0.0259	0.101	ENSG00000107614	3eUffU5UigSUC8dC3o
FLJ33630	uncharacterized LOC644873	5	-1.61	0.0012	0.0268	0.0946		Wl5Ey4gj7k43uJ3FEU
			-1.61	0.00142	0.0296	0.0988		KVL9JCkA46h3QF1ddM
RAD51C	RAD51 homolog C (S, cerevisiae)	17	-1.61	0.00191	0.0351	0.0935	ENSG00000108384	fSl_fvXk8qgL6oTnnE
ZNF613	zinc finger protein 613	19	-1.61	0.00199	0.036	0.0953	ENSG00000176024	oub1CSIkCyU_4lJe_U
RASGRP2	RAS guanyl releasing protein 2 (calcium and DAG-regulated)	11	-1.61	0.00222	0.0385	0.0552	ENSG00000068831	BodPXl_iAMfQUiSol4
GALT	galactose-1-phosphate uridylyltransferase	9	-1.61	0.00225	0.0389	0.0797	ENSG00000213930	9,Vx1Op6TqnVEo0ino
ACOX3	acyl-CoA oxidase 3, pristanoyl	4	-1.61	0.00259	0.0425	0.0981		KkXuZcB54_l0H5UpoY
MLLT10	myeloid/lymphoid or mixed-lineage leukemia (trithorax homolog, Drosophila); translocated to, 10	10	-1.61	0.0026	0.0426	0.0708	ENSG00000078403	3iUZ,47hLFki49VR4o
SDCCAG3	serologically defined colon cancer antigen 3	9	-1.61	0.00275	0.0439	0.0757	ENSG00000165689	Q_NkItS7bldJS9_lFE
MPI	mannose phosphate isomerase	15	-1.61	0.00282	0.0444	0.104	ENSG00000178802	cdCVX1_d6FXysxXoIk
CSRNP2	cysteine-serine-rich nuclear protein 2	12	-1.61	0.00291	0.0452	0.103	ENSG00000110925	HJyl3jTIJIyfS1S3KU
ADD3	adducin 3 (gamma)	10	-1.61	0.00345	0.0503	0.0666	ENSG00000148700	Hjhn03v0QPS3QHS0WQ
ENGASE	endo-beta-N-acetylglucosaminidase	17	-1.61	0.00363	0.052	0.0864	ENSG00000167280	f_6qmSTUZfnlff04Lc
EXOC1	exocyst complex component 1	4	-1.61	0.00365	0.0521	0.0945	ENSG00000090989	xoT3o8_9ST5EtUcBfs
RALGDS	ral guanine nucleotide dissociation stimulator	9	-1.61	0.0045	0.0594	0.117		KRp8,fLUqIYtfNYDn4
ZNF318	zinc finger protein 318	6	-1.61	0.00618	0.0713	0.0808		HgdPV71EBUzs1,XQXU
SMIM11	small integral membrane protein 11	21	-1.61	0.00628	0.0721	0.113	ENSG00000205670	Eo5Qc7oEgu6ed66C6Q
TDRD3	tudor domain containing 3	13	-1.61	0.00637	0.0727	0.109	ENSG00000083544	KlT0BIpOooIKRcY0B0
			-1.61	0.00722	0.0785	0.0982		0jWt0neoqBqI75KZYg
SYCP2	synaptonemal complex protein 2	20	-1.61	0.00853	0.0872	0.103	ENSG00000196074	xo4ioFHME4tQlSCH3s
TIAL1	TIA1 cytotoxic granule-associated RNA binding protein-like 1	10	-1.61	0.0114	0.103	0.115	ENSG00000151923	BKi5A7,pDs9AOel6kU
CDK4	cyclin-dependent kinase 4	12	-1.61	0.0117	0.105	0.0917	ENSG00000135446	BoR4ipDf5fzd4pzoq0
KIAA0146	KIAA0146	8	-1.61	0.0117	0.105	0.122	ENSG00000164808	rJr5ZKN7gf5DunkKus
CD48	CD48 molecule	1	-1.61	0.013	0.112	0.0605	ENSG00000117091	9oSIezKeFIJOeeDzQY
SUMF1	sulfatase modifying factor 1	3	-1.61	0.0131	0.112	0.103	ENSG00000144455	KqS0wne,VXdVAl9JgY
TCFL5	transcription factor-like 5 (basic helix-loop-helix)	20	-1.61	0.0144	0.119	0.104	ENSG00000101190	0VX7Th3i0bnns_Qbko
TMEM223	transmembrane protein 223	11	-1.61	0.0148	0.121	0.106		x9f4JKzfk6VFquC1eU
ACN9	ACN9 homolog (S, cerevisiae)	7	-1.61	0.0163	0.128	0.123	ENSG00000196636	rVaF0DV6mFLG4CGD8o
TMEM116	transmembrane protein 116	12	-1.61	0.017	0.13	0.0888	ENSG00000198270	HkqnwPR6DUV4f9eUsc
			-1.61	0.0182	0.135	0.0749		Te4igCIKsom5XknoBU
TRAPPC1	trafficking protein particle complex 1	17	-1.61	0.02	0.143	0.103	ENSG00000170043	x453XXFIuCVEi1dRdQ
CEP68	centrosomal protein 68kDa	2	-1.61	0.0206	0.146	0.14	ENSG00000011523	QO1_oo2QJLeuJ6IlGQ
RBM43	RNA binding motif protein 43	2	-1.61	0.0215	0.149	0.0788		B0iRUYDid0C9ApOUgw
PSMA5	proteasome (prosome, macropain) subunit, alpha type, 5	1	-1.61	0.0251	0.163	0.098	ENSG00000143106	9ogng5BAT4nJRLkl6U
RGMB	RGM domain family, member B	5	-1.61	0.0276	0.172	0.108	ENSG00000174136	iVVBLu2Lf5AgF,I7r0
THEM4	thioesterase superfamily member 4	1	-1.61	0.0292	0.177	0.126	ENSG00000159445	xhQpT3XgLnKgontRl0
PAOX	polyamine oxidase (exo-N4-amino)	10	-1.61	0.0303	0.181	0.115	ENSG00000148832	u_J4hFI50aI56ETAkI
NUDT2	nudix (nucleoside diphosphate linked moiety X)-type motif 2	9	-1.61	0.0341	0.193	0.0825	ENSG00000164978	6upfcI4JRXStSoK_54
CHN2	chimerin 2	7	-1.61	0.0398	0.211	0.104	ENSG00000106069	xV7sX7V0,57hFeACeE
LYRM5	LYR motif containing 5	12	-1.61	0.0465	0.23	0.0935	ENSG00000205707	BOzotPH3hfgMl564ek
TMEM187	transmembrane protein 187	X	-1.61	0.0486	0.236	0.13	ENSG00000177854	W5qfa7oqui57jdhB8c
PWWP2A	PWWP domain containing 2A	5	-1.6	5.17e-05	0.00551	0.0798	ENSG00000170234	QUksf2p0fQgUjB3VAU
GTF3C2	general transcription factor IIIC, polypeptide 2, beta 110kDa	2	-1.6	0.000292	0.0126	0.0594		QUSEVxYyBLp0jfH514
EXOC2	exocyst complex component 2	6	-1.6	0.000376	0.0144	0.0796	ENSG00000112685	9SWTkflUT0eeHp9HoM
TRAPPC8	trafficking protein particle complex 8	18	-1.6	0.000394	0.0146	0.0605	ENSG00000153339	lpfvpLHXvCU8t3A9Sc
CUL4B	cullin 4B	X	-1.6	0.00044	0.0155	0.0801	ENSG00000158290	cvKKId_O0X0s34CatU
ASCC3	activating signal cointegrator 1 complex subunit 3	6	-1.6	0.000615	0.0185	0.081	ENSG00000112249	ZcHeWTAcwN7CusRJu0
PTBP3	polypyrimidine tract binding protein 3	9	-1.6	0.000678	0.0194	0.0481	ENSG00000119314	uJEnKJd4T7eu,xut70
NUMA1	nuclear mitotic apparatus protein 1	11	-1.6	0.000795	0.0215	0.0609	ENSG00000137497	ogqFMIospXr157Xrp4
GEMIN8	gem (nuclear organelle) associated protein 8	X	-1.6	0.000804	0.0216	0.0892	ENSG00000046647	upHkJRGtLvuHHQV1f4
ANKRD17	ankyrin repeat domain 17	4	-1.6	0.00112	0.0259	0.0823	ENSG00000132466	N3iD8AJRR71S0kzEJ0
GLT8D1	glycosyltransferase 8 domain containing 1	3	-1.6	0.00123	0.0272	0.0974	ENSG00000016864	r9SFQSkD0Fw1gjMWI0
ARHGEF19	Rho guanine nucleotide exchange factor (GEF) 19	1	-1.6	0.00139	0.0292	0.0858	ENSG00000142632	Hh6pXdf3O10NeXh360
SLC24A1	solute carrier family 24 (sodium/potassium/calcium exchanger), member 1	15	-1.6	0.00146	0.0301	0.105	ENSG00000074621	6gSfDNHp9IkA4nauHk
NVL	nuclear VCP-like	1	-1.6	0.00205	0.0366	0.0786	ENSG00000143748	ZU0JaSINVRGd4KFR,Q
ZNF224	zinc finger protein 224	19	-1.6	0.0021	0.0372	0.1	ENSG00000267680	HHbeFTSIZRJIgEXdA4
FAM86DP	family with sequence similarity 86, member D, pseudogene	3	-1.6	0.0022	0.0383	0.113		i3urBCqi6u9,0l_cB0
MAEA	macrophage erythroblast attacher	4	-1.6	0.00262	0.0426	0.103	ENSG00000090316	E_I714aUCK6KLV6Ips
MBNL3	muscleblind-like splicing regulator 3	X	-1.6	0.00278	0.0441	0.0766	ENSG00000076770	rVMsP9dQDkMnT1dB5I
MLYCD	malonyl-CoA decarboxylase	16	-1.6	0.0032	0.0479	0.112	ENSG00000103150	lN6TXXChapm6VIwgys
CCT4	chaperonin containing TCP1, subunit 4 (delta)	2	-1.6	0.00382	0.0537	0.0874	ENSG00000115484	3w41C6Rd3gXH_n6ink
MYOM1	myomesin 1	18	-1.6	0.00405	0.0556	0.104	ENSG00000101605	Kpbt27vvEiuO5,2Gpk
IFT74	intraflagellar transport 74 homolog (Chlamydomonas)	9	-1.6	0.00461	0.0603	0.0933	ENSG00000096872	rtR4C3cKCzXfnnAfrE
STAMBP	STAM binding protein	2	-1.6	0.00481	0.062	0.0949	ENSG00000124356	f17ZSAo,TURJCjUXe8
ME2	malic enzyme 2, NAD(+)-dependent, mitochondrial	18	-1.6	0.00586	0.0693	0.0826	ENSG00000082212	uXnlI7s4OlIN5NCV14
DDX17	DEAD (Asp-Glu-Ala-Asp) box helicase 17	22	-1.6	0.00599	0.0702	0.0836	ENSG00000100201	HiGe443h2CjmSI6_lI
BPNT1	3'(2'), 5'-bisphosphate nucleotidase 1	1	-1.6	0.00621	0.0715	0.118	ENSG00000162813	uotelEeKDzhxzkJYvU
KLHL42	kelch-like family member 42	12	-1.6	0.00716	0.0782	0.0896	ENSG00000087448	lgiQKueA4fsa_nrn90
PEX14	peroxisomal biogenesis factor 14	1	-1.6	0.00769	0.0817	0.114	ENSG00000142655	r05VttdUhA4BRnmfWM
ZNF507	zinc finger protein 507	19	-1.6	0.00771	0.0818	0.118	ENSG00000168813	ZAg1iToJ3IGzrUu6SU
CTSO	cathepsin O	4	-1.6	0.00798	0.0838	0.0948	ENSG00000256043	0ZS0gUNYAg7u_HSv6I
TP53I13	tumor protein p53 inducible protein 13	17	-1.6	0.00816	0.0848	0.0626	ENSG00000167543	311__vni6mlCqIAolk
RNF5P1	ring finger protein 5, E3 ubiquitin protein ligase pseudogene 1	8	-1.6	0.00831	0.0858	0.103	ENSG00000253570	Ec7efVlRdSUiiDSz4o
NEDD8	neural precursor cell expressed, developmentally down-regulated 8	14	-1.6	0.00848	0.0869	0.0616		cqX56cervL_S17ufV0
RNF5P1			-1.6	0.0102	0.0967	0.0895	ENSG00000253570	E9FNt9DlTiX9ZarErs
			-1.6	0.0121	0.107	0.0716		Bnsku19NSoLw6LfoV8
LPIN2	lipin 2	18	-1.6	0.0123	0.108	0.117	ENSG00000101577	QpHkrkpQV,AgwEKC0k
ANK3	ankyrin 3, node of Ranvier (ankyrin G)	10	-1.6	0.0126	0.109	0.117	ENSG00000151150	ijshF,SwlDT_wU9yS4
USE1	unconventional SNARE in the ER 1 homolog (S, cerevisiae)	19	-1.6	0.0129	0.112	0.0906	ENSG00000053501	WSJeI6GwoIgei6SrVI
PRIM1	primase, DNA, polypeptide 1 (49kDa)	12	-1.6	0.0202	0.144	0.109	ENSG00000198056	iFenouojznUse,1Gno
PPP2R3B	protein phosphatase 2, regulatory subunit B'', beta	X	-1.6	0.0211	0.148	0.12	ENSG00000167393	iJ3aHqILGaWKLGE164
ERP29	endoplasmic reticulum protein 29	12	-1.6	0.0221	0.152	0.082	ENSG00000089248	lvYRUsVca4gko4vQm0
PRMT2	protein arginine methyltransferase 2	21	-1.6	0.023	0.155	0.099	ENSG00000160310	c6eraJ1O9cJytytxHU
WDR20	WD repeat domain 20	14	-1.6	0.0236	0.157	0.109	ENSG00000140153	xLx,kjq7Ch06V3iuaY
C12orf65	chromosome 12 open reading frame 65	12	-1.6	0.0273	0.171	0.107	ENSG00000130921	xqCi_0_44pH6Kr3quU
PVRIG	poliovirus receptor related immunoglobulin domain containing	7	-1.6	0.0285	0.175	0.16		ifw9_pdQwu1TK7elKU
BMPR2	bone morphogenetic protein receptor, type II (serine/threonine kinase)	2	-1.6	0.0323	0.187	0.119	ENSG00000204217	od8q77LJ4BOiObJ7Tk
KATNBL1	katanin p80 subunit B-like 1	15	-1.59	9.65e-06	0.00264	0.0755	ENSG00000134152	Be4,iK4vPwilL,ShOo
LAMP1	lysosomal-associated membrane protein 1	13	-1.59	3.68e-05	0.00499	0.0402		xaRtfpt3Dt5J0KnpH8
SLC22A5	solute carrier family 22 (organic cation/carnitine transporter), member 5	5	-1.59	0.000316	0.013	0.0899	ENSG00000197375	reuQpfFJXJdyR93C5Q
SEC63	SEC63 homolog (S, cerevisiae)	6	-1.59	0.000374	0.0144	0.0958	ENSG00000025796	rVKLiKj9V0yxB6CjLk
ATMIN	ATM interactor	16	-1.59	0.000388	0.0145	0.0803	ENSG00000166454	KpwvUtCyg0uSXsL3UQ
PIGN	phosphatidylinositol glycan anchor biosynthesis, class N	18	-1.59	0.000394	0.0146	0.0751	ENSG00000197563	BSQ3rVS2RB9UTFSKIk
C16orf52	chromosome 16 open reading frame 52	16	-1.59	0.000513	0.0168	0.0783	ENSG00000185716	lg,VTodSNfxx4HRKns
APTX			-1.59	0.000626	0.0187	0.0776	ENSG00000137074	Hjruqr6L,fcMWKvXp4
NT5DC1	5'-nucleotidase domain containing 1	6	-1.59	0.000637	0.0188	0.0671	ENSG00000178425	QSk5xDUoe673O5bs60
LIG4	ligase IV, DNA, ATP-dependent	13	-1.59	0.000791	0.0214	0.103	ENSG00000174405	9xJc3ThTPgOxoP41OY
PTBP3	polypyrimidine tract binding protein 3	9	-1.59	0.00127	0.0278	0.0518	ENSG00000119314	Z_jCSSxSf0,sEt7pPo
AGXT2L2	alanine-glyoxylate aminotransferase 2-like 2	5	-1.59	0.00174	0.033	0.0824	ENSG00000175309	T5I4jUr6f6WrKQkfeo
UBA5	ubiquitin-like modifier activating enzyme 5	3	-1.59	0.00176	0.0332	0.096	ENSG00000081307	Qv6IdMDFOSuwUeUMp4
RASGRP2	RAS guanyl releasing protein 2 (calcium and DAG-regulated)	11	-1.59	0.00208	0.0371	0.0537	ENSG00000068831	9KKxIa6KOq7_E1H7DI
PHF11	PHD finger protein 11	13	-1.59	0.00248	0.0413	0.0544	ENSG00000136147	fctt136XSSd9XvfHr4
CRLS1	cardiolipin synthase 1	20	-1.59	0.00283	0.0445	0.0624	ENSG00000088766	iuDEktS8N_ukn3_knU
OGFOD1	2-oxoglutarate and iron-dependent oxygenase domain containing 1	16	-1.59	0.00303	0.0464	0.0755	ENSG00000087263	ThEuLTRP11R5e6X71E
SDR39U1	short chain dehydrogenase/reductase family 39U, member 1	14	-1.59	0.00322	0.0481	0.085		oJ54OUikYLhvrdWAlY
DTX2	deltex homolog 2 (Drosophila)	7	-1.59	0.00408	0.0558	0.0814	ENSG00000091073	lSXoam6verSff8XQ,4
CTC1			-1.59	0.0055	0.0668	0.0801	ENSG00000178971	cEKReT0SmleJF6veH8
CAPRIN2	caprin family member 2	12	-1.59	0.00614	0.0712	0.0857	ENSG00000110888	uSd9SohSM68beRKokM
GLYCTK	glycerate kinase	3	-1.59	0.00717	0.0782	0.0922	ENSG00000168237	KeaXa46TK0T,qL0iik
HDGFRP2	hepatoma-derived growth factor-related protein 2	19	-1.59	0.00798	0.0838	0.104	ENSG00000167674	WJWhuCK5eDlciieoFc
BCAT2	branched chain amino-acid transaminase 2, mitochondrial	19	-1.59	0.00816	0.0848	0.0938	ENSG00000105552	xsk3bRlJHZdXFDh0Xg
KPNA5	karyopherin alpha 5 (importin alpha 6)	6	-1.59	0.0107	0.0992	0.113	ENSG00000196911	Wk4n1OuC33sUORSIOU
CBL	Cbl proto-oncogene, E3 ubiquitin protein ligase	11	-1.59	0.0119	0.106	0.0921	ENSG00000110395	6qCpJCgTqFIJe10sO4
C22orf15	chromosome 22 open reading frame 15	22	-1.59	0.0121	0.107	0.138	ENSG00000169314	okR7LiE1NeFUXTSUqI
ATPIF1	ATPase inhibitory factor 1	1	-1.59	0.0132	0.113	0.078	ENSG00000130770	0glrql9oCIiSngigYw
AK2	adenylate kinase 2	1	-1.59	0.0133	0.113	0.098	ENSG00000004455	lLhQjHTur6HlShEkjk
CDH7	cadherin 7, type 2	18	-1.59	0.0142	0.118	0.177	ENSG00000081138	WSWJkb39o5EZWrV6bc
ITK	IL2-inducible T-cell kinase	5	-1.59	0.0147	0.121	0.08	ENSG00000113263	H30XXrlc1ZAOp9eXr8
KLF12	Kruppel-like factor 12	13	-1.59	0.0181	0.135	0.0978	ENSG00000118922	xUiitcRPAowJVUuOek
GMPPA	GDP-mannose pyrophosphorylase A	2	-1.59	0.0187	0.138	0.112	ENSG00000144591	HV5YrnTXgdj73lEQok
METTL5	methyltransferase like 5	2	-1.59	0.0213	0.149	0.109	ENSG00000138382	Ktvkjco7r7osfJNoHk
PNKD	paroxysmal nonkinesigenic dyskinesia	2	-1.59	0.0258	0.166	0.163	ENSG00000127838	lSKkKKBeBVzVaJ6DE8
CCDC91	coiled-coil domain containing 91	12	-1.59	0.026	0.167	0.113	ENSG00000123106	rYzjIg09aTxcF33kvo
LARP1	La ribonucleoprotein domain family, member 1	5	-1.59	0.0263	0.168	0.121	ENSG00000155506	63pFdeDoFUixde7oKs
TAF15	TAF15 RNA polymerase II, TATA box binding protein (TBP)-associated factor, 68kDa	17	-1.59	0.0274	0.171	0.0999	ENSG00000172660	0OiiFiiunOiiNiunOg
CTPS2	CTP synthase 2	X	-1.59	0.03	0.18	0.125	ENSG00000047230	oXcV9m5,t6gt,6VTtI
ENDOD1	endonuclease domain containing 1	11	-1.59	0.0384	0.208	0.121		lfnune873il_o8l310
ADAM10	ADAM metallopeptidase domain 10	15	-1.59	0.0424	0.218	0.107	ENSG00000137845	ig66z0utSj3sOfxEpI
SIPA1	signal-induced proliferation-associated 1	11	-1.59	0.0437	0.222	0.116	ENSG00000213445	ufotTnSgnkooXkgogo
ACBD4	acyl-CoA binding domain containing 4	17	-1.58	8.38e-07	0.000865	0.0702		TKK_J34kL6h_p6pegg
DUSP28	dual specificity phosphatase 28	2	-1.58	0.000188	0.0102	0.0563	ENSG00000188542	ridVPYpfRLtFRPRd,U
MBNL3			-1.58	0.00024	0.0114	0.0821	ENSG00000076770	KpKk1rkC5BITIREDUs
HMHA1	histocompatibility (minor) HA-1	19	-1.58	0.000244	0.0115	0.0482	ENSG00000180448	TPeolujqponqv65L9Q
FAM220A	family with sequence similarity 220, member A	7	-1.58	0.000436	0.0155	0.0647		xVf19R_A5D8hIpXuuA
TRMT1L	tRNA methyltransferase 1 homolog (S, cerevisiae)-like	1	-1.58	0.000622	0.0186	0.0988	ENSG00000121486	9rKay,IHeNKxxNBQCI
TRAPPC3	trafficking protein particle complex 3	1	-1.58	0.00075	0.0208	0.0568	ENSG00000054116	Q6glFSt09dXnvopBN0
MEN1	multiple endocrine neoplasia I	11	-1.58	0.000867	0.0225	0.094	ENSG00000133895	3hEAdZVSXOJNeJVld8
CNOT7	CCR4-NOT transcription complex, subunit 7	8	-1.58	0.00109	0.0257	0.0619	ENSG00000198791	igaMoUQTSko3j0_dEo
AQR	aquarius homolog (mouse)	15	-1.58	0.00136	0.0288	0.102	ENSG00000021776	9eh8FGDFfi7UD6goH4
COX15	cytochrome c oxidase assembly homolog 15 (yeast)	10	-1.58	0.00136	0.0288	0.0826	ENSG00000014919	Wd2fnd3RTuER6dV9F8
SNUPN	snurportin 1	15	-1.58	0.00196	0.0357	0.0718		udUL4KvfVMlSFFejl0
HEATR5B	HEAT repeat containing 5B	2	-1.58	0.00207	0.0369	0.0729	ENSG00000008869	up5SEFJVZTE95FBDwk
DENR	density-regulated protein	12	-1.58	0.00221	0.0383	0.0602	ENSG00000139726	3t7554CO3u5ezQTuH0
IPO13	importin 13	1	-1.58	0.00241	0.0406	0.0884	ENSG00000117408	9EIpq4KI64KL0R57lo
GOSR2	golgi SNAP receptor complex member 2	17	-1.58	0.00316	0.0477	0.11		6nmuUqFyZKH,rDUwDo
TAPT1-AS1	TAPT1 antisense RNA 1 (head to head)	4	-1.58	0.00409	0.0559	0.0858	ENSG00000263327	xSiegqyg1QPe_XCklI
GANAB	glucosidase, alpha; neutral AB	11	-1.58	0.00471	0.0612	0.0717	ENSG00000089597	uCXirqqI407udqvp6A
RNF214	ring finger protein 214	11	-1.58	0.0048	0.062	0.105	ENSG00000167257	9XnUelQNLFUO9_X3lQ
ITGA4	integrin, alpha 4 (antigen CD49D, alpha 4 subunit of VLA-4 receptor)	2	-1.58	0.00491	0.0629	0.0745	ENSG00000115232	fxTO5_XSwDgVR6upIo
RFESD	Rieske (Fe-S) domain containing	5	-1.58	0.00504	0.0636	0.108		WpI34LCglIRJ55UlOI
TDP1	tyrosyl-DNA phosphodiesterase 1	14	-1.58	0.00506	0.0637	0.0696	ENSG00000042088	WKnkqXVF9QSEp3ns3s
PARP11	poly (ADP-ribose) polymerase family, member 11	12	-1.58	0.00533	0.0657	0.115	ENSG00000111224	6hygVInCze4pDd5gZ4
SDHC	succinate dehydrogenase complex, subunit C, integral membrane protein, 15kDa	1	-1.58	0.00559	0.0674	0.109		NdcX191w_7xCKSUyQg
PGBD2	piggyBac transposable element derived 2	1	-1.58	0.00584	0.0691	0.0967	ENSG00000185220	Kf_KjDeX7Py0ipyK5I
TTF2	transcription termination factor, RNA polymerase II	1	-1.58	0.00616	0.0712	0.0859	ENSG00000116830	cSU3eS93S5KS99d0p4
MDFIC	MyoD family inhibitor domain containing	7	-1.58	0.00636	0.0727	0.0925	ENSG00000135272	cSHeDlh7uh3fXSHuqE
SIGIRR	single immunoglobulin and toll-interleukin 1 receptor (TIR) domain	11	-1.58	0.00642	0.0728	0.0711	ENSG00000185187	96pfRedTUgTSfddfR0
ZFP3	ZFP3 zinc finger protein	17	-1.58	0.00767	0.0815	0.0999	ENSG00000180787	Kl1d9h8fqLSTeFEtuE
SLC25A4	solute carrier family 25 (mitochondrial carrier; adenine nucleotide translocator), member 4	4	-1.58	0.00821	0.0852	0.107	ENSG00000151729	rZKnrtcVf4R722yDjg
PIK3CD	phosphatidylinositol-4,5-bisphosphate 3-kinase, catalytic subunit delta	1	-1.58	0.00877	0.0887	0.0624	ENSG00000171608	cJ3vePRSq1tLLT5RWY
WIPI2	WD repeat domain, phosphoinositide interacting 2	7	-1.58	0.00885	0.089	0.0884	ENSG00000157954	ZoF6LQAgefS1WexZeU
ERCC2	excision repair cross-complementing rodent repair deficiency, complementation group 2	19	-1.58	0.00956	0.0932	0.109	ENSG00000104884	iCx9eaSOkSV9RaijSc
SDHAF1	succinate dehydrogenase complex assembly factor 1	19	-1.58	0.00975	0.0943	0.107		f9Ul4YaYS1CgVUYSRo
IL10RB	interleukin 10 receptor, beta	21	-1.58	0.0122	0.108	0.0809	ENSG00000243646	HHQq60nQ5xEiRof_j0
HAGH	hydroxyacylglutathione hydrolase	16	-1.58	0.013	0.112	0.0926	ENSG00000063854	NpZXkX0mj_qPKd,ysE
LCLAT1	lysocardiolipin acyltransferase 1	2	-1.58	0.0134	0.114	0.127		Et3AR60eySsBHHcG6I
COX11	cytochrome c oxidase assembly homolog 11 (yeast)	17	-1.58	0.0142	0.118	0.125	ENSG00000166260	WVT1_MHd_38eoJ6ItE
RBBP9	retinoblastoma binding protein 9	20	-1.58	0.0142	0.118	0.134	ENSG00000089050	KntaLciVRDe,68S,NU
BDH1	3-hydroxybutyrate dehydrogenase, type 1	3	-1.58	0.0143	0.119	0.126	ENSG00000161267	cunmDkjThUfl6JTdYQ
CDK10	cyclin-dependent kinase 10	16	-1.58	0.0144	0.119	0.0921		xSh1I4oQioQrOq6iUQ
			-1.58	0.0163	0.127	0.0974		i5EeVz7LQt8VUXRN14
XKR6	XK, Kell blood group complex subunit-related family, member 6	8	-1.58	0.0172	0.131	0.0958	ENSG00000171044	Te7Zd1u6N6S2tNReeQ
CD2BP2	CD2 (cytoplasmic tail) binding protein 2	16	-1.58	0.0174	0.132	0.0799	ENSG00000169217	3lS,rqV9,Xof7oopFA
COMMD10	COMM domain containing 10	5	-1.58	0.0174	0.132	0.116		Be0y75,fl7XnC,8fno
RUVBL1	RuvB-like 1 (E, coli)	3	-1.58	0.0212	0.148	0.129	ENSG00000175792	Q5FmV6Lfc2dU203_TU
YWHAB	tyrosine 3-monooxygenase/tryptophan 5-monooxygenase activation protein, beta polypeptide	20	-1.58	0.0243	0.16	0.105	ENSG00000166913	c_VPae6MiCSgiR6H6I
OPRL1	opiate receptor-like 1	20	-1.58	0.0391	0.209	0.091	ENSG00000125510	385O6Qm8fXuRslJXq0
SMC6	structural maintenance of chromosomes 6	2	-1.58	0.0414	0.215	0.124		Bvud,TEgagEw10rNUk
ATXN10	ataxin 10	22	-1.57	3.66e-05	0.00499	0.0808	ENSG00000130638	ZUjT0zTQQCdyqitG_4
FAM173B	family with sequence similarity 173, member B	5	-1.57	0.000183	0.0101	0.0838	ENSG00000150756	NpdoVOHx5d4l_n97s0
XRCC5	X-ray repair complementing defective repair in Chinese hamster cells 5 (double-strand-break rejoining)	2	-1.57	0.000195	0.0103	0.0533	ENSG00000079246	NUEJJ6vKAFOrChodH0
ZNF225	zinc finger protein 225	19	-1.57	0.000233	0.0112	0.0866	ENSG00000256294	iHH0O4oe6giT7kS9OU
PPHLN1	periphilin 1	12	-1.57	0.000551	0.0174	0.102	ENSG00000134283	xH4gHFAp0ovtR,vgNQ
SLC16A7	solute carrier family 16, member 7 (monocarboxylic acid transporter 2)	12	-1.57	0.000737	0.0206	0.0887		HWEVs5wh5PtPeEopKU
B4GALT7	xylosylprotein beta 1,4-galactosyltransferase, polypeptide 7	5	-1.57	0.000998	0.0243	0.0662	ENSG00000027847	0J6bK6S_peuKvKH0gE
PRPSAP2	phosphoribosyl pyrophosphate synthetase-associated protein 2	17	-1.57	0.0011	0.0258	0.0653	ENSG00000141127	cdWKlAegEwi4edrqOg
BOLA1	bolA homolog 1 (E, coli)	1	-1.57	0.0012	0.0268	0.0869		ZoEIAdygVXgVQiKihU
TNFAIP8	tumor necrosis factor, alpha-induced protein 8	5	-1.57	0.0015	0.0305	0.0599	ENSG00000145779	fnkUDT0mUXR5QtE6Go
SACS	spastic ataxia of Charlevoix-Saguenay (sacsin)	13	-1.57	0.00152	0.0307	0.0842	ENSG00000151835	iVTg40geE,D07_3ZTk
C16orf58	chromosome 16 open reading frame 58	16	-1.57	0.00165	0.0321	0.0593	ENSG00000140688	Np,DRQVNBNCXVUpa9A
HSD17B7P2	hydroxysteroid (17-beta) dehydrogenase 7 pseudogene 2	10	-1.57	0.0017	0.0326	0.076		fSJ4Q4R3oE_TF97E94
GOPC	golgi-associated PDZ and coiled-coil motif containing	6	-1.57	0.00217	0.0381	0.0831	ENSG00000047932	WKKge_QJT9NiCqEgog
PPP2CB	protein phosphatase 2, catalytic subunit, beta isozyme	8	-1.57	0.00293	0.0455	0.0729	ENSG00000104695	B9D_FSZdtuuJdO8Rpk
NSF	N-ethylmaleimide-sensitive factor	17	-1.57	0.00376	0.0532	0.0661	ENSG00000073969	WXuPXrpSzXo9dwjfl0
DISP1	dispatched homolog 1 (Drosophila)	1	-1.57	0.0042	0.0569	0.0999	ENSG00000154309	ouQ97oe0DlAToJQ7l4
ZNF700	zinc finger protein 700	19	-1.57	0.00445	0.0589	0.0785		TuXZF9BpOgq9EfqIB0
PDHB	pyruvate dehydrogenase (lipoamide) beta	3	-1.57	0.00454	0.0597	0.0572	ENSG00000168291	x3XVcjlOfX,t7xr5Ts
CSTF2T	cleavage stimulation factor, 3' pre-RNA, subunit 2, 64kDa, tau variant	10	-1.57	0.00472	0.0613	0.107	ENSG00000177613	i9U79czl1XM_iKMHZs
FAM78A	family with sequence similarity 78, member A	9	-1.57	0.00498	0.0634	0.0901	ENSG00000126882	f76JEpVKfXlKlWPffM
ARL5A	ADP-ribosylation factor-like 5A	2	-1.57	0.00504	0.0635	0.0783	ENSG00000162980	N8EYzSRPV_000K76dI
METTL23	methyltransferase like 23	17	-1.57	0.00504	0.0636	0.0991	ENSG00000181038	c6VLF,r9Egjd5SkKU0
LCLAT1	lysocardiolipin acyltransferase 1	2	-1.57	0.00554	0.0671	0.0965		6Ve7k,EMCHUGiol764
PARP10			-1.57	0.00638	0.0727	0.0903	ENSG00000178685	NljpTCmu9ukaueHphw
FAM149B1	family with sequence similarity 149, member B1	10	-1.57	0.00797	0.0837	0.088		HkoivSf3j,Huhf9cKk
TIAF1	TGFB1-induced anti-apoptotic factor 1	17	-1.57	0.00838	0.0862	0.0671		cVe,FY7OgMClf9deAA
SIRT4	sirtuin 4	12	-1.57	0.00894	0.0895	0.132	ENSG00000089163	63b7oi_eX_MhU54USU
GOLPH3L	golgi phosphoprotein 3-like	1	-1.57	0.00929	0.0917	0.0979	ENSG00000143457	rSfS3p3cMoQCUtTu_0
ANKRD65			-1.57	0.00968	0.094	0.14	ENSG00000235098	i5KXrhknnmkK5Sboog
BST2	bone marrow stromal cell antigen 2	19	-1.57	0.0106	0.0991	0.0751	ENSG00000130303	Wk6rmu6qk7nl77zq,8
FNBP1	formin binding protein 1	9	-1.57	0.0106	0.0987	0.0655	ENSG00000187239	96KT,nu4pY2UewK1yI
ZNF2	zinc finger protein 2	2	-1.57	0.0106	0.0989	0.115	ENSG00000163067	BGFc8d70VyJIYGkqCE
RP11-342M1,7			-1.57	0.0113	0.103	0.0792	ENSG00000233708	HleeenuNxdBNSuuehQ
ECI2	enoyl-CoA delta isomerase 2	6	-1.57	0.0126	0.11	0.081	ENSG00000198721	c7jhRxJIsCTtQoKO54
SUCLG2	succinate-CoA ligase, GDP-forming, beta subunit	3	-1.57	0.0126	0.11	0.0795	ENSG00000172340	iHXTXVINxS,OsgI6gU
			-1.57	0.0155	0.124	0.119		3e0AReeShReeUlR_7o
PIGF	phosphatidylinositol glycan anchor biosynthesis, class F	2	-1.57	0.0158	0.125	0.109	ENSG00000151665	ucn_yiTp_iR9c9R6Po
TUG1	taurine upregulated 1 (non-protein coding)	22	-1.57	0.0168	0.13	0.0644	ENSG00000253352	ov7lXo1Bbl4JyDNV6E
ZNF594	zinc finger protein 594	17	-1.57	0.0168	0.13	0.104	ENSG00000180626	Nn3h6RTspIXKxwD1JU
TULP4	tubby like protein 4	6	-1.57	0.0174	0.132	0.0944	ENSG00000130338	xByFFJO9O1IXaS6bkc
NSUN5	NOP2/Sun domain family, member 5	7	-1.57	0.0177	0.134	0.0854	ENSG00000130305	TG51d5SiiDghuuYjmc
SCAF11	SR-related CTD-associated factor 11	12	-1.57	0.0184	0.136	0.0746		EpRLux56DvU1AI7J9I
PRMT1	protein arginine methyltransferase 1	19	-1.57	0.0214	0.149	0.0937	ENSG00000126457	NI7pTwolXLo7boVQEk
MPV17	MpV17 mitochondrial inner membrane protein	2	-1.57	0.0215	0.149	0.126	ENSG00000115204	W6vlrSJ8IockV5DlXc
			-1.57	0.0232	0.156	0.0805	ENSG00000220023	xou,H_XUfe9dVleuec
TRAPPC10	trafficking protein particle complex 10	21	-1.57	0.0294	0.178	0.113	ENSG00000160218	QqPe4egCuEL64f4R5I
SLC24A6	solute carrier family 24 (sodium/lithium/calcium exchanger), member 6	12	-1.57	0.0357	0.199	0.0788	ENSG00000089060	ipeYnqAoSOKoXbl9_c
ZSWIM6			-1.57	0.0414	0.215	0.127	ENSG00000130449	E65AL7Uu3fvV9HIgTk
LUC7L3	LUC7-like 3 (S, cerevisiae)	17	-1.57	0.0491	0.237	0.106	ENSG00000108848	xHykJMRKROn8IFEeOU
TMEM80	transmembrane protein 80	11	-1.56	1.31e-05	0.00296	0.0588	ENSG00000177042	rd55ckP1N8lEfdX0qk
SPTLC2	serine palmitoyltransferase, long chain base subunit 2	14	-1.56	6.15e-05	0.00586	0.078	ENSG00000100596	KUV_oun66J6oQr,vxw
MBLAC2	metallo-beta-lactamase domain containing 2	5	-1.56	0.000132	0.00851	0.0823	ENSG00000176055	08dUkUArD4Ul0EQ,6E
RIC8B	resistance to inhibitors of cholinesterase 8 homolog B (C, elegans)	12	-1.56	0.00023	0.0112	0.0638	ENSG00000111785	lHIS6lydNLpwL4Aqvo
ERVK13-1	endogenous retrovirus group K13, member 1	16	-1.56	0.000292	0.0126	0.0791	ENSG00000260565	fCi1gFC1gtBBCQ46Y4
MTR			-1.56	0.000606	0.0184	0.0777	ENSG00000116984	ieeLuB_SSuKCgd4HdE
OGFOD3			-1.56	0.000813	0.0217	0.0907	ENSG00000181396	Q5UILnbgXjgLtq7pYY
ARL1	ADP-ribosylation factor-like 1	12	-1.56	0.00111	0.0258	0.0698	ENSG00000120805	ErX7ckohB5ErMcUm,o
ZNF470	zinc finger protein 470	19	-1.56	0.00153	0.0308	0.0978	ENSG00000197016	faItNLz3dd5XVMUULU
CARS2	cysteinyl-tRNA synthetase 2, mitochondrial (putative)	13	-1.56	0.00158	0.0313	0.071	ENSG00000134905	ch5UaTQTQoSCSxBNRs
FAM217B	family with sequence similarity 217, member B	20	-1.56	0.00163	0.0319	0.0673	ENSG00000196227	rni_eX9VtOzU7k53yI
PRKAA1	protein kinase, AMP-activated, alpha 1 catalytic subunit	5	-1.56	0.00168	0.0324	0.0596	ENSG00000132356	B4,dHiKB,3FK_qTOok
ZNF658	zinc finger protein 658	9	-1.56	0.00213	0.0375	0.104	ENSG00000196409	xhtE4IIAfthNSjjSiU
			-1.56	0.0023	0.0395	0.0847		uuvNy9LHULz6oX4p8I
C2orf44	chromosome 2 open reading frame 44	2	-1.56	0.00389	0.0543	0.0801	ENSG00000163026	Hh4gS3il6dR_gs3quY
GTF2H4	general transcription factor IIH, polypeptide 4, 52kDa	6	-1.56	0.00464	0.0605	0.0767		xSHWvR4q7XswUvXtkI
C16orf62	chromosome 16 open reading frame 62	16	-1.56	0.00476	0.0617	0.0983	ENSG00000103544	NvIkRUC3oHu8XgVc6I
GGPS1	geranylgeranyl diphosphate synthase 1	1	-1.56	0.00478	0.0618	0.0783	ENSG00000152904	TlzASPjkbrqBXicsl8
LUC7L	LUC7-like (S, cerevisiae)	16	-1.56	0.00501	0.0634	0.0755	ENSG00000007392	iaYjeBW3Vq57Ay3jAY
GTF2H5	general transcription factor IIH, polypeptide 5	6	-1.56	0.00582	0.0689	0.0615	ENSG00000185068	BeU4JL957H6OLUOV6o
PSMD4	proteasome (prosome, macropain) 26S subunit, non-ATPase, 4	1	-1.56	0.0059	0.0696	0.0631	ENSG00000159352	f_fOU5I7V5KiSL_lKY
EPB41	erythrocyte membrane protein band 4,1 (elliptocytosis 1, RH-linked)	1	-1.56	0.00617	0.0713	0.0775	ENSG00000159023	38ynupIq3gK6n_qy5U
RPAP2	RNA polymerase II associated protein 2	1	-1.56	0.0068	0.0755	0.0962	ENSG00000122484	c3ezqQKce017763qlE
BBS4	Bardet-Biedl syndrome 4	15	-1.56	0.0075	0.0805	0.0938	ENSG00000140463	9cjXNKOKJJJUqft6NI
HSD17B12	hydroxysteroid (17-beta) dehydrogenase 12	11	-1.56	0.0086	0.0877	0.0705	ENSG00000149084	u5JCCPrfxcp7v1wneI
KRBA1	KRAB-A domain containing 1	7	-1.56	0.00877	0.0886	0.0944		NiIHSVXrcJ6Hxd7o94
RNF5	ring finger protein 5, E3 ubiquitin protein ligase	6	-1.56	0.00908	0.0903	0.0964	ENSG00000204308	9FV_FXc,e_nClJXoT4
UFSP2	UFM1-specific peptidase 2	4	-1.56	0.0091	0.0905	0.0914	ENSG00000109775	NWueCF5C8,6AKnrmjo
CRYZL1	crystallin, zeta (quinone reductase)-like 1	21	-1.56	0.0106	0.0989	0.106	ENSG00000205758	o_jXUjJR5f9dCokG8k
LINC00649	long intergenic non-protein coding RNA 650	21	-1.56	0.0111	0.102	0.116	ENSG00000237945	EtFvu1eHXAOeGu6Unk
DFFA	DNA fragmentation factor, 45kDa, alpha polypeptide	1	-1.56	0.012	0.106	0.0889	ENSG00000160049	KLD6S4c6mR5cE,JXlU
WDR7	WD repeat domain 7	18	-1.56	0.0137	0.116	0.0861	ENSG00000091157	6pBQpSyAnOnkAV6roY
RBM43	RNA binding motif protein 43	2	-1.56	0.0143	0.118	0.0811	ENSG00000184898	WXSeYr_hfin6OKg,9U
SNRPN	small nuclear ribonucleoprotein polypeptide N	15	-1.56	0.0144	0.119	0.073		6nU3Hf4J95Un5Pv3KI
AHCYL2	adenosylhomocysteinase-like 2	7	-1.56	0.0148	0.121	0.123	ENSG00000158467	fRp1U6UTHXkCf8559k
HNRPDL	heterogeneous nuclear ribonucleoprotein D-like	4	-1.56	0.0151	0.122	0.0898	ENSG00000152795	HpQsUO_nvIKj3vT0E4
ESRP2	epithelial splicing regulatory protein 2	16	-1.56	0.0166	0.129	0.125		Hnv9JTv3e5N1LCSCnE
ARHGEF2	Rho/Rac guanine nucleotide exchange factor (GEF) 2	1	-1.56	0.0168	0.129	0.0795	ENSG00000116584	Z6qP,S6BX5VQO2FJVQ
INTS10	integrator complex subunit 10	8	-1.56	0.0193	0.14	0.0779	ENSG00000104613	iSdqXuw_yiCEdJLj5Q
LIAS	lipoic acid synthetase	4	-1.56	0.0195	0.141	0.0994	ENSG00000121897	0oDgfo,TzHkLpX_ub0
FAM3C	family with sequence similarity 3, member C	7	-1.56	0.0208	0.147	0.111		QLinorpJ9EgeiBSlC0
HADH	hydroxyacyl-CoA dehydrogenase	4	-1.56	0.0222	0.152	0.102	ENSG00000138796	fnng6tJM3e,k6,korY
ZHX2	zinc fingers and homeoboxes 2	8	-1.56	0.0237	0.158	0.134	ENSG00000178764	fUleogerJK6eH38JF8
LMF1	lipase maturation factor 1	16	-1.56	0.0251	0.163	0.144	ENSG00000103227	r7vfpWv01VTh67e4rk
TRAK2	trafficking protein, kinesin binding 2	2	-1.56	0.0255	0.165	0.0929	ENSG00000115993	TS7jB4mtk6SKE1V0i4
HIRIP3	HIRA interacting protein 3	16	-1.56	0.0286	0.175	0.114	ENSG00000149929	xknVChEJ76jnH3SfRk
COMMD4	COMM domain containing 4	15	-1.56	0.0318	0.186	0.0981	ENSG00000140365	B7uiWV5WzotGV3ged8
APRT	adenine phosphoribosyltransferase	16	-1.56	0.0419	0.217	0.0792	ENSG00000198931	Z1eixqCnieiPSAhleg
PTPRO	protein tyrosine phosphatase, receptor type, O	12	-1.56	0.0495	0.238	0.142	ENSG00000151490	K_L4CwEQnp59XukHuk
LEPRE1	leucine proline-enriched proteoglycan (leprecan) 1	1	-1.55	0.000469	0.0159	0.0672	ENSG00000117385	WxN5R0liqFedEl9xOs
TSSC1	tumor suppressing subtransferable candidate 1	2	-1.55	0.00102	0.0245	0.0609	ENSG00000032389	HS2Sd,orh271K6NXd4
RAD50	RAD50 homolog (S, cerevisiae)	5	-1.55	0.00119	0.0267	0.0794	ENSG00000113522	c6_lVAjISteP3IFbh4
			-1.55	0.00155	0.031	0.0898		HghAK3kKBR5H9SEJKU
H6PD	hexose-6-phosphate dehydrogenase (glucose 1-dehydrogenase)	1	-1.55	0.00158	0.0313	0.0835	ENSG00000049239	f4okiIe9X6uiK7qTiI
CTBP1	C-terminal binding protein 1	4	-1.55	0.00175	0.0331	0.0517	ENSG00000159692	KghpNGCSdQCgCfqa5U
DENND4B	DENN/MADD domain containing 4B	1	-1.55	0.00188	0.0348	0.0604		fU61rr_y9fQLSkeonI
ORC5	origin recognition complex, subunit 5	7	-1.55	0.00197	0.0358	0.0665	ENSG00000164815	NE,53uBzVeZ,gblJJU
ATP7A	ATPase, Cu++ transporting, alpha polypeptide	X	-1.55	0.00203	0.0364	0.111	ENSG00000165240	xQox,DNS5a9IdFzukU
CCS	copper chaperone for superoxide dismutase	11	-1.55	0.00257	0.0424	0.0722	ENSG00000173992	cR,UfUiqlIqH_XlS38
TAPT1-AS1	TAPT1 antisense RNA 1 (head to head)	4	-1.55	0.00261	0.0426	0.0891	ENSG00000263327	f111Qc43Cd3iCqXR8U
CR2	complement component (3d/Epstein Barr virus) receptor 2	1	-1.55	0.00336	0.0495	0.121	ENSG00000117322	E5S0XXqdRTrbTEroDE
ZDHHC6	zinc finger, DHHC-type containing 6	10	-1.55	0.00345	0.0503	0.0664	ENSG00000023041	9RHehdF5IxL1VflKJM
IPCEF1	interaction protein for cytohesin exchange factors 1	6	-1.55	0.00384	0.0539	0.0749	ENSG00000074706	Zufk46g7h,yR5Ou,qo
PHF11	PHD finger protein 11	13	-1.55	0.00393	0.0545	0.0554	ENSG00000136147	0R3_RHfu,,nR7RPVJE
IFFO1	intermediate filament family orphan 1	12	-1.55	0.00512	0.0641	0.0592	ENSG00000010295	x36AJeiCeqI5r0Q5do
NCOA3	nuclear receptor coactivator 3	20	-1.55	0.00576	0.0685	0.0711	ENSG00000124151	9UTgOHzqo64nuHn_eE
FARSA	phenylalanyl-tRNA synthetase, alpha subunit	19	-1.55	0.00627	0.072	0.0934	ENSG00000179115	H5uE6lHcoStNdVi1ec
IFFO1	intermediate filament family orphan 1	12	-1.55	0.00638	0.0727	0.101	ENSG00000010295	BrnB6VKR6LoMg5J6Kc
SP100	SP100 nuclear antigen	2	-1.55	0.00638	0.0727	0.0964	ENSG00000067066	HohZok1CB6CcLMZ5ro
RTN4IP1	reticulon 4 interacting protein 1	6	-1.55	0.00655	0.0737	0.0961	ENSG00000130347	964df114E6Fj6kySOk
AKTIP	AKT interacting protein	16	-1.55	0.00717	0.0782	0.088		BO8oDoisyIiSvUydJE
C4orf29	chromosome 4 open reading frame 29	4	-1.55	0.00739	0.0796	0.112	ENSG00000164074	xpOfzbun9V30DPDpSs
			-1.55	0.00742	0.0799	0.0799		xXHdOLBd0Sc1JE5RBU
THYN1	thymocyte nuclear protein 1	11	-1.55	0.00754	0.0807	0.0786	ENSG00000151500	iFKdoH18iU4J6iCCX0
			-1.55	0.00794	0.0835	0.079		ZIHjsJd,l3n7TlPCdE
ALG14	ALG14, UDP-N-acetylglucosaminyltransferase subunit	1	-1.55	0.008	0.0839	0.0987		rRRfkdTundf1XD0Srg
SLX4	SLX4 structure-specific endonuclease subunit homolog (S, cerevisiae)	16	-1.55	0.00812	0.0846	0.0855	ENSG00000188827	6dSXSiS7ooI4qUoCCg
IRAK1BP1	interleukin-1 receptor-associated kinase 1 binding protein 1	6	-1.55	0.00897	0.0897	0.102	ENSG00000146243	rYaQl7fvnviDm6ZAnQ
RAB40C	RAB40C, member RAS oncogene family	16	-1.55	0.01	0.0958	0.0771		NxWZ57yEdZT1693WBY
MLLT6	myeloid/lymphoid or mixed-lineage leukemia (trithorax homolog, Drosophila); translocated to, 6	17	-1.55	0.0106	0.0988	0.0656	ENSG00000108292	csqv1J9VKdaX7S3f5M
FAM122B	family with sequence similarity 122B	X	-1.55	0.0108	0.1	0.0908	ENSG00000156504	9e33_XwKhH6U0,8p2A
NICN1	nicolin 1	3	-1.55	0.0136	0.115	0.0835		QSoU59Pbp7tVN4qXrM
ZNF558	zinc finger protein 558	19	-1.55	0.0144	0.119	0.101	ENSG00000167785	o6IBVyg7DS7yjl0l4E
ARL14EP	ADP-ribosylation factor-like 14 effector protein	11	-1.55	0.0148	0.121	0.1	ENSG00000152219	cUuv7V7k3vD0vRsSSI
			-1.55	0.0159	0.126	0.108		WcRUTU_0f,tzRep9Ck
MBNL1	muscleblind-like splicing regulator 1	3	-1.55	0.0192	0.14	0.0864	ENSG00000152601	0ir4855D8k76Btyogo
NR2C2	nuclear receptor subfamily 2, group C, member 2	3	-1.55	0.0195	0.141	0.0921		ZpeHVAjrJD9Up_Z7nQ
TAF15	TAF15 RNA polymerase II, TATA box binding protein (TBP)-associated factor, 68kDa	17	-1.55	0.0201	0.144	0.076		i_Ui,5eef126Xffqy4
CYP2E1	cytochrome P450, family 2, subfamily E, polypeptide 1	10	-1.55	0.0208	0.147	0.105	ENSG00000130649	oq,p7NUUbxAd7tPVZ0
LINC00341			-1.55	0.0212	0.148	0.111	ENSG00000229645	QQtQJw6JfVZTUqKBFI
GBA2	glucosidase, beta (bile acid) 2	9	-1.55	0.0228	0.154	0.111	ENSG00000070610	oX1XeBdeQV4lNKENMU
CREBZF	CREB/ATF bZIP transcription factor	11	-1.55	0.0232	0.156	0.117	ENSG00000137504	c4F58xcKkokJV0Q5J4
KISS1R	KISS1 receptor	19	-1.55	0.0259	0.166	0.123	ENSG00000116014	odXaiaoeegSac997zw
FAN1	FANCD2/FANCI-associated nuclease 1	15	-1.55	0.029	0.176	0.0996	ENSG00000198690	x0opThxNElKaT1eUS4
SLC44A3	solute carrier family 44, member 3	1	-1.55	0.0336	0.192	0.118	ENSG00000143036	9WOecee,eu34QMXnU0
LDHB	lactate dehydrogenase B	12	-1.55	0.04	0.211	0.0662		cWqPBSbzQUgnAo44r4
			-1.55	0.0427	0.219	0.115		xoWr9IkVzbpowIlHBI
PLXNA4	plexin A4	7	-1.55	0.0454	0.227	0.116		ubVKL1O4B6d7uT4JOk
FRS3	fibroblast growth factor receptor substrate 3	6	-1.54	0.000188	0.0102	0.0671	ENSG00000137218	3bQe4KvXuPm,JldW94
ACADSB	acyl-CoA dehydrogenase, short/branched chain	10	-1.54	0.000203	0.0105	0.0862	ENSG00000196177	Zu6Xi1XSigroQSIDiI
TIA1	TIA1 cytotoxic granule-associated RNA binding protein	2	-1.54	0.000326	0.0133	0.0621	ENSG00000116001	uk75UNJferNi6SrOAU
TIMMDC1	translocase of inner mitochondrial membrane domain containing 1	3	-1.54	4e-04	0.0147	0.0914	ENSG00000113845	BSspA63uAV_rXoJLuI
ALG14	ALG14, UDP-N-acetylglucosaminyltransferase subunit	1	-1.54	0.000467	0.0159	0.0923		fHE9Fg9QglqK9JLXpU
RP5-874C20,3	zinc finger and SCAN domain containing 26	6	-1.54	0.000672	0.0194	0.0741	ENSG00000197062	fqm1HUATNFIuEH0ldI
PIGG	phosphatidylinositol glycan anchor biosynthesis, class G	4	-1.54	0.000674	0.0194	0.0743		0nyEXG6A1SW514SZ_o
REV1	REV1, polymerase (DNA directed)	2	-1.54	0.000778	0.0212	0.0609	ENSG00000135945	il453eMnuUwufuKz_Q
ZNF276	zinc finger protein 276	16	-1.54	0.001	0.0244	0.0736	ENSG00000158805	WpB3oTd5c80ueqEVeo
ZBTB40	zinc finger and BTB domain containing 40	1	-1.54	0.00109	0.0256	0.0662	ENSG00000184677	35K6QDpHgzVfpJIgBU
OPN3	opsin 3	1	-1.54	0.00157	0.0312	0.0959	ENSG00000054277	cfP36eXrrlXq7TJU_c
CCDC90B	coiled-coil domain containing 90B	11	-1.54	0.00159	0.0314	0.0881	ENSG00000137500	3p0,o5zSgITrTXIgC4
EXT2	exostosin 2	11	-1.54	0.00198	0.0358	0.0805	ENSG00000151348	lh0gF1IoN7_fXjyNS0
PNMA1	paraneoplastic Ma antigen 1	14	-1.54	0.00214	0.0377	0.0705		9r6ESZ8uRntNOhNMNI
DCK	deoxycytidine kinase	4	-1.54	0.00278	0.0441	0.0654	ENSG00000156136	HXl0t5,dx7ejw8pJec
FAM192A	family with sequence similarity 192, member A	16	-1.54	0.00279	0.0442	0.0843		6lT6SOmH1eRUweOd7g
KLHL7	kelch-like family member 7	7	-1.54	0.00294	0.0456	0.0921	ENSG00000122550	6QjqQdI6JJ8t0S,n7c
NELFB	negative elongation factor complex member B	9	-1.54	0.00299	0.0461	0.0706	ENSG00000188986	HUqSJd1_x,pJTICbnQ
NELFB	negative elongation factor complex member B	9	-1.54	0.0032	0.0479	0.0676	ENSG00000188986	0AmKRHnx5fqvuiOhW4
BBS9	Bardet-Biedl syndrome 9	7	-1.54	0.00399	0.0551	0.0958	ENSG00000122507	xF7uBdOUJEjMqemSuc
CNPY4	canopy 4 homolog (zebrafish)	7	-1.54	0.004	0.0552	0.107	ENSG00000166997	0eif6jiVJuitExdCCQ
ACTR3	ARP3 actin-related protein 3 homolog (yeast)	2	-1.54	0.00408	0.0558	0.0598	ENSG00000115091	lgiwIQi76FLPkvey7Q
LYRM9			-1.54	0.00512	0.0641	0.0933	ENSG00000232859	QdKiBpSLpSCOSIglUc
			-1.54	0.00536	0.0659	0.0854		6UkbrKRldIILLqJBKk
ARHGAP1	Rho GTPase activating protein 1	11	-1.54	0.00557	0.0673	0.0606	ENSG00000175220	c3ndZXX_7NC7Z0SVT0
C14orf93	chromosome 14 open reading frame 93	14	-1.54	0.00603	0.0706	0.0714	ENSG00000100802	oRenVTf_FBVEAXnteE
C4orf3	chromosome 4 open reading frame 3	4	-1.54	0.00604	0.0706	0.066	ENSG00000164096	BusjR_K0IvuEUl6UF4
ZNF653	zinc finger protein 653	19	-1.54	0.00629	0.0721	0.0839	ENSG00000161914	BTX3aJ65eqeT56B7tA
SMPD1	sphingomyelin phosphodiesterase 1, acid lysosomal	11	-1.54	0.0122	0.108	0.104	ENSG00000166311	3df16J6,J6M6iqv6eU
TMEM179B	transmembrane protein 179B	11	-1.54	0.0149	0.121	0.0873		NUrbkugt4JRVMWl3og
UPF3B	UPF3 regulator of nonsense transcripts homolog B (yeast)	X	-1.54	0.0151	0.122	0.114	ENSG00000125351	E_roki2f4JfvWNw9z4
TRIM44	tripartite motif containing 44	11	-1.54	0.0152	0.123	0.0822	ENSG00000166326	xXl7eXuF7sbPEp,KFI
TULP4	tubby like protein 4	6	-1.54	0.0153	0.123	0.101	ENSG00000130338	9Hj3Kwgot1GruV50no
ZMAT2	zinc finger, matrin-type 2	5	-1.54	0.0159	0.126	0.0746	ENSG00000146007	ck_eV6peO9_n10iTsE
			-1.54	0.0167	0.129	0.145		BEfYGQ_SVq9dUqf5e0
HIF1AN	hypoxia inducible factor 1, alpha subunit inhibitor	10	-1.54	0.0171	0.131	0.0995	ENSG00000166135	o5QK,H1JN4nendFXgk
			-1.54	0.0183	0.136	0.066		3lf7l__qgFLhkgmLug
FASTK	Fas-activated serine/threonine kinase	7	-1.54	0.0236	0.157	0.0999	ENSG00000164896	BnFfYoHotUiKXlUnQg
TMOD2	tropomodulin 2 (neuronal)	15	-1.54	0.0246	0.161	0.114		WfXurDcHuLIyg2lM4Y
CCT7	chaperonin containing TCP1, subunit 7 (eta)	2	-1.54	0.0292	0.177	0.0738	ENSG00000135624	3AuiSKCeegC7lOFneI
ANGEL2	angel homolog 2 (Drosophila)	1	-1.54	0.03	0.18	0.0853	ENSG00000174606	QvhSDL6wd5SJex8XlA
KIFAP3	kinesin-associated protein 3	1	-1.54	0.0347	0.195	0.0979	ENSG00000075945	ovvJ5I8FUlXe33vCxI
FGF9	fibroblast growth factor 9 (glia-activating factor)	13	-1.54	0.0374	0.205	0.109	ENSG00000102678	TJ5TH2HzSj3p66XmYo
SIT1	signaling threshold regulating transmembrane adaptor 1	9	-1.54	0.0389	0.209	0.102	ENSG00000137078	r3ovwUjXVRVZ1dMtxU
NOG	noggin	17	-1.54	0.0423	0.218	0.124	ENSG00000183691	ro9U1LFU0,WLkLnbnI
RBL1	retinoblastoma-like 1 (p107)	20	-1.54	0.045	0.226	0.117	ENSG00000080839	NsUWU9Ivt0VfduX,d0
MLEC	malectin	12	-1.54	0.0472	0.232	0.0924		lCVFfUT6l6edz3sULE
KIAA0586	KIAA0586	14	-1.53	9.78e-05	0.00736	0.0657	ENSG00000100578	ci3SRDkooTot9qpIxc
ZNF696	zinc finger protein 696	8	-1.53	0.000222	0.011	0.073	ENSG00000185730	lNm_u3iKi_iJ6_u6Kg
SLC25A17	solute carrier family 25 (mitochondrial carrier; peroxisomal membrane protein, 34kDa), member 17	22	-1.53	0.00044	0.0155	0.074	ENSG00000100372	xoBfXyLXvnS7rU0hrI
			-1.53	0.000656	0.0191	0.0724		iOpYuneKte9VhZxtcQ
CNOT1	CCR4-NOT transcription complex, subunit 1	16	-1.53	0.000835	0.0221	0.0489	ENSG00000125107	WrV7vs,7Jf9ep9J1XE
ERP29	endoplasmic reticulum protein 29	12	-1.53	0.000908	0.023	0.0393	ENSG00000089248	inreqMnokfHSunrgOE
ZFP62			-1.53	0.00199	0.036	0.0888	ENSG00000196670	ZQ8yd73oUkwCjUR6og
			-1.53	0.00205	0.0366	0.081		l9xRVcHCX8rSFkFUlA
FOXK2	forkhead box K2	17	-1.53	0.00207	0.0369	0.0884	ENSG00000141568	i,,lspFPeTfgVIeC7k
TMEM43	transmembrane protein 43	3	-1.53	0.00214	0.0377	0.0557	ENSG00000170876	9eAUiN7DTdz6XquXuc
POLR2G	polymerase (RNA) II (DNA directed) polypeptide G	11	-1.53	0.00272	0.0435	0.0539	ENSG00000168002	lj0koY4jWfAj7qhW7o
			-1.53	0.00335	0.0495	0.0964		iW53qV3rVFRIqKn_iY
ADD1	adducin 1 (alpha)	4	-1.53	0.00356	0.0514	0.0672	ENSG00000087274	c5XL7jQKwdiuirJXqk
TTC37	tetratricopeptide repeat domain 37	5	-1.53	0.00421	0.057	0.0701	ENSG00000198677	oqQiIRpt,6Ai6zNJeo
POLRMT	polymerase (RNA) mitochondrial (DNA directed)	19	-1.53	0.00456	0.0599	0.0704	ENSG00000099821	NXhfbd7kYe8eh0ZJ44
GUSBP2	glucuronidase, beta pseudogene 2	6	-1.53	0.00475	0.0616	0.0658		3dRcZJIQqp3s7o7jW4
RABEPK	Rab9 effector protein with kelch motifs	9	-1.53	0.00595	0.07	0.0644	ENSG00000136933	3ROKAlIecR53v67_uo
TRNAU1AP	tRNA selenocysteine 1 associated protein 1	1	-1.53	0.00596	0.07	0.106	ENSG00000180098	H3JK7rKJGVSCsg7rqs
DOCK11	dedicator of cytokinesis 11	X	-1.53	0.00598	0.0702	0.0604	ENSG00000147251	6rE0LhYrzr1UIxngu4
HDHD3	haloacid dehalogenase-like hydrolase domain containing 3	9	-1.53	0.00657	0.0737	0.0776	ENSG00000119431	QJ3oX9Vd1eaX_0XHuM
DIAPH1	diaphanous homolog 1 (Drosophila)	5	-1.53	0.00682	0.0756	0.057	ENSG00000131504	iJJ1,oc9eood45Km3s
SPDL1	spindle apparatus coiled-coil protein 1	5	-1.53	0.0076	0.0811	0.093	ENSG00000040275	xn4dwXoiffC45V9Oic
KIF2A	kinesin heavy chain member 2A	5	-1.53	0.00873	0.0884	0.0876		BX5UdciEnudH,Xn_5c
FAHD2A	fumarylacetoacetate hydrolase domain containing 2A	2	-1.53	0.00936	0.0921	0.116	ENSG00000115042	QdrIKiChInd9DA9tK0
TAP2	transporter 2, ATP-binding cassette, sub-family B (MDR/TAP)	6	-1.53	0.0104	0.0978	0.0633	ENSG00000204267	3H5erRMnCgiuh_VJ,k
MAGED1	melanoma antigen family D, 1	X	-1.53	0.0127	0.11	0.06	ENSG00000179222	BSUuUH2eUH_uU_v33o
GTF2H1	general transcription factor IIH, polypeptide 1, 62kDa	11	-1.53	0.0141	0.118	0.123	ENSG00000110768	xtfpg2MNPky4eAJcLk
MB	myoglobin	22	-1.53	0.015	0.122	0.137	ENSG00000198125	NcXq1Q36n6z9dnu4d4
TMEM245	transmembrane protein 245	9	-1.53	0.0165	0.128	0.0931	ENSG00000106771	HSIVJI7B3T7JTVAgBU
EXOSC1	exosome component 1	10	-1.53	0.0171	0.131	0.0769	ENSG00000171311	lEUI557fz0BF6baUEk
PRMT2	protein arginine methyltransferase 2	21	-1.53	0.0177	0.134	0.0848	ENSG00000160310	rkXp95EdeYC2uBPR1E
NAGK	N-acetylglucosamine kinase	2	-1.53	0.0186	0.137	0.0908		6lPl9z1xF,1yqnrVp0
SLC35C2	solute carrier family 35, member C2	20	-1.53	0.0191	0.139	0.0989	ENSG00000080189	rqVR5F56SgMDg78eLE
TXLNA	taxilin alpha	1	-1.53	0.0191	0.139	0.0651	ENSG00000084652	Bnkekn,_3X_rPRBJSo
			-1.53	0.0224	0.153	0.105		Z1g7Acu5yAkBRWUdAU
PRMT7	protein arginine methyltransferase 7	16	-1.53	0.0232	0.156	0.109	ENSG00000132600	EOuOVSkl2eRnuvui9I
DPYSL2	dihydropyrimidinase-like 2	8	-1.53	0.0271	0.171	0.0872	ENSG00000092964	ceSnuwk78Xvp_f7u3s
HPCAL1	hippocalcin-like 1	2	-1.53	0.0275	0.172	0.0716	ENSG00000115756	f5O7leJbjjXVNbvuJE
IKBKG	inhibitor of kappa light polypeptide gene enhancer in B-cells, kinase gamma	X	-1.53	0.0278	0.173	0.059		iaud1,6nk5z1P_SUhY
			-1.53	0.0283	0.174	0.124		Zl9FRIFCdQN64hdcQk
ZNF585A	zinc finger protein 585A	19	-1.53	0.029	0.176	0.124	ENSG00000196967	KaC6C631Cn,_Weu0os
CTSF	cathepsin F	11	-1.53	0.0295	0.178	0.115	ENSG00000174080	9efV5FU9UV4L3kXkX8
IFT140	intraflagellar transport 140 homolog (Chlamydomonas)	16	-1.53	0.0345	0.195	0.112	ENSG00000187535	6_d7VF5d6uVpJ1HI,8
MCM3	minichromosome maintenance complex component 3	6	-1.53	0.0345	0.194	0.0792	ENSG00000112118	0p,q69Q_uiIJ3ikbTk
RPL7AP8			-1.53	0.0352	0.197	0.0979	ENSG00000230507	Eljrj5EITo1T4rr7fc
			-1.53	0.0358	0.199	0.088		HV6v4JJen936wunrt0
WDR37	WD repeat domain 37	10	-1.53	0.0372	0.204	0.087	ENSG00000047056	BiWqRfnvZ57tt9w7ic
BOLA3	bolA homolog 3 (E, coli)	2	-1.53	0.0443	0.224	0.084	ENSG00000163170	Zo_aM,F3tVAZ4UZXp4
DNAL4	dynein, axonemal, light chain 4	22	-1.53	0.0449	0.226	0.0895	ENSG00000100246	QeVmH2TSoWTnj_x53c
EIF2S3	eukaryotic translation initiation factor 2, subunit 3 gamma, 52kDa	X	-1.53	0.0449	0.226	0.0673		391X5316XgEagFItAI
MGMT	O-6-methylguanine-DNA methyltransferase	10	-1.53	0.045	0.226	0.133	ENSG00000170430	fnpYB4s7kso6O,iYRE
UBE2D4	ubiquitin-conjugating enzyme E2D 4 (putative)	7	-1.53	0.0499	0.239	0.108	ENSG00000078967	Qq07x1P44I90cWVnXU
EIF2B1	eukaryotic translation initiation factor 2B, subunit 1 alpha, 26kDa	12	-1.52	0.000237	0.0113	0.0507	ENSG00000111361	lJULUXt9NdV5HUh43k
OSGEPL1	O-sialoglycoprotein endopeptidase-like 1	2	-1.52	0.00036	0.0142	0.0834		Bbrp_pP8ThMgpNZzgU
RBKS	ribokinase	2	-1.52	0.000378	0.0145	0.0719	ENSG00000171174	r6q6edenDnzyAO121U
PTPLB	protein tyrosine phosphatase-like (proline instead of catalytic arginine), member b	3	-1.52	0.000402	0.0148	0.0494	ENSG00000206527	BMeN7vk,QDAeu7neXo
GLOD4	glyoxalase domain containing 4	17	-1.52	7e-04	0.0198	0.0517	ENSG00000167699	ri7UigEgKDi7uG_eRk
SNX1	sorting nexin 1	15	-1.52	0.000741	0.0207	0.0707	ENSG00000028528	rqt8ZfzB1OpVJAr0p0
BBS1	Bardet-Biedl syndrome 1	11	-1.52	0.00103	0.0248	0.0773		6dU93LHnVcVJLR9S9M
SNX1	sorting nexin 1	15	-1.52	0.00121	0.0268	0.0763	ENSG00000028528	03R97ulYop6vDnqfrE
YIPF5	Yip1 domain family, member 5	5	-1.52	0.00134	0.0286	0.0912	ENSG00000145817	cfB753tAEnOS6L5P44
ZNF585A	zinc finger protein 585A	19	-1.52	0.00177	0.0332	0.0915	ENSG00000196967	6GujnvB,fX1XSkOmuE
FNDC3A	fibronectin type III domain containing 3A	13	-1.52	0.00209	0.0372	0.0736	ENSG00000102531	rLlE,pLEDi3i7DJUiM
ZNF397	zinc finger protein 397	18	-1.52	0.00276	0.0439	0.0938	ENSG00000186812	QReRUDdTdKZx96QpM0
RNF14	ring finger protein 14	5	-1.52	0.00351	0.051	0.0728	ENSG00000013561	i6g,p9Md,f5BJLverg
LRRC41	leucine rich repeat containing 41	1	-1.52	0.00386	0.054	0.0677	ENSG00000132128	xJKRUp,Igsyqn31eeo
TSGA10	testis specific, 10	2	-1.52	0.00392	0.0545	0.0968	ENSG00000135951	rRSBudFNjdeFilyNjQ
NNT	nicotinamide nucleotide transhydrogenase	5	-1.52	0.00493	0.063	0.0829	ENSG00000112992	ZvTTvpC47pDzd64QCI
ZBED5	zinc finger, BED-type containing 5	11	-1.52	0.005	0.0634	0.0647	ENSG00000236287	EkuU_5JFwqv5mcd7wA
VPS29	vacuolar protein sorting 29 homolog (S, cerevisiae)	12	-1.52	0.00549	0.0667	0.06	ENSG00000111237	9le_SKQ,juhPfN2oRE
PRDM11	PR domain containing 11	11	-1.52	0.00558	0.0673	0.0921	ENSG00000019485	9XoPlaXWOeg0CPl9YI
LSM6	LSM6 homolog, U6 small nuclear RNA associated (S, cerevisiae)	4	-1.52	0.00574	0.0683	0.0867	ENSG00000164167	oTSxEgiGjuCEUIiQZ8
FAM208A	family with sequence similarity 208, member A	3	-1.52	0.00638	0.0727	0.0791	ENSG00000163946	3X3VUtRVQud8jHgot0
TTPAL	tocopherol (alpha) transfer protein-like	20	-1.52	0.0065	0.0733	0.0914	ENSG00000124120	0ino4DtJypT,p54p3o
HYLS1	hydrolethalus syndrome 1	11	-1.52	0.00654	0.0736	0.0826	ENSG00000198331	oW_q72_4X5A67TFSgk
NFATC3	nuclear factor of activated T-cells, cytoplasmic, calcineurin-dependent 3	16	-1.52	0.00686	0.0759	0.074	ENSG00000072736	TalKqt,eRfTXwztEv4
LZTR1	leucine-zipper-like transcription regulator 1	22	-1.52	0.00744	0.08	0.0649	ENSG00000099949	oiqXFSCXX4FLeQV53M
PGM1	phosphoglucomutase 1	1	-1.52	0.00873	0.0884	0.0723	ENSG00000079739	ildeT555urP7dfJTSs
NSUN5	NOP2/Sun domain family, member 5	7	-1.52	0.0105	0.0987	0.0839	ENSG00000130305	H5_opko6RaRNwTcR90
PUS1	pseudouridylate synthase 1	12	-1.52	0.0113	0.103	0.0943	ENSG00000177192	3CxBSZ,pBjqeTiWeh4
TAF1B	TATA box binding protein (TBP)-associated factor, RNA polymerase I, B, 63kDa	2	-1.52	0.0148	0.121	0.103	ENSG00000115750	fcjV9PPfzlUiwNUjo0
USP5	ubiquitin specific peptidase 5 (isopeptidase T)	12	-1.52	0.0149	0.121	0.0874	ENSG00000111667	ft2,uZursn_5Nd1S6I
NEDD8	neural precursor cell expressed, developmentally down-regulated 8	14	-1.52	0.0154	0.123	0.0959		QCLnoqaSaYWiayiSQ8
C12orf52	chromosome 12 open reading frame 52	12	-1.52	0.0163	0.128	0.0931	ENSG00000139405	ud1JXt0FMdQPLlBUqk
OGT	O-linked N-acetylglucosamine (GlcNAc) transferase	X	-1.52	0.0164	0.128	0.0612	ENSG00000147162	xXpGALJZ3r4J,nz7BI
ALKBH3	alkB, alkylation repair homolog 3 (E, coli)	11	-1.52	0.0169	0.13	0.106	ENSG00000166199	BIgWIuBeF,aEtzUhXY
NCKIPSD	NCK interacting protein with SH3 domain	3	-1.52	0.0169	0.13	0.0958	ENSG00000213672	3Xol06BKOOkeICUOFg
UQCR11	ubiquinol-cytochrome c reductase, complex III subunit XI	19	-1.52	0.0184	0.136	0.1		QjR9ZRJe,NAJCVVKVI
FDFT1	farnesyl-diphosphate farnesyltransferase 1	8	-1.52	0.0313	0.184	0.0694	ENSG00000079459	TkiT0uUa,K4LZ5M7h4
PIGP	phosphatidylinositol glycan anchor biosynthesis, class P	21	-1.52	0.0326	0.189	0.118	ENSG00000185808	9131UeadVLaZ_ZogdI
TRMT112	tRNA methyltransferase 11-2 homolog (S, cerevisiae)	11	-1.52	0.0355	0.198	0.0746	ENSG00000173113	iV7oPQVQfbpmzjFwLo
MORC2	MORC family CW-type zinc finger 2	22	-1.52	0.0382	0.207	0.13	ENSG00000133422	ryp1AF7kPXFIlueHVo
UBE2L6	ubiquitin-conjugating enzyme E2L 6	11	-1.52	0.0448	0.225	0.0712	ENSG00000156587	3XUk9LUqolGgFO9_fA
FAM135A	family with sequence similarity 135, member A	6	-1.51	0.000825	0.0219	0.0914	ENSG00000082269	05XeX4,r6D,5wPrDvk
OGG1	8-oxoguanine DNA glycosylase	3	-1.51	0.00122	0.0271	0.0877	ENSG00000114026	icmjQs6EeHSHiiSdR4
ZBTB45	zinc finger and BTB domain containing 45	19	-1.51	0.00169	0.0325	0.0779	ENSG00000119574	fM6qepdqHdncMCh7KU
GPATCH4	G patch domain containing 4	1	-1.51	0.00254	0.042	0.066	ENSG00000160818	fviotJEtf3kn3BUoU4
TXNDC15	thioredoxin domain containing 15	5	-1.51	0.00256	0.0423	0.09	ENSG00000113621	Ns7BSD68u4VXQskLjo
KIAA1328	KIAA1328	18	-1.51	0.00258	0.0424	0.0912	ENSG00000150477	TSJ6GC3nCIjop7podc
RNASEH2B	ribonuclease H2, subunit B	13	-1.51	0.00307	0.0467	0.0625	ENSG00000136104	0kA4eSdIKf6cC_EIug
MED11	mediator complex subunit 11	17	-1.51	0.0031	0.047	0.0896	ENSG00000161920	HoQKpA66k6AB4JWJeU
GON4L	gon-4-like (C, elegans)	1	-1.51	0.00469	0.0611	0.0724		ZoigEiF7I6OPPeV6h0
TAOK3	TAO kinase 3	12	-1.51	0.00497	0.0634	0.0663		WVRdXX,UvSz_i9BHt0
SMA4	glucuronidase, beta pseudogene	5	-1.51	0.00516	0.0644	0.0675		BGSSEKqd7O6O41u4Gk
NAPEPLD	N-acyl phosphatidylethanolamine phospholipase D	7	-1.51	0.00532	0.0656	0.0997		37lf6oODH,vTtyVHqA
ARMC6	armadillo repeat containing 6	19	-1.51	0.00535	0.0658	0.09	ENSG00000105676	0kaO8e1519VSVRlcUg
AASDH	aminoadipate-semialdehyde dehydrogenase	4	-1.51	0.00615	0.0712	0.088	ENSG00000157426	Hekkk3HjqAu6N_g3SI
SP140L	SP140 nuclear body protein-like	2	-1.51	0.00642	0.0728	0.0942	ENSG00000185404	uuJRRF6UdkIX,N4AUk
DET1	de-etiolated homolog 1 (Arabidopsis)	15	-1.51	0.00658	0.0738	0.0986	ENSG00000140543	xVTQURLmGX75fRf0V8
ZNF32	zinc finger protein 32	10	-1.51	0.00691	0.0763	0.0703	ENSG00000169740	xexUuSgi,URSqg_z3k
OSBPL2	oxysterol binding protein-like 2	20	-1.51	0.00697	0.0768	0.0704	ENSG00000130703	KUiuiggaygp46QCae4
DNAH1	dynein, axonemal, heavy chain 1	3	-1.51	0.00701	0.0769	0.0714	ENSG00000114841	ZSYR6MCbruldN7lehw
PSMD4	proteasome (prosome, macropain) 26S subunit, non-ATPase, 4	1	-1.51	0.00745	0.08	0.0606	ENSG00000159352	ofOU5I7V5KiSL_lKaA
EPRS	glutamyl-prolyl-tRNA synthetase	1	-1.51	0.00754	0.0807	0.061	ENSG00000136628	xHEXz_tknHio4GAlV0
KRTCAP2	keratinocyte associated protein 2	1	-1.51	0.00874	0.0884	0.0526	ENSG00000163463	rkknUtdEUlCtEpCJCA
LBH			-1.51	0.0089	0.0893	0.0893	ENSG00000213626	0kB4KFt5XUy66BUSCo
USP11	ubiquitin specific peptidase 11	X	-1.51	0.00918	0.091	0.0724	ENSG00000102226	0lWXu,lfUkuFdX3Lfw
TM2D2	TM2 domain containing 2	8	-1.51	0.0105	0.0983	0.103	ENSG00000169490	E4RU01N5UQF6UDuMQU
COG5	component of oligomeric golgi complex 5	7	-1.51	0.0106	0.0988	0.0865	ENSG00000164597	lvigUekTVCcIxCvA6U
ABCC4	ATP-binding cassette, sub-family C (CFTR/MRP), member 4	13	-1.51	0.0111	0.101	0.0966	ENSG00000125257	rREnB5QDE_FssnvQdc
FRYL	FRY-like	4	-1.51	0.0111	0.102	0.0731	ENSG00000075539	lf_ruqSkiKjrtSIxNE
[truncated: 2,185 more rows]

## Sheet: b) Overlap chr 11 and ATM
Supplementary Dataset 9: Differentially expressed genes associated with low ATM and high AGO2 expression including overlaps of CN lesion associated genes.
359 elements included exclusively in "chr11 ":	501 common elements in "ATM" and "chr11":	2739 elements included exclusively in "ATM":
ABCA5	AAR2	AAED1
AC004987.9	AARS	AASDH
AC138649.1	ABCA1	AATK
AC140481.1	ABCC5	ABCA3
ACAA2	ACAT1	ABCC4
ACLY	ACBD3	ABCF1
ADIPOR2	ACO1	ABCF2
ADPRHL2	ACSL3	ABCF3
AFF3	ACSL5	ABHD15
AGAP1	ACTR3	ABHD5
AGK	ADNP2	AC004797,1
ALG11	AHSA1	AC007362,1
ANKRD20A1	AIDA	AC025335,1
ANKRD20A11P	AIFM1	AC027612,3
ANKRD36	AKAP8	AC062017,1
ARL17B	AKNA	AC068491,1
ARRDC4	AKTIP	AC069513,3
ASB3	ALDOC	AC073264,6
ASB8	AMFR	AC073346,2
ASNSD1	ANXA2R	AC079922,3
ASPN	ANXA7	AC084018,1
ATG4A	AP1M1	AC093323,3
ATG7	APBB1IP	AC103563,8
ATP11B	ARHGAP30	AC125232,1
BEX2	ARHGAP9	AC138649,1
BEX4	ARHGEF2	ACAD10
BOD1	ARHGEF3	ACAD9
BRF2	ARID4A	ACADM
BSDC1	ARL4A	ACADSB
BTN2A1	ARPC5	ACAP2
C11orf48	ASB7	ACBD4
C14orf166	ATAD2	ACCS
C18orf21	ATG14	ACN9
C19orf45	ATL2	ACOT4
C19orf52	ATP1A1OS	ACOX3
C19orf73	ATP6V0E1	ACPP
C1QTNF6	ATXN2L	ACSL1
C22orf32	BAG4	ACSS2
C2orf47	BAZ1A	ACTL6A
CA11	BAZ2B	ACTR2
CABYR	BCL2	ACVR1B
CAMK2N1	BCL7B	ACYP1
CAMLG	BCLAF1	ADAM10
CCDC176	BHLHE40	ADAM9
CCDC59	BLOC1S2	ADAMTSL4
CCDC77	BLOC1S5	ADCK1
CCDC84	BNIP1	ADCY7
CCL28	BNIP2	ADCY9
CD200R1	BTG3	ADD1
CD53	BUB3	ADD3
CDH23	C15orf39	ADIPOR1
CDK5R1	C16orf87	ADM
CDS1	C17orf53	ADNP
CEP112	C20orf111	ADORA2B
CERS1	C3orf38	ADRBK1
CES3	C7orf55	ADSS
CLDN20	CA5B	AFAP1
CLDND1	CAP1	AGA
CLUHP3	CASZ1	AGFG1
CMAHP	CBL	AGL
CMIP	CBR4	AGPS
COL6A1	CCM2	AGXT2L2
COLEC11	CD47	AHCTF1
COX16	CD83	AHCYL1
CREBRF	CDC14A	AHCYL2
CRISP1	CDC42EP4	AHNAK
CSHL1	CDC5L	AHR
CSRP2BP	CDCA4	AHSA2
CTAGE15	CDK10	AIF1
CUX1	CDK2AP2	AIM1
CXCR7	CDK7	AK2
CXorf40A	CDKN1A	AK4
DAG1	CENPN	AKAP11
DCAF4	CHCHD4	AKAP7
DEGS1	CHPT1	AKIRIN1
DENND2C	CIR1	AKIRIN2-AS1
DHX57	CLIP4	AKR7A2
DKC1	CLOCK	ALAD
DNAJC15	CNIH2	ALCAM
DNAJC27	COA3	ALDH18A1
DNAJC3-AS1	COL9A2	ALDH3A2
DNASE1L1	COPB2	ALDH5A1
DOPEY2	COPS2	ALG13
DRAXIN	COPS3	ALG14
DRG1	COPS8	ALG3
DUSP2	COQ10B	ALG6
EHD1	COX10	ALKBH3
EID2	CPSF2	ALX1
EID3	CPVL	ALYREF
EIF1AD	CRY1	AMD1
EIF2B5	CRY2	AMER1
EMC3	CRYZ	AMMECR1
ENPEP	CSNK1G3	AMN1
ERN1	CSTF3	ANAPC1
EXOSC6	CTC1	ANAPC13
EYA3	CTNNAL1	ANAPC16
FAH	CTSC	ANAPC4
FAM183B	CUL4A	ANGEL1
FAM83D	CWC25	ANGEL2
FAM92A1	CWF19L2	ANGPTL4
FANCB	CXorf40B	ANK3
FBXL3	CYB5B	ANKAR
FBXO21	DCAF7	ANKFY1
FBXO8	DCP1A	ANKIB1
FEN1	DDB1	ANKLE1
FGFR1OP	DDX21	ANKMY1
FIGNL1	DDX24	ANKRD17
FKBP5	DDX47	ANKRD22
FLJ40453	DEXI	ANKRD40
FLJ41455	DHRS3	ANKRD46
G3BP2	DHX40	ANKRD55
GAD1	DHX9	ANKRD65
GALNT4	DNAJB9	ANKRD9
GGT7	DNAJC2	ANKZF1
GLRA2	DNAJC24	ANPEP
GNG8	DNAJC25	ANXA6
GNPDA1	DPAGT1	AP1G1
GOLT1B	DPM1	AP1G2
GPAA1	DSTYK	AP5M1
GPM6B	DTX2	APAF1
GPR15	DUSP10	APBB3
GPRASP2	DUSP11	APEH
GRK5	DUSP8	API5
GSDMA	DYNC1I2	APIP
GSTM2	DYNLL1	APOBEC3B
HARBI1	DYNLT3	APOM
HAS3	EAF1	APPBP2
HAUS2	EIF1	APRT
HAUS8	EIF1B	APTX
HERC5	EIF2AK3	AQP9
HIST1H1B	EIF4H	AQR
HIST1H1C	EIF5	ARAP1
HIST1H1D	ELK4	ARAP2
HIST1H1E	ELMSAN1	ARF1
HIST1H2AC	EP300	ARF4
HIST1H2AK	EPG5	ARFGEF2
HIST1H2BD	ETF1	ARFIP1
HIST1H2BG	ETS1	ARHGAP1
HIST1H3D	EXOC2	ARHGAP15
HIST1H3E	EXOSC9	ARHGAP21
HIST1H4B	EXT2	ARHGAP25
HIST1H4E	FAM103A1	ARHGAP27
HIST1H4F	FAM108A4P	ARHGAP32
HIST1H4L	FAM115C	ARHGEF1
HIST2H2AB	FAM120B	ARHGEF18
HIST2H2BF	FAM133B	ARHGEF19
HIST2H3A	FAM65B	ARHGEF37
HIST2H3D	FAM84B	ARHGEF6
HIST2H4A	FBXL16	ARHGEF7
HIST2H4B	FBXO11	ARID1B
HIST3H2BB	FBXO3	ARID3B
HIST4H4	FBXW7	ARID4B
HLF	FEM1B	ARID5A
HNRNPM	FLI1	ARIH1
HPS4	FOXO3	ARL1
HSF2	FOXRED1	ARL14EP
HSPA1A	FXR1	ARL2
HSPA1B	FYN	ARL5A
HSPA8	GABPB1	ARL6IP1P2
HSPD1	GFOD1	ARL6IP5
HSPE1	GIMAP4	ARMC5
HSPH1	GIMAP5	ARMC6
ICA1L	GIMAP6	ARMC7
IFT57	GIMAP8	ARMC8
IGFBP5	GLG1	ARMCX2
IL17RB	GLS	ARMCX6
INTS12	GLT8D1	ARNTL
IPO11	GNA13	ARRDC5
KCNH3	GRPEL1	ARSD
KHDRBS3	GTDC2	ARV1
KHNYN	GTF2B	ASB1
KLF2	GTF3C4	ASB13
KLHDC2	H2AFV	ASB16-AS1
KLHL24	H2AFX	ASCC3
KLHL28	HBP1	ASF1A
KLLN	HIAT1	ASPH
KRT39	HIATL1	ASPSCR1
LAPTM4B	HIF1A	ASS1
LARGE	HINFP	ASXL2
LARP6	HIP1R	ATAD3B
LGALS14	HIPK2	ATE1
LINC00324	HIST1H2AE	ATF2
LINC00476	HIST1H2BC	ATF3
LNX1	HIST1H2BE	ATF4
LOC100128274	HIST1H2BK	ATF5
LOC653541	HIST1H3F	ATF6B
LOC729652	HIST1H3H	ATG16L1
LONRF1	HM13	ATG2A
LPAR3	HMGB3	ATG3
LRRC8D	HMGXB4	ATG4C
LTC4S	HNRNPA2B1	ATIC
LYZL1	HNRPDL	ATL1
MAGI3	HPCAL1	ATL3
MAL2	HPS1	ATM
MALSU1	HSD17B4	ATMIN
MAT2A	HSPA14	ATP11C
MCF2L2	IDS	ATP2A2
MED19	IFNAR1	ATP2B4
MED9	IGF2R	ATP2C1
MFAP1	IL10RB	ATP5L
MINOS1	ILF2	ATP6V0B
MLKL	ILF3	ATP6V1C1
MLTK	ING3	ATP6V1E2
MMADHC	IP6K2	ATP6V1H
MRPL18	IQGAP1	ATP7A
MRPL47	IRF2BP2	ATP8B2
MRPS25	ISCA1	ATP9B
MSL3	ISCA1P1	ATPAF1
MT1A	ISCU	ATPBD4
MT2A	ITK	ATPIF1
MTMR1	ITM2C	ATRIP
MVD	ITPKB	ATRN
MX2	JOSD1	ATXN10
MYBL1	KANSL2	ATXN1L
MZT1	KBTBD8	ATXN2
NAV2	KDM2A	ATXN7L2
NBEA	KIAA1429	AUH
NFIA	KIAA1551	AURKB
NFIX	KLF10	AVPI1
NKIRAS1	KLF6	AZIN1
NOL10	KLF9	B3GALT4
NOP58	KLHL11	B3GALT6
NPAS1	KLHL22	B3GNT1
NPTN	KLHL6	B3GNT2
NRTN	KPNA2	B4GALT7
NT5C2	LARP4B	BAG3
NUP88	LDLR	BAGE5
OPTN	LINC00116	BAK1
OR8B8	LINC00623	BAMBI
OSCP1	LLPH	BANF1
PACSIN2	LOC100132111	BBC3
PARP2	LOC100132418	BBS1
PARP8	LOC148413	BBS2
PATZ1	LONRF3	BBS4
PCF11	LPAR2	BBS9
PCSK7	LRRC37B	BCAS2
PDE8B	LRRC8C	BCAS4
PDIK1L	LYZ	BCAT2
PEMT	M6PR	BCKDHB
PEX13	MAD2L1BP	BCL10
PFN2	MAPK6	BCL11A
PHLPP2	MARCH5	BCL11B
PHRF1	MASTL	BCL2L11
PIGU	MATR3	BCL2L13
PKD2	MAX	BCL3
PLCB1	MB	BCL6
PLXNA3	MB21D2	BCS1L
POM121L8P	MBIP	BDH1
PPID	MBP	BEGAIN
PPP4R4	MED13	BFAR
PPP6R2	MED30	BIN1
PRIM2	METTL13	BMF
PSMA2	METTL21D	BMPR2
PSMA3	MLL5	BMS1
PSMD10	MLLT4	BOLA1
PYGB	MMD	BOLA3
QTRTD1	MMS19	BPNT1
RAB15	MNT	BRAF
RAB9A	MOB4	BRD1
RAD51	MORF4L1	BRD2
RAX2	MRPL20	BRD8
RBM11	MRPL22	BRI3
RBM48	MRPL44	BRMS1
RFPL3S	MUL1	BRWD1
RNF13	MVB12B	BSPH1
RP11-466L17.1	MXI1	BST2
RP11-60I3.5	NAA20	BTBD2
RP11-677O4.3	NAA30	BTBD7
RP13-507I23.1	NAF1	BTF3
RP3-412A9.11	NCAPH2	BTG1
RPS7	NCKAP1L	BTN2A2
RRN3P1	NCOA3	BTN3A1
RSPH1	NFATC3	BTN3A2
RTEL1	NFKBIA	BTN3A3
SACM1L	NGDN	BTRC
SALL2	NGRN	BUB1
SCRN1	NLRX1	BUD31
SCYL3	NMT1	BX649597,1
SEPT7P2	NOTCH1	BZW1
SETD9	NPAT	C10orf88
SETMAR	NR1D2	C11orf1
SFT2D1	NRBF2	C11orf21
SIK3	NSFL1C	C11orf49
SKAP2	NUB1	C11orf54
SLC4A5	NUP43	C11orf68
SLC7A1	NUP54	C11orf73
SLC9A4	NVL	C11orf96
SMARCA5	NXT1	C12orf5
SNAPC3	OAS2	C12orf52
SNORA3	OTUD4	C12orf65
SNORD14C	OXR1	C12orf76
SNORD14D	P2RY8	C14orf142
SNRPB2	PAK2	C14orf159
SREBF1	PARN	C14orf28
SRRM1	PARP4	C14orf93
SS18	PATL1	C15orf48
ST6GALNAC4	PBK	C16orf52
ST7	PCID2	C16orf58
STIP1	PCMT1	C16orf62
STK40	PCNXL4	C16orf80
STX6	PDE4D	C17orf51
SULT1A1	PDE7A	C17orf59
SV2B	PEAK1	C17orf62
TACC3	PER2	C17orf67
TAF1D	PHF17	C17orf70
TAF5L	PHF23	C19orf12
TAF8	PHF5A	C19orf25
TANC2	PIGA	C19orf38
TBL1X	PIK3C2A	C19orf59
TCEA3	PIK3CA	C19orf60
TCTE1	PIM3	C1orf123
TGIF1	PITHD1	C1orf162
THRA	PLEKHF2	C1orf86
TLL2	PLEKHM1	C1QA
TMEM159	PLEKHM2	C20orf196
TMEM192	PLK4	C20orf24
TMEM194A	PLRG1	C21orf33
TMEM70	PNO1	C21orf59
TMPRSS11E	PNPLA8	C22orf15
TMSB15B	POLR2D	C2CD4B
TNFRSF13C	POMC	C2orf42
TNFSF14	PPIF	C2orf44
TOE1	PPM1A	C2orf68
TPCN2	PPP1R8	C2orf76
TPM3	PPP2CA	C3orf58
TRAF5	PPTC7	C4orf27
TRAM2	PRC1	C4orf29
TRIAP1	PRDM2	C4orf3
TRIM23	PRKAA1	C5AR1
TRMT10C	PRKAR1A	C5orf28
TRMT61B	PRNP	C5orf51
TSN	PSMC2	C6orf106
TSPAN13	PSMD12	C6orf226
TTL	PSMD6	C6orf47
TTN	PSMD9	C7orf43
TUBA4A	PTPN1	C7orf49
UPF2	PTPN6	C7orf53
UPRT	PTPRF	C8orf48
USP13	RAB10	C8orf76
UTP15	RAB11FIP2	C9orf114
UTP23	RAB21	C9orf37
VMP1	RAB22A	C9orf38
VSIG2	RAB2A	C9orf66
WDR78	RAB30	C9orf69
WNT10B	RAB40C	C9orf72
XPO6	RAB5B	CAB39
YEATS4	RAB7A	CABLES1
ZBTB25	RAD23B	CAD
ZFYVE20	RAE1	CALCOCO1
ZNF154	RALA	CALM1
ZNF18	RALBP1	CALU
ZNF286B	RANBP2	CAMK1D
ZNF541	RASA1	CAMK1G
ZNF618	RASA3	CAMK2B
ZNF730	RASAL3	CAPRIN2
ZNF765	RB1CC1	CAPZA2
ZNF789	RCE1	CAPZB
ZNF850	RELB	CARD8
ZXDB	REXO2	CARNS1
	RIOK1	CARS2
	RIOK2	CASC3
	RIPK3	CASP1
	RMND5A	CASP8
	RNF10	CASP9
	RNF213	CASS4
	RNF5P1	CAST
	RNMT	CAT
	RNY3	CBX7
	RORA	CBY1
	RPA2	CC2D1B
	RPF1	CCBL1
	RPL32	CCBL2
	RPS6KA1	CCDC102A
	RPUSD3	CCDC117
	RSBN1L	CCDC132
	RUVBL1	CCDC173
	RWDD1	CCDC19
	SAAL1	CCDC25
	SBDS	CCDC43
	SBDSP1	CCDC53
	SCD	CCDC57
	SDE2	CCDC6
	SDHD	CCDC65
	SENP2	CCDC71
	Sep 11	CCDC90B
	SERINC1	CCDC91
	SESN1	CCDC92
	SETD3	CCDC94
	SH2B3	CCL3
	SH2D3C	CCL3L1
	SIPA1	CCL3L3
	SKA2	CCNA2
	SKP1	CCNB2
	SLAMF6	CCND3
	SLC24A6	CCNE1
	SLC25A20	CCNG2
	SLC25A26	CCNH
	SLC25A36	CCNL1
	SLC30A5	CCNT1
	SLC37A4	CCNT2
	SLC40A1	CCNYL1
	SLC4A7	CCR1
	SLC5A3	CCR4
	SMC3	CCR6
	SMIM13	CCR7
	SNORA68	CCR9
	SNORD11	CCRN4L
	SNX27	CCS
	SON	CCT4
	SPATA2	CCT5
	SPHK2	CCT7
	SPRTN	CD2
	SPRY1	CD226
	SPTAN1	CD28
	SPTY2D1	CD2BP2
	SRP19	CD3D
	SRSF10	CD3G
	SSFA2	CD44
	SYS1	CD48
	TADA1	CD59
	TBC1D15	CD68
	TCL6	CD70
	TET2	CD9
	TFAM	CD96
	TFB2M	CDA
	TFG	CDC16
	TFIP11	CDC26
	THUMPD2	CDC40
	TIMM23	CDC42
	TLN1	CDC42EP3
	TMEM11	CDC42P2
	TMEM223	CDCA5
	TMEM254	CDH7
	TMEM59	CDIP1
	TMPO	CDK11A
	TNFRSF21	CDK12
	TNPO1	CDK13
	TOMM20	CDK19
	TOR1AIP1	CDK20
	TP53BP2	CDK4
	TP53INP2	CDK5RAP1
	TRAPPC11	CEACAM1
	TRIM4	CEBPB
	TRIM5	CEBPD
	TRIP11	CEBPG
	TRPV2	CEBPZ
	TSFM	CELF2
	TTC13	CENPB
	TTC17	CENPC1
	TTC25	CENPE
	TTC39C	CENPK
	TUBB6	CENPL
	TUFT1	CEP170
	TWISTNB	CEP290
	TXLNA	CEP41
	TXLNG	CEP57
	UBAC2	CEP68
	UBE2D2	CEP95
	UBE2D3	CEPT1
	UBE2G1	CERKL
	UBE2L3	CES2
	UQCRFS1	CETN3
	USP30	CFC1B
	USP42	CFDP1
	UTP18	CFLAR
	VAPA	CGGBP1
	VPS37D	CHAF1B
	VPS41	CHD1
	VWCE	CHD2
	WBP11	CHEK1
	WDR43	CHI3L1
	WDR48	CHKA
	WHAMM	CHM
	WHAMMP3	CHMP2B
	WIPF1	CHMP4A
	YTHDF2	CHMP4B
	YTHDF3	CHMP6
	YWHAB	CHN2
	ZBTB10	CHRAC1
	ZBTB21	CHRNB1
	ZBTB43	CHUK
	ZBTB5	CHURC1
	ZCCHC17	CISD1
	ZFP91	CKAP2L
	ZHX2	CKAP4
	ZMYM1	CLCF1
	ZMYM6	CLEC16A
	ZNF136	CLEC2B
	ZNF207	CLEC2D
	ZNF248	CLEC7A
	ZNF263	CLECL1
	ZNF322	CLK1
	ZNF326	CLK2
	ZNF410	CLK3
	ZNF655	CLN5
	ZNF767	CLNS1A
	ZNF792	CLP1
	ZSCAN32	CLPX
	ZSWIM6	CLSTN1
	ZW10	CLTC
	ZXDA	CLUAP1
		CLYBL
		CMAS
		CMC2
		CMTM6
		CNNM2
		CNOT1
		CNOT6
		CNOT7
		CNPY2
		CNPY4
		CNST
		CNTRL
		COA5
		COG4
		COG5
		COG6
		COIL
		COL7A1
		COMMD1
		COMMD10
		COMMD2
		COMMD4
		COMMD6
		COPS7A
		COPZ1
		COQ10A
		COQ5
		COQ9
		CORO1A
		COX11
		COX15
		CPD
		CPNE1
		CPNE3
		CR1
		CR2
		CREBZF
		CREG1
		CRELD1
		CRHR1-IT1
		CRKL
		CRLF3
		CRLS1
		CROCCP2
		CRTC2
		CRYGS
		CRYZL1
		CSGALNACT2
		CSK
		CSNK1A1
		CSNK1D
		CSNK1E
		CSRNP1
		CSRNP2
		CST3
		CSTF2
		CSTF2T
		CTB-75G16,3
		CTBP1
		CTBS
		CTDSP1
		CTIF
		CTNNB1
		CTNS
		CTPS2
		CTSF
		CTSL1
		CTSO
		CUL4B
		CUTC
		CWC27
		CX3CR1
		CXCL14
		CXCL16
		CXCL2
		CXXC4
		CXXC5
		CYB561
		CYB561D1
		CYB561D2
		CYB5A
		CYCSP55
		CYFIP2
		CYP1B1
		CYP27B1
		CYP2E1
		CYP2J2
		CYP4V2
		CYP51A1
		CYSTM1
		CYTH3
		D2HGDH
		DAAM1
		DAD1
		DARS2
		DBNL
		DBR1
		DBT
		DCAF10
		DCAKD
		DCK
		DCTN4
		DCUN1D4
		DDIT3
		DDX17
		DDX27
		DDX39A
		DDX3X
		DDX46
		DDX54
		DDX60
		DDX60L
		DEDD
		DEDD2
		DEF8
		DEFA1
		DEFA1B
		DEFA3
		DENND1A
		DENND2D
		DENND4A
		DENND4B
		DENR
		DERA
		DERL2
		DET1
		DFFA
		DFFB
		DFNB31
		DGCR11
		DGCR14
		DGCR2
		DGKA
		DGKQ
		DGUOK
		DHDDS
		DHPS
		DHRS1
		DHRS12
		DHRS4-AS1
		DHX15
		DHX32
		DHX36
		DHX8
		DIAPH1
		DIMT1
		DIP2A
		DISP1
		DLD
		DLG5
		DLX1
		DNAH1
		DNAJA1
		DNAJA3
		DNAJB11
		DNAJB6
		DNAJC19
		DNAJC3
		DNAL4
		DOCK10
		DOCK11
		DOCK3
		DOCK8
		DOCK9
		DPEP2
		DPH2
		DPH5
		DPY30
		DPYSL2
		DRD3
		DSC2
		DTNBP1
		DTX3L
		DUSP1
		DUSP16
		DUSP23
		DUSP28
		DUSP4
		DUSP5
		DUSP6
		DUT
		DYNLL2
		DYSF
		E2F2
		EBLN2
		ECD
		ECH1
		ECHDC1
		ECHS1
		ECI2
		EDAR
		EDC3
		EDF1
		EEF1B2
		EFCAB14
		EFCAB4A
		EFCAB4B
		EGLN2
		EHBP1
		EHD4
		EHMT1
		EIF2B1
		EIF2C2
		EIF2C3
		EIF2S3
		EIF3C
		EIF3J
		EIF4A1
		EIF4A3
		EIF4G1
		EIF4G2
		ELF1
		ELF2
		ELL
		ELL2
		ELMO1
		ELMO2
		ELP3
		ELP5
		ELP6
		EMC8
		EMP1
		ENDOD1
		ENGASE
		ENOSF1
		ENOX2
		ENPP5
		ENTPD3
		EP400
		EPAS1
		EPB41
		EPHA1
		EPHA4
		EPHX2
		EPPK1
		EPRS
		EPS15
		ERCC2
		ERF
		ERICH1
		ERMP1
		ERP29
		ERVK13-1
		ESRP2
		ESYT1
		ETNK1
		ETS2
		ETV3
		ETV5
		EVI5L
		EVL
		EXOC1
		EXOC6
		EXOC7
		EXOSC1
		EXOSC5
		EXTL2
		EZH2
		F12
		FABP5
		FABP5P1
		FABP5P3
		FAHD1
		FAHD2A
		FAIM3
		FAM105A
		FAM105B
		FAM108A3P
		FAM108B1
		FAM111A
		FAM117A
		FAM120A
		FAM122B
		FAM129A
		FAM129B
		FAM131A
		FAM134B
		FAM135A
		FAM149B1
		FAM159A
		FAM160B1
		FAM168A
		FAM168B
		FAM172A
		FAM173B
		FAM177A1
		FAM178A
		FAM179B
		FAM192A
		FAM19A1
		FAM208A
		FAM209A
		FAM209B
		FAM216A
		FAM217B
		FAM219B
		FAM220A
		FAM229B
		FAM35EP
		FAM3C
		FAM53C
		FAM60A
		FAM69A
		FAM72B
		FAM78A
		FAM83F
		FAM86A
		FAM86C2P
		FAM86DP
		FAM89B
		FAM91A1
		FAN1
		FARS2
		FARSA
		FAS
		FASN
		FASTK
		FASTKD1
		FASTKD5
		FBLN5
		FBN2
		FBRS
		FBXL8
		FBXO22
		FBXO28
		FBXO32
		FBXO33
		FBXO4
		FBXO5
		FBXO7
		FCAR
		FCGR2B
		FCGR3B
		FCN1
		FCRLA
		FCRLB
		FDFT1
		FEM1C
		FGD3
		FGF9
		FGFR1OP2
		FHIT
		FHL2
		FIG4
		FKBP2
		FLAD1
		FLJ33630
		FLNC
		FLOT2
		FLVCR2
		FLYWCH2
		FNBP1
		FNDC3A
		FOSB
		FOSL1
		FOSL2
		FOXC1
		FOXC2
		FOXK1
		FOXK2
		FRMD6
		FRMD8
		FRRS1
		FRS3
		FRYL
		FSCN1
		FTH1
		FTH1P11
		FTH1P12
		FTH1P2
		FTH1P3
		FTH1P7
		FTH1P8
		FTL
		FTO
		FUK
		FURIN
		FYB
		FYCO1
		FYTTD1
		G0S2
		G3BP1
		GAB2
		GABARAPL1
		GADD45A
		GADD45B
		GADD45G
		GALK2
		GALR2
		GALT
		GANAB
		GAPDH
		GARS
		GART
		GAS6
		GATA3
		GBA2
		GCH1
		GCOM1
		GCSAM
		GDE1
		GDPD5
		GEMIN8
		GET4
		GFOD2
		GGACT
		GGPS1
		GHR
		GIMAP1
		GIMAP2
		GIMAP7
		GIN1
		GIPC1
		GJB6
		GLA
		GLCE
		GLOD4
		GLTSCR1L
		GLYCTK
		GM2A
		GMEB2
		GMNN
		GMPPA
		GMPR2
		GNA15
		GNB1L
		GNG7
		GNL2
		GOLGA3
		GOLGA5
		GOLGB1
		GOLPH3L
		GON4L
		GOPC
		GORAB
		GOSR2
		GPATCH3
		GPATCH4
		GPBP1
		GPC6
		GPCPD1
		GPD1L
		GPER
		GPN2
		GPR35
		GPR84
		GPRIN3
		GRAMD3
		GRAP
		GRAP2
		GRASP
		GRB2
		GRIK1
		GRINA
		GS1-358P8,4
		GSG2
		GSK3B
		GSPT1
		GSTA4
		GTF2E1
		GTF2E2
		GTF2H1
		GTF2H4
		GTF2H5
		GTF3C2
		GTPBP1
		GTPBP4
		GUCD1
		GUSBP2
		GVINP1
		GZF1
		H2AFJ
		H2AFZ
		H3F3C
		H6PD
		HADH
		HAGH
		HAMP
		HAX1
		HBEGF
		HCAR3
		HCLS1
		HCP5
		HDAC1
		HDDC2
		HDDC3
		HDGFRP2
		HDHD1
		HDHD2
		HDHD3
		HEATR5B
		HENMT1
		HERC4
		HERPUD1
		HES4
		HEXDC
		HIBADH
		HIBCH
		HIC1
		HIF1AN
		HIGD1B
		HILPDA
		HIPK1
		HIRIP3
		HIST1H2AM
		HIST1H2BH
		HIST1H4H
		HIST1H4K
		HIST2H2AA3
		HIST2H2AA4
		HIST2H2AC
		HIST3H2A
		HIVEP1
		HIVEP2
		HJURP
		HK2
		HLA-F
		HLX
		HMBOX1
		HMGA1
		HMGB2
		HMGCL
		HMGCR
		HMGCS1
		HMGN2P6
		HMGN4
		HMHA1
		HMOX1
		HNRNPA0
		HNRNPC
		HNRNPUL2
		HOOK3
		HOXA4
		HOXA5
		HPS3
		HSD17B12
		HSD17B7P2
		HSP90AB1
		HSPA13
		HSPA1L
		HSPA4
		HSPA9
		HYDIN
		HYLS1
		ICA1
		ICAM1
		ICAM2
		ICMT
		ICOS
		ID1
		ID4
		IDI1
		IDNK
		IDSP1
		IER3
		IER5
		IER5L
		IFFO1
		IFI30
		IFNGR1
		IFRD1
		IFT140
		IFT74
		IGF2BP2
		IGF2BP3
		IGFBP6
		IGFBPL1
		IGFLR1
		IGHV1OR21-1
		IGIP
		IKBKG
		IKZF1
		IKZF5
		IL16
		IL1B
		IL1RAP
		IL21R
		IL23A
		IL2RG
		IL37
		IL6R
		IL7R
		IL8
		ILF3-AS1
		IMPA1
		ING2
		ING4
		INSIG1
		INSIG2
		INTS10
		INTS2
		INTS3
		INTS9
		IPCEF1
		IPO13
		IPO8
		IQCG
		IRAK1BP1
		IRAK3
		IREB2
		IRF3
		IRS2
		ISCA2
		IST1
		ITFG2
		ITGA4
		ITGA6
		ITGAE
		ITGAX
		ITGB3BP
		ITGB7
		ITPRIP
		IVNS1ABP
		JARID2
		JDP2
		JMJD1C
		JMJD6
		JMY
		JPH2
		JPX
		JUND
		KANK1
		KAT6B
		KAT7
		KAT8
		KATNBL1
		KCNQ3
		KCTD2
		KCTD20
		KDELC2
		KDM3A
		KDM5A
		KDM6A
		KDM6B
		KIAA0146
		KIAA0247
		KIAA0586
		KIAA1143
		KIAA1191
		KIAA1328
		KIAA1430
		KIAA2026
		KIF14
		KIF20B
		KIF23
		KIF2A
		KIF5B
		KIFAP3
		KISS1R
		KLF12
		KLF4
		KLHDC4
		KLHL15
		KLHL18
		KLHL21
		KLHL42
		KLHL7
		KLRG1
		KPNA5
		KRBA1
		KRCC1
		KREMEN2
		KRI1
		KRIT1
		KRTAP4-12
		KRTCAP2
		KRTCAP3
		L3MBTL3
		LACTB
		LACTB2
		LAGE3
		LAMA3
		LAMP1
		LAMTOR3
		LAPTM4A
		LARP1
		LARP4
		LARS
		LAT
		LATS2
		LAYN
		LBH
		LBR
		LCK
		LCLAT1
		LDHA
		LDHB
		LDLRAP1
		LDOC1
		LEF1
		LEPR
		LEPRE1
		LFNG
		LGALS3
		LGALS8
		LGALSL
		LHFP
		LHFPL2
		LIAS
		LIG4
		LILRA3
		LILRA5
		LIN7B
		LINC00094
		LINC00152
		LINC00200
		LINC00243
		LINC00341
		LINC00649
		LINS
		LIX1L
		LL22NC03-80A10,6
		LMAN2L
		LMBRD2
		LMF1
		LMNA
		LMTK2
		LMTK3
		LNPEP
		LOC100132707
		LOC100505715
		LOC253039
		LOC285074
		LOC286437
		LOC388796
		LOC606724
		LOC729021
		LOC92249
		LPAR5
		LPIN2
		LPXN
		LRFN3
		LRRC32
		LRRC41
		LRRC57
		LRRC8A
		LSM12
		LSM6
		LST1
		LTV1
		LUC7L
		LUC7L3
		LUZP1
		LY6G5B
		LY75
		LY9
		LYPLAL1
		LYRM5
		LYRM7
		LYRM9
		LZTR1
		MACF1
		MAEA
		MAFB
		MAFF
		MAFG
		MAGED1
		MAGEE1
		MAGEF1
		MAGOHB
		MAN1C1
		MAN2B2
		MAP1LC3B
		MAP1S
		MAP2K3
		MAP2K5
		MAP3K2
		MAP3K3
		MAP3K8
		MAP4K3
		MAP6D1
		MAP7D1
		MAPK1
		MAPK8IP1
		MAPKAPK2
		MAPRE1
		MAPRE2
		MARCH6
		MARCH9
		MARCKS
		MARVELD3
		MAST3
		MAST4
		MAT2B
		MBLAC2
		MBNL1
		MBNL3
		MBOAT1
		MCAM
		MCEE
		MCF2L-AS1
		MCL1
		MCM3
		MCM6
		MCOLN3
		MCPH1
		MCTS1
		MDFIC
		ME2
		ME3
		MEAF6
		MED11
		MED12
		MED16
		MED22
		MED23
		MED26
		MED4
		MED6
		MEGF9
		MEIS3P1
		MEN1
		MET
		METTL14
		METTL23
		METTL25
		METTL3
		METTL4
		METTL5
		MEX3A
		MFNG
		MFSD3
		MFSD5
		MFSD8
		MGA
		MGAM
		MGMT
		MIA3
		MIDN
		MIR1185-1
		MIR1277
		MIR129-2
		MIR219-2
		MIR221
		MIR22HG
		MIR25
		MIR300
		MIR302C
		MIS18BP1
		MITD1
		MKKS
		MLEC
		MLF1IP
		MLL
		MLLT10
		MLLT11
		MLLT6
		MLYCD
		MMGT1
		MMP25
		MMP9
		MNAT1
		MOB3C
		MOGS
		MOK
		MON1B
		MORC2
		MORF4L2
		MPHOSPH8
		MPI
		MPST
		MPV17
		MPZL3
		MRE11A
		MRI1
		MRPL10
		MRPL13
		MRPL24
		MRPL43
		MRPL52
		MRPS21
		MRPS31
		MRPS6
		MS4A3
		MSANTD2
		MSANTD4
		MSI2
		MSL2
		MSMO1
		MST1
		MSTO1
		MTCH1
		MTDH
		MTF1
		MTFR1L
		MTHFD2
		MTHFSD
		MTIF2
		MTIF3
		MTMR10
		MTMR14
		MTMR3
		MTMR6
		MTPAP
		MTR
		MTRF1
		MTRF1L
		MUM1
		MUS81
		MUTYH
		MVP
		MXD1
		MYADM
		MYCBP
		MYCBP2
		MYCN
		MYH3
		MYL12A
		MYLIP
		MYO5A
		MYOM1
		MYPOP
		MZB1
		MZF1
		N4BP2L1
		N4BP2L2
		N6AMT1
		N6AMT2
		NAGK
		NAMPT
		NANS
		NAPEPLD
		NAPG
		NARG2
		NARS2
		NASP
		NCAPD2
		NCAPG
		NCEH1
		NCF4
		NCK2
		NCKIPSD
		NCR3LG1
		NDEL1
		NDRG1
		NDRG3
		NDUFA3
		NDUFA8
		NDUFA9
		NDUFAF3
		NDUFAF5
		NDUFAF6
		NDUFB3
		NDUFB5
		NDUFV2
		NECAP1
		NECAP2
		NEDD8
		NEDD9
		NEIL2
		NEK1
		NELFB
		NELL2
		NET1
		NEU1
		NEU4
		NFIL3
		NFKB1
		NFKB2
		NFKBIB
		NFKBIE
		NFKBIZ
		NFYA
		NFYC
		NHLRC3
		NHP2L1
		NICN1
		NIF3L1
		NIN
		NINJ1
		NIPAL3
		NIPAL4
		NIPSNAP1
		NIPSNAP3B
		NLK
		NLRC3
		NLRP3
		NMD3
		NME6
		NMNAT3
		NMRAL1
		NMRK1
		NNT
		NOC3L
		NOG
		NOLC1
		NOP10
		NOP16
		NOP2
		NOTCH2
		NPL
		NPRL2
		NPTX1
		NPY5R
		NR1H2
		NR2C2
		NR2C2AP
		NR3C2
		NRAS
		NRBP1
		NRIP1
		NRIP3
		NSF
		NSG1
		NSL1
		NSMCE4A
		NSUN5
		NSUN5P1
		NSUN5P2
		NT5DC1
		NT5E
		NUDCD3
		NUDT15
		NUDT18
		NUDT2
		NUDT22
		NUDT7
		NUDT9
		NUFIP2
		NUMA1
		NUP153
		NUP155
		NUP210
		NUP50
		NUP98
		NUSAP1
		NXF1
		OAT
		OCIAD2
		ODC1
		ODF2L
		ODF3B
		OGDH
		OGFOD1
		OGFOD3
		OGFRL1
		OGG1
		OGT
		OLFM1
		OLR1
		OMA1
		ONECUT2
		OPN3
		OPRL1
		OR11H1
		ORAOV1
		ORC2
		ORC3
		ORC5
		ORM1
		ORMDL1
		OSBPL2
		OSGEP
		OSGEPL1
		OTOGL
		OTUB1
		OTUD1
		OXLD1
		P2RX1
		P2RY13
		PAAF1
		PABPC5
		PAFAH1B1
		PAFAH2
		PAG1
		PAGR1
		PALD1
		PAN2
		PANX2
		PAOX
		PAPD5
		PAPOLA
		PAQR6
		PAQR8
		PARP1
		PARP10
		PARP11
		PARVB
		PATL2
		PAWR
		PAXBP1
		PBDC1
		PBX4
		PCED1B
		PCMTD1
		PCMTD2
		PCSK5
		PCYOX1
		PDCD1
		PDCD2
		PDCD6
		PDCD6IP
		PDCL3P4
		PDE4B
		PDE6D
		PDHB
		PDLIM7
		PDRG1
		PDSS2
		PDZD8
		PELI1
		PELO
		PER1
		PEX11B
		PEX14
		PFDN2
		PFKFB3
		PGBD2
		PGBD3
		PGK1
		PGLYRP1
		PGM1
		PGRMC1
		PHAX
		PHC2
		PHF1
		PHF11
		PHF12
		PHF14
		PHF15
		PHLDA1
		PHLPP1
		PI16
		PIAS2
		PIBF1
		PIGF
		PIGG
		PIGK
		PIGN
		PIGP
		PIGT
		PIK3CD
		PIK3R2
		PILRB
		PIM1
		PIN4
		PIP4K2A
		PIP5K1C
		PITPNC1
		PKNOX1
		PLAA
		PLAGL2
		PLAU
		PLAUR
		PLBD1
		PLCL2
		PLEC
		PLEKHA1
		PLEKHA8P1
		PLEKHB1
		PLEKHB2
		PLEKHO2
		PLIN2
		PLK2
		PLK3
		PLP1
		PLSCR3
		PLXNA4
		PLXNB2
		PMAIP1
		PMF1
		PMS1
		PNKD
		PNMA1
		PNP
		PNPLA2
		PNPO
		POFUT2
		POGLUT1
		POGZ
		POLB
		POLD4
		POLDIP3
		POLG2
		POLM
		POLR1C
		POLR2G
		POLR2J
		POLR2M
		POLR3A
		POLR3GL
		POLR3H
		POLR3K
		POLRMT
		POMGNT1
		POP5
		POR
		PP7080
		PPA2
		PPAP2B
		PPAPDC2
		PPARA
		PPCS
		PPHLN1
		PPIE
		PPM1B
		PPM1D
		PPM1M
		PPOX
		PPP1R11
		PPP1R13B
		PPP1R15A
		PPP1R15B
		PPP1R16B
		PPP1R21
		PPP1R3E
		PPP1R7
		PPP2CB
		PPP2R3B
		PPP2R5A
		PPP2R5C
		PPP3CB
		PPP3CC
		PPP4R1
		PPP4R1L
		PQLC3
		PRDM11
		PREB
		PRG2
		PRIM1
		PRKACB
		PRKAG2
		PRKRA
		PRMT1
		PRMT10
		PRMT2
		PRMT7
		PRO0628
		PROSAPIP1
		PROSC
		PRPF40A
		PRPSAP1
		PRPSAP2
		PRR21
		PRR7
		PRRT3
		PRUNE
		PSD4
		PSG3
		PSIP1
		PSMA5
		PSMA7
		PSMB10
		PSMB9
		PSMD4
		PSME3
		PSME4
		PSPC1
		PTAFR
		PTBP3
		PTER
		PTGDR
		PTGES2
		PTK2
		PTP4A1
		PTPLB
		PTPN2
		PTPN7
		PTPRA
		PTPRCAP
		PTPRO
		PTRH1
		PTTG1
		PTTG1IP
		PTTG3P
		PUM2
		PURA
		PURB
		PUS1
		PUS3
		PUS7
		PVRIG
		PVRL2
		PWWP2A
		PYCR2
		PYGL
		PYROXD1
		QDPR
		QPCT
		QSOX1
		RAB11FIP1
		RAB11FIP5
		RAB12
		RAB20
		RAB27A
		RAB3IL1
		RAB40B
		RAB43
		RAB4B
		RAB5A
		RAB5C
		RAB7L1
		RAB8B
		RABEP1
		RABEPK
		RABGGTB
		RABL2A
		RABL2B
		RAC1
		RAC2
		RAD21
		RAD50
		RAD51AP1
		RAD51C
		RALGAPB
		RALGDS
		RANBP9
		RANGAP1
		RAP2A
		RAP2B
		RAP2C
		RAPGEF1
		RAPGEF2
		RAPGEF6
		RAPGEFL1
		RARRES3
		RASD1
		RASD2
		RASGRP1
		RASGRP2
		RASSF1
		RASSF2
		RASSF7
		RBBP6
		RBBP8
		RBBP9
		RBKS
		RBL1
		RBL2
		RBM12
		RBM15
		RBM15B
		RBM18
		RBM33
		RBM38
		RBM39
		RBM4
		RBM43
		RBM47
		RBM4B
		RBM6
		RBMS1
		RBMS2
		RBP3
		RBPJ
		RCAN1
		RCAN2
		RCN1
		RECK
		REEP5
		REL
		RELA
		RELL1
		RELT
		RER1
		RETN
		REV1
		RFC1
		RFESD
		RFWD3
		RFX3
		RFX7
		RGMB
		RGPD2
		RGPD3
		RGPD5
		RGPD6
		RGS1
		RGS12
		RHBDD2
		RHEB
		RHNO1
		RHOH
		RIC8B
		RINL
		RINT1
		RIOK3
		RIPK2
		RIT1
		RLF
		RLN1
		RLN2
		RN7SK
		RNA18S5
		RNA28S5
		RNASE2
		RNASEH2B
		RNASEH2C
		RNASEL
		RNF103
		RNF11
		RNF121
		RNF138
		RNF14
		RNF144A
		RNF146
		RNF149
		RNF157
		RNF165
		RNF167
		RNF170
		RNF19A
		RNF19B
		RNF20
		RNF214
		RNF34
		RNF5
		RNLS
		RNU105A
		RNU4ATAC
		RNU5A-1
		RNU86
		RP11-1149O23,3
		RP11-1398P2,1
		RP11-179G5,4
		RP11-179H18,5
		RP11-182I10,4
		RP11-278H7,4
		RP11-320M2,1
		RP11-342M1,7
		RP11-345J4,8
		RP11-403I13,8
		RP11-554I8,1
		RP11-597K23,1
		RP11-611D20,2
		RP11-631M6,2
		RP11-632F7,1
		RP11-651P23,4
		RP11-956J14,2
		RP1-39G22,7
		RP3-341D10,1
		RP5-874C20,3
		RPAIN
		RPAP1
		RPAP2
		RPE
		RPL13
		RPL14
		RPL23AP7
		RPL7AP8
		RPL8
		RPP25L
		RPPH1
		RPRD1A
		RPRD1B
		RPS6KA5
		RPUSD4
		RRAD
		RRAGB
		RRAS2
		RRBP1
		RRN3
		RRN3P2
		RRP12
		RRP15
		RSAD1
		RSC1A1
		RSPO4
		RSRC2
		RSU1
		RTBDN
		RTN4
		RTN4IP1
		RTP4
		RUNX1
		RWDD2A
		S100A12
		S100A13
		S100A8
		S100P
		S1PR4
		SACS
		SAE1
		SALL4
		SAMD3
		SAMD8
		SAMD9L
		SAMSN1
		SAP18
		SAP30L
		SAR1B
		SARDH
		SARM1
		SAT1
		SBK1
		SCAF11
		SCAF8
		SCML4
		SCPEP1
		SDAD1
		SDC4
		SDCBP
		SDCCAG3
		SDHAF1
		SDHC
		SDR39U1
		SDS
[truncated: 741 more rows]

## Sheet: c) AGO2 fc>=1.5,p<=0.05
Supplementary Dataset 9: Differentially expressed genes associated with low ATM and high AGO2 expression including overlaps of CN lesion associated genes.
lumi Human All SYMBOL	lumi Human All GENENAME	chromosome	fold change	p value	q value	variation coefficient	ENSEMBL	Illumina Target ID
DMRT2	doublesex and mab-3 related transcription factor 2	9	14.5	0.0288	0.988	0.336	ENSG00000173253	NfCKX03lNHbt3S4Cnk
JSRP1	junctional sarcoplasmic reticulum protein 1	19	5.52	0.000512	0.988	0.242		Q96GVZh3pgMCYueaQA
PLAG1	pleiomorphic adenoma gene 1	8	5.42	0.00191	0.988	0.303	ENSG00000181690	WseSffulxLvO,nsIMI
IGFBP5	insulin-like growth factor binding protein 5	2	5.39	0.0483	0.988	0.338	ENSG00000115461	ZReDmgidp1b8k,7Hwo
PLAG1	pleiomorphic adenoma gene 1	8	4.33	0.0016	0.988	0.207	ENSG00000181690	6FSf_1EK4ewdIOgLqc
EIF2C2	argonaute RISC catalytic component 2	8	4.2	4.31e-12	2.02e-07	0.114	ENSG00000123908	9pVu78ST9StSIr6SEI
MYO16	myosin XVI	13	4.04	0.0202	0.988	0.234	ENSG00000041515	HQOJGeU7Hr_JLKp5Nk
IGFBP5	insulin-like growth factor binding protein 5	2	3.78	0.0439	0.988	0.257	ENSG00000115461	xkS_0hCPX0j1i_XFr4
OPLAH	5-oxoprolinase (ATP-hydrolysing)	8	3.63	0.00944	0.988	0.237	ENSG00000178814	l3OLNlqVKKW7ijVkMA
PTP4A3	protein tyrosine phosphatase type IVA, member 3	8	3.53	0.0201	0.988	0.223	ENSG00000184489	TASKea9AhURGRCFa54
LRRN3	leucine rich repeat neuronal 3	7	3.49	0.00218	0.988	0.218	ENSG00000173114	Znl3dSA4HuOuhEnO4o
ANKRD55	ankyrin repeat domain 55	5	3.48	0.0341	0.988	0.297	ENSG00000164512	KogXeaEBYufXkPULQY
LRRN3	leucine rich repeat neuronal 3	7	3.46	0.00467	0.988	0.228	ENSG00000173114	Ef2IiC,CfRQ5514UOg
RPPH1	ribonuclease P RNA component H1	14	3.45	0.00804	0.988	0.188		KxVkqhdMFQ9Icd11lQ
SNORA12	small nucleolar RNA, H/ACA box 12	10	3.32	0.00385	0.988	0.174		QhojN3fCX9eTSIOnVE
RTKN2	rhotekin 2	10	3.32	0.006	0.988	0.235	ENSG00000182010	6VSJ8JR5LA8rGyjPS0
SOCS2	suppressor of cytokine signaling 2	12	3.12	0.00497	0.988	0.146	ENSG00000120833	NsrMpPcV,gMnu1QXvk
IL2RA	interleukin 2 receptor, alpha	10	3.04	0.0292	0.988	0.178	ENSG00000134460	Qr1,dJZ94eePdW9G_U
PTP4A3	protein tyrosine phosphatase type IVA, member 3	8	3.01	0.0221	0.988	0.18	ENSG00000184489	ZSQknRcXogMWlQEink
RNU5A-1	RNA, U5A small nuclear 1	15	3	0.0197	0.988	0.179		0l,xwI,W6IoEHeLfBU
RAB11FIP1	RAB11 family interacting protein 1 (class I)	8	2.99	0.0105	0.988	0.141	ENSG00000156675	fe7icfB4ZXfXUHgo2U
RNU1-5	RNA, U1 small nuclear 5	1	2.99	0.011	0.988	0.136		BueFXmP1UDuoB2Hkw8
PTP4A3	protein tyrosine phosphatase type IVA, member 3	8	2.97	0.014	0.988	0.163	ENSG00000184489	QQEinmvQIVERkQhWuc
RNU1-9	RNA, U1 small nuclear 9	1	2.97	0.0149	0.988	0.143		l7nlXmP1UDuoB2Hkw8
			2.96	0.0216	0.988	0.222		KOelHdLUm9dLLgyYF4
PRKY	protein kinase, Y-linked, pseudogene	Y	2.9	0.0432	0.988	0.295	ENSG00000099725	TN6X5VSSxLX1wwao50
RNU1-3	RNA, U1 small nuclear 3	1	2.84	0.018	0.988	0.144		WhV5j9VA7qAdh5MP7o
RNU4ATAC	RNA, U4atac small nuclear (U12-dependent splicing)	2	2.84	0.0204	0.988	0.157		0r5nHtQ4mTLipLHnBk
RNU4-2	RNA, U4 small nuclear 2	12	2.84	0.0366	0.988	0.162		NS6SzbJQ4r81imY8_c
SOCS2	suppressor of cytokine signaling 2	12	2.77	0.0115	0.988	0.166	ENSG00000120833	ioMeCC6goFCeESl0eQ
			2.76	0.00419	0.988	0.131		uEGOv,TNPrbr7LW5iA
COL18A1	collagen, type XVIII, alpha 1	21	2.76	0.0494	0.988	0.193	ENSG00000182871	NLT297oqELodKkmUp4
TMEM107	transmembrane protein 107	17	2.68	0.0312	0.988	0.161		BSh_QRXj517ePf3hjQ
			2.63	0.0234	0.988	0.114		oiUU3Hq5914u4S7Keo
RNU11	RNA, U11 small nuclear	1	2.63	0.0497	0.988	0.169		96z_pJ642_tWmV,fx4
SNORD3D	small nucleolar RNA, C/D box 3D	17	2.56	0.0443	0.988	0.132		HsiRYAVYoIism,3XiY
BIRC3	baculoviral IAP repeat containing 3	11	2.54	0.00527	0.988	0.108	ENSG00000023445	uUov4NTXqSTHiFeX8A
RNU1-8	RNA, U1 small nuclear 8	14	2.54	0.0342	0.988	0.136		xHxekqiMU40YK6,1So
WDR5	WD repeat domain 5	9	2.53	0.0157	0.988	0.177	ENSG00000196363	iZWJ5ZftieLWZ1ZUpo
CPSF1	cleavage and polyadenylation specific factor 1, 160kDa	8	2.48	0.000383	0.988	0.0922		6o5bRRSRGgcXVFV,_w
RP11-395G23,3			2.46	0.00544	0.988	0.189	ENSG00000254615	WtW6KhEImKEk69w6Uo
			2.46	0.0492	0.988	0.117	ENSG00000271204	NsHeE0el9BK7pnifeo
RASSF6	Ras association (RalGDS/AF-6) domain family member 6	4	2.45	0.0141	0.988	0.155	ENSG00000169435	Tc,0aJqQUEuDuieIhI
LGALS3BP	lectin, galactoside-binding, soluble, 3 binding protein	17	2.4	0.0122	0.988	0.199	ENSG00000108679	uemnSNkU_XGAECV450
FBXO32	F-box protein 32	8	2.38	0.0495	0.988	0.112	ENSG00000156804	lgq1V54eiJ6gzpP6Ec
HIST1H2BD	histone cluster 1, H2bd	6	2.33	0.00417	0.988	0.183	ENSG00000158373	Wc8GcY5eBcULedeVQI
AP3M2	adaptor-related protein complex 3, mu 2 subunit	8	2.33	0.00662	0.988	0.127	ENSG00000070718	oeWU9eSTRTCS5Ku3U0
ATHL1	ATH1, acid trehalase-like 1 (yeast)	11	2.33	0.00814	0.988	0.109	ENSG00000142102	iDVKdd_HepJ,DSvqSU
RHPN1	rhophilin, Rho GTPase binding protein 1	8	2.28	0.00972	0.988	0.154	ENSG00000158106	6fcKJSKiTr5CFWk1G4
CHCHD7	coiled-coil-helix-coiled-coil-helix domain containing 7	8	2.27	0.00324	0.988	0.109	ENSG00000170791	xc,ko4vqSoAq0q9NK4
RNU1-1	RNA, U1 small nuclear 1	1	2.27	0.0319	0.988	0.117		QfF6SqIxTjRgrr,VKk
HIST1H2AH	histone cluster 1, H2ah	6	2.26	0.0165	0.988	0.242		Q55cIIeIlFMKUDCiYo
TGS1	trimethylguanosine synthase 1	8	2.23	0.015	0.988	0.117	ENSG00000137574	BoPEpuJx7lSXxoTX,g
FAM13A	family with sequence similarity 13, member A	4	2.23	0.0151	0.988	0.152	ENSG00000138640	uChLq97tRf7n_YpYlQ
FAM13A	family with sequence similarity 13, member A	4	2.22	0.00981	0.988	0.138	ENSG00000138640	0REkikV2zv_Avl94Co
C12orf44	chromosome 12 open reading frame 44	12	2.2	0.00553	0.988	0.113	ENSG00000123395	3qX_p3oF53q0_uIfoI
BOP1	block of proliferation 1	8	2.19	0.00212	0.988	0.103		66rrbngtBIl,Fe54AA
HIST1H2AE	histone cluster 1, H2ae	6	2.16	0.0122	0.988	0.198	ENSG00000168274	odS7F6Sa56DN4aWI3w
TSKS	testis-specific serine kinase substrate	19	2.16	0.0239	0.988	0.186	ENSG00000126467	QV5qUIFx54SEI4JSKI
HIST2H2AA3	histone cluster 2, H2aa3	1	2.15	0.0247	0.988	0.147		ipWbdgqkXuB0Ap3,SI
SLC16A3	solute carrier family 16, member 3 (monocarboxylic acid transporter 4)	17	2.13	0.0042	0.988	0.125	ENSG00000141526	QRV6COgMBeburou8oU
ASIC1	acid-sensing (proton-gated) ion channel 1	12	2.13	0.0274	0.988	0.186	ENSG00000110881	iXVSKgkoOKUALuT6Mo
ZNF10	zinc finger protein 10	12	2.13	0.0288	0.988	0.132	ENSG00000256223	TXnnfdHuxEU5UTEExc
PEX6	peroxisomal biogenesis factor 6	6	2.11	0.0165	0.988	0.119	ENSG00000124587	W1KI1SrkC6T4hJJBJ0
HIST2H2AC	histone cluster 2, H2ac	1	2.1	0.0324	0.988	0.135		cZUqab,lwTUpb3vFAg
MRPL15	mitochondrial ribosomal protein L15	8	2.09	0.00766	0.988	0.103	ENSG00000137547	cVtQoJIvvAix6DKp4I
CHCHD7	coiled-coil-helix-coiled-coil-helix domain containing 7	8	2.08	0.00575	0.988	0.127	ENSG00000170791	rkIu4pCIJ6BRPSIs14
CHD7	chromodomain helicase DNA binding protein 7	8	2.07	0.0277	0.988	0.141	ENSG00000171316	HqKvflISBxL1Pt2634
PPP1R16A	protein phosphatase 1, regulatory subunit 16A	8	2.06	0.00209	0.988	0.098	ENSG00000160972	ix7EoR6Vd0rSCE5eio
CEACAM1	carcinoembryonic antigen-related cell adhesion molecule 1 (biliary glycoprotein)	19	2.06	0.019	0.988	0.149	ENSG00000079385	xKXCKf3Uoo8n6L3cx0
FBXL8	F-box and leucine-rich repeat protein 8	16	2.04	0.014	0.988	0.182		NlWLnLl9,6j75VWrfw
HIST1H2BF	histone cluster 1, H2bf	6	2.03	0.0156	0.988	0.195	ENSG00000197846	NXnC1nXnUACp1ACmuE
PTPN14	protein tyrosine phosphatase, non-receptor type 14	1	2.01	0.003	0.988	0.157		TPUr6h_o14iRPZVe64
IRF2BPL	interferon regulatory factor 2 binding protein-like	14	2	0.0104	0.988	0.0846	ENSG00000119669	WlysSDwyV8kGHnnruw
NDUFB9	NADH dehydrogenase (ubiquinone) 1 beta subcomplex, 9, 22kDa	8	1.99	0.00129	0.988	0.0725		r5QiIEuggHmioCeoGI
SCRIB	scribbled homolog (Drosophila)	8	1.98	0.00114	0.988	0.0759	ENSG00000180900	TFUliF2mIewcuO,sQU
WDR34	WD repeat domain 34	9	1.97	0.0394	0.988	0.161	ENSG00000119333	Knl3qArhuSe,jdSAJ0
KIAA1875	KIAA1875	8	1.96	0.0262	0.988	0.109	ENSG00000179698	N6pe0_s,pQpeTagwLU
DBNDD1	dysbindin (dystrobrevin binding protein 1) domain containing 1	16	1.95	0.0129	0.988	0.15	ENSG00000003249	B0lK3X1ev1LREiVJJ8
NAPSA	napsin A aspartic peptidase	19	1.95	0.0154	0.988	0.144	ENSG00000131400	KtNSHHYDptZd5_1r9Q
HIST2H2AB	histone cluster 2, H2ab	1	1.95	0.0355	0.988	0.195	ENSG00000184270	i7ShmgJKikKVmcKULY
HIST2H2BE	histone cluster 2, H2be	1	1.94	0.0132	0.988	0.153	ENSG00000184678	uR8UXT_f96KU5DMpqE
TBCD	tubulin folding cofactor D	17	1.94	0.0134	0.988	0.0926	ENSG00000141556	3E_dFxLhtupmjuehis
KIFC2	kinesin family member C2	8	1.94	0.0263	0.988	0.108	ENSG00000167702	ruGnrh46OrLqeIIqhw
ZDHHC23	zinc finger, DHHC-type containing 23	3	1.93	0.0396	0.988	0.142	ENSG00000184307	rHrckE8KqP3glB1op4
HIST1H2AM	histone cluster 1, H2am	6	1.92	0.0157	0.988	0.142		QBWddyJ6nUP17KGLkU
MX1	myxovirus (influenza virus) resistance 1, interferon-inducible protein p78 (mouse)	21	1.92	0.0445	0.988	0.117	ENSG00000157601	HFS7,KJOLlu7ubXtok
FZD6	frizzled family receptor 6	8	1.91	0.0127	0.988	0.178	ENSG00000164930	KSxf3SE,7IPT9pJ0co
SNORD84	small nucleolar RNA, C/D box 84	6	1.91	0.0343	0.988	0.128		liZ,mS44V03NFfh46c
TMEM8A	transmembrane protein 8A	16	1.89	0.0322	0.988	0.127	ENSG00000129925	cpd7qTZTcRdTjhyYQc
HIST1H2BK	histone cluster 1, H2bk	6	1.87	0.00546	0.988	0.0773	ENSG00000197903	WVHqq_qwz3utdJXsXw
HIST1H4E	histone cluster 1, H4e	6	1.86	0.0188	0.988	0.198	ENSG00000198518	ciEqGR38afaacOcWfA
MYC	v-myc myelocytomatosis viral oncogene homolog (avian)	8	1.86	0.0191	0.988	0.107	ENSG00000136997	iH79A5ONA5BdEF_ni0
RECQL4	RecQ protein-like 4	8	1.86	0.0206	0.988	0.131	ENSG00000160957	NtZ5hNZS9e1eKUiiC8
ADAM19	ADAM metallopeptidase domain 19	5	1.86	0.0411	0.988	0.188	ENSG00000135074	E1CVE,UC0VUGbXdEW0
HIST2H2AA3	histone cluster 2, H2aa3	1	1.86	0.0477	0.988	0.138	ENSG00000183558	xYf1Y2UpKL93a4cc2c
NABP1	nucleic acid binding protein 1	2	1.85	0.0354	0.988	0.106	ENSG00000173559	0SXouANerHh,iKLi7k
HIST1H2BG	histone cluster 1, H2bg	6	1.83	0.0263	0.988	0.227	ENSG00000187990	BEK5wBK9FWMek3TUKU
NFAT5	nuclear factor of activated T-cells 5, tonicity-responsive	16	1.82	0.0149	0.988	0.109	ENSG00000102908	6UpQUQBipSUXuEEff0
DEAF1			1.81	0.00434	0.988	0.094	ENSG00000177030	0G6eAm46IK4W7inU2k
DGAT1	diacylglycerol O-acyltransferase 1	8	1.81	0.0104	0.988	0.0879		o3eVzqne15FXSo6YSQ
ERCC6L2	excision repair cross-complementing rodent repair deficiency, complementation group 6-like 2	9	1.81	0.012	0.988	0.0965	ENSG00000182150	9viiIqfW7HSjsi0_dI
HIST1H2BJ	histone cluster 1, H2bj	6	1.81	0.0192	0.988	0.146	ENSG00000124635	B,MnES5zlIlJgt51ZU
PRKCQ-AS1			1.81	0.0276	0.988	0.127	ENSG00000237943	xp0UixUgg0s6DyKEuk
PRRT1	proline-rich transmembrane protein 1	6	1.81	0.0428	0.988	0.137	ENSG00000204314	uF5ewGd7Ax1fUVNUlU
RAB33B	RAB33B, member RAS oncogene family	4	1.81	0.049	0.988	0.12		0u0e8T9VQgvQwFJ8lE
WWP1	WW domain containing E3 ubiquitin protein ligase 1	8	1.8	0.0037	0.988	0.0683	ENSG00000123124	xOeen,eCErn4H7S,v8
RHOBTB1			1.8	0.00994	0.988	0.134	ENSG00000072422	xekugEUjII3yiKVIDk
SCARNA9	small Cajal body-specific RNA 9	11	1.8	0.0155	0.988	0.123		QlA3iTSC39S3F45ON0
NKD2	naked cuticle homolog 2 (Drosophila)	5	1.8	0.0319	0.988	0.163	ENSG00000145506	fprgRN4JRzv16dwp20
OPRL1	opiate receptor-like 1	20	1.8	0.0449	0.988	0.116	ENSG00000125510	385O6Qm8fXuRslJXq0
BIRC3	baculoviral IAP repeat containing 3	11	1.79	0.00973	0.988	0.109	ENSG00000023445	cgE9yyXogvhcXuiOXk
SCARNA14	small Cajal body-specific RNA 14	15	1.79	0.0172	0.988	0.119		r15YSrezLzSP97mOnU
SNX29	sorting nexin 29	16	1.79	0.0376	0.988	0.119	ENSG00000048471	uVueGDdTuNu1,dTueU
MAF1	MAF1 homolog (S, cerevisiae)	8	1.78	0.00264	0.988	0.0703	ENSG00000179632	BNe6OVHRV0h155U57o
VPS28	vacuolar protein sorting 28 homolog (S, cerevisiae)	8	1.78	0.00455	0.988	0.0642	ENSG00000160948	WnvYXotJcQZfQWfXk4
HIST1H1D	histone cluster 1, H1d	6	1.78	0.0287	0.988	0.23	ENSG00000124575	lJcLaoJYK8QKQIKSdY
ZNF34	zinc finger protein 34	8	1.77	0.00182	0.988	0.0833	ENSG00000196378	iKH3U7BLpmu1ipItSc
MTERFD1	MTERF domain containing 1	8	1.77	0.00346	0.988	0.0763	ENSG00000156469	okQ7jiT1UUTT7QvVEo
PRKDC	protein kinase, DNA-activated, catalytic polypeptide	8	1.77	0.00929	0.988	0.0826	ENSG00000253729	oVVlLXURUB794_n,J8
DCTPP1	dCTP pyrophosphatase 1	16	1.77	0.0132	0.988	0.092		ryI_CnsItSOuiUp7eo
OXR1	oxidation resistance 1	8	1.77	0.0255	0.988	0.106	ENSG00000164830	i,1X2t9RJLPPt,ui_E
HMGA1	high mobility group AT-hook 1	6	1.77	0.0277	0.988	0.0928	ENSG00000137309	ZVVCvevU,9d70QHF3o
ZCCHC14	zinc finger, CCHC domain containing 14	16	1.76	0.0438	0.988	0.142	ENSG00000140948	TTWWaXRub7BCV00Tu4
EEF1D	eukaryotic translation elongation factor 1 delta (guanine nucleotide exchange protein)	8	1.75	0.00195	0.988	0.0536	ENSG00000104529	BGzdU5lC6JVSUIJSUQ
ADCK5	aarF domain containing kinase 5	8	1.75	0.0163	0.988	0.109		r0L_C6Z0p6IX6U5p4U
HIST1H3H	histone cluster 1, H3h	6	1.75	0.0163	0.988	0.153	ENSG00000203813	c0IJVNnNpesS6d1mI8
SLC22A23	solute carrier family 22, member 23	6	1.75	0.0483	0.988	0.138	ENSG00000137266	rtd23IKRRdn9O1bu,4
PANK1	pantothenate kinase 1	10	1.75	0.0487	0.988	0.142	ENSG00000152782	Z1,d5feJFt,D9TN9C0
SNHG6	small nucleolar RNA host gene 6 (non-protein coding)	8	1.74	0.00269	0.988	0.0464		oKiggmYIlvLTlruumk
HIST1H2AB	histone cluster 1, H2ab	6	1.74	0.00814	0.988	0.111	ENSG00000137259	6pu4U2ZKum,5cM9Ka4
KIAA0922	KIAA0922	4	1.74	0.0117	0.988	0.0701	ENSG00000121210	WWCft1Dt6H,69TepVk
CENPV	centromere protein V	17	1.74	0.0206	0.988	0.129		uo4qR7mizrR4oPQ6SY
MROH6	maestro heat-like repeat family member 6	8	1.74	0.0208	0.988	0.122		ZKng4oGZR6ETiginnc
PVT1	Pvt1 oncogene (non-protein coding)	8	1.74	0.0225	0.988	0.14	ENSG00000249859	WO_mtXuF7ohGlI3ldQ
FBXL6	F-box and leucine-rich repeat protein 6	8	1.74	0.0238	0.988	0.0942		x3fBdKpFatEUJHtJ3s
ITM2A	integral membrane protein 2A	X	1.74	0.0373	0.988	0.202	ENSG00000078596	97oORAPuyueDnsKL8o
TPD52	tumor protein D52	8	1.74	0.0429	0.988	0.117	ENSG00000076554	lv7C90iLat5C5,5eUo
VPS28	vacuolar protein sorting 28 homolog (S, cerevisiae)	8	1.73	0.00273	0.988	0.0658		ujiNSVheYieOiFORZM
HSP90AB1	heat shock protein 90kDa alpha (cytosolic), class B member 1	6	1.73	0.0269	0.988	0.0865	ENSG00000096384	rDnkvXjiNVXdipjijk
KB-1507C5,2	uncharacterized LOC100506753	8	1.72	0.00197	0.988	0.101	ENSG00000253320	ijTjSIVYvd255xn2QQ
AC025335,1			1.72	0.0129	0.988	0.0935	ENSG00000179859	BVzqJCp4XuHv83UqUE
STX2	syntaxin 2	12	1.72	0.0143	0.988	0.0815	ENSG00000111450	KqF5dW47VF,X0K3tM4
COX6C	cytochrome c oxidase subunit VIc	8	1.72	0.0151	0.988	0.0541	ENSG00000164919	rSm3mA0zp7JPbnNXqo
C8orf33	chromosome 8 open reading frame 33	8	1.72	0.0158	0.988	0.0838	ENSG00000182307	Bp_tySwRS7eoI5e_QI
HSF4	heat shock transcription factor 4	16	1.72	0.0318	0.988	0.139	ENSG00000102878	Z55dY559JVdCAu6BeQ
			1.71	0.00612	0.988	0.0628		Kw4B7J7HEJUUJ4Lp5U
AC027612,3			1.71	0.0169	0.988	0.102	ENSG00000230572	K5IVzOXm3DuX10h57o
			1.71	0.0192	0.988	0.0974		l7uLnE3Q_WPmee5KDo
DCXR	dicarbonyl/L-xylulose reductase	17	1.71	0.0212	0.988	0.0778	ENSG00000169738	3ERdCVTludNcVUNXUM
FAM84B	family with sequence similarity 84, member B	8	1.71	0.0266	0.988	0.125	ENSG00000168672	xrn_lcMkehBFGFE6AQ
MYC	v-myc myelocytomatosis viral oncogene homolog (avian)	8	1.71	0.0299	0.988	0.1	ENSG00000136997	TXm4UjVovoAQ4ApVQo
STX2	syntaxin 2	12	1.71	0.0385	0.988	0.0866	ENSG00000111450	oR_1Djuztwl07Fj_C0
HIST1H3C	histone cluster 1, H3c	6	1.71	0.0419	0.988	0.141	ENSG00000196532	N6h32CEUN7mc9GcBm0
C8orf33	chromosome 8 open reading frame 33	8	1.7	0.00825	0.988	0.0707	ENSG00000182307	WhfFzz6I69E9fFeVf4
ZNF16	zinc finger protein 16	8	1.7	0.0236	0.988	0.115	ENSG00000170631	iuBoeRv7xCogjzop5M
OPLAH			1.7	0.0285	0.988	0.122	ENSG00000178814	cElE4UERk0WFeI16Ik
POP1	processing of precursor 1, ribonuclease P/MRP subunit (S, cerevisiae)	8	1.69	0.000743	0.988	0.103	ENSG00000104356	iuHSoj,1Onvp7ogleo
HIST1H2BK	histone cluster 1, H2bk	6	1.69	0.023	0.988	0.0906		iSYLWdWZUIKnYICW4c
CENPV	centromere protein V	17	1.69	0.0334	0.988	0.126	ENSG00000166582	0Qf53V5bl2uudeDung
RAD21	RAD21 homolog (S, pombe)	8	1.68	0.00363	0.988	0.0733	ENSG00000164754	rUiXuOXXSSsiSOgMUU
TRAP1	TNF receptor-associated protein 1	16	1.68	0.0108	0.988	0.0887	ENSG00000126602	0JUZ6I0FUpGZ00IJ4M
FAM102A	family with sequence similarity 102, member A	9	1.68	0.0486	0.988	0.13	ENSG00000167106	3fW7t7mQongKagp89Q
PABPC1	poly(A) binding protein, cytoplasmic 1	8	1.67	0.00386	0.988	0.0437	ENSG00000070756	Z3lXXQiQCQO_rgae,U
OSGIN2	oxidative stress induced growth inhibitor family member 2	8	1.67	0.0194	0.988	0.0856	ENSG00000164823	rd0pVEHx9eT,BCNVCo
PTP4A3	protein tyrosine phosphatase type IVA, member 3	8	1.67	0.026	0.988	0.107		rqrq,8Ddv3foQkSo3Y
RRS1	RRS1 ribosome biogenesis regulator homolog (S, cerevisiae)	8	1.67	0.0429	0.988	0.0884		iXpZ5fT4vwKhKPlfW0
ASAP1	ArfGAP with SH3 domain, ankyrin repeat and PH domain 1	8	1.66	0.000846	0.988	0.0533		uo6C3k3ivnS7VrT0,E
EIF3H	eukaryotic translation initiation factor 3, subunit H	8	1.66	0.00124	0.988	0.0494	ENSG00000147677	ueUo6HZ50_SlIwEfHk
OTUD6B	OTU domain containing 6B	8	1.66	0.00149	0.988	0.0731	ENSG00000155100	BpQ7rzgQj_zrSfe9,U
LOC729887	uncharacterized LOC729887	16	1.66	0.00705	0.988	0.0803		3hFrm5gGihf7BlG7_c
DDX3Y	DEAD (Asp-Glu-Ala-Asp) box polypeptide 3, Y-linked	Y	1.66	0.0207	0.988	0.142		oE68,e0uHwT2v8UlJI
			1.66	0.0228	0.988	0.121		W9eekzOOHyf,1WEjYc
TXLNG2P			1.66	0.0298	0.988	0.13	ENSG00000131002	NdwCJVKLU3op4VQKDg
LY6E	lymphocyte antigen 6 complex, locus E	8	1.66	0.031	0.988	0.0688	ENSG00000160932	fSohbtLKju5enuxurs
BYSL	bystin-like	6	1.65	0.011	0.988	0.114	ENSG00000112578	NeCFSNKkuEjRKhN7p0
			1.65	0.0236	0.988	0.0991		xbH9e9PuUVf57gvn5k
CENPBD1			1.65	0.0251	0.988	0.106	ENSG00000177946	ZpdXne676E1egF_e_s
CKAP2	cytoskeleton associated protein 2	13	1.64	0.00219	0.988	0.0885	ENSG00000136108	r8_H3TvciLKH,PW7F4
FBXO2	F-box protein 2	1	1.64	0.00833	0.988	0.0996	ENSG00000116661	uy1Mm10X1UJRE111TU
			1.64	0.0224	0.988	0.0981		WtTQvAin1SAkvBJlHo
HSF4	heat shock transcription factor 4	16	1.64	0.025	0.988	0.112	ENSG00000102878	u4nprQqvA91CVKgoVQ
EEF1D	eukaryotic translation elongation factor 1 delta (guanine nucleotide exchange protein)	8	1.63	0.00153	0.988	0.0426	ENSG00000104529	ZqKJpxpLGaIIKUIJeQ
VARS2	valyl-tRNA synthetase 2, mitochondrial	6	1.63	0.00292	0.988	0.0701	ENSG00000137411	KLh7rtfiOdE8eVpeXU
DEAF1	DEAF1 transcription factor	11	1.63	0.0118	0.988	0.112	ENSG00000177030	Heie0iWaJ6excgiOtA
APOD	apolipoprotein D	3	1.63	0.0194	0.988	0.137	ENSG00000189058	6XpRYc4gc5Xbs9exeQ
F2RL1	coagulation factor II (thrombin) receptor-like 1	5	1.63	0.0226	0.988	0.136	ENSG00000164251	ZAl9Iq,oUTd,oAy,kE
HSF1			1.63	0.036	0.988	0.0919	ENSG00000185122	Wg4nS4Ufo5zodQXowU
PLD6	phospholipase D family, member 6	17	1.63	0.039	0.988	0.114		iJN1wOYJauFeh96RN4
RNASE8	ribonuclease, RNase A family, 8	14	1.62	6.23e-05	0.731	0.103	ENSG00000173431	TkXgRF8TLpe4V1EEq4
LPAR1			1.62	0.00384	0.988	0.102	ENSG00000198121	rhnV4umHW3UlWeaJmo
ADCY3	adenylate cyclase 3	2	1.62	0.015	0.988	0.0774	ENSG00000138031	Bfl,4nfnEtl,nHn8Ig
HDAC7	histone deacetylase 7	12	1.62	0.0477	0.988	0.0951		39XcUepHiGCdXhJYh4
AZIN1	antizyme inhibitor 1	8	1.62	0.0479	0.988	0.11	ENSG00000155096	c_UzeSiJ73MIDJ0i_Q
ZNF658	zinc finger protein 658	9	1.61	0.00395	0.988	0.106	ENSG00000196409	xhtE4IIAfthNSjjSiU
OXLD1	oxidoreductase-like domain containing 1	17	1.61	0.0232	0.988	0.0662	ENSG00000204237	ZX0RVdEh1_7UGoMoIM
ABHD14B	abhydrolase domain containing 14B	3	1.61	0.0278	0.988	0.0828	ENSG00000114779	TSilf_Qp8q7pSV4Ccc
GPR128	G protein-coupled receptor 128	3	1.61	0.0283	0.988	0.123	ENSG00000144820	9rT5QXxOBn8px6AXdY
FAM131A	family with sequence similarity 131, member A	3	1.6	0.00467	0.988	0.0769	ENSG00000175182	6qX7Kf6SsIqVCsIGIk
NSMAF	neutral sphingomyelinase (N-SMase) activation associated factor	8	1.6	0.00488	0.988	0.0684	ENSG00000035681	izRD5RU2r,q7u,0ybo
DDHD2	DDHD domain containing 2	8	1.6	0.00501	0.988	0.0623	ENSG00000085788	cnm0,Xk75eUfHRR6rc
SNORA73A	small nucleolar RNA, H/ACA box 73A	1	1.6	0.00636	0.988	0.0973		3LV,UQb6AwJ6l27eZc
ANKRD32	ankyrin repeat domain 32	5	1.6	0.00663	0.988	0.0957	ENSG00000133302	H5sXMB_ydeHfKjo,4o
			1.6	0.00912	0.988	0.0596		lkEqKFI0Ep88gg4HCs
SLC35G1	solute carrier family 35, member G1	10	1.6	0.0104	0.988	0.132	ENSG00000176273	HpOFLuRv1NeC7,d9HI
			1.6	0.0196	0.988	0.0979		NXnpMzjh8n,9VhI2HM
ATP6V1H	ATPase, H+ transporting, lysosomal 50/57kDa, V1 subunit H	8	1.6	0.0242	0.988	0.0747	ENSG00000047249	6eeluSCdOuRB6gxfpA
SVIL	supervillin	10	1.6	0.0349	0.988	0.113	ENSG00000197321	ijXlFqK7oIlqyPenE8
FAM13A	family with sequence similarity 13, member A	4	1.6	0.0356	0.988	0.13	ENSG00000138640	ZVSQU,eSVIN0KRyKa4
COMMD5	COMM domain containing 5	8	1.6	0.0372	0.988	0.0943		iROBEhGSogpJbuCi2g
PUF60	poly-U binding splicing factor 60KDa	8	1.59	0.0051	0.988	0.0486	ENSG00000179950	WebhLrV3VaH5H71_,U
RAD21	RAD21 homolog (S, pombe)	8	1.59	0.00565	0.988	0.0596		Ekn8z0M47l7AUKL,VY
ZNF311	zinc finger protein 311	6	1.59	0.00607	0.988	0.15	ENSG00000197935	oqLKA1d3UuHv3SF0ss
TNNI3	troponin I type 3 (cardiac)	19	1.59	0.0352	0.988	0.14		6hFiCgBaiuoh6aCBNg
EEF1D	eukaryotic translation elongation factor 1 delta (guanine nucleotide exchange protein)	8	1.58	0.00239	0.988	0.107	ENSG00000104529	Bce8fXkgo5IpVenSQk
			1.58	0.00292	0.988	0.11		3UEHgGh3gBGJToPihI
PTDSS1	phosphatidylserine synthase 1	8	1.58	0.0047	0.988	0.0596	ENSG00000156471	fpizEUNKIqyeXkyiXY
SVIL	supervillin	10	1.58	0.0376	0.988	0.0931	ENSG00000197321	Nv15JPKzh_94sefWuc
CD9	CD9 molecule	12	1.58	0.0452	0.988	0.155	ENSG00000010278	ioRcQQngBQo4lUmoBk
ASAP1	ArfGAP with SH3 domain, ankyrin repeat and PH domain 1	8	1.57	0.0163	0.988	0.0737	ENSG00000153317	EU0oP4vd3BUnx7qEyg
KISS1R	KISS1 receptor	19	1.57	0.0265	0.988	0.12	ENSG00000116014	odXaiaoeegSac997zw
DCTPP1	dCTP pyrophosphatase 1	16	1.57	0.0323	0.988	0.0921	ENSG00000179958	cKrl3iFT3bv1e_xf_U
EIF3B	eukaryotic translation initiation factor 3, subunit B	7	1.57	0.0414	0.988	0.0479	ENSG00000106263	WVFuSvulr,dZK_BOgM
GOLGA8CP			1.57	0.0462	0.988	0.0824	ENSG00000181984	cx4CH,lwLpPPh567jg
C17orf51			1.57	0.0463	0.988	0.132	ENSG00000212719	cidbpq7eC24vx5_woE
COPS5	COP9 constitutive photomorphogenic homolog subunit 5 (Arabidopsis)	8	1.56	0.000207	0.988	0.0467	ENSG00000121022	NUnqGKi,Tvq,IBk4WA
ZC3H3	zinc finger CCCH-type containing 3	8	1.56	0.00349	0.988	0.0623	ENSG00000014164	rlHpSl1Skrv870kMCs
MTERFD1	MTERF domain containing 1	8	1.56	0.0179	0.988	0.0755	ENSG00000156469	crL23VCnnB6C3oFbgI
SPG7	spastic paraplegia 7 (pure and complicated autosomal recessive)	16	1.56	0.0219	0.988	0.0603	ENSG00000197912	ER5VeeU7oeuQvih9_c
CHRAC1	chromatin accessibility complex 1	8	1.56	0.0241	0.988	0.0768	ENSG00000104472	iV7rSdfVRf8W6QW0Jw
INTS6	integrator complex subunit 6	13	1.56	0.0242	0.988	0.0954	ENSG00000102786	uTepFFxehGlApmsiF8
THBS3	thrombospondin 3	1	1.56	0.0256	0.988	0.0879	ENSG00000169231	NQqs8dKRwVSgI4SRPk
HIST4H4	histone cluster 4, H4	12	1.56	0.0305	0.988	0.117	ENSG00000197837	QqLXQLfXogbjW4Zrh8
UBR5	ubiquitin protein ligase E3 component n-recognin 5	8	1.55	0.00569	0.988	0.0659	ENSG00000104517	cnLRQfercFUlAjhJIE
EBAG9	estrogen receptor binding site associated, antigen, 9	8	1.55	0.00619	0.988	0.0568	ENSG00000147654	WpTUoRRj3VAsX4HfLg
			1.55	0.0435	0.988	0.123		up4vugCnVA6TydSLjk
HIST1H2BN	histone cluster 1, H2bn	6	1.55	0.0461	0.988	0.118	ENSG00000233822	xCxFL1C4lZUWaBva0s
ALG3	ALG3, alpha-1,3- mannosyltransferase	3	1.55	0.0463	0.988	0.113	ENSG00000214160	rV51zom6Lk0iiEDkgA
CSPP1	centrosome and spindle pole associated protein 1	8	1.54	0.000339	0.988	0.0566	ENSG00000104218	TWh1X_8TkT,U_8XY5A
			1.54	0.00529	0.988	0.0971		xgGOoEo,iVI,r4XO1w
			1.54	0.00567	0.988	0.11		WR73oitIojibqdeCE0
MTFR1	mitochondrial fission regulator 1	8	1.54	0.0081	0.988	0.108	ENSG00000066855	WvsfXp6izyiOosiPR8
ENKD1	enkurin domain containing 1	16	1.54	0.0131	0.988	0.0812	ENSG00000124074	lLRS6eSCpRXJf8Hn_0
MPDU1	mannose-P-dolichol utilization defect 1	17	1.54	0.0175	0.988	0.0854	ENSG00000129255	xEc16kDv8V7XUl1efU
			1.54	0.019	0.988	0.0995		cIUUP_yCuiOeEEqCFI
MED30	mediator complex subunit 30	8	1.54	0.0214	0.988	0.0648	ENSG00000164758	KanpUXb,nLgiKYgPng
			1.54	0.0261	0.988	0.0833		3uJUC94Cu_adfZfbQM
FLNB	filamin B, beta	3	1.54	0.0287	0.988	0.0949	ENSG00000136068	ciuyoP_Xl9eSF4np,o
HEATR2	HEAT repeat containing 2	7	1.54	0.0346	0.988	0.0849	ENSG00000164818	05knr04HPp5NefK5UU
WDR74			1.54	0.0376	0.988	0.0654	ENSG00000133316	HXq1FJV4ZV7lR,sDAc
AGSK1	golgin subfamily A member 2-like	15	1.54	0.0492	0.988	0.0926		uRe0DtEjeoqh8IfNOU
LRWD1	leucine-rich repeats and WD repeat domain containing 1	7	1.53	0.00426	0.988	0.0697	ENSG00000161036	ZUOXX0XF0WV4aHUE2w
FAAH	fatty acid amide hydrolase	1	1.53	0.00479	0.988	0.0868	ENSG00000117480	T7t5r05qK6Jh44VeAI
KCNMB2	potassium large conductance calcium-activated channel, subfamily M, beta member 2	3	1.53	0.0159	0.988	0.0763	ENSG00000197584	3l,vRPnPx,7v6qAMYo
TAF15	TAF15 RNA polymerase II, TATA box binding protein (TBP)-associated factor, 68kDa	17	1.53	0.0301	0.988	0.0652		i_Ui,5eef126Xffqy4
TAF4B	TAF4b RNA polymerase II, TATA box binding protein (TBP)-associated factor, 105kDa	18	1.53	0.0354	0.988	0.14	ENSG00000141384	QiCQvM7vReKCCeGhAk
INTS8	integrator complex subunit 8	8	1.52	0.00578	0.988	0.0669	ENSG00000164941	EpSEi_DkJDUggu8Sek
UNC119	unc-119 homolog (C, elegans)	17	1.52	0.0136	0.988	0.0677	ENSG00000109103	fTiqUIR5cK7qKh6eI8
TMEM177	transmembrane protein 177	2	1.52	0.0163	0.988	0.0918	ENSG00000144120	9qdNEKEfUn7khFFeU8
LARP1B	La ribonucleoprotein domain family, member 1B	4	1.52	0.0187	0.988	0.0807	ENSG00000138709	393kqysIytLQvrDl7U
RP11-231E4,4	uncharacterized LOC400657	18	1.52	0.0361	0.988	0.101	ENSG00000264247	iwYT56OcR1O3f7qFSk
RBM12B	RNA binding motif protein 12B	8	1.52	0.0386	0.988	0.0979	ENSG00000183808	QqlD,BUhIUeHUvTn,k
HIST1H2AC	histone cluster 1, H2ac	6	1.52	0.0424	0.988	0.13	ENSG00000180573	33obrCQopAnZlAmA1Y
NCDN	neurochondrin	1	1.52	0.0437	0.988	0.0943	ENSG00000020129	QKXrqq6oBdfUXifn4I
KAT6A	K(lysine) acetyltransferase 6A	8	1.52	0.0459	0.988	0.0596	ENSG00000083168	fvoIjpkju7SCojRruI
LRRC45	leucine rich repeat containing 45	17	1.51	0.0165	0.988	0.104	ENSG00000169683	iAuOmJhRYimeehKiJg
			1.51	0.0166	0.988	0.0995		oAAQBZkmiBa5eLdUqE
RPP25	ribonuclease P/MRP 25kDa subunit	15	1.51	0.021	0.988	0.112	ENSG00000178718	lqFVCrwJRUk9GCJF4I
HIST1H2BD	histone cluster 1, H2bd	6	1.51	0.0224	0.988	0.131	ENSG00000158373	lTfxFw1QKd,wiUZO,0
FBXO18	F-box protein, helicase, 18	10	1.51	0.0239	0.988	0.158	ENSG00000134452	QI5SKGLlR_et9EiRng
MRPL13	mitochondrial ribosomal protein L13	8	1.51	0.0346	0.988	0.0668	ENSG00000172172	lecS9JF7,O5YNHuqAo
AMMECR1L	AMMECR1-like	2	1.5	0.00215	0.988	0.0636	ENSG00000144233	ofV4JCIczpfS5Ah9IU
BOLA1	bolA homolog 1 (E, coli)	1	1.5	0.0055	0.988	0.0891		ZoEIAdygVXgVQiKihU
SLC5A10	solute carrier family 5 (sodium/glucose cotransporter), member 10	17	1.5	0.00614	0.988	0.102	ENSG00000154025	fzlx9l4R5TXoSApKJ0
TMEM70	transmembrane protein 70	8	1.5	0.0084	0.988	0.0637		rfGuCvcKTqNv1I4g1E
EXT1	exostosin 1	8	1.5	0.0162	0.988	0.0778	ENSG00000182197	uV4Uf5UmEieTgxv5Sc
C8orf59	chromosome 8 open reading frame 59	8	1.5	0.0196	0.988	0.0576	ENSG00000176731	igQPCKlgtSg7P0TJSU
NOP56	NOP56 ribonucleoprotein	20	1.5	0.0198	0.988	0.059	ENSG00000101361	TgtxFQooBLw4V4opKU
TBCD	tubulin folding cofactor D	17	1.5	0.0243	0.988	0.112	ENSG00000141556	xOciB4gleukpOt6Lno
MACROD1	MACRO domain containing 1	11	1.5	0.03	0.988	0.117	ENSG00000133315	uGeYi6eiSRChCuhaeM
HDAC7	histone deacetylase 7	12	1.5	0.0314	0.988	0.0768	ENSG00000061273	ciX3e,eqXVUUyd49UU
RALGPS2	Ral GEF with PH domain and SH3 binding motif 2	1	1.5	0.0339	0.988	0.122		oeU4FOffN0geF7oBV4
SCARNA18	small Cajal body-specific RNA 18	5	1.5	0.0425	0.988	0.105		3ECi90qeUF9ywK_LrI
CABLES2	Cdk5 and Abl enzyme substrate 2	20	-1.5	0.00521	0.988	0.084	ENSG00000149679	c3cgRNSu2icK70nae4
DIABLO	diablo, IAP-binding mitochondrial protein	12	-1.5	0.0166	0.988	0.0801	ENSG00000184047	9SVeQsDUIl7xI_mtuU
OPN1SW	opsin 1 (cone pigments), short-wave-sensitive	7	-1.5	0.0215	0.988	0.123	ENSG00000128617	6qeh8aftFPX0991CLk
FBXL5	F-box and leucine-rich repeat protein 5	4	-1.5	0.0223	0.988	0.107	ENSG00000118564	oBNOIuil5RUgKRMcuU
			-1.5	0.0223	0.988	0.0742		o5TbtxN7qdIEcbST38
			-1.5	0.0267	0.988	0.0638		0gIdRKiSxeXN56EiKg
CUTA	cutA divalent cation tolerance homolog (E, coli)	6	-1.5	0.0358	0.988	0.157	ENSG00000112514	x4uA4n,n8,1C,d3RfQ
SON	SON DNA binding protein	21	-1.5	0.0409	0.988	0.0896	ENSG00000159140	HEvInYLYFULbaLaLTE
TBPL1	TBP-like 1	6	-1.5	0.044	0.988	0.0796	ENSG00000028839	iZLD3TtVMJIntEu5HE
EFCAB14	EF-hand calcium binding domain 14	1	-1.5	0.0474	0.988	0.0718	ENSG00000159658	TtEvij,p7jqdMdMOl4
ENOSF1	enolase superfamily member 1	18	-1.5	0.0488	0.988	0.0995	ENSG00000132199	cXFjQji9JyC0xRXSg0
			-1.51	0.00187	0.988	0.0824		0zoEpPpOxeH0nu0UVU
			-1.51	0.00262	0.988	0.108		TF119,6EK5eq6yQJ4g
CNN2	calponin 2	19	-1.51	0.0131	0.988	0.0956	ENSG00000064666	WT6bQsdogkomg,YY5Q
ZDHHC14	zinc finger, DHHC-type containing 14	6	-1.51	0.0151	0.988	0.099	ENSG00000175048	oLp5,f_uFdSq6DaLu0
AIG1	androgen-induced 1	6	-1.51	0.0157	0.988	0.103	ENSG00000146416	QQtwGQicj4llPgh19U
TRIOBP	TRIO and F-actin binding protein	22	-1.51	0.0168	0.988	0.0846		K9eVxdccEfXlU,oVsU
SNTG2	syntrophin, gamma 2	2	-1.51	0.025	0.988	0.179	ENSG00000172554	9P_H_KFIpXPn0k26Wk
BMP1	bone morphogenetic protein 1	8	-1.51	0.031	0.988	0.107	ENSG00000168487	HKg7SShVNlNXu3cRns
ING5			-1.51	0.0442	0.988	0.1	ENSG00000168395	lIoH1J45iJ6FIoaCMI
PCCA	propionyl CoA carboxylase, alpha polypeptide	13	-1.52	0.0109	0.988	0.0893	ENSG00000175198	3QnohEvogqjeduieg4
NR2C1	nuclear receptor subfamily 2, group C, member 1	12	-1.52	0.015	0.988	0.0777	ENSG00000120798	KcgpJNE9U3x86HXFXo
LYRM2	LYR motif containing 2	6	-1.52	0.0176	0.988	0.0879	ENSG00000083099	HuhOnn1Z8VUmGcG8CQ
L3MBTL3	l(3)mbt-like 3 (Drosophila)	6	-1.52	0.0183	0.988	0.0734	ENSG00000198945	lk,lD0KwBKtLhN5LtU
SDR39U1	short chain dehydrogenase/reductase family 39U, member 1	14	-1.52	0.02	0.988	0.084		oJ54OUikYLhvrdWAlY
FAHD1	fumarylacetoacetate hydrolase domain containing 1	16	-1.52	0.0209	0.988	0.0974	ENSG00000180185	TZQKi_ha8CAGOI2Kek
LOC644634	UPF0627 protein ENSP00000358171-like	1	-1.52	0.0272	0.988	0.106		6ogn6Lko,rrO7ukspE
C17orf99	chromosome 17 open reading frame 99	17	-1.52	0.0286	0.988	0.103	ENSG00000187997	EZAkklOyDgW1IiUJGk
ALDOA	aldolase A, fructose-bisphosphate	16	-1.52	0.0404	0.988	0.0881	ENSG00000149925	fCq164YtWb3dfg1HZQ
TSPAN9	tetraspanin 9	12	-1.52	0.0413	0.988	0.128	ENSG00000011105	Hf3n5Pls3ub19Netek
TRO	trophinin	X	-1.53	0.00411	0.988	0.0884	ENSG00000067445	31U78SMWcMD5LLX1To
CDHR3	cadherin-related family member 3	7	-1.53	0.00611	0.988	0.111	ENSG00000128536	ortaNJNeTuI9NRvte0
KIAA1324	KIAA1324	1	-1.53	0.0323	0.988	0.115	ENSG00000116299	fkyRf5CXmmP6uUk15A
LAMP2	lysosomal-associated membrane protein 2	X	-1.53	0.0415	0.988	0.0872	ENSG00000005893	0j14cFXd8icSYnk8Uk
NSD1	nuclear receptor binding SET domain protein 1	5	-1.54	0.00716	0.988	0.0873	ENSG00000165671	ogOC6GkkOACSV91SVU
AK2	adenylate kinase 2	1	-1.54	0.0139	0.988	0.0985	ENSG00000004455	lLhQjHTur6HlShEkjk
ALOX12B	arachidonate 12-lipoxygenase, 12R type	17	-1.54	0.0169	0.988	0.104	ENSG00000179477	BjdEYTWUmQQuX1TVcc
ERP29	endoplasmic reticulum protein 29	12	-1.54	0.0194	0.988	0.078	ENSG00000089248	lvYRUsVca4gko4vQm0
C1orf63	chromosome 1 open reading frame 63	1	-1.54	0.0269	0.988	0.0793	ENSG00000117616	oqVI7q,nSzyyEK3_9I
IL16	interleukin 16	15	-1.54	0.0273	0.988	0.1	ENSG00000172349	0lQqAgCgp33VSL1U5I
FYCO1	FYVE and coiled-coil domain containing 1	3	-1.54	0.0396	0.988	0.103	ENSG00000163820	0iEd5d66eSJDFQl0,o
NCOA1	nuclear receptor coactivator 1	2	-1.54	0.0406	0.988	0.0786	ENSG00000084676	W5wTXVU1QeRfAM5O0U
DLG3	discs, large homolog 3 (Drosophila)	X	-1.55	0.000427	0.988	0.0912	ENSG00000082458	6007h7lT15Ohf1Qmck
DUSP12	dual specificity phosphatase 12	1	-1.55	0.00611	0.988	0.058	ENSG00000081721	6vq9fQes64Eud_6yug
AKAP7	A kinase (PRKA) anchor protein 7	6	-1.55	0.0184	0.988	0.109	ENSG00000118507	3CdSt82zV_U3gfv5Hk
ETV3	ets variant 3	1	-1.55	0.024	0.988	0.0925	ENSG00000117036	leq8fhfd17wuSyp9V0
CXorf38	chromosome X open reading frame 38	X	-1.55	0.0255	0.988	0.0755	ENSG00000185753	KEoF6iEBF4SgpeK_Vs
GALNT10	UDP-N-acetyl-alpha-D-galactosamine:polypeptide N-acetylgalactosaminyltransferase 10 (GalNAc-T10)	5	-1.55	0.0271	0.988	0.0968	ENSG00000164574	Evn8IEKX_iunAfkZG4
RASA2	RAS p21 protein activator 2	3	-1.56	0.000847	0.988	0.0768	ENSG00000155903	0ntKIeuAEd2nkJTseQ
CTB-31O20,2			-1.56	0.00674	0.988	0.0724	ENSG00000261526	uphFflQno,5IXrKbiM
			-1.56	0.00838	0.988	0.0999		6t45qc0ekve7aIGaU8
			-1.56	0.0139	0.988	0.0865		iOpI_eHgUuR6Mk9JdM
			-1.56	0.015	0.988	0.0882		iPF9FcnlwKCApey1eo
CMTM6	CKLF-like MARVEL transmembrane domain containing 6	3	-1.56	0.0212	0.988	0.0746	ENSG00000091317	0pxdKtFFTs_p8tKPhI
DLG3	discs, large homolog 3 (Drosophila)	X	-1.56	0.0428	0.988	0.116	ENSG00000082458	o0lUkYgjEiQfoBVAqI
SMAD7	SMAD family member 7	18	-1.57	0.0236	0.988	0.158	ENSG00000101665	TVNe7vCd5zylJCao7U
APOL3	apolipoprotein L, 3	22	-1.57	0.0432	0.988	0.0985	ENSG00000128284	QOOmuiuuvsu46NV,K8
TMEM9	transmembrane protein 9	1	-1.58	0.0133	0.988	0.0777	ENSG00000116857	QTouVOTHeeWtV0Xkfg
WDR37	WD repeat domain 37	10	-1.58	0.021	0.988	0.0799	ENSG00000047056	WiU576kCQd,9BR500s
CUL4B	cullin 4B	X	-1.58	0.0224	0.988	0.119	ENSG00000158290	66nPpYTO5c6C9PxRSI
RNF125	ring finger protein 125, E3 ubiquitin protein ligase	18	-1.58	0.0294	0.988	0.102	ENSG00000101695	9aKXu97Uf5b8MVjiDU
TPP2	tripeptidyl peptidase II	13	-1.59	0.016	0.988	0.0973	ENSG00000134900	iTrv98OXRPnpGqO5Xk
RP11-403I13,8	uncharacterized LOC388692	1	-1.59	0.0299	0.988	0.117	ENSG00000235999	Nd_MIhR6W6mr3oS,Eg
C3orf38	chromosome 3 open reading frame 38	3	-1.59	0.0373	0.988	0.108	ENSG00000179021	ozocU6JIDbiX2,ntHI
LIPT1	lipoyltransferase 1	2	-1.6	0.00566	0.988	0.0962	ENSG00000144182	3uIneDntQVSejuSnFA
BRWD1	bromodomain and WD repeat domain containing 1	21	-1.6	0.0145	0.988	0.115	ENSG00000185658	foIskgB5VNgOfeeacI
CPEB4	cytoplasmic polyadenylation element binding protein 4	5	-1.6	0.0487	0.988	0.119	ENSG00000113742	fHgJLTmDoq537snrSo
TSNAX	translin-associated factor X	1	-1.61	0.0357	0.988	0.111	ENSG00000116918	orH6IeItEXtjxfeouk
PHLDB2	pleckstrin homology-like domain, family B, member 2	3	-1.62	0.00703	0.988	0.114		6h,tJeHqxD3,vD_S7o
SYNRG	synergin, gamma	17	-1.62	0.0107	0.988	0.124	ENSG00000006114	oPSrgDuid2ly7As0I4
GLRX5	glutaredoxin 5	14	-1.62	0.0136	0.988	0.0606	ENSG00000182512	BhV3kDu0t1AiLN1VQM
RP11-18F14,2			-1.62	0.0153	0.988	0.123	ENSG00000261128	WUlRXKLv6P406OyTEU
ATL1	atlastin GTPase 1	14	-1.62	0.0179	0.988	0.108	ENSG00000198513	Nd6IMWInqJ7DIUrp5I
IKZF3	IKAROS family zinc finger 3 (Aiolos)	17	-1.62	0.0254	0.988	0.138	ENSG00000161405	lrTzfcSS6Di61aI7nM
RP11-356I2,4			-1.62	0.0356	0.988	0.14	ENSG00000237499	9QNQUASX59b6fzMMeQ
CD8B	CD8b molecule	2	-1.63	9.41e-06	0.221	0.0917		uQzb_XgDC6,RB_e_,0
XBP1	X-box binding protein 1	22	-1.63	0.0106	0.988	0.0557	ENSG00000100219	0hVSs_3,hNSS1Cs_IQ
CCDC136	coiled-coil domain containing 136	7	-1.63	0.0112	0.988	0.0897	ENSG00000128596	lSngCn7qiaeH1N15fs
			-1.64	0.0174	0.988	0.0772		lWKS6ggCqf5f7Bf44U
PRR5	proline rich 5 (renal)	22	-1.64	0.0217	0.988	0.115		x9JdBiptaSe_CEieq0
HIF1A	hypoxia inducible factor 1, alpha subunit (basic helix-loop-helix transcription factor)	14	-1.64	0.0386	0.988	0.137	ENSG00000100644	ZLaEl0UBIkoAotMgSE
CREBZF	CREB/ATF bZIP transcription factor	11	-1.64	0.0497	0.988	0.128	ENSG00000137504	c4F58xcKkokJV0Q5J4
CSTF1	cleavage stimulation factor, 3' pre-RNA, subunit 1, 50kDa	20	-1.65	0.00239	0.988	0.112	ENSG00000101138	uKud1mtpT82uCQSVfg
XBP1	X-box binding protein 1	22	-1.65	0.012	0.988	0.0619	ENSG00000100219	BV,1_HPEeXooySIJe0
BMI1	BMI1 polycomb ring finger oncogene	10	-1.65	0.0203	0.988	0.0825	ENSG00000168283	Q62B_u7vTRU0vP7irs
DIP2A	DIP2 disco-interacting protein 2 homolog A (Drosophila)	21	-1.65	0.0264	0.988	0.122	ENSG00000160305	ciu55_0k7PtGhHQwuU
CEBPB	CCAAT/enhancer binding protein (C/EBP), beta	20	-1.65	0.0427	0.988	0.0705	ENSG00000172216	3h4ZBUbsHtJaleLDZ8
ME3	malic enzyme 3, NADP(+)-dependent, mitochondrial	11	-1.66	0.0141	0.988	0.149	ENSG00000151376	oZsQEQXp9ccVIlwoQo
DYRK1A	dual-specificity tyrosine-(Y)-phosphorylation regulated kinase 1A	21	-1.66	0.0362	0.988	0.128	ENSG00000157540	i4et1wUK5HiCQ0Gra0
DTHD1			-1.67	0.00397	0.988	0.114	ENSG00000197057	3Z9Qf0WEB9l16dhN1k
SCD5	stearoyl-CoA desaturase 5	4	-1.67	0.00992	0.988	0.134	ENSG00000145284	6v0IiP70eVJ2,7teJU
PTPN12	protein tyrosine phosphatase, non-receptor type 12	7	-1.67	0.0362	0.988	0.0991	ENSG00000127947	6VAoUIjUX0g6E49Kic
TNIK	TRAF2 and NCK interacting kinase	3	-1.68	0.00251	0.988	0.106	ENSG00000154310	HW5jeigslC7,04V0Eg
ZNF791	zinc finger protein 791	19	-1.68	0.00573	0.988	0.0797		9UTDTv0tJDqUzK_slU
TMSB15B			-1.68	0.0284	0.988	0.122	ENSG00000158427	cF_U6OF,uystfkXTko
GNG2	guanine nucleotide binding protein (G protein), gamma 2	14	-1.68	0.0297	0.988	0.0923	ENSG00000186469	Erh4pNPIKVIY,Uc9Ek
MAP6D1	MAP6 domain containing 1	3	-1.68	0.0438	0.988	0.107	ENSG00000180834	flQJu581Cq9Jz14fRo
MSX1	msh homeobox 1	4	-1.69	0.00887	0.988	0.0975	ENSG00000163132	QrVSSD4S_BInIpTt14
			-1.7	0.00097	0.988	0.102		rGkA1T0S3z3X1ElAR8
VNN2	vanin 2	6	-1.7	0.00482	0.988	0.137	ENSG00000112303	roCSeI1Iougp1V_HAk
VNN2	vanin 2	6	-1.7	0.00694	0.988	0.133	ENSG00000112303	ffpTrR9d,1Dd7pL,5U
LBR	lamin B receptor	1	-1.7	0.0124	0.988	0.102	ENSG00000143815	lq43TTpfputXVO6,wU
IFI27L2	interferon, alpha-inducible protein 27-like 2	14	-1.7	0.0128	0.988	0.0779		KBNdel3vq0u_ql5_qA
SMAD7	SMAD family member 7	18	-1.7	0.0194	0.988	0.175	ENSG00000101665	ZdMR2zjH2Ee98nQ4k4
STON1	stonin 1	2	-1.71	0.00481	0.988	0.125	ENSG00000243244	ThXe0pM7SnUd8KLS4U
SYTL2	synaptotagmin-like 2	11	-1.71	0.0109	0.988	0.116	ENSG00000137501	reS4KOJ9RItepw1Oto
LINC00324	long intergenic non-protein coding RNA 324	17	-1.72	0.00661	0.988	0.111	ENSG00000178977	350EhU0LRnvoSl26ZA
PTMS	parathymosin	12	-1.73	0.0169	0.988	0.125	ENSG00000159335	xXFJdPfXWsl3VFwXeQ
PKD2	polycystic kidney disease 2 (autosomal dominant)	4	-1.74	0.0088	0.988	0.138	ENSG00000118762	3P4LknPO6zU7s2FO5Q
PRKCB	protein kinase C, beta	16	-1.74	0.0106	0.988	0.1		BepKRX_CqKOCOB31DU
RIMS3	regulating synaptic membrane exocytosis 3	1	-1.74	0.0451	0.988	0.135	ENSG00000117016	ZuSTf1wfvuvVq6SuRI
INSIG1	insulin induced gene 1	7	-1.75	0.00327	0.988	0.0724	ENSG00000186480	QUUtJIOgnyKB_XuJno
FYN	FYN oncogene related to SRC, FGR, YES	6	-1.78	0.043	0.988	0.121	ENSG00000010810	Qllyy9XtECo5Qp8WN4
LDOC1L	leucine zipper, down-regulated in cancer 1-like	22	-1.79	0.0396	0.988	0.123	ENSG00000188636	rSnv1Q7QvPKsh1KK6g
CLIP4	CAP-GLY domain containing linker protein family, member 4	2	-1.8	0.0184	0.988	0.135	ENSG00000115295	BnCDIe6t10fulS5394
ASCC3	activating signal cointegrator 1 complex subunit 3	6	-1.81	0.0109	0.988	0.108	ENSG00000112249	cXQU1KA_Eunks_HUuE
			-1.81	0.0296	0.988	0.127		xRZBAgR1cx7HQQ685E
VNN2	vanin 2	6	-1.81	0.0308	0.988	0.103	ENSG00000112303	fdSdSXT_fiH_7s6qH4
NXPE3	neurexophilin and PC-esterase domain family, member 3	3	-1.83	0.00277	0.988	0.126	ENSG00000144815	cMoqVSN8f17X4oEX0I
PPAP2A	phosphatidic acid phosphatase type 2A	5	-1.83	0.00697	0.988	0.158	ENSG00000067113	BlKOCoh6kId8ZVEeQ8
NAP1L3	nucleosome assembly protein 1-like 3	X	-1.84	0.0321	0.988	0.133	ENSG00000186310	xUlTCHCr8DefkcnuX0
STOM	stomatin	9	-1.84	0.0395	0.988	0.139	ENSG00000148175	c0fqKhkyCidygRLlLk
MAF	v-maf musculoaponeurotic fibrosarcoma oncogene homolog (avian)	16	-1.86	0.0214	0.988	0.155	ENSG00000178573	Nkr_pVQH8gDQOQK56Q
ATL1	atlastin GTPase 1	14	-1.87	0.00418	0.988	0.117	ENSG00000198513	HuSSQVEhN7NNCf1cRQ
			-1.89	0.0126	0.988	0.142		lfuQOXCrKPni0TrU,E
VAV3	vav 3 guanine nucleotide exchange factor	1	-1.9	0.0295	0.988	0.125	ENSG00000134215	lvk,TqXqr9ckijPolU
TNFSF9	tumor necrosis factor (ligand) superfamily, member 9	19	-1.9	0.0358	0.988	0.128	ENSG00000125657	9uz4k3sO5ST7lSnKqc
PRKCB	protein kinase C, beta	16	-1.91	0.00967	0.988	0.0832	ENSG00000166501	04,BQghp5olySHSl7o
IFI27L2	interferon, alpha-inducible protein 27-like 2	14	-1.91	0.0274	0.988	0.109	ENSG00000119632	lVJ4FYpwII4pCIA7FU
PYROXD1	pyridine nucleotide-disulphide oxidoreductase domain 1	12	-1.92	0.00392	0.988	0.116		3cCSMOyguT6hSPpOCk
CCDC50	coiled-coil domain containing 50	3	-1.93	0.0173	0.988	0.141	ENSG00000152492	3iviu9BNvCkdUAZAXU
STARD3NL	STARD3 N-terminal like	7	-1.94	0.027	0.988	0.129	ENSG00000010270	Ei3V7YSwL4DrhtR56c
COL6A3	collagen, type VI, alpha 3	2	-1.94	0.031	0.988	0.133	ENSG00000163359	Zl7s26IBCIUH,09XlU
TNFAIP3	tumor necrosis factor, alpha-induced protein 3	6	-1.94	0.0326	0.988	0.121	ENSG00000118503	cVSIwKeU,6q3sfOl4A
ZNF831	zinc finger protein 831	20	-1.98	0.0241	0.988	0.159	ENSG00000124203	ubSB5EiAPVSz1CWuZU
PRKCB	protein kinase C, beta	16	-1.99	0.00837	0.988	0.12	ENSG00000166501	l9azPj6iAfgZAiNSVU
IL12RB1	interleukin 12 receptor, beta 1	19	-1.99	0.0089	0.988	0.126	ENSG00000096996	fqCOVzd2rnlxBuntN0
DDX17	DEAD (Asp-Glu-Ala-Asp) box helicase 17	22	-2.03	0.00617	0.988	0.11	ENSG00000100201	6XfntN5Pbn1Re__k7U
PRKCB	protein kinase C, beta	16	-2.03	0.0171	0.988	0.119		9RrkTnpPQTugJ_3yKk
BTBD17	BTB (POZ) domain containing 17	17	-2.03	0.0199	0.988	0.154	ENSG00000204347	ootSuKbrIQjl6,QieM
IL18BP	interleukin 18 binding protein	11	-2.04	0.0391	0.988	0.127	ENSG00000137496	3knn2jUR7N7tNVE6tc
FYN	FYN oncogene related to SRC, FGR, YES	6	-2.05	0.00765	0.988	0.0873	ENSG00000010810	3SaBZUo0j5O4d4J4YE
HCST	hematopoietic cell signal transducer	19	-2.05	0.0229	0.988	0.0742	ENSG00000126264	uqeFdeSfoX_H3hXdNc
SERTAD3	SERTA domain containing 3	19	-2.07	0.00373	0.988	0.119	ENSG00000167565	i2QZ7qb1KK626YF6Sc
PRKCB	protein kinase C, beta	16	-2.08	0.00913	0.988	0.117	ENSG00000166501	EQiIRdQfYQIvRSEl7o
CTNNA1	catenin (cadherin-associated protein), alpha 1, 102kDa	5	-2.08	0.0467	0.988	0.157	ENSG00000044115	9XusJBepN8oJLV6IKQ
PALLD	palladin, cytoskeletal associated protein	4	-2.1	0.0414	0.988	0.174	ENSG00000129116	lkWrpI73OS7r0L9,hY
EVPL	envoplakin	17	-2.1	0.0442	0.988	0.148	ENSG00000167880	lShJJR0vfXUXUVLjVA
RP3-412A9,11	selenoprotein M	22	-2.13	0.00619	0.988	0.143	ENSG00000198832	fgx9354iWOVtVqUkqM
PRR5	proline rich 5 (renal)	22	-2.13	0.019	0.988	0.117	ENSG00000186654	9qrtTum7u4uIf,x5tU
PRR5	proline rich 5 (renal)	22	-2.15	0.0206	0.988	0.123	ENSG00000186654	0r6AxTSX1_dpUre,Sk
FYN	FYN oncogene related to SRC, FGR, YES	6	-2.18	0.00581	0.988	0.105	ENSG00000010810	3noAKFeCBlUf_LH5Ik
SLC2A8	solute carrier family 2 (facilitated glucose transporter), member 8	9	-2.18	0.0287	0.988	0.134	ENSG00000136856	fo3_33p6K5,6K_rnqQ
LMO4	LIM domain only 4	1	-2.2	0.0461	0.988	0.127	ENSG00000143013	KcV08EPJKkelIv7Fe4
EYA2	eyes absent homolog 2 (Drosophila)	20	-2.23	0.0166	0.988	0.163	ENSG00000064655	NdaDznfsXu6er98tvo
FYN	FYN oncogene related to SRC, FGR, YES	6	-2.24	0.00479	0.988	0.131	ENSG00000010810	0vu3oggnq0qu,Z4Luk
NSG1	neuron specific gene family member 1	4	-2.28	0.0471	0.988	0.193	ENSG00000168824	B_mSa7k0im7niCrrvA
KLK3	kallikrein-related peptidase 3	19	-2.32	0.0388	0.988	0.256	ENSG00000142515	QveuRVS6tdEnlR5NKA
YME1L1	YME1-like 1 (S, cerevisiae)	10	-2.34	0.0113	0.988	0.119		lLAVMzUgV4V5bsUniI
FHL1	four and a half LIM domains 1	X	-2.39	0.00457	0.988	0.143	ENSG00000022267	rciqi_JKZSp7TQTozg
LGR6	leucine-rich repeat containing G protein-coupled receptor 6	1	-2.39	0.0198	0.988	0.163	ENSG00000133067	xCEuCq6KvjSpEuhKiE
IL12A	interleukin 12A (natural killer cell stimulatory factor 1, cytotoxic lymphocyte maturation factor 1, p35)	3	-2.4	0.0416	0.988	0.196	ENSG00000168811	Nic3g59cAJitXUBb7Q
SYNGR1	synaptogyrin 1	22	-2.41	0.0215	0.988	0.154	ENSG00000100321	cqdet6d7XTuc7hXhAU
NUDT11	nudix (nucleoside diphosphate linked moiety X)-type motif 11	X	-2.43	0.0386	0.988	0.206	ENSG00000196368	9uEd9dOMUuA7Pj7tVI
ARMCX1	armadillo repeat containing, X-linked 1	X	-2.45	0.0145	0.988	0.208	ENSG00000126947	cTre2fodJ7kjp6nCHs
BTBD11	BTB (POZ) domain containing 11	12	-2.53	0.0407	0.988	0.185	ENSG00000151136	Ke0X111R97NdIjnm6M
PDCD1	programmed cell death 1	2	-2.58	0.0302	0.988	0.193		lpcsVWbpc1HXRNREeQ
SYNGR1	synaptogyrin 1	22	-2.58	0.0374	0.988	0.182	ENSG00000100321	BQUukrdQlQoQVHgYKg
LYAR	Ly1 antibody reactive	4	-2.59	0.0169	0.988	0.118	ENSG00000145220	EES4SOJNEjWCKB1600
MAN1C1	mannosidase, alpha, class 1C, member 1	1	-2.6	0.000313	0.988	0.168	ENSG00000117643	c3OCVHR_U9SpQKFor8
XRN2	5'-3' exoribonuclease 2	20	-2.68	0.00595	0.988	0.18	ENSG00000088930	x_RCDyv4HYnoF0kByI
PDZD4	PDZ domain containing 4	X	-2.7	0.0492	0.988	0.201	ENSG00000067840	K64qdyAUJVOJJLoIXY
FASLG	Fas ligand (TNF superfamily, member 6)	1	-2.72	0.0122	0.988	0.207	ENSG00000117560	Ep4CKUOVR6STfR9wOQ
LDOC1	leucine zipper, down-regulated in cancer 1	X	-2.75	0.0108	0.988	0.195	ENSG00000182195	EUTVFxIcUX9iNKFBeg
CTLA4	cytotoxic T-lymphocyte-associated protein 4	2	-2.79	0.0439	0.988	0.185	ENSG00000163599	ok0fqPDOqOSTzjurQo
ARRB1	arrestin, beta 1	11	-2.8	0.00364	0.988	0.153		ESi4qOnqCDdSt7pX7s
SERTAD3	SERTA domain containing 3	19	-2.9	0.0139	0.988	0.15	ENSG00000167565	rAgJ6l7YKOEqO55Svk
PTGDR	prostaglandin D2 receptor (DP)	14	-2.93	0.0139	0.988	0.209	ENSG00000168229	xuigGSeQeCaIdwFSfk
ABCB1	ATP-binding cassette, sub-family B (MDR/TAP), member 1	7	-2.98	0.0303	0.988	0.258	ENSG00000085563	Qq3xIFN6fT336H4154
RHOC	ras homolog family member C	1	-3.17	0.00595	0.988	0.14	ENSG00000155366	Tovv9pKpft3R5P60qo
CTSW	cathepsin W	11	-3.3	0.0048	0.988	0.159	ENSG00000172543	WdflJVFVK,_VNdUN0M
C1orf21	chromosome 1 open reading frame 21	1	-3.38	0.0439	0.988	0.241	ENSG00000116667	cVSd3Xj6D3_BXYLnUk
SYTL2	synaptotagmin-like 2	11	-3.45	0.00465	0.988	0.214	ENSG00000137501	E4lQPUenXUeAHHAWug
SYTL2	synaptotagmin-like 2	11	-3.9	0.00971	0.988	0.2	ENSG00000137501	3q3rFfkoX_yvuoALZI
PTGDR	prostaglandin D2 receptor (DP)	14	-3.91	0.0141	0.988	0.226	ENSG00000168229	rl55P5uN0IXUlILV9Q
RHOC	ras homolog family member C	1	-3.93	0.00312	0.988	0.151	ENSG00000155366	6zEfenRKAu3ksqhUi0
ENC1	ectodermal-neural cortex 1 (with BTB domain)	5	-4.17	0.0025	0.988	0.203		EqevnsgEzBAqSV1H3o
MAF	v-maf musculoaponeurotic fibrosarcoma oncogene homolog (avian)	16	-4.31	0.039	0.988	0.258	ENSG00000178573	9kmEFbXdWL,0weJUdk
CTLA4	cytotoxic T-lymphocyte-associated protein 4	2	-4.68	0.0187	0.988	0.245	ENSG00000163599	iToSCCkkrpIOq5OCv0
CD8A	CD8a molecule	2	-6.93	0.0455	0.988	0.317	ENSG00000153563	WWofuq1917R680V,Hk
LAG3	lymphocyte-activation gene 3	12	-7.5	0.0294	0.988	0.287	ENSG00000089692	ZumFCGP95fIkKj0V1k
FGFBP2	fibroblast growth factor binding protein 2	4	-10.8	0.0401	0.988	0.285	ENSG00000137441	xmX900n31irhK4CFXE

## Sheet: d) Overlap Chr8 and AGO2
Supplementary Dataset 9: Differentially expressed genes associated with low ATM and high AGO2 expression including overlaps of CN lesion associated genes.
431 elements included exclusively in "8 dn":	62 common elements in "8 dn" and " AGO2 DN":	329 elements included exclusively in " AGO2 DN":
ABCE1	ALG3	ABCB1
ABCF1	ARMCX1	ABHD14B
ABCG1	ARRB1	AC025335,1
ABI3	ATHL1	AC027612,3
AC005017.2	ATL1	ADAM19
AC006978.6	BIRC3	ADCK5
AC138649.1	BOP1	ADCY3
ACOT4	BTBD17	AGSK1
ACOT9	BYSL	AIG1
ACSL1	C8orf33	AK2
ACSL4	CEBPB	AKAP7
ACTA2	CENPV	ALDOA
ACTR3	CHD7	ALOX12B
ADCK3	CHRAC1	AMMECR1L
ADNP2	CTLA4	ANKRD32
AGTPBP1	CTNNA1	ANKRD55
AKAP12	DLG3	AP3M2
ALDH9A1	EBAG9	APOD
ALG10B	EIF2C2	APOL3
ALG11	EIF3B	ASAP1
ANKRD20A11P	EYA2	ASCC3
ANO9	FAM84B	ASIC1
ANXA2P1	FASLG	ATP6V1H
AOAH	FBXO32	AZIN1
AP1B1	FHL1	BMI1
ARL6IP5	FZD6	BMP1
ARPC5	GOLGA8CP	BOLA1
ASMT	HCST	BRWD1
ASNSD1	HSP90AB1	BTBD11
ASXL1	IFI27L2	C12orf44
ATAD2	ITM2A	C17orf51
ATP1B3	KIAA0922	C17orf99
ATP6V0E1	KIFC2	C1orf21
ATP6V1D	LAG3	C1orf63
ATP7B	LAMP2	C3orf38
ATXN2L	LGALS3BP	C8orf59
ATXN7L2	MED30	CABLES2
AURKA	MYC	CCDC136
AVPI1	PABPC1	CCDC50
B3GAT1	PALLD	CD8A
B4GALT5	PDZD4	CD8B
BCAT1	PRKCB	CD9
BCKDK	PRRT1	CDHR3
BCL11A	PTDSS1	CEACAM1
BID	PTGDR	CENPBD1
BIRC2	PTPN12	CHCHD7
BNIP1	PVT1	CKAP2
BRK1	RAD21	CLIP4
BSDC1	RHPN1	CMTM6
BTG3	RIMS3	CNN2
BTLA	RRS1	COL18A1
BTN2A2	SCD5	COL6A3
BUB3	SERTAD3	COMMD5
BZW2	SON	COPS5
C12orf75	SYTL2	COX6C
C17orf58	TBCD	CPEB4
C19orf45	TGS1	CPSF1
C20orf111	TMEM70	CREBZF
C20orf24	UBR5	CSPP1
C21orf59	VAV3	CSTF1
C5orf24	XRN2	CTB-31O20,2
C9orf123	ZNF10	CTSW
CALR		CUL4B
CANX		CUTA
CAP1		CXorf38
CAPS		DBNDD1
CASC3		DCTPP1
CCDC107		DCXR
CCL4L2		DDHD2
CCPG1		DDX17
CCR1		DDX3Y
CCT6B		DEAF1
CD2BP2		DGAT1
CD44		DIABLO
CD58		DIP2A
CD59		DMRT2
CD63		DTHD1
CDC20		DUSP12
CDH23		DYRK1A
CDK2AP2		EEF1D
CDKN1C		EFCAB14
CEBPA		EIF3H
CEP44		ENC1
CEP95		ENKD1
CES1		ENOSF1
CHMP7		ERCC6L2
CKLF		ERP29
CLK1		ETV3
CLUHP3		EVPL
COA3		EXT1
COIL		F2RL1
COMMD1		FAAH
COPS3		FAHD1
CR1		FAM102A
CRY2		FAM131A
CRYZ		FAM13A
CSDE1		FBXL5
CTSC		FBXL6
CX3CR1		FBXL8
CXCR7		FBXO18
CYLD		FBXO2
DCP1A		FGFBP2
DDB1		FLNB
DDIT4		FYCO1
DDX21		FYN
DEXI		GALNT10
DHRS3		GLRX5
DHX40		GNG2
DKC1		GPR128
DNASE2		HDAC7
DTX2		HEATR2
DUS3L		HIF1A
DUSP8		HIST1H1D
EBLN2		HIST1H2AB
EID3		HIST1H2AC
EIF2AK3		HIST1H2AE
ELF2		HIST1H2AH
ENG		HIST1H2AM
ERF		HIST1H2BD
ETS1		HIST1H2BF
F2R		HIST1H2BG
FAM108A4P		HIST1H2BJ
FAM110A		HIST1H2BK
FAM117B		HIST1H2BN
FAM127A		HIST1H3C
FAM20C		HIST1H3H
FAM53C		HIST1H4E
FAM60A		HIST2H2AA3
FAM89B		HIST2H2AB
FASTKD5		HIST2H2AC
FBXL16		HIST2H2BE
FBXL3		HIST4H4
FBXO3		HMGA1
FGD4		HSF1
FPR2		HSF4
FTH1P11		IGFBP5
FXR1		IKZF3
GALK1		IL12A
GALNT12		IL12RB1
GCNT1		IL16
GFOD1		IL18BP
GK		IL2RA
GLB1		ING5
GNA13		INSIG1
GNG10		INTS6
GNG5		INTS8
GNG8		IRF2BPL
GNS		JSRP1
GOLGA8B		KAT6A
GPATCH3		KB-1507C5,2
GPT2		KCNMB2
GRIK4		KIAA1324
GSTO1		KIAA1875
GTF2B		KISS1R
GZMA		KLK3
HARBI1		L3MBTL3
HAVCR2		LARP1B
HBP1		LBR
HIPK2		LDOC1
HLF		LDOC1L
HMGXB4		LGR6
HOXC4		LINC00324
HSBP1		LIPT1
IBA57		LMO4
ICMT		LOC644634
ID2		LOC729887
IGF1R		LPAR1
IGF2R		LRRC45
IL23A		LRRN3
IL6ST		LRWD1
ILF3		LY6E
IMPA1		LYAR
ING3		LYRM2
INO80D		MACROD1
INTS12		MAF
IQCB1		MAF1
IQGAP1		MAN1C1
IRF2BP2		MAP6D1
ISCA1		ME3
ITPRIPL1		MPDU1
JMJD1C		MROH6
KBTBD8		MRPL13
KDM2A		MRPL15
KIAA1429		MSX1
KIAA1671		MTERFD1
KLF2		MTFR1
LAIR2		MX1
LANCL2		MYO16
LAT2		NABP1
LILRA5		NAP1L3
LIMS1		NAPSA
LINC00116		NCDN
LINC00623		NCOA1
LOC401561		NDUFB9
LTA		NFAT5
M6PR		NKD2
MAGI3		NOP56
MAL2		NR2C1
MANF		NSD1
MAP2K1		NSG1
MAPK1		NSMAF
MAPK7		NUDT11
MAPKAPK2		NXPE3
MASTL		OPLAH
MBIP		OPN1SW
MBP		OPRL1
MED23		OSGIN2
MEGF9		OTUD6B
MEIS3P1		OXLD1
MFAP1		OXR1
MGAT1		PANK1
MGST3		PCCA
MMD		PDCD1
MOB1A		PEX6
MOB3C		PHLDB2
MRPL20		PKD2
MRPL51		PLAG1
MS4A4A		PLD6
MSC		POP1
MT1A		PPAP2A
MT1E		PPP1R16A
MT1G		PRKCQ-AS1
MT1IP		PRKDC
MT1X		PRKY
MT2A		PRR5
MTHFS		PTMS
MTPAP		PTP4A3
MTX3		PTPN14
MUC13		PUF60
MXI1		PYROXD1
MXRA8		RAB11FIP1
MYNN		RAB33B
NAA16		RALGPS2
NACC2		RASA2
NCOA3		RASSF6
NOL11		RBM12B
NOTCH1		RECQL4
NPTN		RHOBTB1
NR1D2		RHOC
NRBF2		RNASE8
NUDT15		RNF125
NUMB		RNU11
NUP88		RNU1-1
OGDH		RNU1-3
P2RY10		RNU1-5
PAGR1		RNU1-8
PAK1IP1		RNU1-9
PAQR4		RNU4-2
PARD6A		RNU4ATAC
PARP2		RNU5A-1
PARP8		RP11-18F14,2
PCMT1		RP11-231E4,4
PDE6D		RP11-356I2,4
PDLIM7		RP11-395G23,3
PGAM1		RP11-403I13,8
PGAM4		RP3-412A9,11
PHF12		RPP25
PHF13		RPPH1
PHF17		RTKN2
PHF20L1		SCARNA14
PIGA		SCARNA18
PIK3AP1		SCARNA9
PIK3CA		SCRIB
PIK3IP1		SDR39U1
PLAC4		SLC16A3
PLCXD2		SLC22A23
PLD1		SLC2A8
PLG		SLC35G1
PLGLB1		SLC5A10
PLLP		SMAD7
PLOD1		SNHG6
PNO1		SNORA12
POLR1C		SNORA73A
POMC		SNORD3D
PPP1R18		SNORD84
PPP1R8		SNTG2
PPP3CA		SNX29
PRDM8		SOCS2
PRDX3		SPG7
PREB		STARD3NL
PROSAPIP1		STOM
PRPF4B		STON1
PTPN6		STX2
PTPRC		SVIL
PTRH1		SYNGR1
PYCARD		SYNRG
RAB11FIP2		TAF15
RAB30		TAF4B
RAE1		TBPL1
RALB		THBS3
RALBP1		TMEM107
RAP1GAP		TMEM177
RB1CC1		TMEM8A
RBL1		TMEM9
RBM38		TMSB15B
RCN1		TNFAIP3
RERE		TNFSF9
RGPD1		TNIK
RGS12		TNNI3
RGS19		TPD52
RHBDF2		TPP2
RHOH		TRAP1
RILPL2		TRIOBP
RIOK1		TRO
RIPK3		TSKS
RNASE1		TSNAX
RNF10		TSPAN9
RNF103		TXLNG2P
RNMT		UNC119
RP11-11N9.4		VARS2
RP11-395G23.3		VNN2
RP11-395P17.3		VPS28
RP11-473M20.9		WDR34
RP11-526L22.1		WDR37
RP11-796G6.2		WDR5
RPA2		WDR74
RPL32		WWP1
RPL8		XBP1
RPS6KB1		YME1L1
RRP36		ZC3H3
RSPH4A		ZCCHC14
RWDD1		ZDHHC14
S100A11		ZDHHC23
SAP30		ZNF16
SCXA		ZNF311
SDF2L1		ZNF34
SDHAF1		ZNF658
SEC31B		ZNF791
SEMA4B		ZNF831
SERPINF1
SESN1
SFMBT2
SFT2D1
SH2D3C
SH3BGRL3
SHISA2
SIAH1
SKA2
SLC15A4
SLC1A4
SLC25A20
SLC25A26
SLC25A3
SLC25A36
SLC39A3
SLC5A3
SMUG1
SNORA7A
SNORA7B
SNORD73A
SNX10
SPIN4
SPPL2A
SPTBN1
SREK1
SRPRB
SRRM1
SRXN1
SSR4P1
ST8SIA1
STK40
SYN1
TARBP1
TARDBP
TBC1D15
TCERG1
TEX14
TEX264
TFB2M
TGIF1
TGIF2
TM4SF19
TM6SF1
TMBIM4
TMCO1
TMED10
TMEM19
TMEM205
TMEM207
TMEM223
TMEM254
TMEM88
TNFRSF1A
TNPO1
TOMM20
TOR1AIP1
TPCN2
TRA2A
TRAF4
TRAPPC1
TRIB3
TRMT112
TTC19
TUBA1B
TUBA1C
TUBA4A
TUBB6
TWISTNB
TXLNG
UBALD2
UBE2A
USP36
USP42
USP46
UTP23
VKORC1
VPS35
VPS37C
WBP1L
WBP4
WDR43
WDR48
WHAMM
XDH
YTHDC1
YTHDF3
YWHAB
ZBTB10
ZBTB21
ZCCHC6
ZEB2
ZHX1
ZMYM6
ZNF18
ZNF226
ZNF3
ZNF317
ZNF484
ZNF529
ZNF622
ZXDA
