# Supplementary material for: Actionable perturbations of damage responses by TCL1/ATM and epigenetic lesions form the basis of T-PLL
Source: Nat Commun. 2018 Feb 15;9:697. doi: 10.1038/s41467-017-02688-6 (PMC5814445; doi:10.1038/s41467-017-02688-6)
Supplement: Supplementary file 15 — Supplementary Data 13 [file 41467_2017_2688_MOESM15_ESM.xlsx]

## Sheet: index
Sheet	description
a	MuSic identified genes in n=17 somatic paired T-PLL/normal.
b	MuSic identified genes in n=37 single/potentially somatic T-PLL.

## Sheet: a) MuSic somatic
Supplementary Dataset 13: MuSic identified genes.
#Gene	Indels	SNVs	Tot Muts	Covd Bps	Muts pMbp	P-value FCPT	P-value LRT	P-value CT	FDR FCPT	FDR LRT	FDR CT
ATM	1	10	11	312668	35.18	8.88178e-16	0	9.7256e-22	4.57732e-11	0	5.01219e-17
STAT5B	0	8	8	131127	61.01	1.21014e-14	0	2.03054e-20	3.1183e-10	0	5.2323e-16
OR4L1	4	0	4	15708	254.65	8.03179e-09	1.77636e-15	5.11598e-15	0.000137975	3.05154e-11	8.78857e-11
JAK3	0	4	4	141734	28.22	0.0016516	3.37768e-06	1.04398e-06	1	0.0111353	0.00768608
WDFY3	0	4	4	424170	9.43	0.00306549	8.067e-07	4.48131e-06	1	0.00484774	0.025661
VWF	0	4	4	388971	10.28	0.01369	7.28604e-05	2.803e-05	1	0.121127	0.0722276
GGTLC1	0	3	3	31420	95.48	0.000644314	7.52076e-08	1.20442e-07	1	0.00067421	0.00155178
PKD1	0	3	3	323323	9.28	0.00425169	6.19746e-08	7.0644e-06	1	0.00067421	0.0330974
SETBP1	1	2	3	264449	11.34	0.0178705	1.09832e-05	3.04367e-05	1	0.026166	0.0746945
SSPO	0	3	3	596186	5.03	0.175922	0.00410579	0.00162004	1	0.69701	1
TTN	0	3	3	2847823	1.05	0.653739	0.014549	0.0558247	1	1	1
OR2T35	2	0	2	15902	125.77	0.00480616	7.84939e-08	3.58653e-07	1	0.00067421	0.00369671
HLA-DQA1	2	0	2	28140	71.07	0.00994526	2.54471e-07	9.52829e-07	1	0.00187349	0.00768608
TBP	2	0	2	50467	39.63	0.0202974	8.46585e-07	3.90772e-06	1	0.00484774	0.0251735
CXCR4	1	1	2	30118	66.41	0.0191669	9.91898e-06	5.75546e-06	1	0.0255592	0.0296614
NEFH	2	0	2	56182	35.6	0.0230523	1.04733e-06	7.83746e-06	1	0.00539752	0.0336593
ILK	0	2	2	58354	34.27	0.0288459	1.56317e-06	1.01121e-05	1	0.00710207	0.0400876
BMP5	0	2	2	46163	43.32	0.0295916	1.6537e-06	1.63426e-05	1	0.00710207	0.0589115
ADA	0	2	2	89789	22.27	0.0342245	2.09244e-06	1.84914e-05	1	0.00829508	0.0589115
FBXO21	0	2	2	87865	22.76	0.0406229	2.86701e-06	1.94329e-05	1	0.0105539	0.0589115
LRRTM1	1	1	2	36203	55.24	0.0265526	1.6986e-05	1.76607e-05	1	0.0352671	0.0589115
FNTA	0	2	2	103742	19.28	0.0550986	5.08409e-06	2.27291e-05	1	0.0145563	0.0650759
RBMX	1	1	2	57147	35	0.0384624	3.24733e-05	2.50995e-05	1	0.0577084	0.0680804
FRG1	0	2	2	65014	30.76	0.0444599	3.45711e-06	3.19096e-05	1	0.0111353	0.0747496
FAM26F	0	2	2	22381	89.36	0.0493708	4.27044e-06	5.10246e-05	1	0.012946	0.109567
ABCD1	0	2	2	80429	24.87	0.0596415	6.97685e-05	5.02888e-05	1	0.119853	0.109567
MBNL1	0	2	2	115495	17.32	0.0673718	7.50441e-06	5.3401e-05	1	0.0203551	0.110083
GLIS3	0	2	2	124935	16.01	0.0848451	1.16776e-05	0.00011011	1	0.026166	0.218255
NTF3	0	2	2	28868	69.28	0.0815899	1.13224e-05	0.00012616	1	0.026166	0.240807
NUFIP1	0	2	2	59588	33.56	0.0909303	0.000160318	0.000166972	1	0.223301	0.307323
LRRN2	0	2	2	63819	31.34	0.100658	1.7108e-05	0.000195918	1	0.0352671	0.325704
KLHL38	0	2	2	43512	45.96	0.119003	2.46901e-05	0.000190966	1	0.0454438	0.325704
IGSF3	0	2	2	139492	14.34	0.112003	0.000230503	0.000194461	1	0.289736	0.325704
SLC30A10	0	2	2	48812	40.97	0.105326	1.89574e-05	0.000224863	1	0.0375764	0.340909
KCTD1	0	2	2	87867	22.76	0.116213	2.27189e-05	0.000224909	1	0.0433645	0.340909
FAM86C1	0	2	2	84934	23.55	0.135367	0.000349847	0.000266612	1	0.358017	0.392575
EZH2	0	2	2	119006	16.81	0.105861	0.000211091	0.000342339	1	0.27787	0.464283
DENND4B	1	1	2	184281	10.85	0.141536	0.000365639	0.000358108	1	0.358017	0.473217
GCDH	0	2	2	109869	18.2	0.17461	0.000594401	0.000617046	1	0.464137	0.795003
KIR2DL3	0	2	2	278829	7.17	0.186433	0.000640831	0.000819163	1	0.471798	0.959464
TRPM1	0	2	2	219003	9.13	0.17359	0.000562194	0.000846538	1	0.453805	0.969493
BCL11A	0	2	2	95479	20.95	0.213198	9.01426e-05	0.00116899	1	0.145175	1
NBPF1	0	2	2	347713	5.75	0.224907	9.33323e-05	0.00144937	1	0.145757	1
USP9X	0	2	2	333293	6	0.226143	9.63401e-05	0.00127819	1	0.146029	1
CFH	0	2	2	135099	14.8	0.236121	0.000116625	0.00114574	1	0.171725	1
KIAA1217	0	2	2	233743	8.56	0.253232	0.000130291	0.00157735	1	0.186519	1
EP400	0	2	2	388122	5.15	0.318804	0.000215671	0.00377558	1	0.27787	1
CRMP1	0	2	2	230090	8.69	0.338822	0.000280155	0.00378623	1	0.320846	1
ADAMTS16	0	2	2	160190	12.49	0.340261	0.000297845	0.00235817	1	0.332661	1
DENND3	0	2	2	200158	9.99	0.346821	0.000303382	0.00358299	1	0.332661	1
MORC2	0	2	2	161357	12.39	0.367706	0.000375134	0.00284738	1	0.358017	1
RTTN	0	2	2	277078	7.22	0.435632	0.000611161	0.00486101	1	0.470101	1
CHD5	0	2	2	331870	6.03	0.479026	0.00076071	0.0075158	1	0.472662	1
KIF16B	0	2	2	197950	10.1	0.200642	0.000790509	0.00128798	1	0.472662	1
ROBO1	0	2	2	252090	7.93	0.195928	0.000734017	0.00109236	1	0.472662	1
TRANK1	0	2	2	246972	8.1	0.467386	0.000767886	0.00505534	1	0.472662	1
EYS	0	2	2	391167	5.11	0.546688	0.00129924	0.00964471	1	0.547395	1
JAK1	1	1	2	173290	11.54	0.247833	0.00130646	0.00132208	1	0.547395	1
PPP1R9A	0	2	2	165005	12.12	0.240146	0.00123042	0.00120136	1	0.547395	1
WDR19	0	2	2	207937	9.62	0.24057	0.0012137	0.00147133	1	0.547395	1
SLC13A3	0	2	2	134864	14.83	0.254817	0.00141465	0.00123732	1	0.575942	1
DNAH5	0	2	2	504123	3.97	0.362442	0.00301608	0.00538613	1	0.6423	1
ABCA13	0	2	2	494470	4.04	0.369895	0.00324233	0.00639593	1	0.652722	1
FREM2	0	2	2	258128	7.75	0.360346	0.00326866	0.00389792	1	0.653728	1
HECTD4	0	2	2	523210	3.82	0.69864	0.00335102	0.0274403	1	0.655922	1
LIMCH1	0	2	2	245236	8.16	0.411688	0.00479652	0.00409736	1	0.759698	1
DNAH14	0	2	2	499112	4.01	0.461708	0.00637228	0.00703487	1	0.840925	1
DYNC1H1	0	2	2	506164	3.95	0.530336	0.00924659	0.0121911	1	1	1
LRP1B	0	2	2	578447	3.46	0.560572	0.0116595	0.0126318	1	1	1
PKHD1	0	2	2	483692	4.13	0.522151	0.00937497	0.00908278	1	1	1
CACNG5	0	1	1	39099	25.58	0.483716	0.000662509	0.000220315	1	0.472662	0.340909
TAAR2	0	1	1	21227	47.11	0.362048	0.000271477	0.000289932	1	0.317974	0.415054
OR52E4	0	1	1	16664	60.01	0.305329	0.00016885	0.00033359	1	0.228996	0.464283
OR5B3	0	1	1	15991	62.54	0.347392	0.000241427	0.000689381	1	0.296242	0.845903
ALPP	0	1	1	56280	17.77	0.514107	0.00080401	0.000687655	1	0.472662	0.845903
MT1M	0	1	1	21768	45.94	0.399539	0.000362664	0.000709479	1	0.358017	0.850319
KRTAP4-7	1	0	1	13565	73.72	0.354956	0.000257271	0.000883912	1	0.308342	0.990289
DEFB4B	0	1	1	11682	85.6	0.385734	0.000328566	0.00237421	1	0.345571	1
SPRR2E	0	1	1	10118	98.83	0.38316	0.000322548	0.00190452	1	0.345571	1
OR13C4	0	1	1	16269	61.47	0.402478	0.000372433	0.00157149	1	0.358017	1
OR52I1	0	1	1	20057	49.86	0.411806	0.00039931	0.00117172	1	0.374161	1
MESP2	1	0	1	22651	44.15	0.426129	0.000440081	0.00210504	1	0.405001	1
OR5D13	0	1	1	16058	62.27	0.43011	0.000458521	0.00349645	1	0.414567	1
TMEM56	0	1	1	39331	25.43	0.436931	0.000477349	0.000928661	1	0.424149	1
HSBP1L1	0	1	1	19481	51.33	0.443674	0.000504126	0.00228658	1	0.43301	1
OR51B5	0	1	1	17806	56.16	0.44203	0.000499449	0.0034282	1	0.43301	1
OR12D2	0	1	1	12390	80.71	0.452638	0.000539631	0.00346405	1	0.453805	1
OR2T34	0	1	1	17184	58.19	0.46057	0.000570227	0.00345662	1	0.453805	1
OR52L1	0	1	1	17919	55.81	0.456061	0.000551694	0.00343476	1	0.453805	1
OTOL1	0	1	1	35550	28.13	0.462181	0.000572363	0.00108826	1	0.453805	1
LY6D	0	1	1	17037	58.7	0.476482	0.000636907	0.00261109	1	0.471798	1
SOSTDC1	1	0	1	31927	31.32	0.477307	0.000637553	0.00118999	1	0.471798	1
ERI1	1	0	1	40282	24.82	0.51322	0.000816262	0.00151522	1	0.472662	1
GNB2	0	1	1	44956	22.24	0.511981	0.000798902	0.001524	1	0.472662	1
HOMEZ	1	0	1	39884	25.07	0.511669	0.000806295	0.00283983	1	0.472662	1
HRG	0	1	1	58161	17.19	0.512632	0.000807271	0.00162695	1	0.472662	1
MKRN3	0	1	1	38452	26.01	0.497548	0.000730515	0.00142449	1	0.472662	1
NABP2	0	1	1	39992	25.01	0.498196	0.000733255	0.001443	1	0.472662	1
PCDHB15	0	1	1	43088	23.21	0.508486	0.000780418	0.00171992	1	0.472662	1
SH2D1A	0	1	1	30112	33.21	0.495127	0.000724081	0.00334279	1	0.472662	1
SLC30A1	0	1	1	31884	31.36	0.507684	0.000784569	0.00363141	1	0.472662	1
SLC9A3R1	0	1	1	46005	21.74	0.494381	0.00070852	0.00157641	1	0.472662	1
SPATA8	0	1	1	22871	43.72	0.500907	0.00075501	0.00569597	1	0.472662	1
SUSD3	0	1	1	35821	27.92	0.488467	0.000685306	0.00230693	1	0.472662	1
ZMYM1	0	1	1	81083	12.33	0.496152	0.000716583	0.00160351	1	0.472662	1
MYL10	1	0	1	41677	23.99	0.518548	0.000842093	0.00413455	1	0.482201	1
CROT	0	1	1	98562	10.15	0.530165	0.000899592	0.00209483	1	0.509466	1
F2RL3	0	1	1	24976	40.04	0.535909	0.000952774	0.00379314	1	0.521563	1
RBMXL3	0	1	1	53804	18.59	0.541399	0.000961435	0.00385962	1	0.521563	1
SLC10A2	0	1	1	41119	24.32	0.536144	0.000954849	0.00312083	1	0.521563	1
ZNF479	0	1	1	51044	19.59	0.533667	0.000936981	0.0025582	1	0.521563	1
MORN5	0	1	1	31850	31.4	0.54112	0.000990041	0.00518824	1	0.526008	1
SGMS2	0	1	1	40124	24.92	0.540371	0.000984355	0.00445164	1	0.526008	1
FAM90A1	1	0	1	49617	20.15	0.546058	0.00100905	0.00348368	1	0.530044	1
GXYLT1	0	1	1	39590	25.26	0.545396	0.00101821	0.00461877	1	0.530044	1
PLVAP	1	0	1	51415	19.45	0.551712	0.00104716	0.00524592	1	0.539662	1
ACADS	1	0	1	54505	18.35	0.561005	0.00110926	0.00529278	1	0.542214	1
C4orf47	0	1	1	40471	24.71	0.554227	0.00108342	0.0039827	1	0.542214	1
IL2RG	0	1	1	55218	18.11	0.559891	0.00111523	0.00162175	1	0.542214	1
POU1F1	0	1	1	35200	28.41	0.556558	0.00110301	0.00809839	1	0.542214	1
SKA3	1	0	1	52044	19.21	0.553646	0.00107299	0.00355444	1	0.542214	1
TMEM74	0	1	1	26245	38.1	0.555327	0.00109485	0.00706349	1	0.542214	1
CA9	1	0	1	63183	15.83	0.584625	0.00130182	0.00446318	1	0.547395	1
COPRS	0	1	1	29886	33.46	0.563513	0.00115262	0.0066918	1	0.547395	1
ETHE1	0	1	1	43369	23.06	0.574574	0.00123405	0.00647094	1	0.547395	1
GABRG1	0	1	1	46660	21.43	0.579685	0.00128562	0.0078616	1	0.547395	1
KLF15	0	1	1	35375	28.27	0.58169	0.00129515	0.00557442	1	0.547395	1
PRAMEF1	0	1	1	46681	21.42	0.569088	0.00119109	0.00672375	1	0.547395	1
PRDX3	0	1	1	40757	24.54	0.562736	0.00114306	0.00675026	1	0.547395	1
PRR21	0	1	1	19371	51.62	0.577094	0.00126802	0.00504393	1	0.547395	1
REG3G	0	1	1	34995	28.58	0.569158	0.00120007	0.00723738	1	0.547395	1
SIGLEC9	1	0	1	58626	17.06	0.572643	0.00120969	0.00406273	1	0.547395	1
SLITRK4	0	1	1	46205	21.64	0.576526	0.00125474	0.00494641	1	0.547395	1
WNT5A	0	1	1	44305	22.57	0.57731	0.00125182	0.00514578	1	0.547395	1
ZNF708	0	1	1	51236	19.52	0.577398	0.00126034	0.00532103	1	0.547395	1
TBC1D13	0	1	1	80059	12.49	0.592686	0.0013637	0.00310017	1	0.566772	1
CPA6	0	1	1	102954	9.71	0.601057	0.00144495	0.00316323	1	0.575942	1
GABRP	1	0	1	68181	14.67	0.596829	0.00142332	0.00485266	1	0.575942	1
KRT1	1	0	1	70317	14.22	0.601777	0.00146748	0.00285337	1	0.575942	1
RAP1B	0	1	1	60897	16.42	0.600815	0.00147257	0.00607417	1	0.575942	1
SLC50A1	0	1	1	42478	23.54	0.602353	0.00148268	0.00675478	1	0.575942	1
TDG	1	0	1	70937	14.1	0.603186	0.00148635	0.00279092	1	0.575942	1
TSPAN15	0	1	1	68799	14.54	0.604295	0.00148322	0.00727539	1	0.575942	1
ZNF112	0	1	1	82059	12.19	0.597522	0.00142744	0.00397066	1	0.575942	1
ADRA1A	0	1	1	60684	16.48	0.608038	0.00153171	0.0069345	1	0.584022	1
CAPS	0	1	1	24960	40.06	0.61085	0.00158652	0.00635662	1	0.584022	1
CLCF1	0	1	1	33124	30.19	0.610487	0.00157747	0.00772827	1	0.584022	1
ISPD	0	1	1	60457	16.54	0.606907	0.00153309	0.00639507	1	0.584022	1
MN1	1	0	1	75897	13.18	0.614027	0.00154856	0.00579416	1	0.584022	1
STX2	0	1	1	63244	15.81	0.611809	0.00157795	0.0049971	1	0.584022	1
TUBE1	0	1	1	65832	15.19	0.612429	0.00158565	0.00746852	1	0.584022	1
ZKSCAN8	0	1	1	56892	17.58	0.613266	0.00160209	0.00763316	1	0.585569	1
CHRNA6	0	1	1	57881	17.28	0.616285	0.00163277	0.00852029	1	0.588436	1
KRT3	1	0	1	78090	12.81	0.618595	0.001631	0.00567354	1	0.588436	1
U2AF2	0	1	1	86379	11.58	0.623047	0.00165301	0.0036143	1	0.591593	1
FBXO43	0	1	1	51728	19.33	0.619343	0.00167619	0.0118102	1	0.592261	1
SLC22A1	1	0	1	80328	12.45	0.623124	0.00167786	0.0059873	1	0.592261	1
GOLGA6L2	0	1	1	72854	13.73	0.624625	0.00170456	0.00795152	1	0.597593	1
AQP9	0	1	1	57529	17.38	0.625673	0.00174301	0.0128035	1	0.602574	1
KIR3DL3	0	1	1	74317	13.46	0.628667	0.00175385	0.00534513	1	0.602574	1
ZNF267	0	1	1	66475	15.04	0.627227	0.00175098	0.00765597	1	0.602574	1
GIMAP7	0	1	1	16181	61.8	0.625882	0.00177574	0.0072576	1	0.606055	1
HIRIP3	0	1	1	50210	19.92	0.633485	0.00181954	0.00513846	1	0.608909	1
TOX2	1	0	1	86416	11.57	0.634822	0.00180467	0.00632325	1	0.608909	1
VSIG1	0	1	1	55225	18.11	0.631198	0.00180859	0.0135874	1	0.608909	1
TRAM1L1	0	1	1	26359	37.94	0.633207	0.0018542	0.00879186	1	0.616503	1
COX20	0	1	1	20901	47.84	0.63855	0.00193193	0.00895259	1	0.617982	1
FASTK	0	1	1	48895	20.45	0.641559	0.0019286	0.00778274	1	0.617982	1
GLRA3	0	1	1	65447	15.28	0.641992	0.00194259	0.0123921	1	0.617982	1
NME8	0	1	1	78482	12.74	0.642213	0.00193684	0.0106249	1	0.617982	1
NUMBL	1	0	1	92902	10.76	0.646383	0.0019411	0.00984081	1	0.617982	1
SDR9C7	0	1	1	34817	28.72	0.639532	0.00192625	0.00726102	1	0.617982	1
TCEA3	0	1	1	82375	12.14	0.64428	0.00193697	0.00906619	1	0.617982	1
AGAP6	1	0	1	93533	10.69	0.647462	0.00198019	0.00394378	1	0.619696	1
DRAXIN	0	1	1	52480	19.05	0.646308	0.00198948	0.00841395	1	0.619696	1
MIOS	0	1	1	72982	13.7	0.645217	0.00198087	0.0103504	1	0.619696	1
NES	1	0	1	96621	10.35	0.652638	0.00203215	0.0070022	1	0.619696	1
OR14I1	0	1	1	16883	59.23	0.645297	0.00202595	0.00445596	1	0.619696	1
PRKAR1B	1	0	1	96897	10.32	0.653092	0.00200825	0.0106203	1	0.619696	1
ZNF705A	0	1	1	63079	15.85	0.648138	0.00203032	0.0136364	1	0.619696	1
FGF3	0	1	1	19913	50.22	0.648575	0.00205155	0.00614527	1	0.621934	1
ZNF493	0	1	1	82408	12.13	0.654225	0.00209988	0.0108325	1	0.632862	1
PRSS12	0	1	1	92116	10.86	0.658583	0.00213324	0.00725061	1	0.636217	1
ZNF804A	0	1	1	80218	12.47	0.656888	0.0021357	0.00840354	1	0.636217	1
OR52N2	0	1	1	17512	57.1	0.654721	0.00216098	0.0075687	1	0.639875	1
SCN7A	0	1	1	148730	6.72	0.662599	0.00217282	0.00645033	1	0.639875	1
ADAM7	1	0	1	137733	7.26	0.708339	0.00299331	0.0123407	1	0.6423	1
AGPS	0	1	1	107821	9.27	0.683285	0.00253756	0.0109236	1	0.6423	1
ALDH8A1	0	1	1	55436	18.04	0.696947	0.00283703	0.0157143	1	0.6423	1
AMER3	0	1	1	70313	14.22	0.704651	0.00295122	0.0113817	1	0.6423	1
ANGPTL7	0	1	1	42060	23.78	0.65947	0.00220037	0.00868823	1	0.6423	1
ANKRD20A4	1	0	1	109556	9.13	0.672565	0.00235197	0.00727881	1	0.6423	1
ATG16L2	0	1	1	155346	6.44	0.704049	0.00280035	0.0075766	1	0.6423	1
BCS1L	0	1	1	43912	22.77	0.680189	0.00253489	0.00922116	1	0.6423	1
CAPN6	0	1	1	86182	11.6	0.696564	0.00279936	0.0167417	1	0.6423	1
CDC123	0	1	1	82139	12.17	0.686607	0.00261268	0.0170074	1	0.6423	1
CDC27	1	0	1	126438	7.91	0.695062	0.00272569	0.0090156	1	0.6423	1
CHAF1B	0	1	1	90869	11	0.694928	0.00274502	0.0151455	1	0.6423	1
CLDN22	0	1	1	22297	44.85	0.678081	0.00253425	0.00532509	1	0.6423	1
CPNE1	1	0	1	135129	7.4	0.705388	0.00290146	0.0101772	1	0.6423	1
CYP19A1	0	1	1	72914	13.71	0.661726	0.00221326	0.0140665	1	0.6423	1
EED	0	1	1	70878	14.11	0.671275	0.00236577	0.0144157	1	0.6423	1
ENY2	0	1	1	29198	34.25	0.693633	0.00281272	0.00880427	1	0.6423	1
EVI2B	0	1	1	26836	37.26	0.691181	0.00277535	0.00960402	1	0.6423	1
FCRL5	1	0	1	124888	8.01	0.693137	0.00267518	0.0128571	1	0.6423	1
FOXL1	0	1	1	31639	31.61	0.699804	0.00290331	0.0092676	1	0.6423	1
GABRG3	0	1	1	102248	9.78	0.674041	0.00236303	0.00806336	1	0.6423	1
GMDS	0	1	1	95130	10.51	0.703815	0.00290374	0.0114361	1	0.6423	1
GNB1	0	1	1	76010	13.16	0.704418	0.00294823	0.0169673	1	0.6423	1
GPRC5B	0	1	1	48402	20.66	0.684574	0.00259527	0.00779685	1	0.6423	1
HAL	0	1	1	107489	9.3	0.678666	0.00243736	0.00838076	1	0.6423	1
HEXB	0	1	1	94586	10.57	0.671757	0.00235186	0.0100355	1	0.6423	1
LAYN	0	1	1	47744	20.95	0.700565	0.00291973	0.0146026	1	0.6423	1
LGI3	0	1	1	59204	16.89	0.695776	0.00278761	0.0137211	1	0.6423	1
LRG1	0	1	1	26176	38.2	0.668668	0.00235742	0.00968208	1	0.6423	1
MAMDC2	0	1	1	122909	8.14	0.707184	0.00295544	0.0142599	1	0.6423	1
MAML3	1	0	1	118002	8.47	0.684259	0.00249438	0.00935716	1	0.6423	1
MAP2K1	0	1	1	102896	9.72	0.695406	0.00273903	0.011999	1	0.6423	1
MINA	0	1	1	75795	13.19	0.667793	0.00230294	0.0110967	1	0.6423	1
MRGPRX4	0	1	1	21208	47.15	0.687882	0.00270524	0.0118657	1	0.6423	1
NAT8L	0	1	1	25821	38.73	0.681278	0.00255789	0.00778054	1	0.6423	1
NKAP	0	1	1	41696	23.98	0.698993	0.00289819	0.0136236	1	0.6423	1
NOD1	0	1	1	117151	8.54	0.702236	0.00283478	0.0133498	1	0.6423	1
OR10P1	0	1	1	16879	59.25	0.671502	0.00242052	0.00948344	1	0.6423	1
PARP8	0	1	1	165756	6.03	0.711563	0.00301347	0.00207021	1	0.6423	1
PCDH17	0	1	1	91789	10.89	0.696681	0.00273196	0.015144	1	0.6423	1
PDCD6IP	0	1	1	119884	8.34	0.676637	0.00240173	0.00483945	1	0.6423	1
PDE4A	0	1	1	169613	5.9	0.704471	0.00274872	0.00503833	1	0.6423	1
PEX5	0	1	1	113412	8.82	0.696763	0.00275072	0.0128399	1	0.6423	1
PIGU	0	1	1	78230	12.78	0.683249	0.00255089	0.015863	1	0.6423	1
SAMHD1	0	1	1	90883	11	0.672098	0.0023532	0.0107606	1	0.6423	1
SESTD1	0	1	1	107025	9.34	0.684294	0.002559	0.0104609	1	0.6423	1
SLC25A31	0	1	1	40387	24.76	0.68616	0.00265279	0.00891097	1	0.6423	1
SLC4A1AP	0	1	1	98701	10.13	0.670226	0.0023137	0.00767967	1	0.6423	1
SMYD2	0	1	1	80136	12.48	0.664448	0.00223507	0.0129644	1	0.6423	1
SOCS3	0	1	1	19948	50.13	0.687597	0.00268846	0.00601027	1	0.6423	1
SUSD4	0	1	1	85971	11.63	0.706879	0.00298571	0.0186833	1	0.6423	1
TAAR5	0	1	1	19350	51.68	0.682795	0.00261951	0.00889676	1	0.6423	1
TBC1D7	0	1	1	92242	10.84	0.687564	0.00260963	0.0148921	1	0.6423	1
TCTN3	0	1	1	84686	11.81	0.680488	0.00250189	0.0129743	1	0.6423	1
TEAD2	0	1	1	86915	11.51	0.708018	0.00300168	0.0137938	1	0.6423	1
TGM3	0	1	1	105662	9.46	0.682548	0.00248591	0.011789	1	0.6423	1
TTC6	0	1	1	151908	6.58	0.698595	0.00276656	0.00590996	1	0.6423	1
UAP1L1	0	1	1	61943	16.14	0.675065	0.00238957	0.0098368	1	0.6423	1
VCX3A	0	1	1	18020	55.49	0.675726	0.00248443	0.00857824	1	0.6423	1
VPS52	0	1	1	105077	9.52	0.693026	0.00268921	0.0120615	1	0.6423	1
VWA5A	0	1	1	111206	8.99	0.695024	0.00274091	0.0149659	1	0.6423	1
WDR90	0	1	1	215044	4.65	0.71665	0.00285629	0.00991312	1	0.6423	1
ZBTB24	0	1	1	61515	16.26	0.669686	0.00234594	0.0122194	1	0.6423	1
ZNF385A	0	1	1	64458	15.51	0.702583	0.002916	0.0147714	1	0.6423	1
ZNF841	0	1	1	77839	12.85	0.675695	0.00243007	0.0155106	1	0.6423	1
ZW10	0	1	1	94386	10.59	0.687252	0.00261812	0.0137617	1	0.6423	1
MTMR3	0	1	1	168006	5.95	0.713646	0.00303151	0.00714082	1	0.642929	1
ADRB3	0	1	1	31385	31.86	0.710787	0.00313427	0.0094882	1	0.64335	1
CAPSL	0	1	1	28499	35.09	0.707479	0.00310457	0.0121353	1	0.64335	1
CDH10	0	1	1	81683	12.24	0.708589	0.00305725	0.0162864	1	0.64335	1
CDK11A	1	0	1	148333	6.74	0.719733	0.0031102	0.00800448	1	0.64335	1
COL21A1	0	1	1	164436	6.08	0.715171	0.00311311	0.0088499	1	0.64335	1
EYA1	0	1	1	118775	8.42	0.714193	0.00313423	0.0126661	1	0.64335	1
LILRA4	0	1	1	54332	18.41	0.711851	0.00314584	0.0160196	1	0.64335	1
PSG5	0	1	1	90288	11.08	0.710585	0.00308792	0.0195936	1	0.64335	1
SYT16	0	1	1	59856	16.71	0.709639	0.0030987	0.0170589	1	0.64335	1
ANLN	1	0	1	146606	6.82	0.717941	0.00317848	0.01066	1	0.64663	1
CAPN7	0	1	1	131031	7.63	0.71757	0.00319419	0.0140616	1	0.64663	1
MSH3	1	0	1	147402	6.78	0.71877	0.00319952	0.0103074	1	0.64663	1
CCDC40	1	0	1	156913	6.37	0.728298	0.0032796	0.0135382	1	0.653728	1
GALNTL6	0	1	1	133507	7.49	0.722263	0.00328596	0.0147257	1	0.653728	1
MEP1A	0	1	1	92844	10.77	0.720164	0.00329807	0.0231268	1	0.653728	1
SFMBT2	0	1	1	150146	6.66	0.727814	0.0033484	0.00752736	1	0.655922	1
SHC3	0	1	1	103901	9.62	0.724194	0.00336005	0.0166161	1	0.655922	1
TEPP	0	1	1	51600	19.38	0.721023	0.0033393	0.0131569	1	0.655922	1
PTCHD4	0	1	1	78488	12.74	0.722783	0.00337946	0.0208486	1	0.657222	1
KCNA7	0	1	1	25142	39.77	0.721917	0.00341255	0.012706	1	0.661163	1
FRMD3	0	1	1	121190	8.25	0.72762	0.0034264	0.0133037	1	0.66136	1
CD163	0	1	1	112387	8.9	0.727775	0.00345952	0.0262243	1	0.66526	1
GPR101	0	1	1	25959	38.52	0.725902	0.00352864	0.0156385	1	0.676029	1
NCOA3	1	0	1	163848	6.1	0.734836	0.00356924	0.0105424	1	0.678761	1
PLK3	0	1	1	76349	13.1	0.731457	0.00355816	0.0176313	1	0.678761	1
C1QTNF8	0	1	1	17979	55.62	0.734402	0.00375447	0.00969731	1	0.68324	1
CKMT1A	0	1	1	69933	14.3	0.738169	0.00378145	0.0200716	1	0.68324	1
COX11	0	1	1	36466	27.42	0.73583	0.00378544	0.0173552	1	0.68324	1
DNAJC22	0	1	1	26254	38.09	0.735116	0.00378703	0.012306	1	0.68324	1
DTL	0	1	1	111241	8.99	0.73344	0.0036081	0.0219107	1	0.68324	1
ELN	0	1	1	221061	4.52	0.749817	0.00376424	0.0117935	1	0.68324	1
FSTL4	0	1	1	147696	6.77	0.742538	0.00374454	0.0172001	1	0.68324	1
KRBA2	0	1	1	32179	31.08	0.735273	0.003786	0.0135753	1	0.68324	1
LRRC14B	0	1	1	25128	39.8	0.733131	0.00370405	0.0127255	1	0.68324	1
RP1L1	1	0	1	175333	5.7	0.744987	0.00369869	0.0197589	1	0.68324	1
SCUBE3	0	1	1	167429	5.97	0.740085	0.00364763	0.0185304	1	0.68324	1
TBL1X	0	1	1	112103	8.92	0.737349	0.00364563	0.0186438	1	0.68324	1
TTC26	0	1	1	134538	7.43	0.735612	0.00363696	0.0139859	1	0.68324	1
ZNF70	0	1	1	27386	36.52	0.732093	0.00369285	0.00968419	1	0.68324	1
ZNF98	0	1	1	121030	8.26	0.740726	0.00379165	0.0281888	1	0.68324	1
FIG4	0	1	1	146227	6.84	0.743716	0.00384517	0.00929458	1	0.690469	1
CPNE3	0	1	1	147592	6.78	0.745487	0.00388537	0.00974943	1	0.69286	1
LRRN4	0	1	1	46499	21.51	0.741767	0.00388412	0.0130001	1	0.69286	1
ITGA5	0	1	1	167347	5.98	0.749265	0.00390579	0.0234726	1	0.694099	1
AFAP1L1	0	1	1	139689	7.16	0.753729	0.00407703	0.0217748	1	0.69701	1
CNTNAP3B	1	0	1	185165	5.4	0.753076	0.00401213	0.00892817	1	0.69701	1
CPXM2	0	1	1	114116	8.76	0.753141	0.00411152	0.0249851	1	0.69701	1
EFTUD2	0	1	1	187096	5.34	0.755506	0.00406898	0.0147036	1	0.69701	1
ELMOD2	0	1	1	47082	21.24	0.746443	0.00409881	0.0160725	1	0.69701	1
FAM111A	0	1	1	37563	26.62	0.741492	0.00395909	0.00859717	1	0.69701	1
FAM189A2	0	1	1	68852	14.52	0.746551	0.00402539	0.0204308	1	0.69701	1
FOXP1	0	1	1	169717	5.89	0.755882	0.00410892	0.0142552	1	0.69701	1
KIAA1210	0	1	1	137001	7.3	0.748493	0.00398181	0.018435	1	0.69701	1
KRT73	0	1	1	76260	13.11	0.745546	0.00397471	0.0214395	1	0.69701	1
PCDHB2	0	1	1	45417	22.02	0.745379	0.00399408	0.0130325	1	0.69701	1
POLN	0	1	1	240324	4.16	0.758154	0.00407779	0.0106417	1	0.69701	1
SLC8A1	0	1	1	133094	7.51	0.748043	0.00397919	0.0250231	1	0.69701	1
ATXN2	0	1	1	169626	5.9	0.759586	0.00423816	0.00807072	1	0.713783	1
DUOX1	0	1	1	239811	4.17	0.767095	0.00423366	0.0136344	1	0.713783	1
GPR4	0	1	1	31799	31.45	0.753916	0.00430795	0.0145804	1	0.723174	1
CHRM3	0	1	1	82470	12.13	0.758689	0.00438554	0.0235498	1	0.733808	1
ARID1B	1	0	1	208166	4.8	0.77015	0.00441719	0.0184434	1	0.734309	1
CCDC8	0	1	1	34683	28.83	0.758641	0.00445458	0.00887351	1	0.734309	1
CHIC1	0	1	1	45177	22.14	0.757748	0.0044449	0.0126289	1	0.734309	1
TCF4	1	0	1	205012	4.88	0.767947	0.00445977	0.0159762	1	0.734309	1
TEX14	0	1	1	239537	4.17	0.769886	0.00444778	0.0113084	1	0.734309	1
LANCL3	0	1	1	37646	26.56	0.759503	0.00448592	0.00957579	1	0.735784	1
MPP4	0	1	1	147826	6.76	0.765245	0.00449728	0.0282875	1	0.735784	1
OOEP	0	1	1	37414	26.73	0.761055	0.00453724	0.0160516	1	0.739973	1
BVES	0	1	1	45548	21.95	0.761042	0.00456559	0.0107537	1	0.742247	1
CPPED1	0	1	1	34033	29.38	0.762498	0.00459207	0.0218773	1	0.744203	1
ADAM12	0	1	1	168758	5.93	0.772173	0.00463959	0.020546	1	0.744879	1
KCNJ11	0	1	1	30642	32.63	0.76344	0.00462946	0.0211462	1	0.744879	1
NTN5	0	1	1	56427	17.72	0.764655	0.00461359	0.019258	1	0.744879	1
VPS13A	0	1	1	373402	2.68	0.780518	0.00465528	0.0150639	1	0.745077	1
NOC2L	0	1	1	116370	8.59	0.773928	0.00474653	0.0191692	1	0.757329	1
F5	0	1	1	212658	4.7	0.776218	0.00476962	0.0136462	1	0.758663	1
GRIA2	0	1	1	143099	6.99	0.773798	0.00480904	0.0286798	1	0.759698	1
LIG4	0	1	1	47179	21.2	0.768424	0.00482597	0.0179619	1	0.759698	1
ZNRF4	0	1	1	24118	41.46	0.7689	0.00483509	0.0194022	1	0.759698	1
ODAM	0	1	1	48770	20.5	0.769082	0.00485853	0.00948686	1	0.761061	1
GTF2B	0	1	1	45734	21.87	0.771275	0.00490967	0.0150658	1	0.764747	1
PARD3B	0	1	1	195594	5.11	0.780055	0.00491174	0.0224248	1	0.764747	1
FTSJ3	0	1	1	127788	7.83	0.78124	0.00504274	0.0213029	1	0.782779	1
ARSI	0	1	1	38991	25.65	0.776507	0.00509202	0.0173173	1	0.783351	1
EML3	0	1	1	112533	8.89	0.78181	0.00508393	0.025819	1	0.783351	1
RBMXL1	0	1	1	45052	22.2	0.775721	0.00509143	0.0202959	1	0.783351	1
BTBD16	0	1	1	103549	9.66	0.78051	0.00512499	0.0285183	1	0.783744	1
PABPC1L	0	1	1	168444	5.94	0.785539	0.00511896	0.0195636	1	0.783744	1
SPATA13	0	1	1	242694	4.12	0.791246	0.0051562	0.0139233	1	0.786183	1
KBTBD6	0	1	1	40959	24.41	0.779046	0.00520793	0.0157011	1	0.791728	1
C17orf47	0	1	1	38777	25.79	0.779218	0.00524878	0.0173968	1	0.793774	1
PNPLA1	0	1	1	67166	14.89	0.78205	0.00525219	0.0224169	1	0.793774	1
THNSL1	0	1	1	49238	20.31	0.780112	0.00527681	0.0188613	1	0.795163	1
SLC25A46	0	1	1	53457	18.71	0.781384	0.00530029	0.0237213	1	0.796372	1
PDE12	0	1	1	46442	21.53	0.782482	0.00532032	0.0195768	1	0.797059	1
DNMBP	0	1	1	166020	6.02	0.790815	0.00537739	0.0270249	1	0.803273	1
MAP1B	0	1	1	184796	5.41	0.793428	0.0054299	0.0305845	1	0.804125	1
NUP214	0	1	1	271779	3.68	0.797564	0.00542903	0.0141751	1	0.804125	1
PTGER4	0	1	1	43919	22.77	0.784387	0.00540535	0.0190714	1	0.804125	1
HCN1	0	1	1	82228	12.16	0.787299	0.00546166	0.0256719	1	0.805786	1
ZMYND15	0	1	1	78210	12.79	0.788083	0.00547239	0.0246471	1	0.805786	1
GGT1	0	1	1	133199	7.51	0.794774	0.00555115	0.0220691	1	0.815055	1
GRK5	0	1	1	140472	7.12	0.795422	0.00558486	0.0313178	1	0.817675	1
ADAMTS19	0	1	1	140076	7.14	0.793241	0.0056042	0.0359532	1	0.818181	1
LSM12	0	1	1	42719	23.41	0.788901	0.00563518	0.021918	1	0.82038	1
WNT7A	0	1	1	39028	25.62	0.791257	0.00569752	0.0192114	1	0.82712	1
FAS	0	1	1	50903	19.65	0.790574	0.00571465	0.0212911	1	0.827276	1
C6orf136	0	1	1	41653	24.01	0.792096	0.00575636	0.0174506	1	0.828819	1
NAPEPLD	0	1	1	51507	19.41	0.791698	0.00575748	0.022612	1	0.828819	1
POTEG	0	1	1	145235	6.89	0.797351	0.00577748	0.0371649	1	0.829383	1
MTHFD1L	0	1	1	229955	4.35	0.803522	0.0057956	0.0199972	1	0.829672	1
CAPN10	0	1	1	114382	8.74	0.799647	0.00582911	0.0270479	1	0.831569	1
WSCD2	0	1	1	82039	12.19	0.796389	0.00584112	0.0260876	1	0.831569	1
C2orf61	0	1	1	50157	19.94	0.79533	0.00592741	0.0226096	1	0.834631	1
DSP	0	1	1	247773	4.04	0.807296	0.0058964	0.0220406	1	0.834631	1
LRRC59	0	1	1	115555	8.65	0.799584	0.00591714	0.0231104	1	0.834631	1
SCN1A	0	1	1	208884	4.79	0.802519	0.0058959	0.0219038	1	0.834631	1
ZNF668	0	1	1	53767	18.6	0.799252	0.00597224	0.0168183	1	0.838652	1
ABCC4	0	1	1	203425	4.92	0.813717	0.00639187	0.0422788	1	0.840925	1
ACTL6B	0	1	1	74738	13.38	0.809031	0.00647794	0.0259726	1	0.840925	1
ATP7B	0	1	1	183281	5.46	0.811429	0.00628607	0.03841	1	0.840925	1
BRD8	0	1	1	193970	5.16	0.806926	0.00612632	0.0435124	1	0.840925	1
CABYR	0	1	1	51838	19.29	0.801185	0.00622763	0.0207945	1	0.840925	1
CAPN11	0	1	1	130937	7.64	0.807177	0.00623204	0.0351343	1	0.840925	1
CBX8	0	1	1	41884	23.88	0.800433	0.00613428	0.0112895	1	0.840925	1
CCDC43	0	1	1	53018	18.86	0.805328	0.00643199	0.0221873	1	0.840925	1
CYP2A6	0	1	1	76836	13.01	0.805575	0.00630015	0.0260618	1	0.840925	1
HMOX2	0	1	1	40539	24.67	0.798623	0.00610444	0.0200751	1	0.840925	1
IQSEC1	0	1	1	156097	6.41	0.808111	0.00601935	0.0179982	1	0.840925	1
JAM3	0	1	1	82412	12.13	0.806865	0.00636892	0.0273065	1	0.840925	1
KCND2	0	1	1	103219	9.69	0.8034	0.00615727	0.0306216	1	0.840925	1
KPNA5	0	1	1	67070	14.91	0.806377	0.00646409	0.0253908	1	0.840925	1
MAP3K5	0	1	1	187182	5.34	0.809074	0.00624497	0.0372457	1	0.840925	1
MEIS1	0	1	1	121543	8.23	0.808694	0.00637993	0.0341777	1	0.840925	1
PEG10	0	1	1	76692	13.04	0.806143	0.00634781	0.0263011	1	0.840925	1
PLEKHH2	0	1	1	221932	4.51	0.808101	0.00614223	0.0396346	1	0.840925	1
PLXNA4	0	1	1	344184	2.91	0.82542	0.00644796	0.022207	1	0.840925	1
POLR3F	0	1	1	56094	17.83	0.799114	0.00610505	0.0234917	1	0.840925	1
PXN	0	1	1	128344	7.79	0.807461	0.00616799	0.0299173	1	0.840925	1
RPL7A	0	1	1	50446	19.82	0.806499	0.00646405	0.0262764	1	0.840925	1
SIPA1L2	0	1	1	199657	5.01	0.815881	0.00647012	0.0424253	1	0.840925	1
SUN3	0	1	1	58787	17.01	0.79859	0.00608477	0.0226865	1	0.840925	1
SYK	0	1	1	100873	9.91	0.805985	0.00627355	0.0214764	1	0.840925	1
ZFYVE26	0	1	1	349787	2.86	0.822503	0.00641006	0.0197687	1	0.840925	1
ZNF189	0	1	1	51086	19.57	0.798222	0.00607257	0.0132996	1	0.840925	1
ZNF256	0	1	1	47168	21.2	0.800194	0.00616881	0.0220534	1	0.840925	1
ZNF737	0	1	1	54864	18.23	0.800967	0.00620433	0.022533	1	0.840925	1
CNGA1	0	1	1	62584	15.98	0.806859	0.00650196	0.0237421	1	0.841922	1
TOR1AIP2	0	1	1	52908	18.9	0.807802	0.00657708	0.0204867	1	0.847391	1
ZNF182	0	1	1	55831	17.91	0.807826	0.00657191	0.0213536	1	0.847391	1
RANBP17	0	1	1	242734	4.12	0.818294	0.00660474	0.0358343	1	0.848832	1
SRGAP1	0	1	1	158506	6.31	0.814954	0.00662256	0.0410102	1	0.849006	1
ASH1L	0	1	1	314356	3.18	0.827301	0.00681682	0.0273895	1	0.871637	1
EIF2S3	0	1	1	65071	15.37	0.814156	0.0068865	0.0265374	1	0.871637	1
LGR6	0	1	1	175397	5.7	0.82264	0.00690057	0.0272244	1	0.871637	1
NOTCH2	0	1	1	305780	3.27	0.828039	0.00688232	0.0251937	1	0.871637	1
RHO	0	1	1	44524	22.46	0.813474	0.00685322	0.0257789	1	0.871637	1
ZNF548	0	1	1	51420	19.45	0.813935	0.00689378	0.0239895	1	0.871637	1
NFIB	0	1	1	146098	6.84	0.820304	0.00696331	0.029918	1	0.877412	1
STMN1	0	1	1	56523	17.69	0.817449	0.00709875	0.0242308	1	0.892296	1
RRAGB	0	1	1	66092	15.13	0.818881	0.0071681	0.0263319	1	0.89882	1
MEIOB	0	1	1	71276	14.03	0.820394	0.00725526	0.0169965	1	0.907541	1
PCM1	0	1	1	201511	4.96	0.827373	0.00731663	0.034439	1	0.913002	1
PDS5B	0	1	1	195322	5.12	0.827505	0.0073631	0.0322431	1	0.916581	1
EIF2B1	0	1	1	58055	17.23	0.823821	0.0074584	0.0182274	1	0.919561	1
FARP2	0	1	1	216438	4.62	0.833235	0.00745103	0.044996	1	0.919561	1
MAP3K8	0	1	1	62853	15.91	0.823497	0.00743386	0.0187015	1	0.919561	1
SH2B3	0	1	1	50482	19.81	0.822969	0.00740558	0.0283072	1	0.919561	1
RGPD3	0	1	1	269522	3.71	0.834345	0.00747857	0.0308728	1	0.919846	1
ANKRD26	0	1	1	203689	4.91	0.831251	0.00757787	0.0335941	1	0.921068	1
FCRLB	0	1	1	51511	19.41	0.825862	0.00754768	0.0334245	1	0.921068	1
RAB3IL1	0	1	1	71079	14.07	0.827266	0.00755103	0.0273435	1	0.921068	1
SLC6A1	0	1	1	119213	8.39	0.829563	0.00756024	0.03572	1	0.921068	1
TINAG	0	1	1	73723	13.56	0.824681	0.00752003	0.0277643	1	0.921068	1
PPP1CA	0	1	1	139675	7.16	0.834358	0.00765554	0.0337625	1	0.92832	1
C2orf54	0	1	1	45143	22.15	0.82746	0.00769537	0.0286129	1	0.930959	1
NUAK1	0	1	1	79960	12.51	0.830531	0.0077595	0.0294228	1	0.936519	1
DOCK8	0	1	1	342245	2.92	0.84486	0.00782713	0.0312858	1	0.940278	1
RTN4R	0	1	1	47220	21.18	0.829824	0.0078089	0.033761	1	0.940278	1
HSPA12A	0	1	1	100585	9.94	0.833162	0.00786813	0.0223871	1	0.940817	1
MYH8	0	1	1	207008	4.83	0.837228	0.00786264	0.0517609	1	0.940817	1
AOX1	0	1	1	238183	4.2	0.839545	0.00792018	0.0572087	1	0.944848	1
ABCC6	0	1	1	232683	4.3	0.843443	0.0079803	0.0383556	1	0.946516	1
BNC2	0	1	1	150091	6.66	0.836304	0.00795406	0.0420102	1	0.946516	1
SORBS2	0	1	1	257663	3.88	0.843259	0.00798926	0.0442753	1	0.946516	1
DGKE	0	1	1	73809	13.55	0.832897	0.00803343	0.0325519	1	0.949566	1
DSCAM	0	1	1	288846	3.46	0.847534	0.00809587	0.0270318	1	0.954757	1
FAM49B	0	1	1	78289	12.77	0.834046	0.00813498	0.0304532	1	0.957179	1
KL	0	1	1	66196	15.11	0.836014	0.00823812	0.0346463	1	0.964908	1
TMTC3	0	1	1	87155	11.47	0.835232	0.0082331	0.0291576	1	0.964908	1
CADPS2	0	1	1	252868	3.95	0.846757	0.00841692	0.0498066	1	0.98139	1
IRF9	0	1	1	53295	18.76	0.837013	0.00840383	0.0250879	1	0.98139	1
ADAMTSL3	0	1	1	229254	4.36	0.847053	0.00848641	0.056696	1	0.982496	1
CACHD1	0	1	1	192833	5.19	0.845281	0.00848162	0.0504372	1	0.982496	1
DEPTOR	0	1	1	65843	15.19	0.839003	0.00847822	0.0328902	1	0.982496	1
IRF2	0	1	1	66967	14.93	0.839209	0.00850266	0.0319978	1	0.982496	1
GDI2	0	1	1	77069	12.98	0.84089	0.00863107	0.0321242	1	0.986277	1
LRP12	0	1	1	77823	12.85	0.840309	0.00857033	0.0336965	1	0.986277	1
PAQR6	0	1	1	52254	19.14	0.84071	0.00862322	0.0315021	1	0.986277	1
SAMD9	0	1	1	82662	12.1	0.840456	0.00861648	0.0185195	1	0.986277	1
SIRT3	0	1	1	57701	17.33	0.840451	0.0086018	0.0316377	1	0.986277	1
AOC2	0	1	1	55212	18.11	0.841592	0.00872554	0.0281825	1	0.992772	1
ZNF746	0	1	1	69092	14.47	0.843517	0.00872644	0.0292895	1	0.992772	1
VPS4B	0	1	1	81599	12.26	0.842639	0.00875453	0.0335199	1	0.993775	1
ABCB11	0	1	1	176020	5.68	0.93031	0.0223048	0.0400069	1	1	1
ABCB8	0	1	1	114294	8.75	0.871827	0.011138	0.0413677	1	1	1
ACACB	0	1	1	381221	2.62	0.953295	0.0279828	0.0851487	1	1	1
ACAD11	0	1	1	156584	6.39	0.913683	0.0179182	0.0615671	1	1	1
ACO2	0	1	1	129145	7.74	0.929718	0.0220776	0.068373	1	1	1
ACOX1	0	1	1	150598	6.64	0.920073	0.0193755	0.065662	1	1	1
ACSM4	0	1	1	81999	12.2	0.858902	0.0101812	0.034112	1	1	1
ADAMTS9	0	1	1	257780	3.88	0.959085	0.0344782	0.113213	1	1	1
ADCY1	0	1	1	180262	5.55	0.900371	0.0146436	0.0591694	1	1	1
AGRN	0	1	1	194926	5.13	0.963906	0.0370368	0.137967	1	1	1
AHNAK	0	1	1	341510	2.93	0.978359	0.0546669	0.139771	1	1	1
AKAP12	0	1	1	121517	8.23	0.90876	0.0168498	0.0615284	1	1	1
ALB	0	1	1	94975	10.53	0.856082	0.00989554	0.035437	1	1	1
ALK	0	1	1	264318	3.78	0.968747	0.0425646	0.120787	1	1	1
ANK1	0	1	1	383397	2.61	0.930945	0.0188264	0.0931157	1	1	1
ANKRD12	0	1	1	154521	6.47	0.903794	0.0160168	0.0537816	1	1	1
ANKRD28	0	1	1	175727	5.69	0.920799	0.0195944	0.064422	1	1	1
ANKRD36C	0	1	1	592832	1.69	0.920555	0.016283	0.0883972	1	1	1
ANO3	0	1	1	221904	4.51	0.940494	0.0255778	0.0517965	1	1	1
AP2A2	0	1	1	181723	5.5	0.948666	0.0283429	0.110068	1	1	1
AR	0	1	1	88886	11.25	0.883699	0.0129002	0.0457257	1	1	1
ARHGEF10L	0	1	1	246217	4.06	0.93218	0.0211199	0.0821003	1	1	1
ARHGEF17	0	1	1	192157	5.2	0.924274	0.0194358	0.0695594	1	1	1
ARHGEF19	0	1	1	96189	10.4	0.850453	0.00916101	0.0346161	1	1	1
ARMC8	0	1	1	165337	6.05	0.920216	0.0195066	0.0376601	1	1	1
ARNTL2	0	1	1	91411	10.94	0.859469	0.010221	0.0354422	1	1	1
ASXL1	0	1	1	152211	6.57	0.92977	0.0220531	0.0698832	1	1	1
B4GALNT3	0	1	1	154266	6.48	0.94171	0.0260322	0.083939	1	1	1
BCOR	0	1	1	148130	6.75	0.928466	0.021363	0.0803676	1	1	1
BCR	0	1	1	256601	3.9	0.947917	0.0268242	0.0936103	1	1	1
BOD1L1	0	1	1	261323	3.83	0.955444	0.032669	0.0981515	1	1	1
BRE	0	1	1	157435	6.35	0.923674	0.0203617	0.0399448	1	1	1
BRWD1	0	1	1	260757	3.83	0.949104	0.0290653	0.0966678	1	1	1
BUB1B	0	1	1	143651	6.96	0.908479	0.0169384	0.0543354	1	1	1
CACNA1D	0	1	1	415253	2.41	0.983429	0.0616652	0.120462	1	1	1
CACNA1E	0	1	1	426365	2.35	0.936239	0.0209297	0.0882495	1	1	1
CACNA1I	0	1	1	305014	3.28	0.979262	0.0542777	0.16626	1	1	1
CAD	0	1	1	280109	3.57	0.874727	0.0105103	0.0469352	1	1	1
CADPS	0	1	1	280067	3.57	0.962666	0.0371946	0.1141	1	1	1
CAMTA1	0	1	1	295350	3.39	0.942712	0.0244488	0.0964959	1	1	1
CAPZB	0	1	1	81528	12.27	0.878564	0.0122613	0.0429502	1	1	1
CARS	0	1	1	161705	6.18	0.93979	0.0252591	0.083204	1	1	1
CATSPERD	0	1	1	149796	6.68	0.928556	0.0215876	0.0729948	1	1	1
CC2D2A	0	1	1	253327	3.95	0.955311	0.0326276	0.0971165	1	1	1
CCDC141	0	1	1	149823	6.67	0.913697	0.0180446	0.0559227	1	1	1
CCDC73	0	1	1	108372	9.23	0.856298	0.00992385	0.0215043	1	1	1
CD109	0	1	1	196357	5.09	0.929633	0.0220114	0.0698156	1	1	1
CD2AP	0	1	1	111193	8.99	0.869619	0.0112272	0.0254919	1	1	1
CD96	0	1	1	142827	7	0.91611	0.0186282	0.0552033	1	1	1
CDC37	0	1	1	85615	11.68	0.888739	0.0134345	0.0573187	1	1	1
CDH13	0	1	1	170539	5.86	0.850888	0.0089889	0.0474744	1	1	1
CDH20	0	1	1	101721	9.83	0.886414	0.0132182	0.0326858	1	1	1
CDH4	0	1	1	205980	4.85	0.944535	0.0259987	0.083097	1	1	1
CHD7	0	1	1	308814	3.24	0.96776	0.0410809	0.128832	1	1	1
CHD9	0	1	1	297382	3.36	0.872437	0.0106715	0.0529265	1	1	1
CHL1	0	1	1	174795	5.72	0.922342	0.0199477	0.0668215	1	1	1
CHN2	0	1	1	140615	7.11	0.916249	0.0184847	0.0630493	1	1	1
CILP2	0	1	1	83180	12.02	0.889113	0.0134016	0.0419237	1	1	1
CNTN5	0	1	1	149826	6.67	0.91029	0.0172727	0.0566721	1	1	1
COBLL1	0	1	1	141377	7.07	0.90623	0.0164758	0.0545839	1	1	1
COL16A1	0	1	1	401429	2.49	0.918981	0.0163569	0.0836632	1	1	1
COL6A5	0	1	1	300161	3.33	0.964461	0.0390166	0.0649189	1	1	1
COPA	0	1	1	207184	4.83	0.946324	0.0281161	0.0843689	1	1	1
COPG1	0	1	1	164347	6.08	0.94231	0.0266231	0.0739039	1	1	1
COPG2	0	1	1	173777	5.75	0.926457	0.0211279	0.0663181	1	1	1
CPAMD8	0	1	1	280874	3.56	0.97493	0.0486566	0.093661	1	1	1
CPSF2	0	1	1	89419	11.18	0.846667	0.00910083	0.0317863	1	1	1
CRB2	0	1	1	118759	8.42	0.926203	0.0208187	0.0499081	1	1	1
CREB3L2	0	1	1	104107	9.61	0.899253	0.0152566	0.0498561	1	1	1
CTIF	0	1	1	114756	8.71	0.919597	0.0192416	0.0661478	1	1	1
CTNNA1	0	1	1	179832	5.56	0.935105	0.0237005	0.0756711	1	1	1
CUL9	0	1	1	283792	3.52	0.974874	0.0493458	0.134986	1	1	1
CYP46A1	0	1	1	113868	8.78	0.916851	0.0187311	0.0586005	1	1	1
DAB2IP	0	1	1	167185	5.98	0.9162	0.0177289	0.0400913	1	1	1
DGKD	0	1	1	234518	4.26	0.876765	0.0108968	0.0548897	1	1	1
DNAH9	0	1	1	543830	1.84	0.900731	0.0123526	0.0722232	1	1	1
DOCK4	0	1	1	355365	2.81	0.971465	0.0444609	0.0919771	1	1	1
DOCK5	0	1	1	335196	2.98	0.904206	0.0145012	0.0861743	1	1	1
DOK7	0	1	1	70587	14.17	0.878646	0.0121807	0.0333538	1	1	1
DYRK1A	0	1	1	105823	9.45	0.877184	0.0120718	0.0440165	1	1	1
ELAVL4	0	1	1	91650	10.91	0.874279	0.0117748	0.0398273	1	1	1
EPB41L4B	0	1	1	188619	5.3	0.863763	0.0100731	0.052632	1	1	1
EPHA8	0	1	1	137834	7.26	0.908458	0.0163343	0.0546136	1	1	1
ERCC6L2	0	1	1	158556	6.31	0.912899	0.0177701	0.0380541	1	1	1
F2	0	1	1	85333	11.72	0.89182	0.0140819	0.0463431	1	1	1
FAM149B1	0	1	1	116241	8.6	0.890833	0.0139416	0.045559	1	1	1
FAM20C	0	1	1	89262	11.2	0.896306	0.0144799	0.044249	1	1	1
FBN2	0	1	1	419640	2.38	0.923109	0.0177943	0.106781	1	1	1
FBRSL1	0	1	1	147746	6.77	0.943267	0.0260298	0.0726625	1	1	1
FN1	0	1	1	330630	3.02	0.870049	0.0100244	0.0672424	1	1	1
FNBP4	0	1	1	113624	8.8	0.887122	0.0133711	0.0465327	1	1	1
FYB	0	1	1	145763	6.86	0.90734	0.0167154	0.053785	1	1	1
GABRB3	0	1	1	146953	6.8	0.900411	0.0149355	0.0540007	1	1	1
GCC1	0	1	1	92079	10.86	0.89175	0.0140022	0.050456	1	1	1
GCKR	0	1	1	124125	8.06	0.918428	0.0192364	0.0536643	1	1	1
GLI3	0	1	1	170722	5.86	0.938102	0.0243802	0.0900476	1	1	1
GOLGA1	0	1	1	148114	6.75	0.926803	0.0212891	0.0640856	1	1	1
GREB1L	0	1	1	241339	4.14	0.956426	0.033313	0.098084	1	1	1
GRID2	0	1	1	138269	7.23	0.904069	0.0160364	0.0352266	1	1	1
HCN4	0	1	1	86234	11.6	0.876138	0.0117755	0.0376786	1	1	1
HDC	0	1	1	84156	11.88	0.880567	0.0125629	0.0400966	1	1	1
HEATR6	0	1	1	134154	7.45	0.908968	0.0170329	0.0333547	1	1	1
HELZ2	0	1	1	179114	5.58	0.955421	0.0314685	0.0518506	1	1	1
HIRA	0	1	1	219108	4.56	0.959319	0.0349863	0.105808	1	1	1
HMCN1	0	1	1	696647	1.44	0.911299	0.0139041	0.0559584	1	1	1
HPS3	0	1	1	120420	8.3	0.890739	0.0138859	0.0302157	1	1	1
HYDIN	0	1	1	792694	1.26	0.944277	0.020111	0.129845	1	1	1
IGFN1	0	1	1	303170	3.3	0.978536	0.0552845	0.135924	1	1	1
IGSF9	0	1	1	135180	7.4	0.862155	0.0100414	0.0429532	1	1	1
IL1RAPL1	0	1	1	90375	11.07	0.861774	0.0104025	0.0394324	1	1	1
INTS3	0	1	1	209029	4.78	0.956841	0.0339354	0.0901706	1	1	1
IPO5	0	1	1	156221	6.4	0.911928	0.0175238	0.0616402	1	1	1
IRF8	0	1	1	62460	16.01	0.846795	0.00907989	0.0225611	1	1	1
ITGA6	0	1	1	164040	6.1	0.920712	0.0194937	0.0676693	1	1	1
ITGB5	0	1	1	118072	8.47	0.915225	0.0182941	0.0607072	1	1	1
ITIH6	0	1	1	115787	8.64	0.915085	0.0184795	0.0508887	1	1	1
JUP	0	1	1	334256	2.99	0.98169	0.0588918	0.16988	1	1	1
KIAA0232	0	1	1	124087	8.06	0.896449	0.0147689	0.0500881	1	1	1
KIAA1683	0	1	1	109508	9.13	0.862103	0.0101587	0.038767	1	1	1
KIF4B	0	1	1	70170	14.25	0.845882	0.00904439	0.0309354	1	1	1
KLHL6	0	1	1	68530	14.59	0.852013	0.00950861	0.0367511	1	1	1
KPNA7	0	1	1	72807	13.73	0.85552	0.00986087	0.0338727	1	1	1
KPNB1	0	1	1	153770	6.5	0.920609	0.019579	0.0629803	1	1	1
LAMA2	0	1	1	473796	2.11	0.930403	0.01925	0.118777	1	1	1
LAMA3	0	1	1	517427	1.93	0.94165	0.022094	0.131705	1	1	1
LMLN	0	1	1	107584	9.3	0.876606	0.0120251	0.0422392	1	1	1
LPA	0	1	1	412131	2.43	0.93938	0.0222595	0.0864405	1	1	1
LRP5	0	1	1	200492	4.99	0.958221	0.033181	0.128628	1	1	1
MAP4K2	0	1	1	123901	8.07	0.932362	0.022962	0.0402176	1	1	1
MAPK10	0	1	1	104603	9.56	0.879402	0.0124012	0.0407377	1	1	1
MBD6	0	1	1	91195	10.97	0.900861	0.0156476	0.0245151	1	1	1
MCF2L	0	1	1	298516	3.35	0.93876	0.0217712	0.0814479	1	1	1
MCOLN1	0	1	1	79778	12.53	0.88731	0.0133383	0.0503184	1	1	1
MDGA2	0	1	1	136336	7.33	0.900934	0.0154221	0.0571725	1	1	1
MDM1	0	1	1	88611	11.29	0.852134	0.00954096	0.0220182	1	1	1
MEIS2	0	1	1	115250	8.68	0.895312	0.0144612	0.0568704	1	1	1
MGAT4B	0	1	1	71901	13.91	0.866412	0.0107638	0.0333866	1	1	1
MGEA5	0	1	1	106121	9.42	0.879068	0.0123453	0.0416136	1	1	1
MKNK2	0	1	1	99727	10.03	0.903562	0.0156918	0.0468346	1	1	1
MON2	0	1	1	202222	4.95	0.928118	0.0215418	0.0696535	1	1	1
MROH2A	0	1	1	220333	4.54	0.880079	0.0115632	0.0606085	1	1	1
MROH6	0	1	1	73051	13.69	0.874206	0.0116024	0.0198177	1	1	1
MRPS5	0	1	1	78704	12.71	0.853086	0.00964233	0.0333921	1	1	1
MS4A6E	0	1	1	81145	12.32	0.858923	0.0102196	0.0310445	1	1	1
MST1	0	1	1	77596	12.89	0.854561	0.00960321	0.0322927	1	1	1
MTTP	0	1	1	115008	8.7	0.888181	0.0135668	0.0439855	1	1	1
MYH13	0	1	1	257679	3.88	0.907117	0.0154006	0.0741813	1	1	1
MYH6	0	1	1	255912	3.91	0.861116	0.00926519	0.0432013	1	1	1
MYLK	0	1	1	281823	3.55	0.972793	0.0468914	0.128572	1	1	1
MYO1D	0	1	1	155060	6.45	0.917733	0.018684	0.0469199	1	1	1
MYOCD	0	1	1	118340	8.45	0.905066	0.0162868	0.0525187	1	1	1
NAV3	0	1	1	300643	3.33	0.963225	0.0378044	0.111245	1	1	1
NOC3L	0	1	1	143562	6.97	0.905296	0.0163269	0.0527748	1	1	1
NOS1	0	1	1	238881	4.19	0.90506	0.0150869	0.0702697	1	1	1
NOTCH1	0	1	1	276183	3.62	0.94632	0.0244881	0.0519828	1	1	1
NRXN2	0	1	1	199647	5.01	0.88261	0.0116753	0.0496783	1	1	1
PAPLN	0	1	1	190445	5.25	0.915442	0.0173404	0.0656138	1	1	1
PAPPA	0	1	1	226069	4.42	0.868002	0.0103039	0.0594506	1	1	1
PC	0	1	1	190175	5.26	0.889221	0.0125255	0.0490925	1	1	1
PCDH15	0	1	1	304714	3.28	0.871321	0.0104682	0.0566365	1	1	1
PCDHGA4	0	1	1	929472	1.08	0.961894	0.0212025	0.199021	1	1	1
PCLO	0	1	1	360894	2.77	0.876263	0.0106881	0.0533683	1	1	1
PCNT	0	1	1	404950	2.47	0.984035	0.0604735	0.214068	1	1	1
PCNXL2	0	1	1	271448	3.68	0.906742	0.0152931	0.0570122	1	1	1
PER1	0	1	1	136445	7.33	0.873745	0.0112329	0.0453468	1	1	1
PHF2	0	1	1	243833	4.1	0.968779	0.0423387	0.125331	1	1	1
PHF3	0	1	1	192605	5.19	0.929316	0.0219471	0.0684735	1	1	1
PI4KA	0	1	1	422176	2.37	0.985648	0.0665638	0.128519	1	1	1
PIGN	0	1	1	129268	7.74	0.885598	0.013201	0.0434439	1	1	1
PITPNM3	0	1	1	149010	6.71	0.942629	0.0263943	0.0849574	1	1	1
PLB1	0	1	1	422923	2.36	0.986503	0.0708392	0.109824	1	1	1
PLEKHA6	0	1	1	199024	5.02	0.958695	0.0348314	0.0595601	1	1	1
PLTP	0	1	1	79375	12.6	0.883425	0.0129151	0.0422833	1	1	1
PMFBP1	0	1	1	159394	6.27	0.937514	0.0247476	0.0708008	1	1	1
POLM	0	1	1	70301	14.22	0.877239	0.0121319	0.040288	1	1	1
POP1	0	1	1	114484	8.73	0.892537	0.0141674	0.0479681	1	1	1
PPFIA2	0	1	1	191869	5.21	0.9285	0.0216343	0.0706056	1	1	1
PPP1R26	0	1	1	64408	15.53	0.860374	0.0102024	0.0443865	1	1	1
PRDM10	0	1	1	180549	5.54	0.937851	0.0244285	0.0853737	1	1	1
PRSS16	0	1	1	73489	13.61	0.868209	0.0110932	0.0238895	1	1	1
PRTG	0	1	1	125635	7.96	0.895733	0.0145971	0.0344172	1	1	1
PTPRZ1	0	1	1	251778	3.97	0.9498	0.0296365	0.0912718	1	1	1
PVRL4	0	1	1	73175	13.67	0.878485	0.0123075	0.0390601	1	1	1
RALGAPB	0	1	1	212069	4.72	0.940191	0.0255315	0.0798036	1	1	1
RAP1GAP	0	1	1	200845	4.98	0.919833	0.0182541	0.0690538	1	1	1
RAP1GAP2	0	1	1	207829	4.81	0.959748	0.0350247	0.0719442	1	1	1
RAPGEF6	0	1	1	220235	4.54	0.939477	0.0251652	0.0821902	1	1	1
RBM44	0	1	1	91067	10.98	0.846101	0.00905399	0.031756	1	1	1
RFX6	0	1	1	118901	8.41	0.887804	0.0134699	0.0465743	1	1	1
RMDN1	0	1	1	108891	9.18	0.883694	0.0129167	0.0278666	1	1	1
ROBO2	0	1	1	274509	3.64	0.959176	0.0347754	0.0684997	1	1	1
RPAP1	0	1	1	166260	6.01	0.94744	0.0288853	0.0445871	1	1	1
RPGRIP1	0	1	1	162367	6.16	0.927555	0.0214639	0.0660931	1	1	1
RYR3	0	1	1	795340	1.26	0.925298	0.0150352	0.0684344	1	1	1
SBNO1	0	1	1	168089	5.95	0.917359	0.0186973	0.0655087	1	1	1
SCEL	0	1	1	158212	6.32	0.911203	0.0175179	0.0325305	1	1	1
SDK2	0	1	1	357041	2.8	0.919596	0.0163819	0.0849153	1	1	1
SEC23B	0	1	1	119950	8.34	0.897971	0.0150714	0.0476982	1	1	1
SGSM2	0	1	1	160153	6.24	0.946937	0.0279913	0.0961896	1	1	1
SH3PXD2B	0	1	1	132771	7.53	0.925906	0.0208484	0.070849	1	1	1
SH3RF3	0	1	1	150627	6.64	0.892034	0.01353	0.0520234	1	1	1
SHANK2	0	1	1	369747	2.7	0.981841	0.0574024	0.191164	1	1	1
SLC39A12	0	1	1	84724	11.8	0.853474	0.00969056	0.0322377	1	1	1
SLC9A2	0	1	1	96130	10.4	0.874947	0.011806	0.0433751	1	1	1
SLIT2	0	1	1	268497	3.72	0.87364	0.0108035	0.0679466	1	1	1
SMARCA2	0	1	1	244289	4.09	0.95462	0.0318873	0.10443	1	1	1
SMG9	0	1	1	101409	9.86	0.904917	0.0163693	0.0468097	1	1	1
SMYD4	0	1	1	93913	10.65	0.883838	0.0129104	0.0463114	1	1	1
SORCS2	0	1	1	295320	3.39	0.954209	0.0293459	0.0706291	1	1	1
SP100	0	1	1	217771	4.59	0.946929	0.0285414	0.0808	1	1	1
SSC5D	0	1	1	133333	7.5	0.936246	0.0240154	0.079093	1	1	1
STAB1	0	1	1	345496	2.89	0.908438	0.0144344	0.0783671	1	1	1
STARD13	0	1	1	158471	6.31	0.931778	0.0225166	0.076768	1	1	1
STRN3	0	1	1	114215	8.76	0.876093	0.0119474	0.0276459	1	1	1
STX6	0	1	1	72702	13.75	0.848583	0.00925331	0.0202543	1	1	1
SYNE1	0	1	1	1045590	0.96	0.997057	0.121292	0.355687	1	1	1
TBC1D1	0	1	1	214545	4.66	0.947786	0.0284302	0.0623112	1	1	1
TBCE	0	1	1	103758	9.64	0.875393	0.0118708	0.0426135	1	1	1
TDRD1	0	1	1	149424	6.69	0.904963	0.0162415	0.0538089	1	1	1
TDRD7	0	1	1	114369	8.74	0.886997	0.0133999	0.0262806	1	1	1
TECTA	0	1	1	209383	4.78	0.91816	0.0179713	0.0701889	1	1	1
TFRC	0	1	1	130100	7.69	0.898035	0.0150044	0.0329332	1	1	1
TGFB3	0	1	1	62623	15.97	0.84916	0.00932345	0.0307916	1	1	1
TGM5	0	1	1	90713	11.02	0.892726	0.0142683	0.0437705	1	1	1
THBS4	0	1	1	151014	6.62	0.928813	0.0217773	0.0424368	1	1	1
TIE1	0	1	1	145483	6.87	0.881207	0.0120749	0.0326998	1	1	1
TP53BP2	0	1	1	127090	7.87	0.901842	0.0156194	0.0554602	1	1	1
TRIO	0	1	1	444684	2.25	0.905749	0.0135429	0.0792451	1	1	1
TRPV2	0	1	1	111715	8.95	0.918354	0.0191344	0.0336068	1	1	1
TRRAP	0	1	1	530462	1.89	0.974029	0.0413201	0.166973	1	1	1
TSHR	0	1	1	143987	6.95	0.918978	0.0192736	0.058063	1	1	1
TTC28	0	1	1	246215	4.06	0.9648	0.0388222	0.0747531	1	1	1
TTI1	0	1	1	114288	8.75	0.90389	0.0161136	0.0497087	1	1	1
UBR4	0	1	1	726757	1.38	0.994613	0.103425	0.278584	1	1	1
UNC79	0	1	1	367441	2.72	0.87834	0.0106806	0.0473463	1	1	1
USH2A	0	1	1	530244	1.89	0.985639	0.0673392	0.188926	1	1	1
USP54	0	1	1	176306	5.67	0.939425	0.0255022	0.0708977	1	1	1
VAV3	0	1	1	182500	5.48	0.92604	0.0209787	0.0416904	1	1	1
VPS13B	0	1	1	638947	1.57	0.98932	0.0772046	0.220902	1	1	1
VPS13D	0	1	1	533179	1.88	0.986931	0.0700995	0.131015	1	1	1
WDR44	0	1	1	135771	7.37	0.897421	0.0149185	0.0509449	1	1	1
WDR70	0	1	1	149372	6.69	0.911223	0.0174066	0.0598911	1	1	1
WIZ	0	1	1	120341	8.31	0.92813	0.0213321	0.0776799	1	1	1
WNK2	0	1	1	260273	3.84	0.95972	0.0330631	0.104611	1	1	1
YME1L1	0	1	1	115733	8.64	0.880238	0.0124278	0.0463374	1	1	1
ZBTB47	0	1	1	72190	13.85	0.877851	0.0121639	0.0434301	1	1	1
ZDBF2	0	1	1	127977	7.81	0.895672	0.014656	0.0303983	1	1	1
ZFR2	0	1	1	137231	7.29	0.875471	0.0111742	0.0378782	1	1	1
ZKSCAN5	0	1	1	71110	14.06	0.849281	0.00932658	0.0189437	1	1	1
ZNF142	0	1	1	128857	7.76	0.926593	0.0212498	0.0631875	1	1	1
ZNF264	0	1	1	68317	14.64	0.848995	0.00930809	0.0308988	1	1	1
ZNF318	0	1	1	174472	5.73	0.937457	0.0246229	0.0741392	1	1	1
ZNF410	0	1	1	89796	11.14	0.87051	0.0113792	0.0364138	1	1	1
ZNF521	0	1	1	146882	6.81	0.917789	0.0187527	0.0676833	1	1	1
ZNF608	0	1	1	126855	7.88	0.908732	0.0169452	0.0353288	1	1	1
ZNF658	0	1	1	75745	13.2	0.843531	0.00888331	0.0279001	1	1	1
ZSWIM6	0	1	1	156909	6.37	0.923802	0.0203134	0.0682766	1	1	1
ZZEF1	0	1	1	361507	2.77	0.977354	0.0515381	0.158436	1	1	1
5S_rRNA	0	0	0	0	0	1	1	1	1	1	1
7SK	0	0	0	67417	0	1	1	1	1	1	1
A-575C2.4	0	0	0	259288	0	1	1	1	1	1	1
A1BG	0	0	0	46647	0	1	1	1	1	1	1
A1BG-AS1	0	0	0	34615	0	1	1	1	1	1	1
A1CF	0	0	0	80431	0	1	1	1	1	1	1
A2M	0	0	0	223070	0	1	1	1	1	1	1
A2M-AS1	0	0	0	4943	0	1	1	1	1	1	1
A2ML1	0	0	0	232221	0	1	1	1	1	1	1
A2ML1-AS1	0	0	0	40984	0	1	1	1	1	1	1
A2ML1-AS2	0	0	0	0	0	1	1	1	1	1	1
A2MP1	0	0	0	88067	0	1	1	1	1	1	1
A3GALT2P	0	0	0	23209	0	1	1	1	1	1	1
A4GALT	0	0	0	24971	0	1	1	1	1	1	1
A4GNT	0	0	0	25317	0	1	1	1	1	1	1
AAAS	0	0	0	84295	0	1	1	1	1	1	1
AACP	0	0	0	1471	0	1	1	1	1	1	1
AACS	0	0	0	135034	0	1	1	1	1	1	1
AACSP1	0	0	0	58083	0	1	1	1	1	1	1
AADAC	0	0	0	37893	0	1	1	1	1	1	1
AADACL2	0	0	0	37855	0	1	1	1	1	1	1
AADACL3	0	0	0	40960	0	1	1	1	1	1	1
AADACL4	0	0	0	39012	0	1	1	1	1	1	1
AADAT	0	0	0	76534	0	1	1	1	1	1	1
AAED1	0	0	0	30054	0	1	1	1	1	1	1
AAGAB	0	0	0	64644	0	1	1	1	1	1	1
AAK1	0	0	0	219471	0	1	1	1	1	1	1
AAMDC	0	0	0	104948	0	1	1	1	1	1	1
AAMP	0	0	0	70767	0	1	1	1	1	1	1
AANAT	0	0	0	29313	0	1	1	1	1	1	1
AAR2	0	0	0	59215	0	1	1	1	1	1	1
AARD	0	0	0	10480	0	1	1	1	1	1	1
AARS	0	0	0	145542	0	1	1	1	1	1	1
AARS2	0	0	0	134446	0	1	1	1	1	1	1
AARSD1	0	0	0	67502	0	1	1	1	1	1	1
AASDH	0	0	0	102538	0	1	1	1	1	1	1
AASDHPPT	0	0	0	35242	0	1	1	1	1	1	1
AASS	0	0	0	123573	0	1	1	1	1	1	1
AATF	0	0	0	98676	0	1	1	1	1	1	1
AATK	0	0	0	146757	0	1	1	1	1	1	1
AATK-AS1	0	0	0	34272	0	1	1	1	1	1	1
AB015752.3	0	0	0	802	0	1	1	1	1	1	1
AB015752.4	0	0	0	0	0	1	1	1	1	1	1
AB019438.63	0	0	0	14625	0	1	1	1	1	1	1
AB019438.66	0	0	0	570	0	1	1	1	1	1	1
AB019439.68	0	0	0	12219	0	1	1	1	1	1	1
AB019440.1	0	0	0	1441	0	1	1	1	1	1	1
AB019441.29	0	0	0	10645	0	1	1	1	1	1	1
ABAT	0	0	0	114116	0	1	1	1	1	1	1
ABC11-48400900C8.1	0	0	0	5048	0	1	1	1	1	1	1
ABC12-47043100G14.2	0	0	0	2122	0	1	1	1	1	1	1
ABC7-42389800N19.1	0	0	0	85919	0	1	1	1	1	1	1
ABCA1	0	0	0	357784	0	1	1	1	1	1	1
ABCA10	0	0	0	192980	0	1	1	1	1	1	1
ABCA11P	0	0	0	110586	0	1	1	1	1	1	1
ABCA12	0	0	0	338279	0	1	1	1	1	1	1
ABCA17P	0	0	0	68750	0	1	1	1	1	1	1
ABCA2	0	0	0	234553	0	1	1	1	1	1	1
ABCA3	0	0	0	243027	0	1	1	1	1	1	1
ABCA4	0	0	0	360036	0	1	1	1	1	1	1
ABCA5	0	0	0	172066	0	1	1	1	1	1	1
ABCA6	0	0	0	200704	0	1	1	1	1	1	1
ABCA7	0	0	0	251362	0	1	1	1	1	1	1
ABCA8	0	0	0	216791	0	1	1	1	1	1	1
ABCA9	0	0	0	218175	0	1	1	1	1	1	1
ABCA9-AS1	0	0	0	31216	0	1	1	1	1	1	1
ABCB1	0	0	0	214393	0	1	1	1	1	1	1
ABCB10	0	0	0	83099	0	1	1	1	1	1	1
ABCB10P1	0	0	0	30987	0	1	1	1	1	1	1
ABCB10P3	0	0	0	28338	0	1	1	1	1	1	1
ABCB10P4	0	0	0	28311	0	1	1	1	1	1	1
ABCB4	0	0	0	172348	0	1	1	1	1	1	1
ABCB5	0	0	0	171918	0	1	1	1	1	1	1
ABCB6	0	0	0	107445	0	1	1	1	1	1	1
ABCB7	0	0	0	82643	0	1	1	1	1	1	1
ABCB9	0	0	0	167307	0	1	1	1	1	1	1
ABCC1	0	0	0	252842	0	1	1	1	1	1	1
ABCC10	0	0	0	176062	0	1	1	1	1	1	1
ABCC11	0	0	0	197764	0	1	1	1	1	1	1
ABCC12	0	0	0	203817	0	1	1	1	1	1	1
ABCC13	0	0	0	64128	0	1	1	1	1	1	1
ABCC2	0	0	0	238240	0	1	1	1	1	1	1
ABCC3	0	0	0	216821	0	1	1	1	1	1	1
ABCC5	0	0	0	233777	0	1	1	1	1	1	1
ABCC5-AS1	0	0	0	1057	0	1	1	1	1	1	1
ABCC6P1	0	0	0	67393	0	1	1	1	1	1	1
ABCC6P2	0	0	0	21864	0	1	1	1	1	1	1
ABCC8	0	0	0	295972	0	1	1	1	1	1	1
ABCC9	0	0	0	217617	0	1	1	1	1	1	1
ABCD1P2	0	0	0	21925	0	1	1	1	1	1	1
ABCD1P3	0	0	0	26004	0	1	1	1	1	1	1
ABCD1P4	0	0	0	23533	0	1	1	1	1	1	1
ABCD1P5	0	0	0	23589	0	1	1	1	1	1	1
ABCD2	0	0	0	69575	0	1	1	1	1	1	1
ABCD3	0	0	0	119398	0	1	1	1	1	1	1
ABCD4	0	0	0	122433	0	1	1	1	1	1	1
ABCE1	0	0	0	94633	0	1	1	1	1	1	1
ABCF1	0	0	0	102162	0	1	1	1	1	1	1
ABCF2	0	0	0	97788	0	1	1	1	1	1	1
ABCF3	0	0	0	100103	0	1	1	1	1	1	1
ABCG1	0	0	0	160685	0	1	1	1	1	1	1
ABCG2	0	0	0	104820	0	1	1	1	1	1	1
ABCG4	0	0	0	94423	0	1	1	1	1	1	1
ABCG5	0	0	0	86501	0	1	1	1	1	1	1
ABCG8	0	0	0	90198	0	1	1	1	1	1	1
ABHD1	0	0	0	51534	0	1	1	1	1	1	1
ABHD10	0	0	0	35483	0	1	1	1	1	1	1
ABHD11	0	0	0	43658	0	1	1	1	1	1	1
ABHD12	0	0	0	122303	0	1	1	1	1	1	1
ABHD12B	0	0	0	65157	0	1	1	1	1	1	1
ABHD13	0	0	0	50091	0	1	1	1	1	1	1
ABHD14A	0	0	0	43701	0	1	1	1	1	1	1
ABHD14A-ACY1	0	0	0	98454	0	1	1	1	1	1	1
ABHD14B	0	0	0	72412	0	1	1	1	1	1	1
ABHD15	0	0	0	29216	0	1	1	1	1	1	1
ABHD16A	0	0	0	100521	0	1	1	1	1	1	1
ABHD16B	0	0	0	23034	0	1	1	1	1	1	1
ABHD2	0	0	0	121049	0	1	1	1	1	1	1
ABHD3	0	0	0	57046	0	1	1	1	1	1	1
ABHD4	0	0	0	56883	0	1	1	1	1	1	1
ABHD5	0	0	0	48357	0	1	1	1	1	1	1
ABHD6	0	0	0	66632	0	1	1	1	1	1	1
ABHD8	0	0	0	60225	0	1	1	1	1	1	1
ABI1	0	0	0	75224	0	1	1	1	1	1	1
ABI2	0	0	0	127344	0	1	1	1	1	1	1
ABI3	0	0	0	51574	0	1	1	1	1	1	1
ABI3BP	0	0	0	378796	0	1	1	1	1	1	1
ABL1	0	0	0	128542	0	1	1	1	1	1	1
ABL2	0	0	0	148559	0	1	1	1	1	1	1
ABLIM1	0	0	0	201119	0	1	1	1	1	1	1
ABLIM2	0	0	0	209174	0	1	1	1	1	1	1
ABLIM3	0	0	0	194229	0	1	1	1	1	1	1
ABO	0	0	0	50908	0	1	1	1	1	1	1
ABP1	0	0	0	61998	0	1	1	1	1	1	1
ABR	0	0	0	217816	0	1	1	1	1	1	1
ABRA	0	0	0	26652	0	1	1	1	1	1	1
ABRACL	0	0	0	15485	0	1	1	1	1	1	1
ABT1	0	0	0	22217	0	1	1	1	1	1	1
ABT1P1	0	0	0	12288	0	1	1	1	1	1	1
ABTB1	0	0	0	68901	0	1	1	1	1	1	1
ABTB2	0	0	0	155055	0	1	1	1	1	1	1
AC000003.1	0	0	0	901	0	1	1	1	1	1	1
AC000029.1	0	0	0	386	0	1	1	1	1	1	1
AC000032.2	0	0	0	3666	0	1	1	1	1	1	1
AC000036.4	0	0	0	1349	0	1	1	1	1	1	1
AC000041.8	0	0	0	9587	0	1	1	1	1	1	1
AC000067.1	0	0	0	2	0	1	1	1	1	1	1
AC000068.5	0	0	0	1250	0	1	1	1	1	1	1
AC000077.2	0	0	0	5067	0	1	1	1	1	1	1
AC000078.5	0	0	0	0	0	1	1	1	1	1	1
AC000081.2	0	0	0	1621	0	1	1	1	1	1	1
AC000089.3	0	0	0	9283	0	1	1	1	1	1	1
AC000094.3	0	0	0	13129	0	1	1	1	1	1	1
AC000099.1	0	0	0	0	0	1	1	1	1	1	1
AC000110.1	0	0	0	7703	0	1	1	1	1	1	1
AC000111.3	0	0	0	1541	0	1	1	1	1	1	1
AC000111.4	0	0	0	0	0	1	1	1	1	1	1
AC000111.5	0	0	0	0	0	1	1	1	1	1	1
AC000111.6	0	0	0	36873	0	1	1	1	1	1	1
AC000120.7	0	0	0	13614	0	1	1	1	1	1	1
AC000123.4	0	0	0	0	0	1	1	1	1	1	1
AC000124.1	0	0	0	0	0	1	1	1	1	1	1
AC000362.1	0	0	0	1	0	1	1	1	1	1	1
AC000364.1	0	0	0	0	0	1	1	1	1	1	1
AC000367.1	0	0	0	0	0	1	1	1	1	1	1
AC000370.2	0	0	0	0	0	1	1	1	1	1	1
AC000374.1	0	0	0	0	0	1	1	1	1	1	1
AC000403.1	0	0	0	320	0	1	1	1	1	1	1
AC002056.3	0	0	0	11421	0	1	1	1	1	1	1
AC002056.5	0	0	0	1598	0	1	1	1	1	1	1
AC002064.4	0	0	0	5481	0	1	1	1	1	1	1
AC002064.5	0	0	0	76	0	1	1	1	1	1	1
AC002066.1	0	0	0	44334	0	1	1	1	1	1	1
AC002066.2	0	0	0	0	0	1	1	1	1	1	1
AC002069.5	0	0	0	20214	0	1	1	1	1	1	1
AC002069.6	0	0	0	7918	0	1	1	1	1	1	1
AC002070.1	0	0	0	623	0	1	1	1	1	1	1
AC002075.3	0	0	0	2417	0	1	1	1	1	1	1
AC002075.4	0	0	0	2210	0	1	1	1	1	1	1
AC002076.10	0	0	0	0	0	1	1	1	1	1	1
AC002115.5	0	0	0	0	0	1	1	1	1	1	1
AC002115.9	0	0	0	412	0	1	1	1	1	1	1
AC002116.7	0	0	0	113938	0	1	1	1	1	1	1
AC002116.8	0	0	0	43736	0	1	1	1	1	1	1
AC002117.1	0	0	0	18987	0	1	1	1	1	1	1
AC002127.2	0	0	0	0	0	1	1	1	1	1	1
AC002127.4	0	0	0	0	0	1	1	1	1	1	1
AC002128.4	0	0	0	970	0	1	1	1	1	1	1
AC002306.1	0	0	0	3216	0	1	1	1	1	1	1
AC002310.10	0	0	0	8705	0	1	1	1	1	1	1
AC002310.12	0	0	0	970	0	1	1	1	1	1	1
AC002310.13	0	0	0	50048	0	1	1	1	1	1	1
AC002310.17	0	0	0	2228	0	1	1	1	1	1	1
AC002310.7	0	0	0	29468	0	1	1	1	1	1	1
AC002314.4	0	0	0	2588	0	1	1	1	1	1	1
AC002331.1	0	0	0	0	0	1	1	1	1	1	1
AC002365.1	0	0	0	8758	0	1	1	1	1	1	1
AC002366.3	0	0	0	2605	0	1	1	1	1	1	1
AC002368.4	0	0	0	434	0	1	1	1	1	1	1
AC002383.2	0	0	0	132	0	1	1	1	1	1	1
AC002386.1	0	0	0	9	0	1	1	1	1	1	1
AC002389.4	0	0	0	0	0	1	1	1	1	1	1
AC002395.1	0	0	0	0	0	1	1	1	1	1	1
AC002398.11	0	0	0	30168	0	1	1	1	1	1	1
AC002398.12	0	0	0	5435	0	1	1	1	1	1	1
AC002398.13	0	0	0	0	0	1	1	1	1	1	1
AC002398.5	0	0	0	22960	0	1	1	1	1	1	1
AC002398.9	0	0	0	60431	0	1	1	1	1	1	1
AC002400.1	0	0	0	5929	0	1	1	1	1	1	1
AC002401.1	0	0	0	51626	0	1	1	1	1	1	1
AC002429.4	0	0	0	258	0	1	1	1	1	1	1
AC002429.5	0	0	0	16931	0	1	1	1	1	1	1
AC002451.1	0	0	0	194	0	1	1	1	1	1	1
AC002451.3	0	0	0	450	0	1	1	1	1	1	1
AC002454.1	0	0	0	1008	0	1	1	1	1	1	1
AC002456.2	0	0	0	6882	0	1	1	1	1	1	1
AC002463.3	0	0	0	1697	0	1	1	1	1	1	1
AC002465.2	0	0	0	16341	0	1	1	1	1	1	1
AC002467.7	0	0	0	6492	0	1	1	1	1	1	1
AC002472.1	0	0	0	0	0	1	1	1	1	1	1
AC002472.11	0	0	0	24407	0	1	1	1	1	1	1
AC002472.13	0	0	0	45746	0	1	1	1	1	1	1
AC002477.1	0	0	0	0	0	1	1	1	1	1	1
AC002480.2	0	0	0	7	0	1	1	1	1	1	1
AC002480.3	0	0	0	11	0	1	1	1	1	1	1
AC002480.4	0	0	0	0	0	1	1	1	1	1	1
AC002480.5	0	0	0	87	0	1	1	1	1	1	1
AC002485.1	0	0	0	454	0	1	1	1	1	1	1
AC002486.2	0	0	0	7604	0	1	1	1	1	1	1
AC002486.3	0	0	0	249	0	1	1	1	1	1	1
AC002511.1	0	0	0	13366	0	1	1	1	1	1	1
AC002511.2	0	0	0	3826	0	1	1	1	1	1	1
AC002511.3	0	0	0	20	0	1	1	1	1	1	1
AC002519.5	0	0	0	0	0	1	1	1	1	1	1
AC002519.6	0	0	0	18188	0	1	1	1	1	1	1
AC002519.8	0	0	0	0	0	1	1	1	1	1	1
AC002523.1	0	0	0	1635	0	1	1	1	1	1	1
AC002539.1	0	0	0	3986	0	1	1	1	1	1	1
AC002539.2	0	0	0	696	0	1	1	1	1	1	1
AC002542.2	0	0	0	0	0	1	1	1	1	1	1
AC002543.2	0	0	0	1328	0	1	1	1	1	1	1
AC002550.5	0	0	0	44833	0	1	1	1	1	1	1
AC002551.1	0	0	0	0	0	1	1	1	1	1	1
AC002553.1	0	0	0	4572	0	1	1	1	1	1	1
AC002553.4	0	0	0	79	0	1	1	1	1	1	1
AC002558.1	0	0	0	695	0	1	1	1	1	1	1
AC002978.1	0	0	0	961	0	1	1	1	1	1	1
AC002979.1	0	0	0	0	0	1	1	1	1	1	1
AC002981.1	0	0	0	0	0	1	1	1	1	1	1
AC002984.2	0	0	0	473	0	1	1	1	1	1	1
AC002985.3	0	0	0	143646	0	1	1	1	1	1	1
AC002992.1	0	0	0	497	0	1	1	1	1	1	1
AC002992.4	0	0	0	3909	0	1	1	1	1	1	1
AC002994.1	0	0	0	11016	0	1	1	1	1	1	1
AC003001.1	0	0	0	308	0	1	1	1	1	1	1
AC003002.4	0	0	0	86302	0	1	1	1	1	1	1
AC003002.6	0	0	0	80630	0	1	1	1	1	1	1
AC003003.5	0	0	0	9690	0	1	1	1	1	1	1
AC003005.2	0	0	0	0	0	1	1	1	1	1	1
AC003005.4	0	0	0	89471	0	1	1	1	1	1	1
AC003006.1	0	0	0	324	0	1	1	1	1	1	1
AC003006.7	0	0	0	196055	0	1	1	1	1	1	1
AC003009.1	0	0	0	0	0	1	1	1	1	1	1
AC003009.2	0	0	0	4333	0	1	1	1	1	1	1
AC003029.1	0	0	0	0	0	1	1	1	1	1	1
AC003035.1	0	0	0	0	0	1	1	1	1	1	1
AC003043.1	0	0	0	62283	0	1	1	1	1	1	1
AC003045.1	0	0	0	1811	0	1	1	1	1	1	1
AC003051.1	0	0	0	8083	0	1	1	1	1	1	1
AC003075.4	0	0	0	4013	0	1	1	1	1	1	1
AC003077.1	0	0	0	17488	0	1	1	1	1	1	1
AC003079.1	0	0	0	0	0	1	1	1	1	1	1
AC003080.4	0	0	0	5437	0	1	1	1	1	1	1
AC003084.2	0	0	0	0	0	1	1	1	1	1	1
AC003087.4	0	0	0	3388	0	1	1	1	1	1	1
AC003088.1	0	0	0	501	0	1	1	1	1	1	1
AC003090.1	0	0	0	9468	0	1	1	1	1	1	1
AC003092.1	0	0	0	0	0	1	1	1	1	1	1
AC003092.2	0	0	0	17	0	1	1	1	1	1	1
AC003101.1	0	0	0	17415	0	1	1	1	1	1	1
AC003102.1	0	0	0	1104	0	1	1	1	1	1	1
AC003102.3	0	0	0	36567	0	1	1	1	1	1	1
AC003104.1	0	0	0	0	0	1	1	1	1	1	1
AC003658.1	0	0	0	1140	0	1	1	1	1	1	1
AC003664.1	0	0	0	25	0	1	1	1	1	1	1
AC003665.1	0	0	0	72505	0	1	1	1	1	1	1
AC003666.1	0	0	0	816	0	1	1	1	1	1	1
AC003681.1	0	0	0	704	0	1	1	1	1	1	1
AC003682.16	0	0	0	0	0	1	1	1	1	1	1
AC003682.17	0	0	0	5507	0	1	1	1	1	1	1
AC003956.1	0	0	0	6058	0	1	1	1	1	1	1
AC003958.2	0	0	0	89698	0	1	1	1	1	1	1
AC003958.6	0	0	0	12	0	1	1	1	1	1	1
AC003968.1	0	0	0	576	0	1	1	1	1	1	1
AC003973.1	0	0	0	1125	0	1	1	1	1	1	1
AC003973.4	0	0	0	200	0	1	1	1	1	1	1
AC003973.5	0	0	0	6	0	1	1	1	1	1	1
AC003984.1	0	0	0	0	0	1	1	1	1	1	1
AC003985.1	0	0	0	0	0	1	1	1	1	1	1
AC003986.5	0	0	0	13490	0	1	1	1	1	1	1
AC003986.6	0	0	0	0	0	1	1	1	1	1	1
AC003986.7	0	0	0	0	0	1	1	1	1	1	1
AC003988.1	0	0	0	122	0	1	1	1	1	1	1
AC003989.3	0	0	0	2680	0	1	1	1	1	1	1
AC003989.4	0	0	0	2874	0	1	1	1	1	1	1
AC003991.3	0	0	0	44489	0	1	1	1	1	1	1
AC004000.1	0	0	0	0	0	1	1	1	1	1	1
AC004006.2	0	0	0	6044	0	1	1	1	1	1	1
AC004009.3	0	0	0	404	0	1	1	1	1	1	1
AC004012.1	0	0	0	0	0	1	1	1	1	1	1
AC004014.3	0	0	0	291	0	1	1	1	1	1	1
AC004014.4	0	0	0	16137	0	1	1	1	1	1	1
AC004016.1	0	0	0	0	0	1	1	1	1	1	1
AC004016.2	0	0	0	1542	0	1	1	1	1	1	1
AC004017.1	0	0	0	1294	0	1	1	1	1	1	1
AC004019.10	0	0	0	8541	0	1	1	1	1	1	1
AC004019.13	0	0	0	44590	0	1	1	1	1	1	1
AC004022.7	0	0	0	615	0	1	1	1	1	1	1
AC004022.8	0	0	0	3304	0	1	1	1	1	1	1
AC004041.2	0	0	0	63234	0	1	1	1	1	1	1
AC004051.2	0	0	0	0	0	1	1	1	1	1	1
AC004052.1	0	0	0	0	0	1	1	1	1	1	1
AC004053.1	0	0	0	14428	0	1	1	1	1	1	1
AC004054.1	0	0	0	0	0	1	1	1	1	1	1
AC004057.1	0	0	0	5442	0	1	1	1	1	1	1
AC004062.2	0	0	0	22	0	1	1	1	1	1	1
AC004063.1	0	0	0	201	0	1	1	1	1	1	1
AC004066.2	0	0	0	10647	0	1	1	1	1	1	1
AC004066.3	0	0	0	0	0	1	1	1	1	1	1
AC004069.1	0	0	0	14655	0	1	1	1	1	1	1
AC004069.2	0	0	0	634	0	1	1	1	1	1	1
AC004070.1	0	0	0	8421	0	1	1	1	1	1	1
AC004074.3	0	0	0	6038	0	1	1	1	1	1	1
AC004074.4	0	0	0	921	0	1	1	1	1	1	1
AC004076.7	0	0	0	103870	0	1	1	1	1	1	1
AC004076.9	0	0	0	137606	0	1	1	1	1	1	1
AC004079.1	0	0	0	0	0	1	1	1	1	1	1
AC004112.4	0	0	0	42823	0	1	1	1	1	1	1
AC004112.5	0	0	0	2628	0	1	1	1	1	1	1
AC004112.7	0	0	0	79	0	1	1	1	1	1	1
AC004125.3	0	0	0	59	0	1	1	1	1	1	1
AC004129.7	0	0	0	5600	0	1	1	1	1	1	1
AC004129.9	0	0	0	7291	0	1	1	1	1	1	1
AC004152.5	0	0	0	127	0	1	1	1	1	1	1
AC004152.6	0	0	0	0	0	1	1	1	1	1	1
AC004156.3	0	0	0	57	0	1	1	1	1	1	1
AC004158.2	0	0	0	6150	0	1	1	1	1	1	1
AC004158.3	0	0	0	4318	0	1	1	1	1	1	1
AC004159.1	0	0	0	9959	0	1	1	1	1	1	1
AC004160.4	0	0	0	24136	0	1	1	1	1	1	1
AC004166.6	0	0	0	69870	0	1	1	1	1	1	1
AC004166.7	0	0	0	517961	0	1	1	1	1	1	1
AC004221.2	0	0	0	397	0	1	1	1	1	1	1
AC004231.2	0	0	0	110853	0	1	1	1	1	1	1
AC004237.1	0	0	0	86355	0	1	1	1	1	1	1
AC004257.1	0	0	0	0	0	1	1	1	1	1	1
AC004257.3	0	0	0	0	0	1	1	1	1	1	1
AC004381.6	0	0	0	123492	0	1	1	1	1	1	1
AC004381.7	0	0	0	0	0	1	1	1	1	1	1
AC004383.3	0	0	0	1074	0	1	1	1	1	1	1
AC004383.4	0	0	0	9515	0	1	1	1	1	1	1
AC004386.3	0	0	0	0	0	1	1	1	1	1	1
AC004386.4	0	0	0	7562	0	1	1	1	1	1	1
AC004447.2	0	0	0	840	0	1	1	1	1	1	1
AC004448.2	0	0	0	0	0	1	1	1	1	1	1
AC004448.5	0	0	0	13868	0	1	1	1	1	1	1
AC004449.6	0	0	0	0	0	1	1	1	1	1	1
AC004453.8	0	0	0	7932	0	1	1	1	1	1	1
AC004458.1	0	0	0	0	0	1	1	1	1	1	1
AC004460.1	0	0	0	1411	0	1	1	1	1	1	1
AC004461.4	0	0	0	1960	0	1	1	1	1	1	1
AC004463.6	0	0	0	594	0	1	1	1	1	1	1
AC004466.1	0	0	0	13711	0	1	1	1	1	1	1
AC004471.9	0	0	0	5602	0	1	1	1	1	1	1
AC004475.1	0	0	0	0	0	1	1	1	1	1	1
AC004478.2	0	0	0	12215	0	1	1	1	1	1	1
AC004485.3	0	0	0	0	0	1	1	1	1	1	1
AC004490.1	0	0	0	21903	0	1	1	1	1	1	1
AC004492.1	0	0	0	0	0	1	1	1	1	1	1
AC004507.1	0	0	0	26059	0	1	1	1	1	1	1
AC004510.2	0	0	0	3378	0	1	1	1	1	1	1
AC004510.3	0	0	0	5110	0	1	1	1	1	1	1
AC004520.1	0	0	0	0	0	1	1	1	1	1	1
AC004528.1	0	0	0	0	0	1	1	1	1	1	1
AC004528.3	0	0	0	0	0	1	1	1	1	1	1
AC004528.4	0	0	0	3482	0	1	1	1	1	1	1
AC004528.5	0	0	0	0	0	1	1	1	1	1	1
AC004535.2	0	0	0	0	0	1	1	1	1	1	1
AC004538.3	0	0	0	147551	0	1	1	1	1	1	1
AC004540.4	0	0	0	8620	0	1	1	1	1	1	1
AC004540.5	0	0	0	615	0	1	1	1	1	1	1
AC004543.1	0	0	0	0	0	1	1	1	1	1	1
AC004543.2	0	0	0	2161	0	1	1	1	1	1	1
AC004549.6	0	0	0	0	0	1	1	1	1	1	1
AC004552.1	0	0	0	0	0	1	1	1	1	1	1
AC004562.1	0	0	0	0	0	1	1	1	1	1	1
AC004593.2	0	0	0	13645	0	1	1	1	1	1	1
AC004593.3	0	0	0	2247	0	1	1	1	1	1	1
AC004595.1	0	0	0	0	0	1	1	1	1	1	1
AC004603.4	0	0	0	0	0	1	1	1	1	1	1
AC004623.2	0	0	0	150	0	1	1	1	1	1	1
AC004637.1	0	0	0	441	0	1	1	1	1	1	1
AC004655.1	0	0	0	0	0	1	1	1	1	1	1
AC004656.1	0	0	0	0	0	1	1	1	1	1	1
AC004673.1	0	0	0	276	0	1	1	1	1	1	1
AC004691.5	0	0	0	0	0	1	1	1	1	1	1
AC004692.4	0	0	0	8313	0	1	1	1	1	1	1
AC004692.5	0	0	0	3372	0	1	1	1	1	1	1
AC004696.2	0	0	0	10460	0	1	1	1	1	1	1
AC004699.1	0	0	0	1160	0	1	1	1	1	1	1
AC004702.2	0	0	0	123847	0	1	1	1	1	1	1
AC004706.1	0	0	0	16604	0	1	1	1	1	1	1
AC004741.3	0	0	0	15212	0	1	1	1	1	1	1
AC004744.3	0	0	0	0	0	1	1	1	1	1	1
AC004745.1	0	0	0	572	0	1	1	1	1	1	1
AC004769.1	0	0	0	158	0	1	1	1	1	1	1
AC004771.1	0	0	0	3619	0	1	1	1	1	1	1
AC004790.3	0	0	0	8041	0	1	1	1	1	1	1
AC004790.4	0	0	0	12841	0	1	1	1	1	1	1
AC004790.5	0	0	0	12	0	1	1	1	1	1	1
AC004791.2	0	0	0	12	0	1	1	1	1	1	1
AC004797.1	0	0	0	12318	0	1	1	1	1	1	1
AC004799.3	0	0	0	7288	0	1	1	1	1	1	1
AC004812.1	0	0	0	0	0	1	1	1	1	1	1
AC004817.1	0	0	0	0	0	1	1	1	1	1	1
AC004824.1	0	0	0	1088	0	1	1	1	1	1	1
AC004824.2	0	0	0	69743	0	1	1	1	1	1	1
AC004832.1	0	0	0	1928	0	1	1	1	1	1	1
AC004837.3	0	0	0	2853	0	1	1	1	1	1	1
AC004837.4	0	0	0	3346	0	1	1	1	1	1	1
AC004837.5	0	0	0	0	0	1	1	1	1	1	1
AC004840.8	0	0	0	158	0	1	1	1	1	1	1
AC004840.9	0	0	0	6114	0	1	1	1	1	1	1
AC004851.1	0	0	0	4	0	1	1	1	1	1	1
AC004854.4	0	0	0	0	0	1	1	1	1	1	1
AC004854.5	0	0	0	1171	0	1	1	1	1	1	1
AC004862.6	0	0	0	6	0	1	1	1	1	1	1
AC004866.1	0	0	0	0	0	1	1	1	1	1	1
AC004866.3	0	0	0	254	0	1	1	1	1	1	1
AC004869.2	0	0	0	0	0	1	1	1	1	1	1
AC004869.3	0	0	0	0	0	1	1	1	1	1	1
AC004870.3	0	0	0	21619	0	1	1	1	1	1	1
AC004870.4	0	0	0	0	0	1	1	1	1	1	1
AC004870.5	0	0	0	11866	0	1	1	1	1	1	1
AC004875.1	0	0	0	490	0	1	1	1	1	1	1
AC004878.2	0	0	0	18442	0	1	1	1	1	1	1
AC004878.3	0	0	0	40831	0	1	1	1	1	1	1
AC004878.5	0	0	0	62932	0	1	1	1	1	1	1
AC004878.6	0	0	0	54859	0	1	1	1	1	1	1
AC004878.7	0	0	0	1	0	1	1	1	1	1	1
AC004878.8	0	0	0	0	0	1	1	1	1	1	1
AC004889.1	0	0	0	44152	0	1	1	1	1	1	1
AC004893.10	0	0	0	17090	0	1	1	1	1	1	1
AC004893.11	0	0	0	81845	0	1	1	1	1	1	1
AC004894.2	0	0	0	11567	0	1	1	1	1	1	1
AC004895.1	0	0	0	0	0	1	1	1	1	1	1
AC004895.4	0	0	0	145	0	1	1	1	1	1	1
AC004899.1	0	0	0	6038	0	1	1	1	1	1	1
AC004899.3	0	0	0	25361	0	1	1	1	1	1	1
AC004901.1	0	0	0	60	0	1	1	1	1	1	1
AC004906.3	0	0	0	16795	0	1	1	1	1	1	1
AC004907.2	0	0	0	1932	0	1	1	1	1	1	1
AC004909.3	0	0	0	4987	0	1	1	1	1	1	1
AC004911.2	0	0	0	2098	0	1	1	1	1	1	1
AC004917.1	0	0	0	9541	0	1	1	1	1	1	1
AC004920.2	0	0	0	1353	0	1	1	1	1	1	1
AC004920.3	0	0	0	0	0	1	1	1	1	1	1
AC004924.1	0	0	0	2234	0	1	1	1	1	1	1
AC004938.5	0	0	0	2546	0	1	1	1	1	1	1
AC004941.3	0	0	0	0	0	1	1	1	1	1	1
AC004941.5	0	0	0	3160	0	1	1	1	1	1	1
AC004943.1	0	0	0	1068	0	1	1	1	1	1	1
AC004945.1	0	0	0	2485	0	1	1	1	1	1	1
AC004947.2	0	0	0	0	0	1	1	1	1	1	1
AC004951.5	0	0	0	36439	0	1	1	1	1	1	1
AC004951.6	0	0	0	30823	0	1	1	1	1	1	1
AC004967.11	0	0	0	16136	0	1	1	1	1	1	1
AC004967.7	0	0	0	24233	0	1	1	1	1	1	1
AC004967.8	0	0	0	12694	0	1	1	1	1	1	1
AC004969.1	0	0	0	672	0	1	1	1	1	1	1
AC004980.1	0	0	0	783	0	1	1	1	1	1	1
AC004980.10	0	0	0	8284	0	1	1	1	1	1	1
AC004980.11	0	0	0	58009	0	1	1	1	1	1	1
AC004980.7	0	0	0	71215	0	1	1	1	1	1	1
AC004980.8	0	0	0	3731	0	1	1	1	1	1	1
AC004980.9	0	0	0	8781	0	1	1	1	1	1	1
AC004985.12	0	0	0	46501	0	1	1	1	1	1	1
AC004987.10	0	0	0	6669	0	1	1	1	1	1	1
AC004987.8	0	0	0	7077	0	1	1	1	1	1	1
AC004987.9	0	0	0	24047	0	1	1	1	1	1	1
AC004988.1	0	0	0	0	0	1	1	1	1	1	1
AC004996.1	0	0	0	8314	0	1	1	1	1	1	1
AC005000.1	0	0	0	7952	0	1	1	1	1	1	1
AC005000.2	0	0	0	887	0	1	1	1	1	1	1
AC005003.1	0	0	0	7561	0	1	1	1	1	1	1
AC005007.3	0	0	0	5664	0	1	1	1	1	1	1
AC005008.2	0	0	0	16560	0	1	1	1	1	1	1
AC005008.3	0	0	0	0	0	1	1	1	1	1	1
AC005009.1	0	0	0	0	0	1	1	1	1	1	1
AC005009.2	0	0	0	10756	0	1	1	1	1	1	1
AC005013.1	0	0	0	47158	0	1	1	1	1	1	1
AC005013.5	0	0	0	10665	0	1	1	1	1	1	1
AC005014.5	0	0	0	44969	0	1	1	1	1	1	1
AC005017.2	0	0	0	8326	0	1	1	1	1	1	1
AC005019.2	0	0	0	4495	0	1	1	1	1	1	1
AC005019.3	0	0	0	0	0	1	1	1	1	1	1
AC005020.1	0	0	0	0	0	1	1	1	1	1	1
AC005022.1	0	0	0	0	0	1	1	1	1	1	1
AC005027.3	0	0	0	32456	0	1	1	1	1	1	1
AC005029.1	0	0	0	0	0	1	1	1	1	1	1
AC005033.6	0	0	0	8896	0	1	1	1	1	1	1
AC005034.2	0	0	0	7028	0	1	1	1	1	1	1
AC005034.3	0	0	0	4030	0	1	1	1	1	1	1
AC005037.1	0	0	0	9879	0	1	1	1	1	1	1
AC005037.2	0	0	0	847	0	1	1	1	1	1	1
AC005037.3	0	0	0	58014	0	1	1	1	1	1	1
AC005037.4	0	0	0	3191	0	1	1	1	1	1	1
AC005037.6	0	0	0	0	0	1	1	1	1	1	1
AC005040.3	0	0	0	6707	0	1	1	1	1	1	1
AC005041.11	0	0	0	3560	0	1	1	1	1	1	1
AC005041.17	0	0	0	1894	0	1	1	1	1	1	1
AC005042.2	0	0	0	5463	0	1	1	1	1	1	1
AC005042.3	0	0	0	2412	0	1	1	1	1	1	1
AC005042.4	0	0	0	87154	0	1	1	1	1	1	1
AC005042.5	0	0	0	6279	0	1	1	1	1	1	1
AC005046.5	0	0	0	4502	0	1	1	1	1	1	1
AC005048.1	0	0	0	677	0	1	1	1	1	1	1
AC005062.2	0	0	0	5723	0	1	1	1	1	1	1
AC005071.1	0	0	0	1598	0	1	1	1	1	1	1
AC005076.5	0	0	0	2850	0	1	1	1	1	1	1
AC005077.12	0	0	0	22744	0	1	1	1	1	1	1
AC005077.14	0	0	0	10761	0	1	1	1	1	1	1
AC005077.5	0	0	0	25782	0	1	1	1	1	1	1
AC005077.7	0	0	0	21874	0	1	1	1	1	1	1
AC005077.8	0	0	0	0	0	1	1	1	1	1	1
AC005077.9	0	0	0	3094	0	1	1	1	1	1	1
AC005082.1	0	0	0	46029	0	1	1	1	1	1	1
AC005082.12	0	0	0	2504	0	1	1	1	1	1	1
AC005083.1	0	0	0	0	0	1	1	1	1	1	1
AC005086.1	0	0	0	0	0	1	1	1	1	1	1
AC005086.2	0	0	0	0	0	1	1	1	1	1	1
AC005086.3	0	0	0	0	0	1	1	1	1	1	1
AC005086.4	0	0	0	0	0	1	1	1	1	1	1
AC005088.1	0	0	0	344	0	1	1	1	1	1	1
AC005094.2	0	0	0	667	0	1	1	1	1	1	1
AC005102.1	0	0	0	7766	0	1	1	1	1	1	1
AC005104.3	0	0	0	5646	0	1	1	1	1	1	1
AC005105.2	0	0	0	140	0	1	1	1	1	1	1
AC005150.1	0	0	0	0	0	1	1	1	1	1	1
AC005152.2	0	0	0	50001	0	1	1	1	1	1	1
AC005152.3	0	0	0	0	0	1	1	1	1	1	1
AC005154.5	0	0	0	0	0	1	1	1	1	1	1
AC005154.6	0	0	0	50142	0	1	1	1	1	1	1
AC005154.7	0	0	0	18087	0	1	1	1	1	1	1
AC005154.8	0	0	0	2786	0	1	1	1	1	1	1
AC005154.9	0	0	0	0	0	1	1	1	1	1	1
AC005159.1	0	0	0	683	0	1	1	1	1	1	1
AC005160.3	0	0	0	0	0	1	1	1	1	1	1
AC005161.1	0	0	0	52	0	1	1	1	1	1	1
AC005162.4	0	0	0	0	0	1	1	1	1	1	1
AC005162.5	0	0	0	0	0	1	1	1	1	1	1
AC005176.1	0	0	0	990	0	1	1	1	1	1	1
AC005176.2	0	0	0	1882	0	1	1	1	1	1	1
AC005176.3	0	0	0	0	0	1	1	1	1	1	1
AC005178.1	0	0	0	301	0	1	1	1	1	1	1
AC005189.6	0	0	0	5054	0	1	1	1	1	1	1
AC005195.1	0	0	0	0	0	1	1	1	1	1	1
AC005197.2	0	0	0	1490	0	1	1	1	1	1	1
AC005215.1	0	0	0	0	0	1	1	1	1	1	1
AC005215.2	0	0	0	667	0	1	1	1	1	1	1
AC005220.3	0	0	0	3188	0	1	1	1	1	1	1
AC005224.2	0	0	0	7	0	1	1	1	1	1	1
AC005229.1	0	0	0	0	0	1	1	1	1	1	1
AC005229.5	0	0	0	4326	0	1	1	1	1	1	1
AC005229.7	0	0	0	6684	0	1	1	1	1	1	1
AC005235.1	0	0	0	85	0	1	1	1	1	1	1
AC005237.2	0	0	0	1497	0	1	1	1	1	1	1
AC005237.4	0	0	0	129499	0	1	1	1	1	1	1
AC005251.4	0	0	0	2297	0	1	1	1	1	1	1
AC005253.2	0	0	0	95	0	1	1	1	1	1	1
AC005253.4	0	0	0	7325	0	1	1	1	1	1	1
AC005255.3	0	0	0	5338	0	1	1	1	1	1	1
AC005255.5	0	0	0	15326	0	1	1	1	1	1	1
AC005255.6	0	0	0	15349	0	1	1	1	1	1	1
AC005256.1	0	0	0	0	0	1	1	1	1	1	1
AC005258.3	0	0	0	100803	0	1	1	1	1	1	1
AC005262.2	0	0	0	5580	0	1	1	1	1	1	1
AC005262.3	0	0	0	10318	0	1	1	1	1	1	1
AC005262.4	0	0	0	4889	0	1	1	1	1	1	1
AC005264.2	0	0	0	20585	0	1	1	1	1	1	1
AC005265.1	0	0	0	0	0	1	1	1	1	1	1
AC005276.1	0	0	0	924	0	1	1	1	1	1	1
AC005280.1	0	0	0	35757	0	1	1	1	1	1	1
AC005281.1	0	0	0	1330	0	1	1	1	1	1	1
AC005281.2	0	0	0	11212	0	1	1	1	1	1	1
AC005284.1	0	0	0	1146	0	1	1	1	1	1	1
AC005288.1	0	0	0	0	0	1	1	1	1	1	1
AC005300.5	0	0	0	5420	0	1	1	1	1	1	1
AC005301.8	0	0	0	1910	0	1	1	1	1	1	1
AC005304.1	0	0	0	0	0	1	1	1	1	1	1
AC005306.3	0	0	0	8625	0	1	1	1	1	1	1
AC005307.1	0	0	0	175	0	1	1	1	1	1	1
AC005307.3	0	0	0	17973	0	1	1	1	1	1	1
AC005324.6	0	0	0	83630	0	1	1	1	1	1	1
AC005324.7	0	0	0	0	0	1	1	1	1	1	1
AC005326.2	0	0	0	1500	0	1	1	1	1	1	1
AC005329.7	0	0	0	14589	0	1	1	1	1	1	1
AC005330.2	0	0	0	85	0	1	1	1	1	1	1
AC005336.1	0	0	0	0	0	1	1	1	1	1	1
AC005336.4	0	0	0	18523	0	1	1	1	1	1	1
AC005336.5	0	0	0	14640	0	1	1	1	1	1	1
AC005339.2	0	0	0	0	0	1	1	1	1	1	1
AC005351.1	0	0	0	12533	0	1	1	1	1	1	1
AC005355.1	0	0	0	416	0	1	1	1	1	1	1
AC005355.2	0	0	0	0	0	1	1	1	1	1	1
AC005356.1	0	0	0	1266	0	1	1	1	1	1	1
AC005357.1	0	0	0	0	0	1	1	1	1	1	1
AC005358.3	0	0	0	6823	0	1	1	1	1	1	1
AC005363.9	0	0	0	1464	0	1	1	1	1	1	1
AC005370.1	0	0	0	0	0	1	1	1	1	1	1
AC005375.1	0	0	0	0	0	1	1	1	1	1	1
AC005387.2	0	0	0	7784	0	1	1	1	1	1	1
AC005387.3	0	0	0	8225	0	1	1	1	1	1	1
AC005391.2	0	0	0	0	0	1	1	1	1	1	1
AC005391.3	0	0	0	0	0	1	1	1	1	1	1
AC005392.13	0	0	0	0	0	1	1	1	1	1	1
AC005394.1	0	0	0	671	0	1	1	1	1	1	1
AC005399.1	0	0	0	0	0	1	1	1	1	1	1
AC005477.1	0	0	0	2064	0	1	1	1	1	1	1
AC005481.5	0	0	0	9005	0	1	1	1	1	1	1
AC005484.5	0	0	0	133892	0	1	1	1	1	1	1
AC005487.2	0	0	0	13	0	1	1	1	1	1	1
AC005488.1	0	0	0	652	0	1	1	1	1	1	1
AC005488.11	0	0	0	22569	0	1	1	1	1	1	1
AC005488.12	0	0	0	64577	0	1	1	1	1	1	1
AC005493.1	0	0	0	13586	0	1	1	1	1	1	1
AC005498.3	0	0	0	11	0	1	1	1	1	1	1
AC005498.4	0	0	0	0	0	1	1	1	1	1	1
AC005510.1	0	0	0	0	0	1	1	1	1	1	1
AC005513.1	0	0	0	0	0	1	1	1	1	1	1
AC005517.3	0	0	0	7676	0	1	1	1	1	1	1
AC005518.2	0	0	0	0	0	1	1	1	1	1	1
AC005519.4	0	0	0	40435	0	1	1	1	1	1	1
AC005522.6	0	0	0	5882	0	1	1	1	1	1	1
AC005522.7	0	0	0	429	0	1	1	1	1	1	1
AC005523.2	0	0	0	42145	0	1	1	1	1	1	1
AC005523.3	0	0	0	106	0	1	1	1	1	1	1
AC005532.5	0	0	0	0	0	1	1	1	1	1	1
AC005534.6	0	0	0	5850	0	1	1	1	1	1	1
AC005534.8	0	0	0	12432	0	1	1	1	1	1	1
AC005534.9	0	0	0	11428	0	1	1	1	1	1	1
AC005537.2	0	0	0	1231	0	1	1	1	1	1	1
AC005538.5	0	0	0	34373	0	1	1	1	1	1	1
AC005539.2	0	0	0	12900	0	1	1	1	1	1	1
AC005540.3	0	0	0	5134	0	1	1	1	1	1	1
AC005544.1	0	0	0	8280	0	1	1	1	1	1	1
AC005546.2	0	0	0	4	0	1	1	1	1	1	1
AC005549.1	0	0	0	0	0	1	1	1	1	1	1
AC005549.2	0	0	0	0	0	1	1	1	1	1	1
AC005549.3	0	0	0	1783	0	1	1	1	1	1	1
AC005550.3	0	0	0	0	0	1	1	1	1	1	1
AC005550.4	0	0	0	0	0	1	1	1	1	1	1
AC005550.5	0	0	0	0	0	1	1	1	1	1	1
AC005550.6	0	0	0	4338	0	1	1	1	1	1	1
AC005559.2	0	0	0	4819	0	1	1	1	1	1	1
AC005559.3	0	0	0	3560	0	1	1	1	1	1	1
AC005562.1	0	0	0	132399	0	1	1	1	1	1	1
AC005588.2	0	0	0	0	0	1	1	1	1	1	1
AC005592.1	0	0	0	0	0	1	1	1	1	1	1
AC005592.2	0	0	0	36217	0	1	1	1	1	1	1
AC005592.3	0	0	0	0	0	1	1	1	1	1	1
AC005594.3	0	0	0	45009	0	1	1	1	1	1	1
AC005597.1	0	0	0	2053	0	1	1	1	1	1	1
AC005606.1	0	0	0	0	0	1	1	1	1	1	1
AC005606.14	0	0	0	22418	0	1	1	1	1	1	1
AC005606.15	0	0	0	5747	0	1	1	1	1	1	1
AC005609.1	0	0	0	25153	0	1	1	1	1	1	1
AC005609.2	0	0	0	0	0	1	1	1	1	1	1
AC005614.3	0	0	0	0	0	1	1	1	1	1	1
AC005614.5	0	0	0	85256	0	1	1	1	1	1	1
AC005616.1	0	0	0	1739	0	1	1	1	1	1	1
AC005616.2	0	0	0	0	0	1	1	1	1	1	1
AC005618.1	0	0	0	5785	0	1	1	1	1	1	1
AC005621.1	0	0	0	0	0	1	1	1	1	1	1
AC005624.2	0	0	0	4	0	1	1	1	1	1	1
AC005625.1	0	0	0	9935	0	1	1	1	1	1	1
AC005626.3	0	0	0	4412	0	1	1	1	1	1	1
AC005631.1	0	0	0	2	0	1	1	1	1	1	1
AC005682.5	0	0	0	4765	0	1	1	1	1	1	1
AC005682.6	0	0	0	215	0	1	1	1	1	1	1
AC005682.7	0	0	0	4250	0	1	1	1	1	1	1
AC005682.8	0	0	0	1000	0	1	1	1	1	1	1
AC005686.1	0	0	0	0	0	1	1	1	1	1	1
AC005701.1	0	0	0	0	0	1	1	1	1	1	1
AC005702.1	0	0	0	18	0	1	1	1	1	1	1
AC005702.2	0	0	0	291	0	1	1	1	1	1	1
AC005702.3	0	0	0	244	0	1	1	1	1	1	1
AC005702.4	0	0	0	363	0	1	1	1	1	1	1
AC005703.2	0	0	0	0	0	1	1	1	1	1	1
AC005703.3	0	0	0	4	0	1	1	1	1	1	1
AC005722.4	0	0	0	13092	0	1	1	1	1	1	1
AC005725.1	0	0	0	0	0	1	1	1	1	1	1
AC005730.2	0	0	0	1181	0	1	1	1	1	1	1
AC005740.3	0	0	0	7106	0	1	1	1	1	1	1
AC005740.4	0	0	0	6207	0	1	1	1	1	1	1
AC005740.5	0	0	0	35500	0	1	1	1	1	1	1
AC005741.2	0	0	0	0	0	1	1	1	1	1	1
AC005757.6	0	0	0	0	0	1	1	1	1	1	1
AC005757.7	0	0	0	0	0	1	1	1	1	1	1
AC005758.1	0	0	0	2588	0	1	1	1	1	1	1
AC005772.2	0	0	0	48	0	1	1	1	1	1	1
AC005775.2	0	0	0	49241	0	1	1	1	1	1	1
AC005777.3	0	0	0	888	0	1	1	1	1	1	1
AC005779.1	0	0	0	0	0	1	1	1	1	1	1
AC005779.2	0	0	0	17381	0	1	1	1	1	1	1
AC005780.1	0	0	0	235	0	1	1	1	1	1	1
AC005783.1	0	0	0	0	0	1	1	1	1	1	1
AC005785.2	0	0	0	16111	0	1	1	1	1	1	1
AC005785.5	0	0	0	0	0	1	1	1	1	1	1
AC005786.3	0	0	0	1633	0	1	1	1	1	1	1
AC005786.5	0	0	0	0	0	1	1	1	1	1	1
AC005786.7	0	0	0	52033	0	1	1	1	1	1	1
AC005789.11	0	0	0	0	0	1	1	1	1	1	1
AC005789.9	0	0	0	18179	0	1	1	1	1	1	1
AC005794.1	0	0	0	2520	0	1	1	1	1	1	1
AC005795.1	0	0	0	12459	0	1	1	1	1	1	1
AC005795.2	0	0	0	15942	0	1	1	1	1	1	1
AC005808.3	0	0	0	34	0	1	1	1	1	1	1
AC005822.1	0	0	0	16083	0	1	1	1	1	1	1
AC005831.1	0	0	0	0	0	1	1	1	1	1	1
AC005838.2	0	0	0	3961	0	1	1	1	1	1	1
AC005841.1	0	0	0	17789	0	1	1	1	1	1	1
AC005863.1	0	0	0	12663	0	1	1	1	1	1	1
AC005863.2	0	0	0	5	0	1	1	1	1	1	1
AC005884.1	0	0	0	7724	0	1	1	1	1	1	1
AC005895.3	0	0	0	1256	0	1	1	1	1	1	1
AC005895.4	0	0	0	1169	0	1	1	1	1	1	1
AC005926.1	0	0	0	752	0	1	1	1	1	1	1
AC005932.1	0	0	0	1169	0	1	1	1	1	1	1
AC005943.4	0	0	0	45	0	1	1	1	1	1	1
AC005943.5	0	0	0	7091	0	1	1	1	1	1	1
AC005944.2	0	0	0	584	0	1	1	1	1	1	1
AC005954.3	0	0	0	0	0	1	1	1	1	1	1
AC005954.4	0	0	0	10247	0	1	1	1	1	1	1
AC006000.5	0	0	0	129	0	1	1	1	1	1	1
AC006001.1	0	0	0	7885	0	1	1	1	1	1	1
AC006003.3	0	0	0	0	0	1	1	1	1	1	1
AC006004.1	0	0	0	0	0	1	1	1	1	1	1
AC006007.1	0	0	0	0	0	1	1	1	1	1	1
AC006011.4	0	0	0	2792	0	1	1	1	1	1	1
AC006014.1	0	0	0	1222	0	1	1	1	1	1	1
AC006014.10	0	0	0	63733	0	1	1	1	1	1	1
AC006014.7	0	0	0	22537	0	1	1	1	1	1	1
AC006014.8	0	0	0	34351	0	1	1	1	1	1	1
AC006019.3	0	0	0	3178	0	1	1	1	1	1	1
AC006019.4	0	0	0	0	0	1	1	1	1	1	1
AC006022.4	0	0	0	0	0	1	1	1	1	1	1
AC006023.8	0	0	0	10269	0	1	1	1	1	1	1
AC006024.4	0	0	0	25032	0	1	1	1	1	1	1
AC006026.1	0	0	0	624	0	1	1	1	1	1	1
AC006026.10	0	0	0	21998	0	1	1	1	1	1	1
AC006026.12	0	0	0	0	0	1	1	1	1	1	1
AC006026.13	0	0	0	3009	0	1	1	1	1	1	1
AC006026.9	0	0	0	25674	0	1	1	1	1	1	1
AC006028.10	0	0	0	0	0	1	1	1	1	1	1
AC006028.11	0	0	0	5198	0	1	1	1	1	1	1
AC006030.1	0	0	0	17930	0	1	1	1	1	1	1
AC006033.22	0	0	0	3001	0	1	1	1	1	1	1
AC006035.1	0	0	0	249	0	1	1	1	1	1	1
AC006037.2	0	0	0	0	0	1	1	1	1	1	1
AC006038.4	0	0	0	160	0	1	1	1	1	1	1
AC006041.1	0	0	0	0	0	1	1	1	1	1	1
AC006042.6	0	0	0	2567	0	1	1	1	1	1	1
AC006042.7	0	0	0	4393	0	1	1	1	1	1	1
AC006042.8	0	0	0	17320	0	1	1	1	1	1	1
AC006045.3	0	0	0	1591	0	1	1	1	1	1	1
AC006050.2	0	0	0	14265	0	1	1	1	1	1	1
AC006052.1	0	0	0	4720	0	1	1	1	1	1	1
AC006070.11	0	0	0	8934	0	1	1	1	1	1	1
AC006070.12	0	0	0	3041	0	1	1	1	1	1	1
AC006070.13	0	0	0	3358	0	1	1	1	1	1	1
AC006076.1	0	0	0	0	0	1	1	1	1	1	1
AC006080.1	0	0	0	0	0	1	1	1	1	1	1
AC006111.1	0	0	0	10233	0	1	1	1	1	1	1
AC006115.1	0	0	0	340	0	1	1	1	1	1	1
AC006115.3	0	0	0	47745	0	1	1	1	1	1	1
AC006115.6	0	0	0	1616	0	1	1	1	1	1	1
AC006116.1	0	0	0	351	0	1	1	1	1	1	1
AC006116.12	0	0	0	0	0	1	1	1	1	1	1
AC006116.13	0	0	0	11778	0	1	1	1	1	1	1
AC006116.14	0	0	0	0	0	1	1	1	1	1	1
AC006116.15	0	0	0	66	0	1	1	1	1	1	1
AC006116.17	0	0	0	42167	0	1	1	1	1	1	1
AC006116.19	0	0	0	0	0	1	1	1	1	1	1
AC006116.20	0	0	0	11105	0	1	1	1	1	1	1
AC006116.21	0	0	0	0	0	1	1	1	1	1	1
AC006116.22	0	0	0	33722	0	1	1	1	1	1	1
AC006116.24	0	0	0	5498	0	1	1	1	1	1	1
AC006116.26	0	0	0	0	0	1	1	1	1	1	1
AC006116.27	0	0	0	8055	0	1	1	1	1	1	1
AC006126.3	0	0	0	20531	0	1	1	1	1	1	1
AC006126.4	0	0	0	4428	0	1	1	1	1	1	1
AC006128.2	0	0	0	13758	0	1	1	1	1	1	1
AC006129.1	0	0	0	0	0	1	1	1	1	1	1
AC006129.2	0	0	0	0	0	1	1	1	1	1	1
AC006129.4	0	0	0	0	0	1	1	1	1	1	1
AC006130.1	0	0	0	335	0	1	1	1	1	1	1
AC006130.3	0	0	0	42059	0	1	1	1	1	1	1
AC006130.4	0	0	0	131	0	1	1	1	1	1	1
AC006132.1	0	0	0	12984	0	1	1	1	1	1	1
AC006133.3	0	0	0	0	0	1	1	1	1	1	1
AC006145.1	0	0	0	218	0	1	1	1	1	1	1
AC006150.1	0	0	0	0	0	1	1	1	1	1	1
AC006150.2	0	0	0	0	0	1	1	1	1	1	1
AC006153.3	0	0	0	7935	0	1	1	1	1	1	1
AC006156.1	0	0	0	81616	0	1	1	1	1	1	1
AC006156.2	0	0	0	24018	0	1	1	1	1	1	1
AC006157.2	0	0	0	12973	0	1	1	1	1	1	1
AC006159.3	0	0	0	271	0	1	1	1	1	1	1
AC006159.4	0	0	0	0	0	1	1	1	1	1	1
AC006159.5	0	0	0	3	0	1	1	1	1	1	1
AC006160.4	0	0	0	9996	0	1	1	1	1	1	1
AC006160.5	0	0	0	48325	0	1	1	1	1	1	1
AC006160.8	0	0	0	1611	0	1	1	1	1	1	1
AC006195.2	0	0	0	4289	0	1	1	1	1	1	1
AC006196.1	0	0	0	0	0	1	1	1	1	1	1
AC006227.1	0	0	0	249	0	1	1	1	1	1	1
AC006262.10	0	0	0	13347	0	1	1	1	1	1	1
AC006262.4	0	0	0	15	0	1	1	1	1	1	1
AC006262.5	0	0	0	6932	0	1	1	1	1	1	1
AC006262.6	0	0	0	3775	0	1	1	1	1	1	1
AC006272.1	0	0	0	58	0	1	1	1	1	1	1
AC006272.2	0	0	0	0	0	1	1	1	1	1	1
AC006273.5	0	0	0	0	0	1	1	1	1	1	1
AC006273.7	0	0	0	0	0	1	1	1	1	1	1
AC006277.2	0	0	0	41416	0	1	1	1	1	1	1
AC006293.3	0	0	0	40389	0	1	1	1	1	1	1
AC006296.1	0	0	0	0	0	1	1	1	1	1	1
AC006296.2	0	0	0	0	0	1	1	1	1	1	1
AC006296.3	0	0	0	2106	0	1	1	1	1	1	1
AC006322.1	0	0	0	181	0	1	1	1	1	1	1
AC006326.3	0	0	0	1282	0	1	1	1	1	1	1
AC006326.5	0	0	0	0	0	1	1	1	1	1	1
AC006328.1	0	0	0	747	0	1	1	1	1	1	1
AC006328.9	0	0	0	2358	0	1	1	1	1	1	1
AC006335.10	0	0	0	2199	0	1	1	1	1	1	1
AC006335.11	0	0	0	407	0	1	1	1	1	1	1
AC006335.2	0	0	0	188	0	1	1	1	1	1	1
AC006335.6	0	0	0	3208	0	1	1	1	1	1	1
AC006335.7	0	0	0	5817	0	1	1	1	1	1	1
AC006355.3	0	0	0	7381	0	1	1	1	1	1	1
AC006366.3	0	0	0	570	0	1	1	1	1	1	1
AC006369.2	0	0	0	20793	0	1	1	1	1	1	1
AC006369.3	0	0	0	0	0	1	1	1	1	1	1
AC006370.2	0	0	0	1528	0	1	1	1	1	1	1
AC006371.1	0	0	0	200	0	1	1	1	1	1	1
AC006372.1	0	0	0	2843	0	1	1	1	1	1	1
AC006372.4	0	0	0	8310	0	1	1	1	1	1	1
AC006372.5	0	0	0	84	0	1	1	1	1	1	1
AC006372.6	0	0	0	4	0	1	1	1	1	1	1
AC006373.1	0	0	0	0	0	1	1	1	1	1	1
AC006377.1	0	0	0	784	0	1	1	1	1	1	1
AC006378.2	0	0	0	35950	0	1	1	1	1	1	1
AC006378.3	0	0	0	0	0	1	1	1	1	1	1
AC006380.1	0	0	0	977	0	1	1	1	1	1	1
AC006380.3	0	0	0	0	0	1	1	1	1	1	1
AC006390.3	0	0	0	10901	0	1	1	1	1	1	1
AC006390.4	0	0	0	0	0	1	1	1	1	1	1
AC006427.2	0	0	0	45	0	1	1	1	1	1	1
AC006432.1	0	0	0	0	0	1	1	1	1	1	1
AC006445.6	0	0	0	6029	0	1	1	1	1	1	1
AC006445.7	0	0	0	4263	0	1	1	1	1	1	1
AC006445.8	0	0	0	4565	0	1	1	1	1	1	1
AC006449.1	0	0	0	0	0	1	1	1	1	1	1
AC006452.1	0	0	0	464	0	1	1	1	1	1	1
AC006455.1	0	0	0	10346	0	1	1	1	1	1	1
AC006458.3	0	0	0	0	0	1	1	1	1	1	1
AC006460.2	0	0	0	36519	0	1	1	1	1	1	1
AC006461.2	0	0	0	49	0	1	1	1	1	1	1
AC006465.3	0	0	0	72371	0	1	1	1	1	1	1
AC006465.4	0	0	0	14950	0	1	1	1	1	1	1
AC006466.5	0	0	0	155	0	1	1	1	1	1	1
AC006480.1	0	0	0	0	0	1	1	1	1	1	1
AC006481.1	0	0	0	2966	0	1	1	1	1	1	1
AC006482.1	0	0	0	5	0	1	1	1	1	1	1
AC006483.1	0	0	0	1428	0	1	1	1	1	1	1
AC006483.5	0	0	0	3834	0	1	1	1	1	1	1
AC006486.1	0	0	0	6453	0	1	1	1	1	1	1
AC006486.9	0	0	0	83672	0	1	1	1	1	1	1
AC006487.1	0	0	0	0	0	1	1	1	1	1	1
AC006499.1	0	0	0	0	0	1	1	1	1	1	1
AC006499.2	0	0	0	0	0	1	1	1	1	1	1
AC006499.3	0	0	0	0	0	1	1	1	1	1	1
AC006499.4	0	0	0	536	0	1	1	1	1	1	1
AC006499.5	0	0	0	0	0	1	1	1	1	1	1
AC006499.6	0	0	0	0	0	1	1	1	1	1	1
AC006499.7	0	0	0	0	0	1	1	1	1	1	1
AC006499.8	0	0	0	5214	0	1	1	1	1	1	1
AC006509.4	0	0	0	1593	0	1	1	1	1	1	1
AC006509.6	0	0	0	10794	0	1	1	1	1	1	1
AC006509.7	0	0	0	4720	0	1	1	1	1	1	1
AC006534.1	0	0	0	0	0	1	1	1	1	1	1
AC006534.2	0	0	0	0	0	1	1	1	1	1	1
AC006538.1	0	0	0	39	0	1	1	1	1	1	1
AC006538.4	0	0	0	30453	0	1	1	1	1	1	1
AC006539.1	0	0	0	0	0	1	1	1	1	1	1
AC006539.2	0	0	0	7516	0	1	1	1	1	1	1
AC006539.3	0	0	0	207	0	1	1	1	1	1	1
AC006539.4	0	0	0	0	0	1	1	1	1	1	1
AC006547.13	0	0	0	15297	0	1	1	1	1	1	1
AC006547.14	0	0	0	20841	0	1	1	1	1	1	1
AC006547.15	0	0	0	4610	0	1	1	1	1	1	1
AC006547.8	0	0	0	580	0	1	1	1	1	1	1
AC006548.19	0	0	0	1404	0	1	1	1	1	1	1
AC006548.20	0	0	0	8041	0	1	1	1	1	1	1
AC006552.1	0	0	0	23	0	1	1	1	1	1	1
AC006557.1	0	0	0	1496	0	1	1	1	1	1	1
AC006926.1	0	0	0	419	0	1	1	1	1	1	1
AC006942.4	0	0	0	9699	0	1	1	1	1	1	1
AC006946.12	0	0	0	621	0	1	1	1	1	1	1
AC006946.15	0	0	0	12739	0	1	1	1	1	1	1
AC006947.1	0	0	0	0	0	1	1	1	1	1	1
AC006953.1	0	0	0	0	0	1	1	1	1	1	1
AC006960.5	0	0	0	484	0	1	1	1	1	1	1
AC006960.7	0	0	0	3399	0	1	1	1	1	1	1
AC006967.1	0	0	0	0	0	1	1	1	1	1	1
AC006978.6	0	0	0	14877	0	1	1	1	1	1	1
AC006987.4	0	0	0	444	0	1	1	1	1	1	1
AC006987.5	0	0	0	0	0	1	1	1	1	1	1
AC006987.6	0	0	0	889	0	1	1	1	1	1	1
AC006987.7	0	0	0	1455	0	1	1	1	1	1	1
AC006988.1	0	0	0	809	0	1	1	1	1	1	1
AC006989.2	0	0	0	487	0	1	1	1	1	1	1
AC006994.1	0	0	0	1290	0	1	1	1	1	1	1
AC006994.2	0	0	0	57633	0	1	1	1	1	1	1
AC006994.3	0	0	0	384	0	1	1	1	1	1	1
AC006995.8	0	0	0	55073	0	1	1	1	1	1	1
AC007000.10	0	0	0	0	0	1	1	1	1	1	1
AC007000.11	0	0	0	2289	0	1	1	1	1	1	1
AC007000.12	0	0	0	54849	0	1	1	1	1	1	1
AC007003.1	0	0	0	8217	0	1	1	1	1	1	1
AC007009.1	0	0	0	69	0	1	1	1	1	1	1
AC007009.2	0	0	0	0	0	1	1	1	1	1	1
AC007014.1	0	0	0	9698	0	1	1	1	1	1	1
AC007016.3	0	0	0	1486	0	1	1	1	1	1	1
AC007025.1	0	0	0	0	0	1	1	1	1	1	1
AC007036.4	0	0	0	0	0	1	1	1	1	1	1
AC007036.5	0	0	0	6776	0	1	1	1	1	1	1
AC007036.6	0	0	0	0	0	1	1	1	1	1	1
AC007038.7	0	0	0	16070	0	1	1	1	1	1	1
AC007040.1	0	0	0	16	0	1	1	1	1	1	1
AC007040.11	0	0	0	196258	0	1	1	1	1	1	1
AC007040.2	0	0	0	0	0	1	1	1	1	1	1
AC007040.3	0	0	0	0	0	1	1	1	1	1	1
AC007040.5	0	0	0	837	0	1	1	1	1	1	1
AC007040.6	0	0	0	3503	0	1	1	1	1	1	1
AC007040.7	0	0	0	16678	0	1	1	1	1	1	1
AC007040.8	0	0	0	80733	0	1	1	1	1	1	1
AC007041.1	0	0	0	0	0	1	1	1	1	1	1
AC007041.2	0	0	0	19623	0	1	1	1	1	1	1
AC007050.1	0	0	0	0	0	1	1	1	1	1	1
AC007050.17	0	0	0	0	0	1	1	1	1	1	1
AC007050.18	0	0	0	31183	0	1	1	1	1	1	1
AC007056.1	0	0	0	0	0	1	1	1	1	1	1
AC007064.22	0	0	0	4093	0	1	1	1	1	1	1
AC007064.24	0	0	0	721	0	1	1	1	1	1	1
AC007064.25	0	0	0	3884	0	1	1	1	1	1	1
AC007078.4	0	0	0	71	0	1	1	1	1	1	1
AC007091.1	0	0	0	745	0	1	1	1	1	1	1
AC007092.1	0	0	0	44871	0	1	1	1	1	1	1
AC007096.1	0	0	0	937	0	1	1	1	1	1	1
AC007098.1	0	0	0	13986	0	1	1	1	1	1	1
AC007099.1	0	0	0	0	0	1	1	1	1	1	1
AC007099.2	0	0	0	0	0	1	1	1	1	1	1
AC007106.1	0	0	0	1335	0	1	1	1	1	1	1
AC007114.1	0	0	0	0	0	1	1	1	1	1	1
AC007115.3	0	0	0	0	0	1	1	1	1	1	1
AC007126.1	0	0	0	0	0	1	1	1	1	1	1
AC007128.1	0	0	0	131	0	1	1	1	1	1	1
AC007131.1	0	0	0	9779	0	1	1	1	1	1	1
AC007131.2	0	0	0	10526	0	1	1	1	1	1	1
AC007131.3	0	0	0	628	0	1	1	1	1	1	1
AC007136.1	0	0	0	72	0	1	1	1	1	1	1
AC007161.5	0	0	0	6896	0	1	1	1	1	1	1
AC007163.10	0	0	0	0	0	1	1	1	1	1	1
AC007163.11	0	0	0	0	0	1	1	1	1	1	1
AC007163.3	0	0	0	11782	0	1	1	1	1	1	1
AC007163.4	0	0	0	26609	0	1	1	1	1	1	1
AC007163.6	0	0	0	9382	0	1	1	1	1	1	1
AC007163.8	0	0	0	0	0	1	1	1	1	1	1
AC007163.9	0	0	0	0	0	1	1	1	1	1	1
AC007179.1	0	0	0	0	0	1	1	1	1	1	1
AC007179.2	0	0	0	0	0	1	1	1	1	1	1
AC007182.6	0	0	0	12772	0	1	1	1	1	1	1
AC007189.2	0	0	0	13467	0	1	1	1	1	1	1
AC007192.6	0	0	0	43868	0	1	1	1	1	1	1
AC007193.10	0	0	0	52326	0	1	1	1	1	1	1
AC007193.6	0	0	0	86327	0	1	1	1	1	1	1
AC007193.8	0	0	0	513	0	1	1	1	1	1	1
AC007193.9	0	0	0	501	0	1	1	1	1	1	1
AC007204.1	0	0	0	7876	0	1	1	1	1	1	1
AC007204.2	0	0	0	82903	0	1	1	1	1	1	1
AC007216.1	0	0	0	491	0	1	1	1	1	1	1
AC007216.2	0	0	0	0	0	1	1	1	1	1	1
AC007228.11	0	0	0	65754	0	1	1	1	1	1	1
AC007228.5	0	0	0	10830	0	1	1	1	1	1	1
AC007228.8	0	0	0	2414	0	1	1	1	1	1	1
AC007228.9	0	0	0	10765	0	1	1	1	1	1	1
AC007229.3	0	0	0	5652	0	1	1	1	1	1	1
AC007237.2	0	0	0	5272	0	1	1	1	1	1	1
AC007238.1	0	0	0	29335	0	1	1	1	1	1	1
AC007241.1	0	0	0	675	0	1	1	1	1	1	1
AC007242.1	0	0	0	386	0	1	1	1	1	1	1
AC007246.3	0	0	0	12716	0	1	1	1	1	1	1
AC007248.6	0	0	0	4642	0	1	1	1	1	1	1
AC007248.7	0	0	0	9442	0	1	1	1	1	1	1
AC007249.3	0	0	0	11072	0	1	1	1	1	1	1
AC007250.4	0	0	0	392	0	1	1	1	1	1	1
AC007251.2	0	0	0	123	0	1	1	1	1	1	1
AC007253.1	0	0	0	0	0	1	1	1	1	1	1
AC007255.7	0	0	0	48161	0	1	1	1	1	1	1
AC007255.8	0	0	0	2165	0	1	1	1	1	1	1
AC007256.5	0	0	0	40511	0	1	1	1	1	1	1
AC007271.3	0	0	0	34808	0	1	1	1	1	1	1
AC007272.1	0	0	0	0	0	1	1	1	1	1	1
AC007272.2	0	0	0	13721	0	1	1	1	1	1	1
AC007272.3	0	0	0	3681	0	1	1	1	1	1	1
AC007274.2	0	0	0	26	0	1	1	1	1	1	1
AC007274.5	0	0	0	1224	0	1	1	1	1	1	1
AC007275.2	0	0	0	5596	0	1	1	1	1	1	1
AC007277.3	0	0	0	48283	0	1	1	1	1	1	1
AC007278.2	0	0	0	0	0	1	1	1	1	1	1
AC007278.3	0	0	0	0	0	1	1	1	1	1	1
AC007279.2	0	0	0	6232	0	1	1	1	1	1	1
AC007282.6	0	0	0	0	0	1	1	1	1	1	1
AC007283.4	0	0	0	659	0	1	1	1	1	1	1
AC007283.5	0	0	0	0	0	1	1	1	1	1	1
AC007285.6	0	0	0	24346	0	1	1	1	1	1	1
AC007285.7	0	0	0	5087	0	1	1	1	1	1	1
AC007292.1	0	0	0	1991	0	1	1	1	1	1	1
AC007292.3	0	0	0	17585	0	1	1	1	1	1	1
AC007292.4	0	0	0	15590	0	1	1	1	1	1	1
AC007292.6	0	0	0	9925	0	1	1	1	1	1	1
AC007292.7	0	0	0	73	0	1	1	1	1	1	1
AC007308.6	0	0	0	1869	0	1	1	1	1	1	1
AC007312.3	0	0	0	3094	0	1	1	1	1	1	1
AC007316.3	0	0	0	1046	0	1	1	1	1	1	1
AC007317.1	0	0	0	0	0	1	1	1	1	1	1
AC007318.5	0	0	0	19079	0	1	1	1	1	1	1
AC007319.1	0	0	0	118836	0	1	1	1	1	1	1
AC007322.1	0	0	0	84	0	1	1	1	1	1	1
AC007322.3	0	0	0	1266	0	1	1	1	1	1	1
AC007322.5	0	0	0	942	0	1	1	1	1	1	1
AC007322.7	0	0	0	1036	0	1	1	1	1	1	1
AC007327.5	0	0	0	0	0	1	1	1	1	1	1
AC007327.6	0	0	0	0	0	1	1	1	1	1	1
AC007333.1	0	0	0	574	0	1	1	1	1	1	1
AC007339.1	0	0	0	656	0	1	1	1	1	1	1
AC007347.1	0	0	0	0	0	1	1	1	1	1	1
AC007349.4	0	0	0	0	0	1	1	1	1	1	1
AC007349.5	0	0	0	0	0	1	1	1	1	1	1
AC007349.7	0	0	0	0	0	1	1	1	1	1	1
AC007353.1	0	0	0	785	0	1	1	1	1	1	1
AC007358.1	0	0	0	640	0	1	1	1	1	1	1
AC007359.6	0	0	0	27806	0	1	1	1	1	1	1
AC007362.1	0	0	0	0	0	1	1	1	1	1	1
AC007362.3	0	0	0	8402	0	1	1	1	1	1	1
AC007364.1	0	0	0	6662	0	1	1	1	1	1	1
AC007365.1	0	0	0	398	0	1	1	1	1	1	1
AC007365.2	0	0	0	0	0	1	1	1	1	1	1
AC007365.3	0	0	0	0	0	1	1	1	1	1	1
AC007365.4	0	0	0	4310	0	1	1	1	1	1	1
AC007375.1	0	0	0	1491	0	1	1	1	1	1	1
AC007377.1	0	0	0	0	0	1	1	1	1	1	1
AC007379.5	0	0	0	7937	0	1	1	1	1	1	1
AC007381.2	0	0	0	1803	0	1	1	1	1	1	1
AC007381.3	0	0	0	0	0	1	1	1	1	1	1
AC007382.1	0	0	0	0	0	1	1	1	1	1	1
AC007383.3	0	0	0	310	0	1	1	1	1	1	1
AC007383.4	0	0	0	8150	0	1	1	1	1	1	1
AC007383.6	0	0	0	9323	0	1	1	1	1	1	1
AC007384.1	0	0	0	493	0	1	1	1	1	1	1
AC007386.2	0	0	0	3425	0	1	1	1	1	1	1
AC007386.3	0	0	0	2148	0	1	1	1	1	1	1
AC007386.4	0	0	0	666	0	1	1	1	1	1	1
AC007387.2	0	0	0	963	0	1	1	1	1	1	1
AC007389.1	0	0	0	14130	0	1	1	1	1	1	1
AC007389.2	0	0	0	586	0	1	1	1	1	1	1
AC007389.3	0	0	0	1883	0	1	1	1	1	1	1
AC007389.4	0	0	0	14622	0	1	1	1	1	1	1
AC007389.5	0	0	0	1337	0	1	1	1	1	1	1
AC007390.4	0	0	0	1547	0	1	1	1	1	1	1
AC007390.5	0	0	0	40450	0	1	1	1	1	1	1
AC007390.6	0	0	0	14370	0	1	1	1	1	1	1
AC007391.2	0	0	0	0	0	1	1	1	1	1	1
AC007392.3	0	0	0	1099	0	1	1	1	1	1	1
AC007392.4	0	0	0	0	0	1	1	1	1	1	1
AC007394.3	0	0	0	3749	0	1	1	1	1	1	1
AC007395.3	0	0	0	13408	0	1	1	1	1	1	1
AC007395.4	0	0	0	9746	0	1	1	1	1	1	1
AC007401.1	0	0	0	6964	0	1	1	1	1	1	1
AC007401.2	0	0	0	56382	0	1	1	1	1	1	1
AC007402.1	0	0	0	773	0	1	1	1	1	1	1
AC007403.1	0	0	0	0	0	1	1	1	1	1	1
AC007403.2	0	0	0	940	0	1	1	1	1	1	1
AC007403.3	0	0	0	0	0	1	1	1	1	1	1
AC007405.2	0	0	0	10382	0	1	1	1	1	1	1
AC007405.4	0	0	0	21481	0	1	1	1	1	1	1
AC007405.6	0	0	0	19654	0	1	1	1	1	1	1
AC007405.8	0	0	0	80	0	1	1	1	1	1	1
AC007421.1	0	0	0	0	0	1	1	1	1	1	1
AC007422.1	0	0	0	0	0	1	1	1	1	1	1
AC007431.1	0	0	0	8237	0	1	1	1	1	1	1
AC007435.1	0	0	0	0	0	1	1	1	1	1	1
AC007436.1	0	0	0	1461	0	1	1	1	1	1	1
AC007450.1	0	0	0	637	0	1	1	1	1	1	1
AC007461.1	0	0	0	0	0	1	1	1	1	1	1
AC007461.2	0	0	0	23	0	1	1	1	1	1	1
AC007463.2	0	0	0	18	0	1	1	1	1	1	1
AC007464.1	0	0	0	34894	0	1	1	1	1	1	1
AC007486.1	0	0	0	643	0	1	1	1	1	1	1
AC007528.1	0	0	0	616	0	1	1	1	1	1	1
AC007535.1	0	0	0	0	0	1	1	1	1	1	1
AC007551.1	0	0	0	680	0	1	1	1	1	1	1
AC007551.2	0	0	0	3704	0	1	1	1	1	1	1
AC007551.3	0	0	0	5638	0	1	1	1	1	1	1
AC007556.3	0	0	0	0	0	1	1	1	1	1	1
AC007557.1	0	0	0	8800	0	1	1	1	1	1	1
AC007557.2	0	0	0	0	0	1	1	1	1	1	1
AC007557.3	0	0	0	0	0	1	1	1	1	1	1
AC007557.4	0	0	0	0	0	1	1	1	1	1	1
AC007559.1	0	0	0	345	0	1	1	1	1	1	1
AC007560.1	0	0	0	3139	0	1	1	1	1	1	1
AC007560.2	0	0	0	0	0	1	1	1	1	1	1
AC007562.1	0	0	0	6049	0	1	1	1	1	1	1
AC007563.1	0	0	0	11471	0	1	1	1	1	1	1
AC007563.3	0	0	0	8	0	1	1	1	1	1	1
AC007563.4	0	0	0	776	0	1	1	1	1	1	1
AC007563.5	0	0	0	33201	0	1	1	1	1	1	1
AC007566.10	0	0	0	61723	0	1	1	1	1	1	1
AC007566.11	0	0	0	250	0	1	1	1	1	1	1
AC007567.1	0	0	0	0	0	1	1	1	1	1	1
AC007568.1	0	0	0	2095	0	1	1	1	1	1	1
AC007611.1	0	0	0	127	0	1	1	1	1	1	1
AC007618.3	0	0	0	1041	0	1	1	1	1	1	1
AC007620.3	0	0	0	3413	0	1	1	1	1	1	1
AC007631.1	0	0	0	0	0	1	1	1	1	1	1
AC007652.1	0	0	0	8	0	1	1	1	1	1	1
AC007677.2	0	0	0	3341	0	1	1	1	1	1	1
AC007679.1	0	0	0	9938	0	1	1	1	1	1	1
AC007679.3	0	0	0	0	0	1	1	1	1	1	1
AC007679.4	0	0	0	1561	0	1	1	1	1	1	1
AC007680.2	0	0	0	0	0	1	1	1	1	1	1
AC007682.1	0	0	0	21367	0	1	1	1	1	1	1
AC007682.2	0	0	0	671	0	1	1	1	1	1	1
AC007682.3	0	0	0	706	0	1	1	1	1	1	1
AC007690.1	0	0	0	0	0	1	1	1	1	1	1
AC007731.1	0	0	0	1539	0	1	1	1	1	1	1
AC007740.1	0	0	0	209	0	1	1	1	1	1	1
AC007742.3	0	0	0	0	0	1	1	1	1	1	1
AC007742.7	0	0	0	5122	0	1	1	1	1	1	1
AC007743.1	0	0	0	11077	0	1	1	1	1	1	1
AC007750.5	0	0	0	14571	0	1	1	1	1	1	1
AC007773.1	0	0	0	412	0	1	1	1	1	1	1
AC007773.2	0	0	0	564	0	1	1	1	1	1	1
AC007773.3	0	0	0	0	0	1	1	1	1	1	1
AC007787.2	0	0	0	78	0	1	1	1	1	1	1
AC007790.4	0	0	0	3161	0	1	1	1	1	1	1
AC007795.1	0	0	0	0	0	1	1	1	1	1	1
AC007796.1	0	0	0	7397	0	1	1	1	1	1	1
AC007842.1	0	0	0	0	0	1	1	1	1	1	1
AC007875.2	0	0	0	139	0	1	1	1	1	1	1
AC007875.3	0	0	0	39	0	1	1	1	1	1	1
AC007879.1	0	0	0	0	0	1	1	1	1	1	1
AC007879.2	0	0	0	235	0	1	1	1	1	1	1
AC007879.3	0	0	0	0	0	1	1	1	1	1	1
AC007879.4	0	0	0	235	0	1	1	1	1	1	1
AC007879.5	0	0	0	7301	0	1	1	1	1	1	1
AC007879.6	0	0	0	3519	0	1	1	1	1	1	1
AC007879.7	0	0	0	0	0	1	1	1	1	1	1
AC007880.1	0	0	0	393	0	1	1	1	1	1	1
AC007881.1	0	0	0	0	0	1	1	1	1	1	1
AC007881.2	0	0	0	0	0	1	1	1	1	1	1
AC007881.4	0	0	0	3168	0	1	1	1	1	1	1
AC007881.5	0	0	0	6930	0	1	1	1	1	1	1
AC007899.3	0	0	0	12788	0	1	1	1	1	1	1
AC007919.1	0	0	0	0	0	1	1	1	1	1	1
AC007919.18	0	0	0	2634	0	1	1	1	1	1	1
AC007919.19	0	0	0	0	0	1	1	1	1	1	1
AC007919.2	0	0	0	0	0	1	1	1	1	1	1
AC007948.1	0	0	0	0	0	1	1	1	1	1	1
AC007950.1	0	0	0	772	0	1	1	1	1	1	1
AC007952.1	0	0	0	6937	0	1	1	1	1	1	1
AC007952.4	0	0	0	20457	0	1	1	1	1	1	1
AC007952.5	0	0	0	21386	0	1	1	1	1	1	1
AC007952.6	0	0	0	21118	0	1	1	1	1	1	1
AC007956.1	0	0	0	7047	0	1	1	1	1	1	1
AC007965.1	0	0	0	0	0	1	1	1	1	1	1
AC007965.12	0	0	0	6463	0	1	1	1	1	1	1
AC007966.1	0	0	0	7912	0	1	1	1	1	1	1
AC007967.2	0	0	0	192	0	1	1	1	1	1	1
AC007967.3	0	0	0	16230	0	1	1	1	1	1	1
AC007967.4	0	0	0	22	0	1	1	1	1	1	1
AC007969.4	0	0	0	690	0	1	1	1	1	1	1
AC007969.5	0	0	0	7817	0	1	1	1	1	1	1
AC007970.1	0	0	0	46553	0	1	1	1	1	1	1
AC008040.1	0	0	0	7	0	1	1	1	1	1	1
AC008045.1	0	0	0	260	0	1	1	1	1	1	1
AC008060.5	0	0	0	105	0	1	1	1	1	1	1
AC008060.7	0	0	0	7721	0	1	1	1	1	1	1
AC008060.8	0	0	0	2292	0	1	1	1	1	1	1
AC008063.2	0	0	0	14664	0	1	1	1	1	1	1
AC008063.3	0	0	0	0	0	1	1	1	1	1	1
AC008064.1	0	0	0	5	0	1	1	1	1	1	1
AC008065.1	0	0	0	3875	0	1	1	1	1	1	1
AC008067.2	0	0	0	29156	0	1	1	1	1	1	1
AC008069.1	0	0	0	344	0	1	1	1	1	1	1
AC008069.2	0	0	0	10752	0	1	1	1	1	1	1
AC008070.1	0	0	0	4184	0	1	1	1	1	1	1
AC008072.1	0	0	0	456	0	1	1	1	1	1	1
AC008073.7	0	0	0	15557	0	1	1	1	1	1	1
AC008073.9	0	0	0	5207	0	1	1	1	1	1	1
AC008074.3	0	0	0	473	0	1	1	1	1	1	1
AC008074.4	0	0	0	1954	0	1	1	1	1	1	1
AC008074.5	0	0	0	0	0	1	1	1	1	1	1
AC008079.9	0	0	0	86262	0	1	1	1	1	1	1
AC008085.1	0	0	0	0	0	1	1	1	1	1	1
AC008088.4	0	0	0	0	0	1	1	1	1	1	1
AC008103.5	0	0	0	61501	0	1	1	1	1	1	1
AC008122.1	0	0	0	0	0	1	1	1	1	1	1
AC008132.1	0	0	0	79145	0	1	1	1	1	1	1
AC008132.12	0	0	0	10334	0	1	1	1	1	1	1
AC008132.13	0	0	0	28231	0	1	1	1	1	1	1
AC008132.14	0	0	0	6426	0	1	1	1	1	1	1
AC008147.1	0	0	0	0	0	1	1	1	1	1	1
AC008147.2	0	0	0	0	0	1	1	1	1	1	1
AC008154.4	0	0	0	0	0	1	1	1	1	1	1
AC008154.5	0	0	0	0	0	1	1	1	1	1	1
AC008155.1	0	0	0	4838	0	1	1	1	1	1	1
AC008155.2	0	0	0	3324	0	1	1	1	1	1	1
AC008163.4	0	0	0	6885	0	1	1	1	1	1	1
AC008163.6	0	0	0	0	0	1	1	1	1	1	1
AC008166.1	0	0	0	0	0	1	1	1	1	1	1
AC008171.1	0	0	0	3324	0	1	1	1	1	1	1
AC008173.1	0	0	0	1588	0	1	1	1	1	1	1
AC008174.3	0	0	0	112671	0	1	1	1	1	1	1
AC008175.1	0	0	0	27430	0	1	1	1	1	1	1
AC008175.10	0	0	0	6717	0	1	1	1	1	1	1
AC008264.4	0	0	0	2606	0	1	1	1	1	1	1
AC008265.2	0	0	0	23057	0	1	1	1	1	1	1
AC008267.1	0	0	0	735	0	1	1	1	1	1	1
AC008268.1	0	0	0	0	0	1	1	1	1	1	1
AC008268.2	0	0	0	90478	0	1	1	1	1	1	1
AC008269.2	0	0	0	0	0	1	1	1	1	1	1
AC008271.1	0	0	0	18433	0	1	1	1	1	1	1
AC008277.1	0	0	0	30701	0	1	1	1	1	1	1
AC008278.2	0	0	0	0	0	1	1	1	1	1	1
AC008278.3	0	0	0	342	0	1	1	1	1	1	1
AC008279.1	0	0	0	6251	0	1	1	1	1	1	1
AC008280.1	0	0	0	2759	0	1	1	1	1	1	1
AC008280.3	0	0	0	1675	0	1	1	1	1	1	1
AC008280.5	0	0	0	16467	0	1	1	1	1	1	1
AC008281.1	0	0	0	0	0	1	1	1	1	1	1
AC008372.1	0	0	0	0	0	1	1	1	1	1	1
AC008387.1	0	0	0	0	0	1	1	1	1	1	1
AC008391.1	0	0	0	0	0	1	1	1	1	1	1
AC008394.1	0	0	0	8022	0	1	1	1	1	1	1
AC008397.1	0	0	0	0	0	1	1	1	1	1	1
AC008410.1	0	0	0	696	0	1	1	1	1	1	1
AC008427.2	0	0	0	11065	0	1	1	1	1	1	1
AC008440.10	0	0	0	0	0	1	1	1	1	1	1
AC008440.5	0	0	0	9940	0	1	1	1	1	1	1
AC008443.1	0	0	0	4872	0	1	1	1	1	1	1
AC008498.1	0	0	0	0	0	1	1	1	1	1	1
AC008536.1	0	0	0	0	0	1	1	1	1	1	1
AC008537.1	0	0	0	189	0	1	1	1	1	1	1
AC008555.1	0	0	0	0	0	1	1	1	1	1	1
AC008555.2	0	0	0	0	0	1	1	1	1	1	1
AC008565.1	0	0	0	0	0	1	1	1	1	1	1
AC008581.1	0	0	0	870	0	1	1	1	1	1	1
AC008592.3	0	0	0	5924	0	1	1	1	1	1	1
AC008592.4	0	0	0	615	0	1	1	1	1	1	1
[truncated: 49,538 more rows]

## Sheet: b) MuSic_singles
Supplementary Dataset 13: MuSic identified genes.
#Gene	Indels	SNVs	Tot Muts	Covd Bps	Muts pMbp	P-value FCPT	P-value LRT	P-value CT	FDR FCPT	FDR LRT	FDR CT
ABCA10	22	0	22	634810	34.66	0	0	0	0	0	0
ACIN1	26	5	31	554789	55.88	0	0	0	0	0	0
ADAMTS13	0	26	26	770978	33.72	0	0	0	0	0	0
AGAP6	15	0	15	286138	52.42	0	0	0	0	0	0
ALK	0	41	41	853016	48.06	0	0	0	0	0	0
APOBEC3H	16	0	16	114458	139.79	0	0	0	0	0	0
ATM	1	43	44	1045043	42.1	0	0	0	0	0	0
BRCA1	0	82	82	812104	100.97	0	0	0	0	0	0
C11orf40	11	1	12	78994	151.91	0	0	0	0	0	0
C14orf177	15	0	15	50139	299.17	0	0	0	0	0	0
C19orf33	15	0	15	44679	335.73	0	0	0	0	0	0
C9orf129	0	18	18	136412	131.95	0	0	0	0	0	0
C9orf66	0	20	20	53488	373.92	0	0	0	0	0	0
CDSN	12	5	17	97831	173.77	0	0	0	0	0	0
CLECL1	16	0	16	58557	273.24	0	0	0	0	0	0
COL27A1	0	36	36	1452719	24.78	0	0	0	0	0	0
CPNE1	17	2	19	428199	44.37	0	0	0	0	0	0
CRB2	0	21	21	394675	53.21	0	0	0	0	0	0
DDX58	0	18	18	377671	47.66	0	0	0	0	0	0
DFNB31	0	38	38	383811	99.01	0	0	0	0	0	0
DHDH	17	3	20	164185	121.81	0	0	0	0	0	0
DMKN	20	4	24	428595	56	0	0	0	0	0	0
DMRT2	0	13	13	131488	98.87	0	0	0	0	0	0
FAM104B	0	35	35	102990	339.84	0	0	0	0	0	0
FAM205A	0	49	49	276752	177.05	0	0	0	0	0	0
FASTKD1	17	0	17	274414	61.95	0	0	0	0	0	0
FERD3L	14	0	14	35013	399.85	0	0	0	0	0	0
FNBP1	0	19	19	416545	45.61	0	0	0	0	0	0
FRG2C	0	25	25	103522	241.49	0	0	0	0	0	0
GPR50	18	0	18	132726	135.62	0	0	0	0	0	0
GPSM1	5	30	35	366289	95.55	0	0	0	0	0	0
HEXDC	16	0	16	315676	50.68	0	0	0	0	0	0
HLA-DRB1	10	10	20	149372	133.89	0	0	0	0	0	0
HLA-DRB5	1	14	15	83554	179.52	0	0	0	0	0	0
HOMEZ	24	2	26	129455	200.84	0	0	0	0	0	0
HOXB1	12	1	13	79892	162.72	0	0	0	0	0	0
HRCT1	0	13	13	30088	432.07	0	0	0	0	0	0
IKBKAP	0	25	25	693516	36.05	0	0	0	0	0	0
KANK3	15	4	19	204965	92.7	0	0	0	0	0	0
KIF27	0	21	21	418294	50.2	0	0	0	0	0	0
KIR2DL1	0	27	27	255683	105.6	0	0	0	0	0	0
KIR2DL3	0	41	41	788319	52.01	0	0	0	0	0	0
KIR3DL1	0	44	44	2376673	18.51	0	0	0	0	0	0
KRTAP1-5	20	0	20	39028	512.45	0	0	0	0	0	0
KRTAP17-1	15	0	15	27836	538.87	0	0	0	0	0	0
KRTAP29-1	13	0	13	37962	342.45	0	0	0	0	0	0
LAMC3	0	37	37	685800	53.95	0	0	0	0	0	0
LRRC26	0	15	15	41337	362.87	0	0	0	0	0	0
MUC5B	1	64	65	1627756	39.93	0	0	0	0	0	0
NCOA3	19	1	20	510571	39.17	0	0	0	0	0	0
NEFH	20	0	20	195229	102.44	0	0	0	0	0	0
NUMBL	21	0	21	300724	69.83	0	0	0	0	0	0
OBP2A	0	17	17	163767	103.81	0	0	0	0	0	0
OR13C5	0	13	13	61423	211.65	0	0	0	0	0	0
OR1B1	0	14	14	55676	251.45	0	0	0	0	0	0
OR1N1	0	15	15	52347	286.55	0	0	0	0	0	0
OR2S2	0	20	20	57600	347.22	0	0	0	0	0	0
OR2T12	13	0	13	53927	241.07	0	0	0	0	0	0
OR4L1	24	1	25	52206	478.87	0	0	0	0	0	0
OR7G3	19	0	19	52004	365.36	0	0	0	0	0	0
PDZRN4	0	12	12	339229	35.37	0	0	0	0	0	0
PPP1R26	0	14	14	205983	67.97	0	0	0	0	0	0
PRDM1	0	18	18	304971	59.02	0	0	0	0	0	0
PRSS3	17	0	17	243046	69.95	0	0	0	0	0	0
PRUNE2	17	49	66	871731	75.71	0	0	0	0	0	0
RAD23B	0	16	16	220649	72.51	0	0	0	0	0	0
REXO1	16	0	16	427383	37.44	0	0	0	0	0	0
SCAI	0	17	17	389545	43.64	0	0	0	0	0	0
SEMA4D	0	18	18	562200	32.02	0	0	0	0	0	0
SETD2	0	19	19	920732	20.64	0	0	0	0	0	0
SETX	0	30	30	756338	39.66	0	0	0	0	0	0
STAT5B	0	16	16	422549	37.87	0	0	0	0	0	0
SURF6	0	18	18	123764	145.44	0	0	0	0	0	0
SVEP1	0	32	32	1207302	26.51	0	0	0	0	0	0
TBC1D2	0	24	24	387193	61.98	0	0	0	0	0	0
TMEM2	0	18	18	529842	33.97	0	0	0	0	0	0
TOX2	22	1	23	286190	80.37	0	0	0	0	0	0
TRPM3	0	23	23	846561	27.17	0	0	0	0	0	0
TTN	1	69	70	9324482	7.51	0	0	0	0	0	0
TUSC1	0	9	9	39905	225.54	0	0	0	0	0	0
UAP1L1	0	15	15	207470	72.3	0	0	0	0	0	0
ZNF169	0	25	25	239808	104.25	0	0	0	0	0	0
ZNF408	15	0	15	200166	74.94	0	0	0	0	0	0
ZNF462	0	25	25	615441	40.62	0	0	0	0	0	0
ZNF717	7	29	36	352834	102.03	0	0	0	0	0	0
ZNF91	0	18	18	351117	51.26	0	0	0	0	0	0
ADAMTSL4	13	6	19	449202	42.3	1.11022e-16	0	0	6.50187e-14	0	0
LCNL1	0	12	12	93107	128.88	1.11022e-16	0	0	6.50187e-14	0	0
UBAP2	0	17	17	771256	22.04	2.22045e-16	0	0	1.27148e-13	0	0
IFNA4	0	10	10	45843	218.14	2.22045e-16	0	1.34436e-22	1.27148e-13	0	7.14255e-20
CRIPAK	11	0	11	88492	124.31	3.33067e-16	0	0	1.88626e-13	0	0
MST1L	0	17	17	283895	59.88	5.55112e-16	0	0	3.07615e-13	0	0
SKIDA1	12	1	13	191210	67.99	5.55112e-16	0	0	3.07615e-13	0	0
FAM171B	13	0	13	233363	55.71	7.77156e-16	0	2.45966e-21	4.2608e-13	0	1.28041e-18
HYDIN	0	33	33	2554273	12.92	1.11022e-15	0	0	6.02278e-13	0	0
GLT6D1	11	0	11	105738	104.03	1.66533e-15	0	4.5962e-21	8.94007e-13	0	2.3687e-18
SDHA	14	1	15	398844	37.61	2.55351e-15	0	1.66211e-20	1.35668e-12	0	8.23638e-18
ARSD	0	15	15	271078	55.33	2.66454e-15	0	1.50615e-20	1.40122e-12	0	7.53603e-18
DCBLD2	14	0	14	373302	37.5	2.9976e-15	0	0	1.54484e-12	0	0
RIC8A	11	3	14	230102	60.84	2.9976e-15	0	1.95991e-20	1.54484e-12	0	9.61963e-18
GABBR2	0	15	15	596596	25.14	3.21965e-15	0	0	1.62674e-12	0	0
WDR38	0	11	11	170914	64.36	3.21965e-15	0	7.38075e-21	1.62674e-12	0	3.72916e-18
CLSPN	15	0	15	535232	28.03	6.32827e-15	0	6.36718e-21	3.16635e-12	0	3.2489e-18
WDR81	14	1	15	469536	31.95	7.88258e-15	0	2.31931e-20	3.90612e-12	0	1.12762e-17
OXA1L	12	0	12	196134	61.18	8.43769e-15	0	2.54252e-20	4.14138e-12	0	1.22459e-17
RETNLB	10	0	10	73623	135.83	8.54872e-15	0	2.62243e-20	4.15629e-12	0	1.25138e-17
KIAA1671	0	14	14	546838	25.6	9.65894e-15	0	0	4.65218e-12	0	0
CTBS	10	1	11	108295	101.57	1.11022e-14	0	6.32328e-20	5.29782e-12	0	2.93582e-17
DOCK8	0	22	22	1114792	19.73	1.24345e-14	0	4.95336e-22	5.87912e-12	0	2.60486e-19
DCHS2	16	2	18	936820	19.21	1.32117e-14	0	3.56786e-20	6.18978e-12	0	1.67157e-17
KRTAP9-8	9	0	9	41213	218.38	1.34337e-14	0	2.76573e-20	6.23711e-12	0	1.30766e-17
C16orf96	14	1	15	460163	32.6	1.38778e-14	0	1.24005e-19	6.38576e-12	0	5.65551e-17
BAIAP2L2	13	0	13	303965	42.77	1.4766e-14	0	9.98724e-20	6.73433e-12	0	4.59556e-17
PSORS1C1	12	0	12	218276	54.98	2.57572e-14	0	2.89024e-19	1.16441e-11	0	1.30659e-16
FPGS	0	12	12	255255	47.01	4.996e-14	0	6.76429e-19	2.2389e-11	0	2.97952e-16
AK8	0	14	14	339083	41.29	6.9722e-14	0	8.6492e-19	3.09758e-11	0	3.74576e-16
DNAH14	14	10	24	1604902	14.95	8.43769e-14	0	1.06103e-18	3.71662e-11	0	4.51913e-16
BRCA2	0	15	15	838994	17.88	8.54872e-14	0	6.2833e-19	3.73362e-11	0	2.79152e-16
IFT140	15	4	19	856543	22.18	9.11493e-14	0	5.01724e-19	3.90112e-11	0	2.24842e-16
RNH1	10	4	14	218522	64.07	9.15934e-14	0	1.582e-18	3.90112e-11	0	6.68279e-16
SPATA31E1	1	13	14	299187	46.79	9.01501e-14	4.44089e-16	1.64105e-18	3.90112e-11	1.40408e-13	6.87585e-16
NCL	13	0	13	359720	36.14	9.90319e-14	0	1.00693e-18	4.18337e-11	0	4.32442e-16
ZNF880	11	0	11	161941	67.93	1.00808e-13	0	8.62452e-19	4.22378e-11	0	3.74576e-16
MFI2	11	4	15	422781	35.48	1.85074e-13	0	3.86284e-18	7.69192e-11	0	1.56752e-15
ACAD10	14	0	14	524212	26.71	1.87295e-13	0	2.44907e-18	7.72193e-11	0	1.01787e-15
CELA1	11	0	11	175943	62.52	2.22378e-13	0	2.6132e-18	9.0956e-11	0	1.07739e-15
HAVCR1	10	2	12	194801	61.6	2.79887e-13	0	3.70663e-18	1.13577e-10	0	1.51607e-15
WDR60	14	0	14	551128	25.4	3.41616e-13	0	4.27924e-18	1.37543e-10	0	1.72293e-15
PRR25	9	1	10	79218	126.23	4.86833e-13	0	5.84103e-18	1.94492e-10	0	2.33351e-15
CLDN16	10	0	10	124003	80.64	7.98472e-13	0	8.20414e-18	3.16539e-10	0	3.25237e-15
PNLIPRP3	11	1	12	253697	47.3	9.02722e-13	0	1.66445e-17	3.55135e-10	0	6.47423e-15
TGIF1	11	0	11	205853	53.44	9.87543e-13	0	1.92773e-17	3.85561e-10	0	7.414e-15
POTED	0	14	14	313862	44.61	1.04194e-12	6.66134e-16	2.4879e-17	4.03742e-10	2.0806e-13	9.49753e-15
MSH6	0	12	12	340683	35.22	1.16362e-12	0	2.92503e-17	4.47527e-10	0	1.10841e-14
PRNP	0	9	9	86869	103.6	1.36713e-12	0	1.53002e-17	5.21899e-10	0	6.01918e-15
C9orf163	0	8	8	60208	132.87	1.87028e-12	0	1.67082e-17	7.08727e-10	0	6.47423e-15
C5orf60	10	0	10	141246	70.8	2.44949e-12	0	4.44772e-17	9.21435e-10	0	1.67312e-14
BSPRY	0	11	11	154749	71.08	3.33589e-12	0	7.66051e-17	1.24578e-09	0	2.84023e-14
C9orf24	0	11	11	170766	64.42	4.13247e-12	0	8.145e-17	1.53217e-09	0	2.99829e-14
SAPCD2	0	10	10	106942	93.51	4.97113e-12	0	1.17506e-16	1.82995e-09	0	4.29489e-14
TSPYL1	9	0	9	88624	101.55	5.31208e-12	0	7.31786e-17	1.94159e-09	0	2.73285e-14
KIR3DL2	0	12	12	282768	42.44	5.36704e-12	2.22045e-16	2.12644e-16	1.94786e-09	7.06376e-14	7.71747e-14
SLC39A14	11	0	11	250145	43.97	6.18994e-12	0	2.23043e-16	2.2308e-09	0	8.0383e-14
MLH1	0	14	14	592018	23.65	1.31092e-11	0	6.68437e-16	4.69163e-09	0	2.34344e-13
KIT	0	11	11	470969	23.36	1.53639e-11	0	7.14895e-16	5.46066e-09	0	2.48938e-13
CYP2A6	0	13	13	251024	51.79	1.57815e-11	1.85407e-14	7.41395e-16	5.57065e-09	5.33807e-12	2.56433e-13
ANLN	12	1	13	471594	27.57	1.79278e-11	0	9.58777e-16	6.28521e-09	0	3.27229e-13
ZNF527	10	0	10	180522	55.39	1.99142e-11	0	5.92729e-16	6.93444e-09	0	2.09225e-13
FAM166B	9	0	9	106828	84.25	2.23387e-11	0	3.59376e-16	7.72649e-09	0	1.28617e-13
IDNK	0	8	8	110417	72.45	2.39813e-11	0	4.73862e-16	8.23932e-09	0	1.68421e-13
AHNAK2	1	22	23	1059042	21.72	2.70445e-11	4.06246e-11	3.93233e-15	9.23023e-09	9.10274e-09	1.27457e-12
AAK1	13	1	14	669039	20.93	3.13237e-11	0	2.20325e-15	1.06204e-08	0	7.23226e-13
DNLZ	0	9	9	63122	142.58	5.93885e-11	2.22045e-16	1.22399e-15	1.98743e-08	7.06376e-14	4.12284e-13
ZBTB5	0	9	9	139060	64.72	5.90976e-11	0	1.58489e-15	1.98743e-08	0	5.30384e-13
TPSD1	8	1	9	92422	97.38	6.21577e-11	1.11022e-16	1.87404e-15	2.06668e-08	3.62129e-14	6.20321e-13
OR2T5	0	7	7	56784	123.27	6.80375e-11	0	9.48693e-16	2.24768e-08	0	3.25945e-13
MSH3	12	0	12	472306	25.41	7.10482e-11	0	4.96345e-15	2.33219e-08	0	1.59873e-12
WDR31	0	10	10	196602	50.86	8.17364e-11	0	3.22374e-15	2.64929e-08	0	1.05151e-12
CARD10	12	0	12	478710	25.07	8.13279e-11	0	5.04632e-15	2.64929e-08	0	1.61532e-12
OR10H4	0	9	9	53256	169	8.24534e-11	7.4829e-14	1.17797e-15	2.65582e-08	2.07333e-11	3.99393e-13
SRA1	11	0	11	338141	32.53	1.02074e-10	0	6.26252e-15	3.26738e-08	0	1.99225e-12
TTBK1	10	5	15	532240	28.18	1.1515e-10	6.92779e-14	1.27991e-14	3.66319e-08	1.94038e-11	3.97357e-12
SLC22A1	9	3	12	266385	45.05	1.39974e-10	9.09273e-14	1.23321e-14	4.42558e-08	2.5059e-11	3.85181e-12
OR13C2	0	7	7	57542	121.65	1.41927e-10	0	1.87772e-15	4.45998e-08	0	6.20321e-13
BRD9	0	15	15	433554	34.6	3.06125e-10	3.75255e-14	4.2105e-14	9.5615e-08	1.05678e-11	1.28398e-11
KRTAP4-3	7	0	7	39657	176.51	4.22187e-10	1.11022e-16	7.68029e-15	1.31071e-07	3.62129e-14	2.42829e-12
RYR3	17	6	23	2591161	8.88	4.29395e-10	3.88134e-13	1.16604e-14	1.32511e-07	1.01025e-10	3.66419e-12
FLG	1	18	19	702429	27.05	4.88112e-10	1.0843e-11	1.34367e-13	1.49734e-07	2.58706e-09	3.97972e-11
KIF24	0	13	13	467765	27.79	5.30821e-10	1.9984e-15	6.83441e-14	1.61872e-07	6.09406e-13	2.05975e-11
SHROOM4	10	2	12	394241	30.44	6.17462e-10	2.9976e-14	8.22216e-14	1.87185e-07	8.48816e-12	2.46359e-11
PRDM2	11	2	13	529458	24.55	7.14548e-10	2.80886e-14	1.05309e-13	2.15351e-07	7.99766e-12	3.13711e-11
KRTAP9-2	7	0	7	43589	160.59	7.35427e-10	1.11022e-16	1.31403e-14	2.20354e-07	3.62129e-14	4.05507e-12
EP400	13	4	17	1263899	13.45	7.56604e-10	1.28231e-13	5.84081e-14	2.25389e-07	3.44193e-11	1.77066e-11
IFNA17	0	7	7	44706	156.58	1.26516e-09	2.22045e-16	2.72506e-14	3.73257e-07	7.06376e-14	8.35943e-12
CASZ1	12	2	14	688795	20.33	1.26746e-09	2.10942e-15	1.82663e-13	3.73257e-07	6.39478e-13	5.37927e-11
SPATA21	11	0	11	449332	24.48	1.36943e-09	1.11022e-16	1.86599e-13	4.00993e-07	3.62129e-14	5.46397e-11
JAK3	0	16	16	482933	33.13	2.29608e-09	6.20659e-11	7.12336e-13	6.68535e-07	1.35535e-08	1.98438e-10
TTLL11	0	10	10	286023	34.96	2.39085e-09	2.22045e-16	3.17358e-13	6.92219e-07	7.06376e-14	9.18243e-11
PCDH11Y	0	10	10	247786	40.36	2.60199e-09	1.78746e-14	3.18933e-13	7.49142e-07	5.1752e-12	9.18243e-11
COL15A1	0	15	15	892890	16.8	2.74687e-09	1.46771e-13	5.24153e-13	7.8646e-07	3.89898e-11	1.46808e-10
GOLGA1	0	12	12	476293	25.19	2.97557e-09	9.65894e-15	4.87431e-13	8.47231e-07	2.84448e-12	1.37269e-10
TMEM121	7	1	8	68951	116.02	3.09834e-09	1.55431e-14	2.05086e-13	8.77341e-07	4.5256e-12	5.97137e-11
FAM120AOS	0	8	8	114771	69.7	4.08087e-09	6.66134e-16	3.37386e-13	1.14924e-06	2.0806e-13	9.60636e-11
CACNA1B	4	15	19	1406289	13.51	4.47643e-09	1.36291e-12	3.34382e-13	1.25379e-06	3.42657e-10	9.57373e-11
OR2W3	8	0	8	122201	65.47	4.5787e-09	8.88178e-16	3.78445e-13	1.2755e-06	2.75742e-13	1.07162e-10
CKAP4	8	0	8	132678	60.3	7.86638e-09	1.44329e-15	8.73268e-13	2.17958e-06	4.42746e-13	2.41961e-10
CCDC33	11	0	11	572135	19.23	1.19216e-08	1.22125e-15	2.34744e-12	3.28552e-06	3.76875e-13	6.40094e-10
EZH2	0	11	11	389928	28.21	1.29325e-08	1.36302e-12	3.12376e-12	3.54515e-06	3.42657e-10	8.4286e-10
PRAMEF4	0	7	7	149084	46.95	1.51322e-08	3.55271e-15	1.65886e-12	4.1262e-06	1.07072e-12	4.54739e-10
SFRP1	8	0	8	149570	53.49	1.72297e-08	3.88578e-15	2.40246e-12	4.67342e-06	1.16429e-12	6.51649e-10
OR1I1	0	6	6	68396	87.72	2.45815e-08	7.21645e-15	1.52039e-12	6.63264e-06	2.14975e-12	4.19009e-10
MUC20	8	1	9	220379	40.84	3.53446e-08	2.22933e-13	8.22417e-12	9.48708e-06	5.83201e-11	2.2075e-09
CNDP1	9	0	9	290207	31.01	3.90531e-08	9.21485e-15	9.48386e-12	1.04282e-05	2.72929e-12	2.51938e-09
NR1H2	10	1	11	531425	20.7	4.69986e-08	1.57763e-13	1.46401e-11	1.24852e-05	4.16947e-11	3.84946e-09
PSMB7	0	8	8	189736	42.16	4.85505e-08	1.44329e-14	8.53733e-12	1.28313e-05	4.22622e-12	2.27969e-09
ZDHHC12	0	6	6	113837	52.71	8.23793e-08	2.65343e-14	1.1983e-11	2.16607e-05	7.59707e-12	3.16694e-09
PCNT	0	20	20	1323217	15.11	8.53052e-08	7.00183e-11	3.22923e-11	2.23162e-05	1.52256e-08	8.36289e-09
CHD1	10	1	11	599123	18.36	8.57921e-08	5.02487e-13	3.26698e-11	2.23302e-05	1.30131e-10	8.41835e-09
CNTNAP3B	1	9	10	540802	18.49	1.11451e-07	1.57957e-10	4.84984e-11	2.8863e-05	3.32263e-08	1.21923e-08
KDR	0	12	12	635619	18.88	1.1342e-07	1.73708e-11	5.67416e-11	2.9226e-05	3.97876e-09	1.41953e-08
MLKL	0	10	10	249049	40.15	1.31944e-07	3.33609e-11	3.87659e-11	3.38301e-05	7.54437e-09	9.8903e-09
KIR3DL3	1	8	9	237306	37.93	1.38183e-07	3.73706e-10	3.86722e-11	3.52546e-05	7.4939e-08	9.8903e-09
ATP13A5	0	12	12	625678	19.18	1.45085e-07	1.70908e-12	6.75891e-11	3.68329e-05	4.25502e-10	1.68274e-08
ZNF233	8	0	8	213947	37.39	1.73183e-07	7.41629e-14	4.56807e-11	4.37508e-05	2.06598e-11	1.1597e-08
KRTAP5-1	6	0	6	51073	117.48	2.03764e-07	1.07137e-13	1.61689e-11	5.12254e-05	2.92137e-11	4.22985e-09
PTPRZ1	0	12	12	807954	14.85	2.12742e-07	1.79357e-12	1.09831e-10	5.32227e-05	4.42264e-10	2.69537e-08
MTAP	0	9	9	252846	35.59	2.20465e-07	9.4813e-14	7.34629e-11	5.48885e-05	2.59909e-11	1.82018e-08
NUCB2	8	0	8	229070	34.92	2.67266e-07	1.2268e-13	8.4932e-11	6.62202e-05	3.32759e-11	2.09429e-08
KIAA0586	8	4	12	673423	17.82	2.83793e-07	5.17519e-11	1.89018e-10	6.99788e-05	1.14467e-08	4.50983e-08
BCLAF1	0	10	10	285095	35.08	2.98695e-07	9.2458e-11	1.33193e-10	7.33026e-05	1.98538e-08	3.22264e-08
REXO4	0	8	8	207071	38.63	3.12317e-07	1.32894e-13	1.17516e-10	7.62824e-05	3.54861e-11	2.87027e-08
OR8I2	6	0	6	56390	106.4	3.27522e-07	1.98397e-13	2.98159e-11	7.96186e-05	5.21662e-11	7.76056e-09
MUC16	0	29	29	3822394	7.59	3.57966e-07	6.25451e-09	1.20349e-10	8.66109e-05	1.13497e-06	2.92561e-08
KRTAP10-2	0	6	6	60519	99.14	4.23331e-07	6.12943e-12	4.73735e-11	0.000101948	1.48303e-09	1.19678e-08
PCSK9	8	1	9	313854	28.68	4.57716e-07	4.1166e-12	2.36504e-10	0.000109716	1.00546e-09	5.59104e-08
MMP15	0	12	12	282597	42.46	5.51866e-07	1.63854e-10	3.59104e-10	0.000131671	3.43267e-08	8.41217e-08
ZNF579	5	2	7	80487	86.97	7.71399e-07	1.65137e-10	1.77226e-10	0.000183202	3.44554e-08	4.24815e-08
PCSK5	0	11	11	897753	12.25	8.27784e-07	1.23901e-13	4.45287e-10	0.000195691	3.34312e-11	1.03838e-07
LOR	5	1	6	50266	119.36	9.02837e-07	1.46781e-11	1.44907e-10	0.000212459	3.40745e-09	3.48969e-08
YBEY	0	6	6	103788	57.81	9.90947e-07	1.58851e-11	2.87537e-10	0.000232134	3.6547e-09	6.76644e-08
PIEZO1	9	7	16	954368	16.77	1.21997e-06	3.07544e-09	1.44413e-09	0.000284489	5.74261e-07	3.26424e-07
HMCN1	0	19	19	2240264	8.48	1.27515e-06	2.40184e-09	7.3959e-10	0.000296019	4.51757e-07	1.69402e-07
FOXE1	6	0	6	78195	76.73	1.54037e-06	1.08069e-12	4.87129e-10	0.000354395	2.76905e-10	1.13084e-07
ESRRA	7	0	7	167604	41.77	1.53507e-06	1.03562e-12	7.14131e-10	0.000354395	2.66858e-10	1.64301e-07
OR51B5	5	1	6	58500	102.56	1.623e-06	3.50918e-11	2.34261e-10	0.000371746	7.89734e-09	5.56354e-08
KCNG2	6	0	6	80673	74.37	1.78282e-06	1.22258e-12	6.05517e-10	0.000406547	3.10378e-10	1.39937e-07
ITPKB	8	0	8	320844	24.93	2.19518e-06	1.08535e-12	1.61869e-09	0.000498374	2.76905e-10	3.64283e-07
CEP170B	9	1	10	548162	18.24	2.2415e-06	1.76824e-11	2.02044e-09	0.000506659	4.03222e-09	4.48817e-07
ANKRD18B	0	9	9	358999	25.07	2.35483e-06	5.98902e-10	1.99111e-09	0.000529951	1.18712e-07	4.44217e-07
SARDH	0	12	12	535649	22.4	3.35438e-06	1.76525e-12	4.3766e-09	0.000751615	4.37376e-10	9.35902e-07
IGSF3	0	12	12	427246	28.09	3.54492e-06	1.18397e-08	5.85826e-09	0.00079087	2.06837e-06	1.23734e-06
CCER1	6	1	7	147385	47.49	3.59424e-06	8.07697e-11	2.37308e-09	0.000798418	1.74165e-08	5.24889e-07
SLC28A1	8	1	9	452053	19.91	3.82792e-06	5.29126e-11	4.02633e-09	0.000846677	1.16534e-08	8.64588e-07
ZNF772	7	0	7	200003	35	3.99352e-06	3.91776e-12	2.73094e-09	0.000879529	9.61454e-10	5.95556e-07
FAM109A	6	0	6	97320	61.65	4.26696e-06	4.3765e-12	1.8536e-09	0.000935753	1.0639e-09	4.15335e-07
FREM1	0	10	10	853141	11.72	4.90217e-06	1.66001e-12	5.23222e-09	0.0010705	4.15291e-10	1.10966e-06
TLR2	0	7	7	147684	47.4	4.95619e-06	1.70575e-10	2.7388e-09	0.00107773	3.54465e-08	5.95556e-07
ODF1	4	2	6	64451	93.09	5.19401e-06	1.83649e-10	1.42305e-09	0.00112409	3.80101e-08	3.23077e-07
FRMPD1	0	10	10	502901	19.88	5.21299e-06	1.86756e-09	7.58197e-09	0.00112409	3.57795e-07	1.58196e-06
FGL1	0	6	6	137329	43.69	5.48692e-06	2.21754e-09	2.60744e-09	0.00117823	4.2171e-07	5.71817e-07
TAF1L	0	9	9	322826	27.88	5.62488e-06	2.35693e-09	6.99922e-09	0.00120284	4.44934e-07	1.46631e-06
AQP12B	5	2	7	126218	55.46	5.89093e-06	1.95505e-10	3.31258e-09	0.00124936	4.03021e-08	7.17299e-07
AKAP9	7	7	14	1144116	12.24	5.87744e-06	2.31174e-08	1.20872e-08	0.00124936	3.85559e-06	2.47193e-06
ZNF302	0	6	6	173159	34.65	5.99164e-06	6.63491e-12	3.58627e-09	0.00126551	1.59131e-09	7.73313e-07
RBM23	7	0	7	217463	32.19	6.24986e-06	6.63869e-12	5.18111e-09	0.00131466	1.59131e-09	1.10336e-06
LILRA1	0	8	8	234036	34.18	6.57225e-06	2.11888e-10	6.31894e-09	0.00137686	4.33328e-08	1.3292e-06
FLT3	0	10	10	483886	20.67	6.73874e-06	2.15991e-10	1.08324e-08	0.00140602	4.39974e-08	2.22415e-06
ZNF219	7	1	8	297267	26.91	7.68246e-06	1.38721e-10	8.96052e-09	0.00159646	2.92997e-08	1.85458e-06
CRLF1	7	2	9	357540	25.17	7.75859e-06	1.97723e-09	9.25887e-09	0.00160581	3.77402e-07	1.90866e-06
IFNA16	0	5	5	40800	122.55	8.67255e-06	1.34017e-11	1.29684e-09	0.00178779	3.15375e-09	2.95726e-07
KISS1	5	0	5	44501	112.36	9.51781e-06	1.41952e-11	2.53103e-09	0.00195422	3.31024e-09	5.57433e-07
GRIN3A	0	9	9	370221	24.31	1.13614e-05	1.21124e-11	1.84694e-08	0.00232349	2.86342e-09	3.71811e-06
FBXO2	6	0	6	121995	49.18	1.20227e-05	1.47665e-11	8.83942e-09	0.00244902	3.41259e-09	1.83689e-06
PODXL	7	0	7	251143	27.87	1.33989e-05	1.41898e-11	1.72712e-08	0.0027186	3.31024e-09	3.49053e-06
RNF43	0	8	8	287406	27.84	1.39661e-05	3.99966e-10	2.0773e-08	0.00282257	7.98939e-08	4.13343e-06
IL7R	0	7	7	200344	34.94	1.44018e-05	6.28007e-10	1.39101e-08	0.00289926	1.24004e-07	2.83348e-06
CD3G	0	6	6	131958	45.47	1.85964e-05	3.3377e-11	1.53028e-08	0.00372913	7.54437e-09	3.10491e-06
MAPK6	0	8	8	382790	20.9	1.95472e-05	5.29276e-10	3.96886e-08	0.00390459	1.05316e-07	7.68944e-06
SPAG8	6	1	7	227414	30.78	1.9694e-05	6.44173e-10	2.93369e-08	0.00391873	1.2671e-07	5.79274e-06
AKNA	0	8	8	637214	12.55	2.16437e-05	1.13661e-11	3.7243e-08	0.00429011	2.69938e-09	7.27028e-06
SCRN3	6	0	6	140138	42.81	2.24956e-05	4.26712e-11	2.05665e-08	0.00444189	9.51993e-09	4.1082e-06
FOXA1	0	6	6	130436	46	3.01985e-05	4.6355e-11	3.90419e-08	0.0059401	1.02972e-08	7.59268e-06
PCGF6	6	0	6	150983	39.74	3.1409e-05	6.20149e-11	3.60329e-08	0.00615473	1.35535e-08	7.0608e-06
TSPYL6	4	2	6	81953	73.21	3.21458e-05	1.90205e-08	2.91869e-08	0.00627526	3.2139e-06	5.7853e-06
RHPN2	0	10	10	372766	26.83	3.56409e-05	2.74737e-08	1.19248e-07	0.00693129	4.5236e-06	2.21861e-05
UGT2B15	0	6	6	178942	33.53	3.97434e-05	2.23997e-09	4.36517e-08	0.00770007	4.24409e-07	8.39417e-06
OR51I2	0	5	5	58533	85.42	4.04606e-05	1.0101e-10	1.9624e-08	0.00780966	2.16002e-08	3.93518e-06
GRWD1	6	0	6	160026	37.49	4.06911e-05	7.28816e-11	5.86269e-08	0.00782484	1.57816e-08	1.11491e-05
MINA	0	7	7	239409	29.24	4.1614e-05	2.48425e-09	7.36881e-08	0.00794304	4.65557e-07	1.39617e-05
PKD1L2	6	3	9	434333	20.72	4.14936e-05	2.39402e-08	1.31798e-07	0.00794304	3.97994e-06	2.44329e-05
USP6	0	12	12	869101	13.81	4.28219e-05	1.7392e-07	1.89346e-07	0.00814343	2.5905e-05	3.47265e-05
ZNF283	6	0	6	165645	36.22	4.74159e-05	1.12505e-10	5.79848e-08	0.00898391	2.3959e-08	1.10678e-05
LRRIQ1	6	3	9	500970	17.97	5.12105e-05	3.57655e-08	1.52475e-07	0.00966734	5.79626e-06	2.8064e-05
KRT10	6	0	6	173534	34.58	5.82275e-05	1.3195e-10	9.67988e-08	0.0109519	2.79842e-08	1.82066e-05
SEMG2	0	6	6	118063	50.82	6.73512e-05	5.43107e-09	5.67419e-08	0.0126219	9.96069e-07	1.08708e-05
ZNF844	1	6	7	208354	33.6	7.03701e-05	5.02093e-08	1.46508e-07	0.0131398	8.06102e-06	2.70624e-05
HOXD9	5	0	5	78005	64.1	7.79238e-05	1.97421e-10	7.90859e-08	0.0144978	4.0535e-08	1.49296e-05
SAMHD1	1	7	8	294303	27.18	8.95939e-05	8.81849e-07	2.63115e-07	0.016609	0.000118044	4.74121e-05
PTGES2	0	8	8	172963	46.25	9.49217e-05	3.07616e-10	2.06668e-07	0.0175336	6.19269e-08	3.75029e-05
OR11H12	0	5	5	60321	82.89	9.57705e-05	6.75474e-09	4.03087e-08	0.0176272	1.22145e-06	7.78033e-06
BHLHE22	5	0	5	83585	59.82	0.000100329	2.72772e-10	1.08697e-07	0.0184005	5.53448e-08	2.03701e-05
MESP2	5	0	5	84049	59.49	0.000102375	2.94583e-10	1.14015e-07	0.0187091	5.95358e-08	2.12894e-05
RRP8	0	7	7	152221	45.99	0.00011831	1.11471e-08	2.03506e-07	0.0215451	1.96739e-06	3.70596e-05
PSPH	0	6	6	156891	38.24	0.000124544	8.77313e-09	1.91011e-07	0.0226003	1.55372e-06	3.49077e-05
PCDHA6	0	12	12	1782499	6.73	0.000130471	1.56528e-08	3.36609e-08	0.0235929	2.66231e-06	6.62117e-06
EPPK1	0	12	12	410193	29.25	0.000145059	1.63742e-07	9.31948e-07	0.026139	2.45308e-05	0.000158511
CYHR1	0	7	7	187819	37.27	0.000152592	1.25542e-07	4.06408e-07	0.0274007	1.90292e-05	7.19747e-05
PLEKHG5	6	4	10	510537	19.59	0.000156469	1.51543e-07	9.77031e-07	0.0279992	2.27695e-05	0.000165632
TBP	5	1	6	163337	36.73	0.000158563	1.20978e-08	2.61029e-07	0.0282758	2.10632e-06	4.72014e-05
CYP2A13	0	8	8	239602	33.39	0.000178228	2.04979e-08	5.44587e-07	0.0316729	3.44097e-06	9.57878e-05
PCDHB13	1	5	6	161810	37.08	0.000179857	1.18242e-08	3.78318e-07	0.0318526	2.06837e-06	6.76979e-05
ARAP3	0	7	7	626556	11.17	0.000186879	5.05623e-09	7.86188e-07	0.0329829	9.33971e-07	0.000135508
FNBP4	5	3	8	365045	21.92	0.000190709	2.00401e-07	7.57394e-07	0.0335439	2.93406e-05	0.000130983
C9orf50	0	6	6	148562	40.39	0.000198687	1.42136e-08	3.88748e-07	0.0348283	2.45809e-06	6.93236e-05
KCNN2	6	0	6	242586	24.73	0.000248146	7.69701e-10	7.22313e-07	0.0433506	1.50826e-07	0.000125761
MCC	6	3	9	602519	14.94	0.000272534	1.75434e-07	1.52227e-06	0.0474504	2.60552e-05	0.000249053
CCDC66	5	3	8	411975	19.42	0.000284532	3.46753e-07	1.24069e-06	0.0493725	4.95022e-05	0.000205595
ZNF98	0	7	7	384200	18.22	0.000295301	2.01818e-08	1.09434e-06	0.0510692	3.39899e-06	0.000183554
C2orf71	6	0	6	253367	23.68	0.00029831	1.08516e-09	8.55262e-07	0.0514171	2.11837e-07	0.000146434
PALM3	0	6	6	185861	32.28	0.000312209	1.32215e-09	7.26787e-07	0.0535888	2.552e-07	0.000126113
PIK3R1	1	6	7	392659	17.83	0.00031299	2.08844e-08	1.29534e-06	0.0535888	3.49448e-06	0.000213964
SIRPA	6	0	6	258229	23.24	0.00032321	1.11432e-09	9.93063e-07	0.0551555	2.16708e-07	0.000167798
KIR2DL4	0	11	11	1410782	7.8	0.000328097	5.52577e-09	1.19098e-06	0.0558046	1.00628e-06	0.000197995
PRAMEF1	0	5	5	145539	34.36	0.000361357	3.39269e-08	5.85683e-07	0.0612596	5.51564e-06	0.000102666
HS6ST1	0	4	4	111012	36.03	0.000372026	1.32007e-09	6.6385e-07	0.0628613	2.552e-07	0.000115973
C9orf43	0	7	7	295799	23.66	0.000385309	5.31022e-07	1.46762e-06	0.0648931	7.27839e-05	0.000240876
TCEB3B	0	6	6	153124	39.18	0.000458692	5.31998e-08	1.09925e-06	0.0770006	8.51461e-06	0.000183554
PTPN18	6	0	6	281287	21.33	0.000462481	1.62214e-09	1.7113e-06	0.0773845	3.11935e-07	0.000278213
RNF183	0	5	5	51677	96.75	0.000471946	3.22748e-09	4.03852e-07	0.0787127	6.00475e-07	7.17686e-05
ZNF804A	0	6	6	260245	23.06	0.000568286	5.8516e-08	1.77179e-06	0.0944747	9.30765e-06	0.000287142
SETBP1	1	9	10	788444	12.68	0.000586234	5.678e-07	5.13297e-06	0.0971452	7.76184e-05	0.000784964
CCIN	0	6	6	106845	56.16	0.00059824	1.04167e-07	1.10056e-06	0.0988169	1.58827e-05	0.000183554
ABCA13	0	13	13	1644503	7.91	0.000600218	4.17282e-06	4.86459e-06	0.0988269	0.000490982	0.000750603
IFNA10	0	4	4	45287	88.33	0.00069048	5.21748e-09	3.69118e-07	0.113327	9.60315e-07	6.62817e-05
IFT74	0	7	7	420967	16.63	0.000759508	1.01878e-07	3.5803e-06	0.12426	1.56262e-05	0.000565995
GPR35	0	4	4	149457	26.76	0.000875959	4.92866e-09	2.15726e-06	0.142859	9.13681e-07	0.000346345
OR1J2	4	0	4	52742	75.84	0.000901217	7.54482e-09	4.99495e-07	0.146515	1.35955e-06	8.81575e-05
OR1N2	0	4	4	61444	65.1	0.00100158	8.6597e-09	8.30491e-07	0.16232	1.54135e-06	0.000142667
CCR5	2	3	5	102611	48.73	0.00101378	1.99525e-06	1.45623e-06	0.16378	0.000248976	0.000239771
PPP1R1B	0	6	6	150258	39.93	0.00102186	8.67337e-09	2.6424e-06	0.164057	1.54135e-06	0.000422916
CBX4	5	0	5	161102	31.04	0.00102003	5.4618e-09	2.99495e-06	0.164057	9.98153e-07	0.000477857
GGT1	0	9	9	425255	21.16	0.00102632	1.8168e-06	7.7443e-06	0.164262	0.000228367	0.00115017
NEB	0	23	23	3839922	5.99	0.0010698	8.40483e-05	6.47871e-06	0.170691	0.00715953	0.00097343
SEC16A	0	12	12	838880	14.3	0.00113472	1.1428e-07	1.30307e-05	0.18049	1.73733e-05	0.00184491
PIK3C2G	0	8	8	609333	13.13	0.00118705	2.23009e-06	8.35436e-06	0.188233	0.00027694	0.00123014
DOK3	5	0	5	169583	29.48	0.0012143	8.24704e-09	3.8499e-06	0.191964	1.4809e-06	0.000606754
C6orf132	4	2	6	259849	23.09	0.00122036	1.73288e-07	5.24111e-06	0.192331	2.58858e-05	0.00079913
LCN12	0	6	6	147282	40.74	0.00128103	1.21422e-08	3.57473e-06	0.201278	2.10694e-06	0.000565995
CYP4B1	5	1	6	284981	21.05	0.00134022	1.85218e-07	5.55107e-06	0.209938	2.72726e-05	0.000841412
KRT24	5	0	5	176078	28.4	0.00137872	1.16837e-08	3.95576e-06	0.215315	2.05506e-06	0.00062112
OR5K1	0	4	4	59077	67.71	0.00152801	3.26157e-07	1.01722e-06	0.237192	4.66911e-05	0.000171318
DYSF	8	4	12	1444404	8.31	0.00152404	7.20371e-06	1.54174e-05	0.237192	0.000814145	0.00216025
EXOSC3	0	6	6	236215	25.4	0.00154896	2.56556e-06	7.3804e-06	0.239722	0.000315558	0.00109954
FAT2	0	9	9	1095585	8.21	0.00156096	6.97892e-08	1.22514e-05	0.240855	1.09654e-05	0.00175386
PNPLA7	3	10	13	882827	14.73	0.00164254	2.44342e-06	2.41985e-05	0.252687	0.000301976	0.00325612
C14orf180	4	1	5	107772	46.39	0.00168177	3.19587e-07	3.98474e-06	0.257952	4.5878e-05	0.000622295
IDH1	0	5	5	200521	24.94	0.00168866	1.52854e-08	5.10403e-06	0.25824	2.60928e-06	0.000782861
NME8	0	5	5	253915	19.69	0.00172303	1.46785e-08	6.0468e-06	0.262716	2.53e-06	0.000913865
WDR73	5	0	5	189212	26.43	0.001755	1.59325e-08	5.37681e-06	0.266802	2.70097e-06	0.000817402
RBM11	0	5	5	102694	48.69	0.00177006	3.90606e-06	3.52236e-06	0.2683	0.000462764	0.000560272
IFNA14	0	4	4	43124	92.76	0.00178328	4.26528e-07	9.2235e-07	0.26951	5.94096e-05	0.000157398
CTU2	5	1	6	278365	21.55	0.00178958	2.26683e-07	9.18465e-06	0.269672	3.3001e-05	0.00134472
SLC10A2	0	5	5	132587	37.71	0.00184013	3.71412e-07	4.13464e-06	0.276481	5.27303e-05	0.000641815
KIF20B	6	1	7	542092	12.91	0.00188726	2.47472e-07	1.14326e-05	0.282739	3.5926e-05	0.00164868
OR13C4	0	4	4	53592	74.64	0.00202115	4.40493e-07	1.6407e-06	0.300178	6.10248e-05	0.00026758
OR2T3	0	4	4	55992	71.44	0.00202076	4.31057e-07	1.79511e-06	0.300178	5.98785e-05	0.000289103
L3HYPDH	0	5	5	191641	26.09	0.002012	1.47571e-08	8.10998e-06	0.300178	2.53507e-06	0.00120102
PKD1	0	14	14	1009583	13.87	0.00210178	3.1566e-05	3.56602e-05	0.311257	0.00303504	0.0045716
ADCY6	0	8	8	491508	16.28	0.00213675	2.75689e-07	1.82327e-05	0.315528	3.9798e-05	0.00249905
PCDHB5	0	5	5	154144	32.44	0.00218254	4.24212e-07	7.04501e-06	0.32137	5.92472e-05	0.00105544
MUC17	0	10	10	963760	10.38	0.00219648	3.24811e-05	2.93819e-05	0.3225	0.00311142	0.00388263
LRRC56	0	4	4	231700	17.26	0.00221727	1.52903e-08	8.85456e-06	0.324628	2.60928e-06	0.00130008
THAP11	4	0	4	74014	54.04	0.00225947	2.44067e-08	3.96516e-06	0.32987	4.04445e-06	0.00062112
GBGT1	0	5	5	159370	31.37	0.00239718	2.69391e-08	7.38206e-06	0.348985	4.44979e-06	0.00109954
LILRA3	1	5	6	202670	29.6	0.00242186	4.47125e-05	9.30968e-06	0.351586	0.00416692	0.00135916
CMTM6	0	4	4	76753	52.12	0.00246778	3.2052e-08	4.05553e-06	0.357246	5.24391e-06	0.000631437
ADAMTSL1	0	10	10	984007	10.16	0.00251422	3.47378e-06	3.24135e-05	0.36295	0.000418282	0.00421604
SMPD4	0	5	5	517071	9.67	0.002647	8.44569e-09	1.59962e-05	0.38105	1.51131e-06	0.00223058
PCK2	0	7	7	281625	24.86	0.00280007	7.90065e-07	1.62299e-05	0.401962	0.00010631	0.00225452
ZCCHC4	0	5	5	259934	19.24	0.00299858	3.36069e-08	1.24839e-05	0.429263	5.48091e-06	0.00177237
CTSH	0	5	5	289908	17.25	0.00332905	3.03183e-08	1.7506e-05	0.475252	4.97606e-06	0.00242524
PRKACG	0	4	4	74351	53.8	0.00340259	4.83003e-08	6.34092e-06	0.484409	7.80315e-06	0.000955514
GOLGA2	6	1	7	577633	12.12	0.00341663	3.97093e-07	3.3035e-05	0.485067	5.60674e-05	0.0042669
ZNF708	0	5	5	171518	29.15	0.00363647	9.77691e-07	1.05044e-05	0.51486	0.000130197	0.00152342
HLA-DQA1	4	0	4	89123	44.88	0.00368721	5.99621e-08	5.09842e-06	0.520613	9.50833e-06	0.000782861
PCDHB2	2	3	5	148009	33.78	0.00373655	9.32599e-06	1.51042e-05	0.52473	0.00103583	0.00212681
SLC41A3	5	1	6	342219	17.53	0.00373673	7.62583e-07	2.46672e-05	0.52473	0.000103151	0.00331054
BTN2A2	0	6	6	236483	25.37	0.00377715	9.0595e-05	1.80089e-05	0.528965	0.00761648	0.00247495
OR7G1	0	4	4	57829	69.17	0.00381914	1.28643e-06	4.82121e-06	0.533397	0.000167841	0.000746143
ALLC	5	0	5	242159	20.65	0.00394089	4.89697e-08	1.89174e-05	0.548913	7.88657e-06	0.00257918
KRT85	0	6	6	238149	25.19	0.00401486	5.74085e-08	2.18173e-05	0.557709	9.15976e-06	0.00295112
PYHIN1	0	5	5	202454	24.7	0.0042414	1.16573e-06	1.54256e-05	0.587594	0.00015365	0.00216025
KRTAP19-5	0	3	3	23637	126.92	0.00426891	7.41572e-08	1.78045e-06	0.58982	1.15831e-05	0.00028764
PRAMEF12	0	5	5	126567	39.5	0.00429651	1.61988e-06	1.23967e-05	0.592046	0.000207668	0.00176974
HOXA1	4	0	4	96504	41.45	0.00453259	7.41699e-08	1.04926e-05	0.622911	1.15831e-05	0.00152342
MUC6	0	11	11	828223	13.28	0.00483833	0.000117755	0.000103273	0.66316	0.00955686	0.012212
DLX6	4	0	4	99381	40.25	0.00488895	7.90923e-08	1.14527e-05	0.66832	1.23145e-05	0.00164868
PRH2	0	4	4	87480	45.72	0.00509252	1.66311e-06	8.16532e-06	0.694308	0.000210956	0.00120575
TPRX1	4	0	4	102535	39.01	0.00529705	9.51847e-08	1.39471e-05	0.720287	1.46431e-05	0.00196926
BTNL2	2	3	5	130688	38.26	0.00537618	2.14186e-05	1.7574e-05	0.729123	0.0021392	0.00242813
FAM86B1	0	4	4	235862	16.96	0.00559093	6.45352e-08	3.17379e-05	0.755321	1.01709e-05	0.00414087
KDM1B	0	6	6	447416	13.41	0.00559866	1.14357e-06	4.73822e-05	0.755321	0.000151504	0.00595582
PDIA2	1	5	6	156586	38.32	0.00586496	2.64252e-05	2.78402e-05	0.789181	0.00259895	0.00369787
CMA1	0	4	4	108563	36.84	0.00589859	1.83394e-05	1.24738e-05	0.789584	0.00187156	0.00177237
PRRC2B	0	8	8	904172	8.85	0.00589239	5.41192e-06	8.40945e-05	0.789584	0.000626761	0.0101259
ALAD	0	5	5	213564	23.41	0.00605816	1.03765e-07	3.10316e-05	0.808842	1.58683e-05	0.00406933
CABLES1	5	0	5	283854	17.61	0.00652495	8.19639e-08	4.32749e-05	0.868914	1.27232e-05	0.00549314
OR2T27	0	3	3	53424	56.15	0.00662164	1.38229e-07	1.05235e-05	0.879517	2.08909e-05	0.00152342
FRG1	0	5	5	206889	24.17	0.00664788	2.64521e-06	3.12884e-05	0.880733	0.000323041	0.00409259
ATF1	0	4	4	125882	31.78	0.00678617	1.45351e-07	2.02367e-05	0.896748	2.19029e-05	0.00274453
IL17RC	0	7	7	335593	20.86	0.00689169	2.19348e-06	6.29668e-05	0.908363	0.000273051	0.00772633
TRPM1	0	8	8	726856	11.01	0.00715819	1.60117e-05	0.000106253	0.941083	0.0016704	0.0124818
C6orf223	0	5	5	97048	51.52	0.00727201	3.34531e-05	2.21513e-05	0.953614	0.00318088	0.00298845
MAP1A	0	7	7	574298	12.19	0.00730059	1.54263e-06	8.92381e-05	0.954932	0.000198753	0.0106705
ZNF254	0	5	5	215758	23.17	0.00747012	2.72842e-06	3.46362e-05	0.974633	0.000332416	0.00446253
FRG2B	0	4	4	100872	39.65	0.00767802	1.88151e-07	1.60143e-05	0.999228	2.76254e-05	0.00223058
PRM1	0	3	3	28662	104.67	0.0124497	4.22192e-07	1.1675e-05	1	5.91252e-05	0.001676
OR2C1	2	2	4	57306	69.8	0.00929432	5.03441e-06	1.79889e-05	1	0.000584354	0.00247495
VN1R2	0	4	4	76705	52.15	0.00864361	3.53236e-05	1.87675e-05	1	0.00334025	0.00256553
GJB2	2	2	4	57512	69.55	0.0105521	4.82246e-05	1.95696e-05	1	0.00445395	0.00266105
OR3A1	0	3	3	52940	56.67	0.0167269	9.50905e-06	2.56214e-05	1	0.00105389	0.00342968
AVEN	4	0	4	120983	33.06	0.00805278	1.83224e-07	2.57741e-05	1	2.70562e-05	0.00344118
DEFB132	3	0	3	44183	67.9	0.0181424	7.80304e-07	2.63874e-05	1	0.000105272	0.00351396
OR5F1	0	3	3	52262	57.4	0.0220523	1.5306e-05	2.92211e-05	1	0.00160654	0.00387131
HYI	0	4	4	112164	35.66	0.00924898	3.63214e-06	3.05717e-05	1	0.000434306	0.00402952
TMEM217	0	4	4	113477	35.25	0.00892832	2.22426e-07	3.07341e-05	1	3.2473e-05	0.00404059
TSACC	0	4	4	89698	44.59	0.011823	6.14823e-06	3.24776e-05	1	0.000704123	0.00421604
OR52E4	0	2	2	55636	35.95	0.0257818	1.14886e-06	3.25748e-05	1	0.000151815	0.00421803
SLFN13	0	5	5	194505	25.71	0.00797693	3.75486e-06	3.54951e-05	1	0.000446906	0.00456179
ALDH1B1	0	4	4	114090	35.06	0.0103496	2.74668e-07	3.60446e-05	1	3.9762e-05	0.00460941
SH2B3	1	4	5	174152	28.71	0.00790763	0.000180411	4.13217e-05	1	0.0137227	0.00527118
OR2T35	3	0	3	52884	56.73	0.0249528	1.31417e-06	4.15763e-05	1	0.000171029	0.00529056
TAAR2	0	3	3	69591	43.11	0.0271449	2.15757e-05	4.48959e-05	1	0.00215072	0.00568491
LIPN	0	4	4	166658	24	0.012753	3.91498e-07	4.60245e-05	1	5.54292e-05	0.00581352
RANGRF	0	3	3	79314	37.82	0.0141573	4.17921e-07	4.63823e-05	1	5.86866e-05	0.0058444
ADAT3	0	3	3	74069	40.5	0.0150018	4.08612e-07	4.90749e-05	1	5.75362e-05	0.00615358
HLA-E	0	4	4	128385	31.16	0.0154526	4.96714e-07	5.10583e-05	1	6.84456e-05	0.00638675
OR52E2	0	3	3	54768	54.78	0.0275134	1.59147e-06	5.33861e-05	1	0.000204534	0.00666176
MC5R	0	4	4	65540	61.03	0.0197251	1.68177e-05	5.49346e-05	1	0.0017439	0.00683843
MPEG1	0	4	4	132360	30.22	0.0143259	4.76118e-07	5.56497e-05	1	6.57835e-05	0.00691075
OR5H14	0	3	3	59351	50.55	0.0350303	2.48747e-06	5.66126e-05	1	0.000306685	0.00701343
NADK	5	0	5	301132	16.6	0.00784255	9.29009e-08	5.89613e-05	1	1.43345e-05	0.00728688
OR52I1	0	3	3	66304	45.25	0.0299917	1.80723e-06	5.94718e-05	1	0.00022772	0.00733239
OR8H1	0	3	3	57724	51.97	0.0303812	1.8923e-06	6.08037e-05	1	0.000236702	0.00747871
DDIT4L	3	0	3	58317	51.44	0.0295767	1.71691e-06	7.04698e-05	1	0.000216869	0.00862644
FAM83A	0	4	4	191750	20.86	0.0123667	2.89768e-07	7.21392e-05	1	4.17136e-05	0.00880987
PTPN14	0	5	5	587766	8.51	0.00844817	6.02209e-08	7.39405e-05	1	9.52008e-06	0.00900851
PSG6	0	5	5	253767	19.7	0.0120792	6.53718e-06	7.5161e-05	1	0.00074207	0.00913561
TTF1	0	5	5	331001	15.11	0.0097391	1.76909e-07	7.57701e-05	1	2.61988e-05	0.00918798
OR5D18	0	3	3	55275	54.27	0.0373741	2.75279e-06	8.10128e-05	1	0.000334594	0.00980064
CYP39A1	0	5	5	224220	22.3	0.0155567	0.000553985	8.34281e-05	1	0.0350309	0.0100692
RNASEL	0	5	5	215574	23.19	0.0158133	9.5867e-05	8.55122e-05	1	0.00798159	0.0102726
CCDC171	0	6	6	543358	11.04	0.00866088	2.57227e-06	8.79446e-05	1	0.000315629	0.0105403
RIC3	0	4	4	163210	24.51	0.0172401	6.15589e-07	9.034e-05	1	8.39286e-05	0.0107772
IGLL5	0	3	3	80833	37.11	0.0257865	1.27332e-06	9.06106e-05	1	0.000166553	0.0107845
GAA	5	1	6	429117	13.98	0.00923916	1.666e-06	9.12542e-05	1	0.000210956	0.0108361
FAM53A	0	6	6	191923	31.26	0.0135694	0.000563608	0.000103315	1	0.0354653	0.012212
RNF175	0	4	4	174472	22.93	0.0182472	6.67359e-07	0.000104362	1	9.07468e-05	0.0123076
CBY3	0	3	3	56797	52.82	0.0350445	2.97892e-05	0.000106324	1	0.0029076	0.0124818
GSTM5	0	4	4	175746	22.76	0.0183041	9.92853e-06	0.000107654	1	0.00109802	0.0126092
ZNF563	0	5	5	146469	34.14	0.0186829	0.000123594	0.000109977	1	0.0099369	0.0128521
OR3A2	0	3	3	60019	49.98	0.0433509	3.55756e-06	0.000111335	1	0.000427372	0.0129814
ADAMTS16	0	8	8	521319	15.35	0.00833108	2.91712e-06	0.000118019	1	0.000352904	0.0137296
FCN2	0	5	5	198347	25.21	0.0174815	1.04459e-05	0.000118838	1	0.0011503	0.0137938
EXD3	0	9	9	588519	15.29	0.00808217	8.71351e-08	0.000120645	1	1.34853e-05	0.013972
HLA-B	0	4	4	150153	26.64	0.0222451	8.35502e-07	0.000122442	1	0.000112131	0.0141167
ESPNL	0	6	6	281068	21.35	0.0121999	6.33064e-06	0.000122256	1	0.000723405	0.0141167
KRTAP4-7	1	2	3	42237	71.03	0.0435768	5.13759e-05	0.000124356	1	0.00468621	0.0143054
ZNF785	0	3	3	123694	24.25	0.0248282	9.19152e-07	0.000125882	1	0.000122719	0.0144487
FAM71E2	0	5	5	276477	18.08	0.0153444	3.62915e-07	0.000128804	1	5.16662e-05	0.0147185
OR4A47	0	3	3	58409	51.36	0.0544675	7.6695e-05	0.000128568	1	0.00659759	0.0147185
KRTAP21-2	0	2	2	23831	83.92	0.108571	1.95421e-05	0.000133781	1	0.00198252	0.0152534
CYP2B6	0	5	5	225591	22.16	0.0195194	1.21412e-05	0.000140086	1	0.00132006	0.015937
TET2	0	7	7	529767	13.21	0.0105784	0.000276555	0.000141343	1	0.0196587	0.0160447
TMEM52	3	0	3	68910	43.54	0.0393028	2.61069e-06	0.000143115	1	0.000319583	0.01621
ZIC5	3	1	4	131820	30.34	0.0241346	1.45271e-05	0.000144708	1	0.00153415	0.0163545
STEAP2	0	4	4	186946	21.4	0.0253102	1.19984e-06	0.000145545	1	0.000157742	0.0164132
TAS2R8	1	2	3	54433	55.11	0.0517468	0.000501026	0.0001492	1	0.03252	0.0167886
HLA-DQA2	0	3	3	87811	34.16	0.0499551	4.41885e-06	0.000155084	1	0.000517568	0.0173819
DIRC1	0	2	2	31479	63.53	0.111896	2.05225e-05	0.000155331	1	0.00207382	0.0173819
OR51T1	2	1	3	58406	51.36	0.0545961	7.53252e-05	0.000155485	1	0.00653529	0.0173819
TMEM255B	0	6	6	249398	24.06	0.0158887	9.87346e-05	0.000162895	1	0.00818068	0.0181709
PDE4DIP	0	10	10	1554099	6.43	0.0108458	1.18846e-05	0.000167896	1	0.00129764	0.0186883
UNC79	0	10	10	1201105	8.33	0.00801375	0.000104288	0.000173426	1	0.00859001	0.0192622
IRF5	4	0	4	197883	20.21	0.0262781	1.07769e-06	0.00017793	1	0.000143144	0.01972
MYH7B	0	7	7	846671	8.27	0.0137963	1.65275e-06	0.000179248	1	0.000210832	0.0198234
RPL3L	0	6	6	223279	26.87	0.0185779	1.23111e-05	0.00017967	1	0.00133012	0.0198276
OR2G2	0	2	2	52989	37.74	0.0526563	4.21876e-06	0.000185503	1	0.000495258	0.0204275
GPRC6A	1	4	5	207718	24.07	0.0259856	0.00127464	0.000185983	1	0.0684981	0.0204367
ZBP1	0	5	5	231748	21.58	0.0222658	1.48162e-05	0.000186644	1	0.00156148	0.0204658
RBM12	4	0	4	204141	19.59	0.0282204	1.34976e-06	0.000197861	1	0.000175217	0.0216496
ACTBL2	0	3	3	78854	38.04	0.0504967	5.93805e-05	0.000198876	1	0.00531291	0.0217146
C14orf79	0	4	4	178415	22.42	0.0299785	1.39061e-06	0.000199719	1	0.000180066	0.0217605
OR5H15	1	2	3	52629	57	0.0586267	0.000623316	0.000201588	1	0.0383357	0.0219178
TJAP1	0	5	5	233365	21.43	0.0242664	1.74916e-05	0.000202237	1	0.0017993	0.0219421
BRI3BP	3	0	3	77977	38.47	0.0482723	3.65828e-06	0.000203849	1	0.000436419	0.0220706
EGFL7	0	6	6	189521	31.66	0.0229674	1.85988e-05	0.000205026	1	0.00189428	0.0221514
RFPL1	3	0	3	86878	34.53	0.0575663	5.64118e-06	0.000210044	1	0.000648937	0.0226461
HELB	4	1	5	318275	15.71	0.0217401	1.23448e-05	0.000211301	1	0.00133097	0.0227341
HSD17B3	0	5	5	280203	17.84	0.0242954	1.62316e-05	0.000213437	1	0.00168992	0.022916
LMOD3	2	2	4	140457	28.48	0.0468754	0.00047474	0.000214249	1	0.0311671	0.0229554
C21orf58	4	0	4	206423	19.38	0.0289449	1.22166e-06	0.00021648	1	0.000160203	0.0231462
PLIN2	0	4	4	176745	22.63	0.0418348	4.48128e-05	0.000221752	1	0.00416872	0.0236608
ZSCAN32	2	3	5	235228	21.26	0.0292891	0.00137924	0.000240302	1	0.0729032	0.0255872
PCDHB10	2	2	4	158736	25.2	0.0356042	3.22404e-05	0.000246819	1	0.00309412	0.026227
PTPRQ	4	4	8	830087	9.64	0.012838	0.000370833	0.000247997	1	0.0251795	0.0262952
OR2T11	1	2	3	59549	50.38	0.0608553	0.000636854	0.000248482	1	0.0389006	0.0262952
GGTLC1	0	4	4	98411	40.65	0.0441036	5.5042e-05	0.00025164	1	0.00495917	0.0265748
DRD4	0	3	3	76448	39.24	0.0523475	4.95123e-05	0.000253943	1	0.00454843	0.0267632
RIN3	4	2	6	346855	17.3	0.0195306	1.19528e-05	0.000257968	1	0.00130233	0.027132
TDG	4	0	4	215640	18.55	0.0319584	1.64245e-06	0.000262561	1	0.000210038	0.0275587
POM121L2	0	4	4	193543	20.67	0.0373646	2.32894e-06	0.000268494	1	0.00028852	0.0281242
PKHD1	0	8	8	1567713	5.1	0.0130223	0.000684162	0.000273727	1	0.0413353	0.0286142
OR2Y1	0	3	3	58838	50.99	0.065156	7.77671e-06	0.000283632	1	0.00087316	0.0295896
ARSG	0	6	6	476530	12.59	0.0200177	7.93061e-06	0.000287791	1	0.000886576	0.0299024
ZNF812	1	3	4	154251	25.93	0.0456799	0.000464933	0.000287385	1	0.0306013	0.0299024
PCDHB1	0	3	3	141766	21.16	0.0444319	2.79342e-06	0.000290198	1	0.000338733	0.0300918
AVPR1A	0	3	3	87508	34.28	0.0606555	5.47282e-06	0.00030045	1	0.000630978	0.0310923
OR51Q1	0	3	3	59744	50.21	0.0653954	0.000104342	0.000303808	1	0.00859001	0.0313769
FAM90A1	2	2	4	150835	26.52	0.0395928	0.000306926	0.000314982	1	0.0214915	0.0324659
NTN5	0	4	4	186749	21.42	0.0377987	3.26735e-05	0.000320879	1	0.00311827	0.0330076
INVS	0	5	5	449326	11.13	0.0249687	7.1022e-07	0.00032715	1	9.63208e-05	0.033486
BEAN1	0	3	3	135306	22.17	0.050501	4.86039e-05	0.000327478	1	0.00448095	0.033486
TRIM40	0	3	3	91247	32.88	0.0842388	0.00015749	0.000326703	1	0.0122714	0.033486
ATP1A4	0	7	7	514037	13.62	0.0200459	0.000140792	0.000337548	1	0.0111801	0.0344472
RP1L1	5	2	7	597067	11.72	0.0175018	5.52717e-05	0.000341205	1	0.00497117	0.0347517
ZNF664	0	3	3	104224	28.78	0.0678242	7.25707e-06	0.000349974	1	0.000818381	0.0355152
PGLYRP3	0	4	4	171854	23.28	0.0533841	6.96387e-05	0.000350769	1	0.00608443	0.0355152
MET	0	6	6	496310	12.09	0.0236603	0.00012041	0.000350365	1	0.00972641	0.0355152
UTP20	0	8	8	1187824	6.74	0.0184469	3.82571e-06	0.00035389	1	0.00045429	0.0357609
PCM1	0	6	6	667829	8.98	0.0237237	8.94855e-05	0.000357539	1	0.00757262	0.036059
CYLC1	0	3	3	138001	21.74	0.0866349	1.22348e-05	0.00036651	1	0.00132465	0.0368915
KIAA1919	0	3	3	144190	20.81	0.052254	3.97432e-06	0.000367301	1	0.000469772	0.0368991
FOXD4L1	1	2	3	87778	34.18	0.0633194	7.55615e-05	0.000368206	1	0.00653538	0.036918
ZIM3	0	3	3	151708	19.77	0.0584504	4.99368e-06	0.000380314	1	0.000581684	0.038058
CWC22	0	4	4	336219	11.9	0.038456	1.86234e-06	0.000382912	1	0.000233523	0.0382437
UGT2B11	0	4	4	184142	21.72	0.0561574	9.00133e-05	0.000384279	1	0.0076048	0.038306
UBAC1	4	0	4	233451	17.13	0.0381674	1.65745e-06	0.000385338	1	0.000210909	0.0383374
DCTPP1	0	3	3	78186	38.37	0.0696654	7.90924e-06	0.00038783	1	0.00088611	0.038511
ATP10B	0	4	4	613324	6.52	0.0258228	6.72723e-06	0.000392894	1	0.000761966	0.0389389
COLEC12	0	5	5	279619	17.88	0.036878	0.000282085	0.000416021	1	0.0199691	0.0411517
SBSN	0	4	4	148604	26.92	0.0562012	7.58335e-05	0.000428279	1	0.00653538	0.0422831
SERPINA10	0	4	4	146123	27.37	0.0567915	0.00337985	0.000430944	1	0.144311	0.0424649
TBC1D29	0	4	4	197643	20.24	0.0519366	6.10218e-05	0.000442537	1	0.00544086	0.0434412
ILK	0	4	4	197588	20.24	0.0500971	6.33627e-05	0.000441914	1	0.00561075	0.0434412
MRGPRX4	0	3	3	69285	43.3	0.0861104	0.00016558	0.00045057	1	0.0127173	0.0441456
GCM2	0	3	3	164417	18.25	0.0558479	4.10081e-06	0.000460816	1	0.000483614	0.0449784
HLA-A	3	1	4	178298	22.43	0.0501964	5.07732e-05	0.000460555	1	0.00463945	0.0449784
OR4C46	0	2	2	52005	38.46	0.173615	5.19787e-05	0.000466824	1	0.00472447	0.0454787
DSPP	4	0	4	258832	15.45	0.0478509	3.18718e-06	0.000479049	1	0.00038467	0.0464939
GRIN3B	3	1	4	192649	20.76	0.048979	3.41918e-05	0.000478949	1	0.00324514	0.0464939
OBSCN	0	22	22	3293834	6.68	0.0267791	0.00303804	0.00049382	1	0.133513	0.0478374
PCLO	0	10	10	1186599	8.43	0.0161695	0.002623	0.000500447	1	0.119367	0.0483885
OR52K2	0	3	3	59752	50.21	0.0968832	0.00149841	0.000504838	1	0.0780808	0.0487216
MAGI1	3	4	7	828149	8.45	0.0242317	6.88623e-05	0.000520109	1	0.00603552	0.0501016
KRT3	3	2	5	258240	19.36	0.0429678	0.000388232	0.000522617	1	0.02612	0.0502493
FAM184B	0	6	6	451037	13.3	0.0308364	2.14153e-05	0.000533335	1	0.0021392	0.0511843
SCN7A	0	5	5	482442	10.36	0.0397652	0.000263803	0.000542134	1	0.0189067	0.051932
THSD1	0	4	4	198828	20.12	0.0595081	7.56057e-05	0.00054544	1	0.00653538	0.0521517
TRIM38	0	3	3	149846	20.02	0.0755057	0.000111854	0.000556122	1	0.00909226	0.0530746
GCC2	0	6	6	565857	10.6	0.0332751	2.4105e-05	0.000576859	1	0.0023844	0.054952
FANK1	0	5	5	286871	17.43	0.0455588	0.000446462	0.000592899	1	0.0295744	0.0563757
PCDH12	2	3	5	266002	18.8	0.0475388	0.00049678	0.000602435	1	0.0323667	0.0571769
MAML2	0	5	5	285862	17.49	0.0493768	0.000560811	0.000616655	1	0.0353324	0.058419
BAAT	0	3	3	129445	23.18	0.106175	1.8191e-05	0.000623708	1	0.0018601	0.0589788
SLC7A13	0	3	3	111593	26.88	0.117301	0.000299232	0.0006416	1	0.0210099	0.0605596
EIF2AK4	6	0	6	880035	6.82	0.0336212	5.08965e-07	0.000680988	1	6.99467e-05	0.0641598
OR2T2	1	2	3	59024	50.83	0.111075	0.00191724	0.000693621	1	0.095836	0.0652308
MUC4	6	3	9	1348440	6.67	0.0339849	4.04634e-05	0.000697271	1	0.0037984	0.0654546
PPIL1	0	3	3	108100	27.75	0.0906604	1.25708e-05	0.000701164	1	0.00134968	0.0657003
PEX10	0	3	3	157573	19.04	0.0739764	6.36217e-06	0.000704269	1	0.0007254	0.0658716
DND1	0	3	3	94977	31.59	0.0927656	1.27125e-05	0.000710616	1	0.00136207	0.0663447
MOGS	1	4	5	180218	27.74	0.060657	0.000809512	0.000725263	1	0.0473005	0.0675897
SIGLEC12	0	4	4	231181	17.3	0.0652942	5.91479e-06	0.000729485	1	0.000678897	0.0678605
ERMP1	0	4	4	464736	8.61	0.0491166	3.5077e-05	0.000758466	1	0.00332303	0.0704294
TARBP1	0	6	6	563702	10.64	0.0380945	3.06851e-05	0.000774323	1	0.00297253	0.0717725
ANO7	0	8	8	561043	14.26	0.0325663	1.66762e-05	0.000781136	1	0.00173271	0.072274
ZNF106	0	6	6	587403	10.21	0.0389249	2.90639e-05	0.000796065	1	0.0028476	0.0735233
CDC27	2	3	5	400782	12.48	0.0520243	5.90849e-05	0.0008356	1	0.00529565	0.0770367
PRICKLE4	3	1	4	234326	17.07	0.0684853	7.68114e-05	0.000840358	1	0.00659759	0.0773369
RPL14	3	0	3	120007	25	0.0953161	1.33263e-05	0.000860996	1	0.00141605	0.079095
PADI4	0	6	6	394686	15.2	0.0455979	0.000390994	0.000871375	1	0.0262715	0.079906
VSIG8	0	5	5	308424	16.21	0.0549256	5.9631e-05	0.000881967	1	0.00532607	0.0807337
GPR142	0	4	4	139382	28.7	0.0877189	0.000179999	0.000884586	1	0.0137225	0.0808299
ZFR2	0	4	4	477209	8.38	0.0530783	1.55173e-05	0.000887263	1	0.00162211	0.080931
KAT6B	5	0	5	557938	8.96	0.0466405	1.53046e-06	0.000914147	1	0.000197679	0.083089
PEX6	0	6	6	357134	16.8	0.0501362	0.000604864	0.000913855	1	0.0374666	0.083089
OR5K2	0	2	2	56229	35.57	0.267891	0.00150351	0.00091645	1	0.0782675	0.0831517
HPSE	0	4	4	239573	16.7	0.0792821	0.000971223	0.000923863	1	0.0545834	0.083677
GNRHR	0	3	3	104911	28.6	0.12706	0.00234553	0.000927501	1	0.111102	0.0838591
NFE2L3	0	3	3	146815	20.43	0.118223	1.98075e-05	0.000938259	1	0.0020055	0.0846832
THNSL1	0	3	3	150281	19.96	0.115649	2.07538e-05	0.000941181	1	0.00209208	0.0847985
OR1E1	0	2	2	56739	35.25	0.251686	0.000124323	0.000977239	1	0.00997994	0.0878935
CKM	0	3	3	174198	17.22	0.0948273	1.04808e-05	0.000980753	1	0.00115169	0.0880559
CAPZA3	0	2	2	54748	36.53	0.270025	0.000150051	0.000992672	1	0.0118061	0.088971
SPRR2E	0	2	2	30647	65.26	0.21331	8.87663e-05	0.000996002	1	0.0075365	0.0891145
CDHR2	0	7	7	644399	10.86	0.0426445	2.10825e-05	0.00100393	1	0.00211795	0.0896682
ZNF610	0	3	3	161352	18.59	0.141876	3.04315e-05	0.00104741	1	0.00295909	0.0933901
PILRB	4	0	4	309535	12.92	0.0698547	5.00012e-06	0.00105575	1	0.000581684	0.0939706
LY6D	0	2	2	57292	34.91	0.200815	0.000716076	0.00106045	1	0.0428117	0.0942264
GNAT3	0	3	3	136841	21.92	0.146458	0.000461511	0.00107418	1	0.0304149	0.0952825
KIF13A	0	7	7	914808	7.65	0.0389083	0.000163634	0.00108398	1	0.0125866	0.0959862
ZNF598	4	0	4	310162	12.9	0.0701471	3.5685e-06	0.00109153	1	0.000427688	0.0963234
SPATA31D1	0	5	5	322984	15.48	0.0681456	0.00467535	0.00108969	1	0.181029	0.0963234
WNT10A	0	4	4	124546	32.12	0.111501	0.00213521	0.0011092	1	0.103131	0.0977157
MDFIC	0	3	3	132804	22.59	0.107908	0.00146112	0.00111175	1	0.0765247	0.0977732
ZFYVE21	0	3	3	171787	17.46	0.0937958	9.30824e-06	0.00113549	1	0.00103583	0.0996912
CADM1	3	1	4	321629	12.44	0.0708995	7.57638e-05	0.00113982	1	0.00653538	0.0999008
KDM4E	0	3	3	94741	31.67	0.130828	0.00240872	0.00114353	1	0.112851	0.100056
SFT2D1	0	3	3	147060	20.4	0.129131	2.52918e-05	0.00116779	1	0.00249701	0.102005
GAL3ST2	0	3	3	126767	23.67	0.114951	0.000206786	0.00117101	1	0.0154225	0.102114
SLC36A3	0	4	4	231910	17.25	0.0997557	0.000231405	0.00117306	1	0.0169399	0.102119
GALNT11	0	4	4	339011	11.8	0.0746069	5.43559e-06	0.00120979	1	0.000628091	0.104994
HYAL4	0	3	3	136904	21.91	0.162932	0.000558833	0.00121015	1	0.0352806	0.104994
OR13C9	0	2	2	53592	37.32	0.283252	0.000173434	0.00124256	1	0.0132613	0.107444
HSPA6	0	3	3	124744	24.05	0.128208	0.00183203	0.00124224	1	0.0924734	0.107444
ALOXE3	0	5	5	397214	12.59	0.0652535	6.79492e-05	0.00125187	1	0.00597747	0.108068
S100A10	0	2	2	48291	41.42	0.260254	0.000136677	0.00127635	1	0.0109051	0.109997
DLEC1	6	1	7	1128829	6.2	0.0474091	1.02049e-05	0.00129023	1	0.00112617	0.111007
OR9G4	0	2	2	55160	36.26	0.284517	0.000172542	0.00129744	1	0.0132127	0.111256
CLCF1	0	3	3	110601	27.12	0.126345	0.000299923	0.00129577	1	0.0210297	0.111256
ZNF142	0	6	6	421502	14.23	0.0630916	0.000683466	0.00133494	1	0.0413353	0.114281
ADM5	0	2	2	47176	42.39	0.205166	6.84737e-05	0.00135303	1	0.00601169	0.115447
CMKLR1	0	3	3	104274	28.77	0.143373	0.00288526	0.00135194	1	0.128296	0.115447
PCDHB15	0	3	3	140376	21.37	0.12067	0.000232967	0.00139437	1	0.016993	0.118581
KIAA0355	0	5	5	403309	12.4	0.0692179	0.000728114	0.00139247	1	0.0434306	0.118581
NGF	0	3	3	66192	45.32	0.177433	6.2651e-05	0.00142189	1	0.00555728	0.120722
PRAMEF2	0	3	3	149203	20.11	0.140296	0.000382041	0.00142766	1	0.0258045	0.120815
ALS2CL	0	6	6	567751	10.57	0.0585082	4.54003e-05	0.00143608	1	0.00420819	0.121328
KLK3	0	2	2	140340	14.25	0.156832	3.05566e-05	0.00145229	1	0.00296566	0.122496
PABPC3	0	3	3	127513	23.53	0.143194	0.00248767	0.00148055	1	0.115396	0.124675
KLHDC7B	0	3	3	112927	26.57	0.133924	2.54613e-05	0.00152093	1	0.00250893	0.127868
PTGER1	0	2	2	61317	32.62	0.196498	0.000578212	0.00153673	1	0.0362515	0.128985
SOX4	0	3	3	105069	28.55	0.132706	0.000289418	0.00157422	1	0.0204321	0.131917
IGFLR1	0	3	3	114837	26.12	0.142257	0.00236346	0.00158063	1	0.111565	0.13224
GOLGA6L2	2	2	4	222696	17.96	0.109841	0.00178155	0.00163066	1	0.0903683	0.136204
RD3	0	2	2	54603	36.63	0.20992	0.000760221	0.00164207	1	0.0450475	0.136934
ERCC4	0	4	4	287136	13.93	0.0936953	0.00113153	0.00165484	1	0.0619049	0.137776
ANKRD53	0	3	3	200415	14.97	0.117805	1.50558e-05	0.00168381	1	0.0015835	0.139963
OR51A7	0	2	2	52584	38.03	0.277303	0.000163587	0.00169044	1	0.0125866	0.140062
OR5B3	0	2	2	52802	37.88	0.288113	0.00180654	0.00169014	1	0.0914558	0.140062
C1orf210	0	2	2	48585	41.16	0.276997	0.000161142	0.00170453	1	0.0124507	0.140969
GIMAP7	0	2	2	52485	38.11	0.290457	0.000180534	0.00170959	1	0.0137227	0.140969
KRT6A	0	4	4	223076	17.93	0.118606	0.000286258	0.00170807	1	0.0202367	0.140969
KRTAP13-2	0	2	2	40049	49.94	0.274402	0.000160489	0.00172516	1	0.0124376	0.142025
TGOLN2	0	3	3	146579	20.47	0.141446	2.66618e-05	0.0017386	1	0.00261723	0.142904
DEPDC5	0	7	7	998724	7.01	0.0553557	2.07844e-05	0.00177281	1	0.00209208	0.145483
RPAP1	0	6	6	557632	10.76	0.0646521	0.00371241	0.00178369	1	0.154667	0.146143
OR1L6	0	2	2	58464	34.21	0.310762	0.000214903	0.00178778	1	0.0158671	0.146246
TSC1	0	5	5	523921	9.54	0.078835	7.92747e-05	0.00185827	1	0.00678655	0.151163
C8orf44	2	0	2	52806	37.87	0.28795	0.000178719	0.00185962	1	0.0136451	0.151163
FCAMR	0	4	4	264430	15.13	0.131036	0.00247438	0.00185446	1	0.11509	0.151163
SCRIB	0	8	8	636602	12.57	0.0557986	0.000324488	0.00187014	1	0.0225072	0.151779
CLDN20	0	2	2	52260	38.27	0.291632	0.000184755	0.00187521	1	0.0140023	0.151951
FAM193B	0	4	4	290424	13.77	0.103416	1.13676e-05	0.00188437	1	0.00124382	0.152453
SRGN	0	2	2	58278	34.32	0.301589	0.000196211	0.00189829	1	0.0147835	0.153339
OR4K15	0	2	2	64266	31.12	0.333699	0.000258908	0.00192346	1	0.0186356	0.155129
INO80C	0	3	3	120706	24.85	0.165916	0.000559303	0.00194146	1	0.0352806	0.156336
AMY2B	0	4	4	294604	13.58	0.127427	0.000307789	0.00201193	1	0.0215227	0.161758
OR52E6	0	2	2	57379	34.86	0.317932	0.00023312	0.00204926	1	0.016993	0.164503
OR1E2	1	1	2	54432	36.74	0.296326	0.0019118	0.00206451	1	0.0956566	0.165469
ARHGEF39	0	4	4	311948	12.82	0.107771	1.25414e-05	0.00207319	1	0.00134934	0.165906
EPS15	0	4	4	513933	7.78	0.0954792	7.27765e-06	0.00210334	1	0.00081891	0.168058
PCP4L1	0	2	2	63106	31.69	0.276103	0.000145405	0.0021152	1	0.0115109	0.168745
CLK4	0	3	3	240865	12.46	0.137652	2.32462e-05	0.0021231	1	0.0023064	0.168775
PTCH1	0	6	6	677257	8.86	0.067242	3.59188e-05	0.00212541	1	0.00339031	0.168775
C2orf44	0	3	3	174069	17.23	0.202659	0.0008325	0.00212279	1	0.048315	0.168775
ANKRD10	0	3	3	181261	16.55	0.153682	3.02591e-05	0.00213584	1	0.00294789	0.169343
PRDX3	0	2	2	132089	15.14	0.182684	4.42693e-05	0.00220353	1	0.00413308	0.174441
SFTPA1	0	3	3	156209	19.21	0.192857	6.18911e-05	0.00223421	1	0.00549934	0.176599
ALPK2	4	1	5	518580	9.64	0.0897641	0.000108052	0.00225884	1	0.00885309	0.178272
TMEM245	0	4	4	386027	10.36	0.111667	1.21852e-05	0.00228869	1	0.00132205	0.180351
HIST1H1A	0	2	2	43088	46.42	0.251102	0.000121388	0.0023015	1	0.00977478	0.181084
AMER3	0	4	4	201351	19.87	0.136156	0.000369003	0.00230527	1	0.0250883	0.181104
TSR1	0	4	4	390246	10.25	0.113789	1.29193e-05	0.00233773	1	0.00137849	0.183375
ZNF419	0	4	4	209077	19.13	0.140471	0.00313558	0.00234951	1	0.136949	0.184019
OR10J5	0	2	2	57528	34.77	0.314871	0.0022388	0.00237499	1	0.107229	0.185733
PHLDB3	0	4	4	319111	12.53	0.11868	1.27998e-05	0.00240173	1	0.00136857	0.187539
C4orf47	2	1	3	132227	22.69	0.192544	0.000826351	0.00240783	1	0.0481207	0.187731
PSKH2	0	2	2	90094	22.2	0.260942	0.000118109	0.00243695	1	0.00957054	0.189714
OR5H6	2	0	2	61595	32.47	0.324664	0.000245981	0.00244264	1	0.0177973	0.18987
PRTG	0	4	4	414983	9.64	0.109162	0.000150476	0.00247292	1	0.0118081	0.191935
APEX1	0	3	3	99849	30.05	0.193595	0.000843331	0.00251472	1	0.0487788	0.194885
OR1A2	0	2	2	51971	38.48	0.299593	0.00198033	0.00254105	1	0.0981328	0.19663
OR5M1	0	2	2	53084	37.68	0.303212	0.00202947	0.00255893	1	0.0998004	0.197473
CDT1	0	4	4	192051	20.83	0.138831	0.00265704	0.00255961	1	0.120346	0.197473
ZBTB49	0	4	4	217674	18.38	0.144334	0.00320774	0.00256677	1	0.13942	0.19773
TAS2R19	0	2	2	55470	36.06	0.304857	0.000210013	0.00257909	1	0.015618	0.198382
