# Supplementary material for: Actionable perturbations of damage responses by TCL1/ATM and epigenetic lesions form the basis of T-PLL
Source: Nat Commun. 2018 Feb 15;9:697. doi: 10.1038/s41467-017-02688-6 (PMC5814445; doi:10.1038/s41467-017-02688-6)
Supplement: Supplementary file 16 — Supplementary Data 14 [file 41467_2017_2688_MOESM16_ESM.xlsx]

## Sheet: WES pairs VAR > 80%
Supplementary Dataset 14: Highly clonal mutations: Genes mutated with a VAF >80%.
case	chr	Start	End	Ref	Alt	Func refGene	Gene refGene	ExonicFunc refGene	AAChange refGene	esp6500si_all	1000g2014oct_all	exac03	snp138	ljb26_all	clinvar_20150330	cosmic70	nci60	VAF	Uniprot (at same position)	Uniprot (exact substitution)	Uniprot (within region)
TP002	7	7613286	7613286	A	G	exonic	MIOS	nonsynonymous SNV	MIOS:NM_019005:exon4:c.A1180G:p.M394V					0.27,T,0.97,D,0.837,P,0.000,D,1.000,D,2.08,M,0.78,T,-0.738,T,0.242,T,0.87,2.791,15.29,5.6,2.254,8.896,16.093				1	16			CHAIN 1 875 WD repeat-containing protein mio. /FTId=PRO_0000329404.
TP002	11	108117835	108117835	T	A	exonic	ATM	nonsynonymous SNV	ATM:NM_000051:exon8:c.T1046A:p.M349K					0.16,T,0.167,B,0.046,B,0.000,D,0.916,D,1.935,M,-0.32,T,-0.589,T,0.265,T,0.773,2.995,15.99,5.72,2.187,5.204,16.009				1	10			CHAIN 2 3056 Serine-protein kinase ATM. /FTId=PRO_0000088840.
TP003	11	108199938	108199938	T	C	exonic	ATM	nonsynonymous SNV	ATM:NM_000051:exon49:c.T7280C:p.L2427P					0.04,D,0.996,D,0.975,D,0.001,N,1.000,D,1.905,M,-0.82,T,0.102,D,0.536,D,0.787,4.315,22.6,5.54,2.107,8.033,15.684		ID=COSM1350984,COSM1315817;OCCURENCE=3(large_intestine),2(haematopoietic_and_lymphoid_tissue)		1	14	VARIANT 2427 2428 Missing (in AT; associated with T- prolymphocytic leukemia). {ECO:0000269| PubMed:7792600, ECO:0000269| PubMed:8845835, ECO:0000269| PubMed:9463314}. /FTId=VAR_010855.		CHAIN 2 3056 Serine-protein kinase ATM. /FTId=PRO_0000088840. | DOMAIN 1960 2566 FAT. {ECO:0000255| PROSITE- ProRule:PRU00534}.
TP004	11	108216627	108216627	C	T	exonic	ATM	nonsynonymous SNV	ATM:NM_000051:exon58:c.C8576T:p.S2859F					0.07,T,1.0,D,0.999,D,0.000,D,1.000,D,2.045,M,-0.9,T,0.126,D,0.577,D,0.952,4.905,28.3,5.54,2.594,7.802,19.469		ID=COSM22511;OCCURENCE=1(haematopoietic_and_lymphoid_tissue)		0.842105	16			CHAIN 2 3056 Serine-protein kinase ATM. /FTId=PRO_0000088840. | DOMAIN 2712 2962 PI3K/PI4K. {ECO:0000255| PROSITE- ProRule:PRU00269}.
TP005	19	21606356	21606356	G	A	exonic	ZNF493	nonsynonymous SNV	ZNF493:NM_175910:exon2:c.G511A:p.G171S,ZNF493:NM_001076678:exon4:c.G895A:p.G299S					0.01,D,0.998,D,0.993,D,.,.,1.000,D,1.5,L,2.07,T,-1.070,T,0.080,T,0.068,2.118,13.04,-1.02,-0.502,2.285,6.237				0.833333	5			CHAIN 1 646 Zinc finger protein 493. /FTId=PRO_0000047616. ZN_FING 26 48 C2H2-type 1; degenerate. {ECO:0000255| PROSITE-ProRule:PRU00042}. ZN_FING 54 76 C2H2-type 2. {ECO:0000255| PROSITE- ProRule:PRU00042}. ZN_FING 82 104 C2H2-type 3. {ECO:0000255| PROSITE- ProRule:PRU00042}. ZN_FING 109 131 C2H2-type 4; degenerate. {ECO:0000255| PROSITE-ProRule:PRU00042}. ZN_FING 137 159 C2H2-type 5. {ECO:00002…
TP007	11	108186755	108186755	A	G	exonic	ATM	nonsynonymous SNV	ATM:NM_000051:exon42:c.A6113G:p.H2038R					0.43,T,1.0,D,0.999,D,0.000,D,1.000,D,2.485,M,4.72,T,-0.978,T,0.024,T,0.833,3.469,17.76,5.24,1.981,8.610,13.714		ID=COSM1289455,COSM1289456;OCCURENCE=1(haematopoietic_and_lymphoid_tissue)		0.9375	15			CHAIN 2 3056 Serine-protein kinase ATM. /FTId=PRO_0000088840. | DOMAIN 1960 2566 FAT. {ECO:0000255| PROSITE- ProRule:PRU00534}.
TP007	16	1706664	1706664	C	T	exonic	CRAMP1L	nonsynonymous SNV	CRAMP1L:NM_020825:exon9:c.C1906T:p.P636S					0.54,T,0.002,B,0.005,B,0.233,N,1.000,N,0.975,L,.,.,-1.024,T,0.061,T,0.067,0.406,6.206,1.5,0.235,0.681,4.851				1	6			CHAIN 1 1269 Protein cramped-like. /FTId=PRO_0000264471.
TP008	11	108186754	108186754	C	G	exonic	ATM	nonsynonymous SNV	ATM:NM_000051:exon42:c.C6112G:p.H2038D					0.02,D,1.0,D,0.999,D,0.000,D,1.000,D,2.485,M,4.64,T,-1.190,T,0.028,T,0.898,3.812,19.36,5.24,2.447,7.202,17.010				1	12			CHAIN 2 3056 Serine-protein kinase ATM. /FTId=PRO_0000088840. | DOMAIN 1960 2566 FAT. {ECO:0000255| PROSITE- ProRule:PRU00534}.
TP009	7	150776641	150776641	G	A	exonic	FASTK	nonsynonymous SNV	FASTK:NM_001258461:exon2:c.C451T:p.P151S,FASTK:NM_006712:exon2:c.C451T:p.P151S			0,00002547		0.49,T,0.873,P,0.517,P,0.082,N,1.000,D,0.345,N,0.83,T,-1.052,T,0.079,T,0.21,2.465,14.20,3.73,1.243,0.741,7.035				0.833333	15			CHAIN 1 549 Fas-activated serine/threonine kinase. /FTId=PRO_0000087196. | VAR_SEQ 29 169 Missing (in isoform 2). {ECO:0000303| PubMed:15489334}. /FTId=VSP_042747.
TP009	11	108124723	108124723	T	G	exonic	ATM	nonsynonymous SNV	ATM:NM_000051:exon13:c.T2081G:p.L694R					0,D,1.0,D,0.982,D,0.000,D,0.984,D,2.175,M,-1.7,D,0.506,D,0.688,D,0.942,3.284,17.03,6.11,2.343,4.971,14.075				1	7			CHAIN 2 3056 Serine-protein kinase ATM. /FTId=PRO_0000088840.
TP010	11	108178665	108178665	C	T	exonic	ATM	stopgain SNV	ATM:NM_000051:exon38:c.C5716T:p.Q1906X					0.2,T,.,.,.,.,0.000,D,1.000,A,.,.,.,.,.,.,.,.,.,13.681,47,5.05,2.854,3.454,16.104				0.892857	100			CHAIN 2 3056 Serine-protein kinase ATM. /FTId=PRO_0000088840.
TP010	X	41003786	41003786	T	A	exonic	USP9X	nonsynonymous SNV	USP9X:NM_001039590:exon11:c.T1326A:p.H442Q,USP9X:NM_001039591:exon11:c.T1326A:p.H442Q					0.06,T,0.919,P,0.71,P,0.000,D,1.000,D,2.485,M,-0.19,T,-0.399,T,0.345,T,0.922,4.360,23.0,4.6,0.805,2.660,10.867				0.960784	49			CHAIN 1 2570 Probable ubiquitin carboxyl-terminal hydrolase FAF-X. /FTId=PRO_0000080689.
TP011	11	108178665	108178665	C	T	exonic	ATM	stopgain SNV	ATM:NM_000051:exon38:c.C5716T:p.Q1906X					0.2,T,.,.,.,.,0.000,D,1.000,A,.,.,.,.,.,.,.,.,.,13.681,47,5.05,2.854,3.454,16.104				0.90625	29			CHAIN 2 3056 Serine-protein kinase ATM. /FTId=PRO_0000088840.
TP011	11	87846853	87846853	C	T	UTR3	RAB38											0.8	4
TP011	X	102317797	102317797	G	A	UTR3	BEX1			0,000095	0,000264901	0,00008394	rs1045175					0.833333	15
TP097	11	108206612	108206612	T	G	exonic	ATM	nonsynonymous SNV	ATM:NM_000051:exon56:c.T8192G:p.V2731G	NA	NA	NA	NA	0,D,1.0,D,0.997,D,0.000,D,1.000,D,3.31,M,-2.38,D,0.955,D,0.862,D,0.976,4.875,27.9,5.56,2.125,7.591,15.704	NA	NA	NA	0.875	14			CHAIN 2 3056 Serine-protein kinase ATM. /FTId=PRO_0000088840. | DOMAIN 2712 2962 PI3K/PI4K. {ECO:0000255| PROSITE- ProRule:PRU00269}.
TP097	20	35559277	35559277	C	T	exonic	SAMHD1	nonsynonymous SNV	SAMHD1:NM_015474:exon5:c.G511A:p.V171M	NA	NA	NA	NA	0,D,1.0,D,0.968,D,0.000,D,1.000,D,3.92,H,-5.03,D,1.052,D,0.982,D,0.918,4.889,28.1,5.87,2.774,7.651,20.208	NA	NA	NA	1	24			CHAIN 1 626 Deoxynucleoside triphosphate triphosphohydrolase SAMHD1. /FTId=PRO_0000153732. | DOMAIN 164 319 HD. NP_BIND 137 145 dGTP 1. NP_BIND 352 354 dGTP 2. | HELIX 164 185 {ECO:0000244| PDB:4MZ7}.
TP097	X	66766097	66766097	C	A	exonic	AR	nonsynonymous SNV	AR:NM_000044:exon1:c.C1109A:p.A370D	NA	NA	NA	NA	0.04,D,0.65,P,0.597,P,0.854,N,1.000,N,2.96,M,-3.79,D,0.996,D,0.916,D,0.548,3.817,19.38,5.06,2.349,4.079,14.701	NA	NA	NA	0.948454	92			CHAIN 1 919 Androgen receptor. /FTId=PRO_0000053704. DNA_BIND 559 631 Nuclear receptor. {ECO:0000255| PROSITE- ProRule:PRU00407}. ZN_FING 559 579 NR C4-type. {ECO:0000255| PROSITE- ProRule:PRU00407}. ZN_FING 595 619 NR C4-type. {ECO:0000255| PROSITE- ProRule:PRU00407}. | REGION 1 558 Modulating. | VAR_SEQ 1 531 Missing (in isoform 2). {ECO:0000305}. /FTId=VSP_036889.
TP100	11	85977169	85977169	T	G	exonic	EED	nonsynonymous SNV	EED:NM_001308007:exon8:c.T771G:p.D257E,EED:NM_003797:exon8:c.T771G:p.D257E	NA	NA	NA	NA	.,.,1.0,D,1.0,D,0.000,D,1.000,D,3.17,M,0.83,T,0.691,D,0.820,D,0.954,4.398,23.3,3.03,0.973,3.052,7.840	NA	NA	NA	1	2			CHAIN 2 441 Polycomb protein EED. /FTId=PRO_0000343725. | REPEAT 234 275 WD 4. | REGION 81 441 Interaction with EZH2. {ECO:0000250}. | REGION 149 303 Required for interaction with the matrix protein MA of HIV-1.
TP100	11	100221493	100221493	G	T	exonic	CNTN5	nonsynonymous SNV	CNTN5:NM_175566:exon21:c.G2869T:p.A957S,CNTN5:NM_001243270:exon23:c.G3091T:p.A1031S,CNTN5:NM_014361:exon24:c.G3091T:p.A1031S	NA	NA	NA	NA	.,.,0.704,P,0.468,P,0.000,D,1.000,D,1.935,M,0.46,T,-0.782,T,0.203,T,0.525,3.367,17.35,4.47,1.225,5.017,15.112	NA	NA	NA	0.930233	40			CHAIN 19 1072 Contactin-5. /FTId=PRO_0000014717. PROPEP 1073 1100 Removed in mature form. {ECO:0000255}. /FTId=PRO_0000014718. | DOMAIN 977 1067 Fibronectin type-III 4. {ECO:0000255| PROSITE-ProRule:PRU00316}. LIPID 1072 1072 GPI-anchor amidated serine. {ECO:0000255}. CARBOHYD 138 138 N-linked (GlcNAc...). {ECO:0000255}. CARBOHYD 196 196 N-linked (GlcNAc...). {ECO:0000255}. CARBOHYD 397 397 N-lin…
TP100	12	96368102	96368102	T	C	exonic	HAL	nonsynonymous SNV	HAL:NM_001258333:exon20:c.A1258G:p.I420V,HAL:NM_002108:exon21:c.A1882G:p.I628V	NA	NA	8.237e-06	NA	1,T,0.001,B,0.0,B,0.000,D,1.000,D,1.32,L,-0.04,T,-0.778,T,0.267,T,0.516,0.958,8.909,4.33,2.099,1.708,11.955	NA	NA	NA	0.978261	45			CHAIN 1 657 Histidine ammonia-lyase. /FTId=PRO_0000161058. | VAR_SEQ 589 657 PWIKDRFMAPDIEAAHRLLLEQKVWEVAAPYIEKYRMEHIP ESRPLSPTAFSLQFLHKKSTKIPESEDL -> FGK (in isoform 2). {ECO:0000303| PubMed:14702039}. /FTId=VSP_044704.
