# Supplementary material for: Actionable perturbations of damage responses by TCL1/ATM and epigenetic lesions form the basis of T-PLL
Source: Nat Commun. 2018 Feb 15;9:697. doi: 10.1038/s41467-017-02688-6 (PMC5814445; doi:10.1038/s41467-017-02688-6)
Supplement: Supplementary file 17 — Supplementary Data 15 [file 41467_2017_2688_MOESM17_ESM.xlsx]

## Sheet: index
Sheet	description
a	Genes affected by gain of function / loss of function alterations - sCNA.
b	Genes affected by gain of function / loss of function alterations - UPD.

## Sheet: a) LOF & GOF - sCNA
Supplementary Dataset 15: Combined analysis of sCNA and SNV data: Genes affected by gain of function / loss of function alterations.
	Gene	CN	VAF
TP001	ATM	1.45508	0.695652
TP001	MST1L	2.73322	0.035294
TP001	PRAMEF11	1.40522	0.052083
TP001	STC1	1.44693	0.066667
TP002	ATM	1.41848	1
TP002	LGI3	1.40593	0.105263
TP002	MIOS	1.40705	1
TP002	MIR597	1.40593	0.070423
TP002	SORBS3	1.40593	0.102564
TP003	ASXL1	1.39931	0.25
TP003	ATM	1.38577	1
TP003	FBXO43	2.2941	0.642857
TP003	PCM1	1.74411	0.55814
TP003	TMEM74	2.32152	0.354167
TP004	ATM	1.42949	0.842105
TP004	KMT2C	1.35563	0.051948
TP004	NSUN5P2	2.50012	0.075
TP004	POT1	1.37287	0.833333
TP005	DOCK5	1.32343	0.634146
TP005	EZH2	1.36661	0.666667
TP005	LY6D	2.53925	0.384615
TP005	MYL10	2.54858	0.3333
TP005	SOSTDC1	1.33357	0.4355
TP006	POTEG	2.85997	0.209945
TP006	SLC9A3R1	2.61768	0.337349
TP007	AP1G2	1.29134	0.090909
TP007	ATM	1.32919	0.9375
TP007	C8orf76	2.77581	0.060606
TP007	FYB	3.03465	0.061856
TP007	LRRC14B	3.73704	0.083333
TP007	MROH2B	3.03465	0.053191
TP007	NFIB	2.65409	0.06087
TP007	NOTCH1	2.59926	0.054348
TP007	OR1J4	1.29409	0.095238
TP007	RAB2B	1.28338	0.4375
TP007	RASEF	1.29227	0.086957
TP007	RIMS2	2.74545	0.138889
TP007	RMDN1	2.75979	0.057471
TP007	RNF20	2.62089	0.086957
TP007	RPGRIP1	1.28338	0.084746
TP007	SCEL	1.25358	0.172414
TP007	SMARCA2	2.64501	0.088889
TP007	TPTE2P6	1.311	0.235294
TP007	ZHX1	2.77581	0.060606
TP007	ZNF189	2.62089	0.082192
TP008	ATM	1.39814	1
TP008	FAM49B	2.53538	0.166667
TP008	HNF4G	2.51943	0.105263
TP008	KIAA1456	1.38242	0.4815
TP008	LAYN	1.38116	0.333333
TP008	RDX	1.39814	0.5333
TP009	ATM	1.34782	1
TP009	BMS1P20	1.3949	0.087719
TP009	FAM230B	1.42034	0.108108
TP009	FASTK	1.36221	0.833333
TP009	GGT1	1.38185	0.1875
TP009	KMT2C	1.36221	0.125
TP009	MMP27	1.34782	0.454545
TP009	MST1P2	2.60449	0.051471
TP009	NBPF1	2.60449	0.047619
TP009	VPS13B	2.55796	0.555556
TP010	ADAMTS16	2.55496	0.258537
TP010	ADRA1A	1.3947	0.063158
TP010	ADRB3	2.54806	0.060241
TP010	AKAP12	1.39034	0.089286
TP010	ATXN2	1.21293	0.070423
TP010	BAGE2	2.53362	0.082609
TP010	BMP5	2.53801	0.372881
TP010	C6orf136	2.52485	0.048913
TP010	C6orf222	2.53801	0.04329
TP010	CHD7	2.52066	0.131579
TP010	CHRNA6	2.52066	0.298507
TP010	CYP46A1	2.53147	0.037037
TP010	DEK	2.52485	0.119048
TP010	DENND3	2.54046	0.290323
TP010	DOPEY1	1.44447	0.114286
TP010	DYNC1H1	2.53147	0.073171
TP010	ENPP1	1.42851	0.088889
TP010	EYS	1.37464	0.114286
TP010	FAM26F	1.41212	0.775
TP010	FHL5	1.41731	0.090909
TP010	FNTA	2.52066	0.358974
TP010	IQSEC1	2.5183	0.052632
TP010	KPNA5	1.41212	0.113636
TP010	LRP12	2.52066	0.048276
TP010	LRRC6	2.57594	0.052239
TP010	MDGA1	2.53801	0.133333
TP010	MDN1	1.40426	0.096154
TP010	MROH5	2.54046	0.540404
TP010	MUT	2.53801	0.086207
TP010	NRG1	1.45315	0.1
TP010	PCNT	2.53186	0.074074
TP010	PDCD6IP	2.5252	0.05814
TP010	PGM3	1.44447	0.117647
TP010	PHF3	2.54418	0.09434
TP010	PTHLH	1.36737	0.114286
TP010	SCUBE3	2.53801	0.073171
TP010	SETD5	2.5183	0.052288
TP010	SLC25A27	2.53801	0.061404
TP010	TIAM2	1.41291	0.142857
TP010	WNT7A	2.5183	0.037135
TP010	ZFHX4	2.52101	0.052288
TP010	ZNF318	2.53775	0.054795
TP011	ATM	1.34658	0.90625
TP011	BAGE2	1.4935	0.055556
TP011	CABP2	1.32031	0.1875
TP011	CHRNA6	2.59418	0.269231
TP011	DENND3	3.46416	0.277778
TP011	FNTA	2.59418	0.4375
TP011	MROH5	3.46416	0.661538
TP011	NTF3	1.4798	0.210526
TP011	PRB4	1.47806	0.083333
TP011	RAB38	1.35923	0.8
TP013	ADAM30	1.4281	0.133333
TP013	ATM	1.38569	0.5333
TP013	C1orf185	1.46434	0.25
TP013	CD53	1.45408	0.088889
TP013	CREB3L2	1.46469	0.428571
TP013	GPR61	1.4104	0.108696
TP013	JAK1	1.46434	0.514286
TP013	KMT2D	1.46632	0.55
TP013	SLC30A8	2.5055	0.129032

## Sheet: b) LOF & GOF - UPD
Supplementary Dataset 15: Combined analysis of sCNA and SNV data: Genes affected by gain of function / loss of function alterations.
	Gene	VAF
TP001	ASH1L	0.4
TP001	PCAT7	0.25
TP002	ACSL4	0.115385
TP002	ADAMTSL3	0.038298
TP002	CAPN6	0.437158
TP002	CEP250	0.1
TP002	FAM149B1	0.087719
TP002	FREM3	0.049587
TP002	KPNA7	0.056452
TP002	MAOA	0.040816
TP002	MORF4L2	0.090909
TP002	OPHN1	0.075949
TP002	RAPGEF6	0.059322
TP002	SPIDR	0.065934
TP002	USP54	0.082192
TP002	WDR73	0.065217
TP003	TPTE2	0.081633
TP005	PRAMEF6	0.125
TP005	RBM6	0.208333
TP005	STAB1	0.285714
TP007	BCAS3	0.051724
TP007	FREM2	0.105263
TP007	IL1RAPL1	0.089552
TP007	MPHOSPH9	0.083333
TP007	PDE12	0.056818
TP007	RBM10	0.142857
TP007	RGAG1	0.061224
TP007	RGS9	0.131579
TP007	SLC9A2	0.040816
TP007	SNAP23	0.111111
TP007	TGM5	0.055556
TP008	CDC27	0.5315
TP009	CCDC51	0.104167
TP009	KCND2	0.357143
TP010	AGBL2	0.040541
TP010	ATM	0.892857
TP010	ATXN2	0.070423
TP010	BARX2	0.125
TP010	BCO2	0.051546
TP010	CCDC43	0.053333
TP010	CD300A	0.051095
TP010	COL6A5	0.128205
TP010	COL6A6	0.057471
TP010	CXCR5	0.045752
TP010	ELAVL4	0.076923
TP010	FAM58A	0.054545
TP010	GOLGA1	0.070588
TP010	IGF2BP1	0.074074
TP010	KIAA0195	0.057971
TP010	KIAA1217	0.4
TP010	LSM12	0.048611
TP010	MYO7A	0.058824
TP010	PARP14	0.098039
TP010	PTGER4	0.049645
TP010	SERPINC1	0.057143
TP010	SLCO2B1	0.043165
TP010	STAT5B	0.758621
TP010	TRAPPC4	0.075758
TP011	CFH	0.4
TP011	NTRK1	0.105263
TP011	SLC30A10	0.518519
TP011	STAT5B	0.777778
TP013	DNASE1L1	0.0625
TP013	GRIA2	0.413793
TP013	IL1RAPL1	0.095238
TP013	L1CAM	0.116279
TP013	ORC6	0.108696
TP013	PLEKHG4	0.1
TP013	RBM5	0.56
TP013	REV1	0.105263
TP013	SBNO1	0.068493
TP013	TKTL1	0.074074
