# Supplementary material for: Actionable perturbations of damage responses by TCL1/ATM and epigenetic lesions form the basis of T-PLL
Source: Nat Commun. 2018 Feb 15;9:697. doi: 10.1038/s41467-017-02688-6 (PMC5814445; doi:10.1038/s41467-017-02688-6)
Supplement: Supplementary file 18 — Supplementary Data 16 [file 41467_2017_2688_MOESM18_ESM.xlsx]

## Sheet: index
Sheet	description
a	Differentially expressed genes in sequential T-PLL samples t1 vs. ctrl.
b	Differentially expressed genes in sequential T-PLL samples t2 vs. ctrl.
c	Overlaps of differentially expressed genes in cases with available follow-up (F/U) samples (t1 vs. t2).

## Sheet: a) t1 vs. ctrl p<=0.05 fc>=2
Supplementary Dataset 16: Differentially expressed genes in sequential T-PLL samples.
lumiHumanAll SYMBOL	lumiHumanAll GENENAME	Chromosome	fold change	p value	q value	variation coefficient	ENSEMBL	Illumina TargetID
GZMK	granzyme K (granzyme 3; tryptase II)	5	-51.1	2.05e-12	4.09e-08	0.223	ENSG00000113088	0qVfjewK7fUZzLd6K0
RPS4Y1	ribosomal protein S4, Y-linked 1	Y	-43.9	0.0208	0.214	0.383	ENSG00000129824	QEpD_7OuProlBdrbvo
			-42.3	0.0136	0.166	0.447		fKg7fXeNt9dKDIdCzk
TUBB1	tubulin, beta 1 class VI	20	-27.7	0.00795	0.12	0.214	ENSG00000101162	Bh8SXmPMQo,ETn13rk
CTLA4	cytotoxic T-lymphocyte-associated protein 4	2	-22.1	0.00387	0.0773	0.196	ENSG00000163599	iToSCCkkrpIOq5OCv0
ADTRP	androgen-dependent TFPI-regulating protein	6	-21.2	0.000448	0.0199	0.262	ENSG00000111863	olk1zp3H_IasXq7Ne4
SDPR	serum deprivation response	2	-19.7	0.0365	0.293	0.218	ENSG00000168497	cpUoJA1Xl,LOBRzCwU
GZMH	granzyme H (cathepsin G-like 2, protein h-CCPX)	14	-17.9	0.00594	0.101	0.182	ENSG00000100450	rgmXcEkpOIcF9d6l4U
TRBV29-1	interleukin 23, alpha subunit p19	12	-16.3	0.043	0.32	0.187	ENSG00000232869	QsW0kF6EiXhHjZB5A0
GNG11	guanine nucleotide binding protein (G protein), gamma 11	7	-16	4.86e-06	0.00113	0.204	ENSG00000127920	cWveqYA5eV9E2CP5SI
			-15.6	9.35e-12	1.1e-07	0.191		cgJKHRIF4LRUh1SU0o
CD69	CD69 molecule	12	-15.2	0.00577	0.099	0.13	ENSG00000110848	B10nshK1,2OsTP3_X8
GP9	glycoprotein IX (platelet)	3	-15.2	0.00704	0.112	0.202	ENSG00000169704	HUJetJUBRSCVIMB6Sc
PPBP	pro-platelet basic protein (chemokine (C-X-C motif) ligand 7)	4	-13.7	0.000207	0.0119	0.171	ENSG00000163736	ZgVPkFC2C4yUR4KOoo
BCL2	B-cell CLL/lymphoma 2	18	-13.2	0.0248	0.236	0.163	ENSG00000171791	3TkXAX,oA3lupXUjJ0
HLA-DRB5	major histocompatibility complex, class II, DR beta 5	6	-12.7	0.0117	0.151	0.34	ENSG00000198502	xp3z31EIih,dKV6_cU
RGS18	regulator of G-protein signaling 18	1	-12.6	0.0461	0.332	0.208	ENSG00000150681	3gr,1Sht07_lfyD6rI
IL23A	interleukin 23, alpha subunit p19	12	-12.5	0.0367	0.295	0.185		BOJxKBCIVLH2pSkZp0
GNLY	granulysin	2	-12.3	0.00833	0.124	0.156	ENSG00000115523	NcStV3iV3Rfte6CCRI
LAG3	lymphocyte-activation gene 3	12	-11.5	1e-07	7.03e-05	0.183	ENSG00000089692	ZumFCGP95fIkKj0V1k
PYHIN1	pyrin and HIN domain family, member 1	1	-11.3	6.86e-10	2.74e-06	0.161	ENSG00000163564	6u6A,5eC11FwAXjlPo
CD69	CD69 molecule	12	-10.8	0.00293	0.0651	0.146	ENSG00000110848	0KbofHPz54OHFBLiJU
ANKRD55	ankyrin repeat domain 55	5	-10.8	0.0043	0.0828	0.202	ENSG00000164512	Z3lBVFLjgDwe6lHZ5I
MAN1C1	mannosidase, alpha, class 1C, member 1	1	-10.6	0.00752	0.117	0.175	ENSG00000117643	c3OCVHR_U9SpQKFor8
IL2RB	interleukin 2 receptor, beta	22	-10.5	0.0233	0.228	0.137	ENSG00000100385	oqnURf57u96pBccNd0
EOMES	eomesodermin	3	-10.4	0.0281	0.253	0.171	ENSG00000163508	BtSj5dH4h_cpd57ueo
NRGN	neurogranin (protein kinase C substrate, RC3)	11	-9.48	1.17e-05	0.00184	0.176	ENSG00000154146	9jWqYjgqCKvv_v2hhU
PYHIN1	pyrin and HIN domain family, member 1	1	-9.35	1.15e-06	0.000422	0.147	ENSG00000163564	9VxeAlN0IddI5RQQVQ
LRRN3	leucine rich repeat neuronal 3	7	-9.04	0.0115	0.15	0.173	ENSG00000173114	Znl3dSA4HuOuhEnO4o
BCL2	B-cell CLL/lymphoma 2	18	-9.02	7.51e-06	0.00146	0.144	ENSG00000171791	ciRII6gR66KOgKdnQ0
SGK223	homolog of rat pragma of Rnd2	8	-8.92	0.00608	0.102	0.161		KG14oS97geDkl6Eel0
SIRPG	signal-regulatory protein gamma	20	-8.84	1.11e-11	1.1e-07	0.164	ENSG00000089012	QKde_dfREhejlUiQrc
GPR56	G protein-coupled receptor 56	16	-8.72	1.87e-05	0.00246	0.178	ENSG00000205336	xlBPS3rO4pubgkIHXo
EIF1AY	eukaryotic translation initiation factor 1A, Y-linked	Y	-8.64	0.0184	0.2	0.312	ENSG00000198692	WeKOvcS_o,6U00FCCI
SIRPG	signal-regulatory protein gamma	20	-8.57	0.00242	0.0572	0.162	ENSG00000089012	ip17519ESF6OVSJCt8
TNFRSF4	tumor necrosis factor receptor superfamily, member 4	1	-8.47	4.01e-09	1.11e-05	0.15	ENSG00000186827	iOU5MXXlWahRDABfpI
F13A1	coagulation factor XIII, A1 polypeptide	6	-8.46	0.0321	0.273	0.202	ENSG00000124491	cnpo3LhSMzIKHklHj0
TRAV21	YME1-like 1 (S, cerevisiae)	10	-8.41	1.19e-09	4.33e-06	0.174	ENSG00000211801	3XUuvykoV6gK3RN3vk
HOPX	HOP homeobox	4	-8.39	6.11e-08	5.72e-05	0.143	ENSG00000171476	Qkun0egA67pyT9X_LQ
GNLY	granulysin	2	-8.39	0.0157	0.182	0.155	ENSG00000115523	KVMASruApN0mnlUU6c
KDM5D	lysine (K)-specific demethylase 5D	Y	-8.35	0.00753	0.117	0.294	ENSG00000012817	WN_KCVC5sX8,_VUUV0
GPR56	G protein-coupled receptor 56	16	-8.21	2.35e-05	0.00284	0.178	ENSG00000205336	Zsj56XvsrrKhEjhYXo
PNMA3	paraneoplastic Ma antigen 3	X	-8.05	1.08e-06	0.000405	0.181	ENSG00000183837	Kahe7qF7te66W,kv3c
ZNF683	zinc finger protein 683	1	-7.89	4.26e-05	0.00414	0.185	ENSG00000176083	ELtdhNUqgJCJLiXiS4
LINC00402			-7.87	0.0275	0.25	0.151	ENSG00000235532	fCnuqVjFOP_eR1yF6U
HLA-DRB1	major histocompatibility complex, class II, DR beta 1	6	-7.81	0.0303	0.264	0.223	ENSG00000196126	HofSUEo9eJ4DkjhRPQ
KRT72	keratin 72	12	-7.71	0.0016	0.0437	0.155	ENSG00000170486	lnd0ul19_tW,b6tPl4
RPS4Y2	ribosomal protein S4, Y-linked 2	Y	-7.71	0.0139	0.169	0.28	ENSG00000157828	BqhAqD1EXrh0452BT0
FCER1A	Fc fragment of IgE, high affinity I, receptor for; alpha polypeptide	1	-7.29	0.0346	0.284	0.145	ENSG00000179639	WgUoCn0h94FRNcJQFU
PTCRA	pre T-cell antigen receptor alpha	6	-6.98	0.000424	0.0192	0.195	ENSG00000171611	cVfiDrjUVLxKpPyokg
S1PR5	sphingosine-1-phosphate receptor 5	19	-6.93	7.04e-06	0.0014	0.164	ENSG00000180739	KUnCVIVbo9yMj,IpJI
PYHIN1	pyrin and HIN domain family, member 1	1	-6.71	0.000336	0.0164	0.145	ENSG00000163564	Kh1KJOkcVSgSLSTUAU
			-6.71	0.0496	0.346	0.165		EqJL1TIR4LxUhFAEXo
PLCH2	phospholipase C, eta 2	1	-6.67	0.00389	0.0776	0.14	ENSG00000149527	ZfYp6V5Skv9Wm,yjew
SIRPG	signal-regulatory protein gamma	20	-6.53	0.02	0.209	0.164	ENSG00000089012	BQnr164EzeFAqOO610
MMP28	matrix metallopeptidase 28	17	-6.46	1.29e-06	0.000439	0.184	ENSG00000129270	0aXqeIo0uH7_chFoUA
CTLA4	cytotoxic T-lymphocyte-associated protein 4	2	-6.43	1.38e-06	0.000448	0.152	ENSG00000163599	ok0fqPDOqOSTzjurQo
SYTL2	synaptotagmin-like 2	11	-6.23	0.0334	0.279	0.142	ENSG00000137501	3q3rFfkoX_yvuoALZI
PRF1	perforin 1 (pore forming protein)	10	-6.08	0.00318	0.0685	0.14	ENSG00000180644	Kj0V7UB5cJXWU90JXk
CACNA1I	calcium channel, voltage-dependent, T type, alpha 1I subunit	22	-5.93	0.00593	0.101	0.121	ENSG00000100346	ZTpWrsiAUJpJRRS778
ANKRD55	ankyrin repeat domain 55	5	-5.77	0.0322	0.273	0.162	ENSG00000164512	KogXeaEBYufXkPULQY
BACH2	BTB and CNC homology 1, basic leucine zipper transcription factor 2	6	-5.61	0.00331	0.0702	0.149	ENSG00000112182	cV3sXdMHrQYewSvE0o
PRKY	protein kinase, Y-linked, pseudogene	Y	-5.53	0.0368	0.295	0.284	ENSG00000099725	TN6X5VSSxLX1wwao50
TPST2	tyrosylprotein sulfotransferase 2	22	-5.51	1.02e-08	1.72e-05	0.109	ENSG00000128294	TXw,koeX66f7_eoQpU
IL23A	interleukin 23, alpha subunit p19	12	-5.5	0.0257	0.24	0.148		ZUopYEff3n9_E1nRSk
DKK3	dickkopf 3 homolog (Xenopus laevis)	11	-5.38	0.032	0.273	0.182	ENSG00000050165	HdRA47,Su06HvlFOz0
SH3BGRL2	SH3 domain binding glutamic acid-rich protein like 2	6	-5.19	0.0194	0.205	0.17	ENSG00000198478	6V7eMioFXseB,u_FMk
TXLNG2P	taxilin gamma 2, pseudogene	Y	-5.17	0.005	0.091	0.214	ENSG00000131002	Z_OQlcBHf2HUiiCekk
CD160	CD160 molecule	1	-5.13	0.00152	0.0424	0.179	ENSG00000117281	okeeigigj_5IUIkUSE
FGFBP2	fibroblast growth factor binding protein 2	4	-4.99	0.0154	0.18	0.142	ENSG00000137441	xmX900n31irhK4CFXE
SGPP2			-4.99	0.0316	0.271	0.136	ENSG00000163082	WunoPHUAblS42R7BOo
CX3CR1	chemokine (C-X3-C motif) receptor 1	3	-4.98	0.00102	0.0326	0.16	ENSG00000168329	0PtPXs9FbUhfvRHdE4
CPNE1	copine I	20	-4.84	7.31e-08	6.25e-05	0.111	ENSG00000214078	0OiSehnjroVeTEb3qQ
GNLY	granulysin	2	-4.79	0.000583	0.0233	0.168		3kIEfegqIuj_nqXejo
CLEC1B	C-type lectin domain family 1, member B	12	-4.77	0.000117	0.00803	0.191	ENSG00000165682	uSC2Dit6C6ijp2vN0g
TRAV3			-4.74	0.0145	0.173	0.139	ENSG00000211777	uUBdfUXggFN5X7iYdY
PTPRM	protein tyrosine phosphatase, receptor type, M	18	-4.73	3.33e-07	0.00018	0.165		cRElEvlA1bHX5Raf3I
SGK223			-4.67	3.07e-07	0.00017	0.14	ENSG00000182319	T1eXBX9e3ZfoJFTt1c
MBNL1	muscleblind-like splicing regulator 1	3	-4.66	8.39e-08	6.7e-05	0.0835	ENSG00000152601	lNSX0dSevADvkfNJBU
KLRD1	killer cell lectin-like receptor subfamily D, member 1	12	-4.43	0.00646	0.106	0.138	ENSG00000134539	ud8S4okRZevuog6d5E
ACRBP	acrosin binding protein	12	-4.42	0.00219	0.0538	0.167	ENSG00000111644	9LmeJXpALihvufY6JQ
ITGB3	integrin, beta 3 (platelet glycoprotein IIIa, antigen CD61)	17	-4.35	0.0018	0.0473	0.179	ENSG00000259207	rUILXyAy6SoErugnTk
CPNE1	copine I	20	-4.34	7.76e-05	0.0061	0.0989	ENSG00000214078	fKXK9X6Ke6QtdDXu1Q
PF4V1	platelet factor 4 variant 1	4	-4.31	0.00582	0.0995	0.199	ENSG00000109272	6lFZSiOe9_m_edeUvs
NAPSB	napsin B aspartic peptidase, pseudogene	19	-4.29	0.0181	0.198	0.13	ENSG00000131401	ufoTZ9l1LF7ujXaYb8
LRRN3	leucine rich repeat neuronal 3	7	-4.27	0.0487	0.343	0.141	ENSG00000173114	Ef2IiC,CfRQ5514UOg
TRAV4			-4.19	9.78e-08	6.97e-05	0.134	ENSG00000211778	WLpdXvzV5YSAtSR3iU
TRIM22	tripartite motif containing 22	11	-4.17	0.0129	0.16	0.1	ENSG00000132274	BhFLTHp0qVFnDl8OA0
TTN	titin	2	-4.15	0.0223	0.223	0.207	ENSG00000155657	Q6Au6Cm3o4CGlCC5JU
CTLA4	cytotoxic T-lymphocyte-associated protein 4	2	-4.09	6.15e-08	5.72e-05	0.135	ENSG00000163599	ZblSPeH113o1_SS8vY
CHN1	chimerin 1	2	-4.06	3.04e-06	0.000805	0.144	ENSG00000128656	ikWXebXqy3ufsNSTv0
FYN	FYN oncogene related to SRC, FGR, YES	6	-3.98	0.0363	0.293	0.0786	ENSG00000010810	3SaBZUo0j5O4d4J4YE
SLAMF6	SLAM family member 6	1	-3.96	0.000319	0.0158	0.117	ENSG00000162739	HelRdSXSck8V94R3c4
TXLNG2P			-3.91	0.0141	0.17	0.253	ENSG00000131002	QJLl7hk9e54Xo99Qzk
TMED10	transmembrane emp24-like trafficking protein 10 (yeast)	14	-3.86	0.0136	0.166	0.0965	ENSG00000170348	rlN574g_srHn3iBenk
TPST2	tyrosylprotein sulfotransferase 2	22	-3.85	2.28e-08	3.25e-05	0.0996	ENSG00000128294	rrgUgSRddUfKCduP1I
PHACTR2	phosphatase and actin regulator 2	6	-3.84	0.000818	0.0283	0.112	ENSG00000112419	i5OVK7e3eniv_3P8S4
MYBL1	v-myb myeloblastosis viral oncogene homolog (avian)-like 1	8	-3.82	0.0262	0.243	0.123		NOUhME7JJTH5OgHhxE
ABCC3	ATP-binding cassette, sub-family C (CFTR/MRP), member 3	17	-3.81	0.000151	0.00965	0.151		lHLVWt1Y9UHi7z_RHk
RP3-527F8,2			-3.78	0.0008	0.0279	0.141	ENSG00000233093	3uonjnpyCF4t9Yikn4
TRAT1	T cell receptor associated transmembrane adaptor 1	3	-3.77	9.51e-07	0.000372	0.1	ENSG00000163519	rjkSKESCh_kkq44XjQ
HLA-DRB4	major histocompatibility complex, class II, DR beta 4	6	-3.77	0.0109	0.145	0.225		ZSUEod_J4LkjhRPQoI
KLRD1	killer cell lectin-like receptor subfamily D, member 1	12	-3.76	0.000166	0.0102	0.138	ENSG00000134539	uUd7orw,eoXyowzl,Y
TRAV1-2			-3.73	0.00609	0.102	0.14	ENSG00000256553	Hu3F95IdQ6dKB6g5Lk
GLTSCR1L	GLTSCR1-like	6	-3.7	0.0154	0.18	0.0822	ENSG00000112624	6Kil8SHh,HwIoZtHZ4
			-3.69	0.0451	0.329	0.141		3JCh6L56fH1kFqddyM
MAPK13	mitogen-activated protein kinase 13	6	-3.68	0.000118	0.00805	0.0892	ENSG00000156711	lNfX6d,8n7ppLqS1uk
MBP	myelin basic protein	18	-3.67	9.93e-05	0.00713	0.0724	ENSG00000197971	KedHu197rdKJ5L7574
CDK6	cyclin-dependent kinase 6	7	-3.67	0.00184	0.048	0.0907	ENSG00000105810	clPfF5V8d4fPqAqIHk
CD84	CD84 molecule	1	-3.63	0.00524	0.0937	0.108	ENSG00000066294	E0S1flzu6SLtUlI7uU
MBNL1	muscleblind-like splicing regulator 1	3	-3.63	0.0129	0.16	0.101	ENSG00000152601	0ir4855D8k76Btyogo
KRT73	keratin 73	12	-3.58	0.000171	0.0104	0.122	ENSG00000186049	ZTe6sftfvyl0XV517s
SYTL2	synaptotagmin-like 2	11	-3.57	1.86e-06	0.000558	0.132	ENSG00000137501	E4lQPUenXUeAHHAWug
ZNF831	zinc finger protein 831	20	-3.57	0.00409	0.0801	0.101	ENSG00000124203	rl3lH6JHIo4aDt_zOY
RAB11FIP5	RAB11 family interacting protein 5 (class I)	2	-3.55	0.0239	0.232	0.108	ENSG00000135631	EJRH6KAvkrq_pKiSk4
ACTA2	actin, alpha 2, smooth muscle, aorta	10	-3.52	0.0202	0.21	0.118	ENSG00000107796	uR,XnXd7dyREHuDte4
ELP3	elongator acetyltransferase complex subunit 3	8	-3.51	3.37e-10	1.68e-06	0.0842	ENSG00000134014	x2Kw3H_iHeXoirS9cI
FHL1	four and a half LIM domains 1	X	-3.51	0.000261	0.0138	0.111	ENSG00000022267	rciqi_JKZSp7TQTozg
RP3-412A9,11	selenoprotein M	22	-3.48	7.28e-05	0.00583	0.113	ENSG00000198832	fgx9354iWOVtVqUkqM
CMTM8	CKLF-like MARVEL transmembrane domain containing 8	3	-3.48	0.00763	0.118	0.102	ENSG00000170293	ZppdNvf5fXrRTecZ6A
FCRL3	Fc receptor-like 3	1	-3.48	0.00982	0.136	0.139	ENSG00000160856	67unrLpPnjv_uzOezU
PLEKHA8P1	pleckstrin homology domain containing, family A member 8 pseudogene 1	12	-3.47	0.0388	0.304	0.104	ENSG00000134297	fitTqeg3jivs46eepI
ZNF792	zinc finger protein 792	19	-3.47	0.0452	0.329	0.0928	ENSG00000180884	TNTReQJxdOVfxPV1_U
SSH2	slingshot homolog 2 (Drosophila)	17	-3.46	0.012	0.154	0.0877	ENSG00000141298	6tSCHdd4e8X_VQlFUA
ANXA2	annexin A2	15	-3.45	4.77e-08	5.13e-05	0.0742	ENSG00000182718	07rojh4JWEaXibUgOs
NEDD9	neural precursor cell expressed, developmentally down-regulated 9	6	-3.45	0.0429	0.32	0.11	ENSG00000111859	ifKI6eH4_NxnC6IT9E
CHURC1	churchill domain containing 1	14	-3.41	0.0403	0.311	0.131	ENSG00000258289	3lQi3D,M5XlDtdNz5I
SAMD3	sterile alpha motif domain containing 3	6	-3.38	0.00774	0.118	0.112	ENSG00000164483	cWE4cLN6CnR7FUkVJI
KIAA1324	KIAA1324	1	-3.36	0.000111	0.00768	0.105	ENSG00000116299	fkyRf5CXmmP6uUk15A
RAB10	RAB10, member RAS oncogene family	2	-3.36	0.000196	0.0115	0.082	ENSG00000084733	BKn_Vf97C3fqNe7IJ4
HIVEP2	human immunodeficiency virus type I enhancer binding protein 2	6	-3.31	2.73e-10	1.56e-06	0.0936	ENSG00000010818	crqCJP7K1IIuAiKiq4
MFF	mitochondrial fission factor	2	-3.31	0.00636	0.105	0.171		Q5NhH0E8Ef4C063rlI
FAM120B	family with sequence similarity 120B	6	-3.28	1.47e-12	4.09e-08	0.0768	ENSG00000112584	WIn,vp93VifuXj3ulQ
TULP4	tubby like protein 4	6	-3.27	3.97e-08	4.54e-05	0.0967	ENSG00000130338	xByFFJO9O1IXaS6bkc
KLRC1	killer cell lectin-like receptor subfamily C, member 1	12	-3.23	3.42e-05	0.00357	0.153	ENSG00000134545	xkCPxTSdSIJ0__o16g
NIN	ninein (GSK3B interacting protein)	14	-3.18	0.0161	0.184	0.0852	ENSG00000100503	NoXN6F3SR7AMv_v_6Q
TLN1	talin 1	9	-3.17	6.3e-06	0.0013	0.087	ENSG00000137076	Hc31VFVJxUyqeSLzCU
DCAF7	DDB1 and CUL4 associated factor 7	17	-3.15	3.78e-06	0.000931	0.1	ENSG00000136485	Byv_6TUa0rsignlX5I
HCST	hematopoietic cell signal transducer	19	-3.15	0.0433	0.322	0.0797	ENSG00000126264	rrpEoFVlUH,o_wwBD4
FCRL6	Fc receptor-like 6	1	-3.13	0.0131	0.162	0.157	ENSG00000181036	oUaK4M4gkod1CBV8mE
ACACB	acetyl-CoA carboxylase beta	12	-3.12	4.61e-09	1.11e-05	0.0926	ENSG00000076555	ByecV6BrqSIlxygO5I
LEPROTL1	leptin receptor overlapping transcript-like 1	8	-3.12	0.0405	0.311	0.0745	ENSG00000104660	fkece,zUfpRIf,cEnk
TPR	translocated promoter region, nuclear basket protein	1	-3.11	0.00111	0.0347	0.0984	ENSG00000047410	ltI3VdRSUo119ydN7I
ITGB1	integrin, beta 1 (fibronectin receptor, beta polypeptide, antigen CD29 includes MDF2, MSK12)	10	-3.11	0.0264	0.244	0.099		T8VSWtQXjXu1T7CiCg
LINS	lines homolog (Drosophila)	15	-3.09	2.1e-06	0.000611	0.0844	ENSG00000140471	6EUkJBwoj0o5J6hCSo
CMTM5	CKLF-like MARVEL transmembrane domain containing 5	14	-3.09	0.0234	0.229	0.146	ENSG00000166091	3,lzjl9CNxaHiOkVqk
FYN	FYN oncogene related to SRC, FGR, YES	6	-3.09	0.0291	0.258	0.0832	ENSG00000010810	0vu3oggnq0qu,Z4Luk
PPP3CC	protein phosphatase 3, catalytic subunit, gamma isozyme	8	-3.08	1.08e-05	0.00175	0.0675	ENSG00000120910	oiYOUVYCjJMRnrqUOA
TEPP	testis, prostate and placenta expressed	16	-3.06	7.18e-05	0.0058	0.159	ENSG00000159648	lehZxoSCVeX9h1eBH8
PLA2G16	phospholipase A2, group XVI	11	-3.06	0.00833	0.124	0.129	ENSG00000176485	9kJvkoOp_klOJfPotM
ZHX2	zinc fingers and homeoboxes 2	8	-3.05	9.86e-05	0.00711	0.0905	ENSG00000178764	3VtUR5VU,ixFkQtAZw
IFNG	interferon, gamma	12	-3.05	0.000758	0.0272	0.142	ENSG00000111537	Hc1Lx5a,gDOXkN4lLk
ARID1B			-3.05	0.0397	0.308	0.085	ENSG00000049618	6l1,Uz3RVYNCPxIJUY
ASF1A	ASF1 anti-silencing function 1 homolog A (S, cerevisiae)	6	-3.04	5.88e-06	0.00125	0.1	ENSG00000111875	fRF7LHfVT9d4R05IOI
BAZ1A	bromodomain adjacent to zinc finger domain, 1A	14	-3.04	1.58e-05	0.00225	0.0808	ENSG00000198604	cX4LnsUuenkrPC1C,M
IL23A	interleukin 23, alpha subunit p19	12	-3.02	8.28e-06	0.00154	0.117		Eeij3ovz97lJJT5VqE
ZNF365	zinc finger protein 365	10	-3.02	0.0223	0.223	0.119	ENSG00000138311	if7UTqW_F8i8Ka_f,4
YME1L1	YME1-like 1 (S, cerevisiae)	10	-3.01	7e-08	6.22e-05	0.0984		cnEBCdN,oHpHefntSU
RP3-527F8,2			-2.99	3.25e-05	0.00347	0.129	ENSG00000233093	ionjnpyCF4t9Yikn48
MAP6D1	MAP6 domain containing 1	3	-2.98	2.96e-08	3.81e-05	0.097	ENSG00000180834	flQJu581Cq9Jz14fRo
RP11-356I2,4			-2.97	5.34e-05	0.00487	0.106	ENSG00000237499	9QNQUASX59b6fzMMeQ
YWHAB	tyrosine 3-monooxygenase/tryptophan 5-monooxygenase activation protein, beta polypeptide	20	-2.96	5.09e-07	0.000245	0.0577	ENSG00000166913	feXBv597jrzPlyQkRU
LBH	limb bud and heart development	2	-2.95	2.24e-07	0.000137	0.0666		QtXIUf7OFv5LeJKUqk
CENPK	centromere protein K	5	-2.95	0.00507	0.0917	0.0994	ENSG00000123219	9eebDoPl_ITUgjUFYM
RP11-433A23,1	Gilles de la Tourette syndrome chromosome region, candidate 1	18	-2.94	0.0368	0.295	0.117	ENSG00000263417	BdNx5CfpVNTSxS4IiE
MB21D2	Mab-21 domain containing 2	3	-2.92	0.0421	0.317	0.121		l,ruhw6QnrvwitKKXk
CD40LG	CD40 ligand	X	-2.91	3.03e-07	0.00017	0.0898	ENSG00000102245	HcUcyOKuKLKi5JXiXk
ITPKB	inositol-trisphosphate 3-kinase B	1	-2.91	7.18e-05	0.0058	0.0741	ENSG00000143772	6VH6yAiVIJJXpXsI6E
ICAM2	intercellular adhesion molecule 2	17	-2.91	0.0266	0.245	0.0632	ENSG00000108622	ZlI600y0a67a757V70
TRAV25			-2.89	0.00192	0.0494	0.0972	ENSG00000211806	BUpBU,KIL6OCKiKiOc
SIPA1	signal-induced proliferation-associated 1	11	-2.88	5.48e-09	1.11e-05	0.0603	ENSG00000213445	0umgul1FX1e,sDPe6I
PP7080	uncharacterized LOC25845	5	-2.88	0.00278	0.0626	0.0746		Q1J7q_ku1ISoqVNFgM
ANXA5	annexin A5	4	-2.86	1.26e-06	0.000435	0.0705	ENSG00000164111	3uXkUVR5fX0kX8nk,s
SAMD14	sterile alpha motif domain containing 14	17	-2.84	0.0118	0.152	0.165	ENSG00000167100	x1RndKqhOd3fFe0frc
ZFY	zinc finger protein, Y-linked	Y	-2.84	0.0121	0.154	0.169	ENSG00000067646	6VE8ScX3J,LOsufT0E
AC092653,5	N-acetyltransferase 8B (GCN5-related, putative, gene/pseudogene)	2	-2.83	0.000348	0.0167	0.139	ENSG00000204872	oaeySQkNVBd4eQ4X94
PHF15	PHD finger protein 15	5	-2.83	0.002	0.0507	0.0674	ENSG00000043143	oGJDIOzrRerulLlZ7k
PPP1R21	protein phosphatase 1, regulatory subunit 21	2	-2.83	0.00262	0.0603	0.0899	ENSG00000162869	ud3ioioldQH0jXur8s
PIGU	phosphatidylinositol glycan anchor biosynthesis, class U	20	-2.82	2.16e-10	1.44e-06	0.0821	ENSG00000101464	NVISgogikriSp_8j7o
PPP1R21	protein phosphatase 1, regulatory subunit 21	2	-2.82	1.24e-07	8.55e-05	0.085		HeKiKiV1AfSNe6vyzQ
PDCD6IP	programmed cell death 6 interacting protein	3	-2.82	0.0444	0.326	0.0917	ENSG00000170248	6Il_7VwL3tUtJLfzLU
COA3	cytochrome c oxidase assembly factor 3	17	-2.81	0.000107	0.00751	0.0832	ENSG00000183978	fVfRfUqGS_8YryG6Sc
USP9Y	ubiquitin specific peptidase 9, Y-linked	Y	-2.81	0.0126	0.159	0.19	ENSG00000114374	KuyUIoSDxODhLlSLhI
IL16	interleukin 16	15	-2.81	0.0381	0.3	0.0819	ENSG00000172349	0lQqAgCgp33VSL1U5I
CDK19	cyclin-dependent kinase 19	6	-2.8	0.0119	0.153	0.0751	ENSG00000155111	EShicef6Jir9ef_L4U
NDUFB1	NADH dehydrogenase (ubiquinone) 1 beta subcomplex, 1, 7kDa	14	-2.75	1.35e-06	0.000442	0.0989	ENSG00000183648	QgAss4,nptFXedbmpk
MT1E	metallothionein 1E	16	-2.75	0.0296	0.261	0.125	ENSG00000169715	cQKpNoguSee5eO6gSc
ATF6	activating transcription factor 6	1	-2.74	5.57e-09	1.11e-05	0.0774	ENSG00000118217	o799LpA7JXk11LvF64
N4BP2L1	NEDD4 binding protein 2-like 1	13	-2.74	0.00116	0.0354	0.0987	ENSG00000139597	xtpJ0Dv6i5CA8pFUow
IFI27L2	interferon, alpha-inducible protein 27-like 2	14	-2.74	0.0061	0.102	0.0988	ENSG00000119632	lVJ4FYpwII4pCIA7FU
NR3C2	nuclear receptor subfamily 3, group C, member 2	4	-2.73	3.5e-08	4.24e-05	0.0925		xCEXl8uQqgF7gJ5HSI
TXLNG2P			-2.73	0.00402	0.0793	0.168	ENSG00000131002	NdwCJVKLU3op4VQKDg
FAM134B	family with sequence similarity 134, member B	5	-2.73	0.0139	0.169	0.0977	ENSG00000154153	lKxJ6T,pI5MiE3iFdI
PDCD1	programmed cell death 1	2	-2.72	0.000704	0.0261	0.111		lpcsVWbpc1HXRNREeQ
ANO6	anoctamin 6	12	-2.72	0.0032	0.0686	0.098	ENSG00000177119	6V6oD46u6S6F7giog0
SMAP2	small ArfGAP2	1	-2.72	0.0128	0.16	0.0533	ENSG00000084070	TKSKlqEn9d0tPvRVH4
ITGB1	integrin, beta 1 (fibronectin receptor, beta polypeptide, antigen CD29 includes MDF2, MSK12)	10	-2.7	0.000128	0.00851	0.0805		r7J67r56D73z6X5PHk
ADAM10	ADAM metallopeptidase domain 10	15	-2.7	0.0047	0.0874	0.117	ENSG00000137845	ig66z0utSj3sOfxEpI
FOXN3	forkhead box N3	14	-2.69	5.37e-09	1.11e-05	0.0566	ENSG00000053254	3IBLuikpmNJYHcqH64
CHMP7	charged multivesicular body protein 7	8	-2.69	1.47e-05	0.00216	0.0832	ENSG00000147457	oeJSjuQyCSq_1XeUjc
PJA1	praja ring finger 1, E3 ubiquitin protein ligase	X	-2.68	0.0149	0.176	0.0803	ENSG00000181191	uGd9WI160eCNOmS_tI
SEC14L5	SEC14-like 5 (S, cerevisiae)	16	-2.68	0.0427	0.319	0.174	ENSG00000103184	KeRmlWh5,g7nUEYvbA
SMAP1	small ArfGAP 1	6	-2.67	5.53e-05	0.00497	0.0797	ENSG00000112305	3d9TOjUenoQHkUvnn0
ZNF404	zinc finger protein 404	19	-2.64	0.000585	0.0233	0.125	ENSG00000176222	KkO6gJfS276IXwhE0M
CCSER2	coiled-coil serine-rich protein 2	10	-2.64	0.0134	0.165	0.0795		cencqR6o7H_A0WBKfk
IFI16	interferon, gamma-inducible protein 16	1	-2.63	1.51e-05	0.00218	0.0719	ENSG00000163565	NX9EfunjuDnhYBOiNU
GUCY1A3	guanylate cyclase 1, soluble, alpha 3	4	-2.63	0.000714	0.0263	0.146	ENSG00000164116	oeR3o0v,nptvovAOVY
GLS	glutaminase	2	-2.62	1.72e-05	0.00233	0.0931	ENSG00000115419	Zt6SoeDheO0j8j316o
SLC46A3	solute carrier family 46, member 3	13	-2.62	0.000454	0.02	0.0762	ENSG00000139508	NdfVN0,fHl8Z014rUU
TSC22D1	TSC22 domain family, member 1	13	-2.62	0.0221	0.222	0.133	ENSG00000102804	61Q67IUumOjcovxQeI
			-2.61	6.37e-06	0.0013	0.0975		9l1CA6p4f5TTojggnk
ATXN1	ataxin 1	6	-2.61	0.00846	0.125	0.0865	ENSG00000124788	WhKIH,9TObkx3ew9S4
EIF1AY	eukaryotic translation initiation factor 1A, Y-linked	Y	-2.6	0.00166	0.0447	0.149	ENSG00000198692	reXjDTnq9wwlcfUXDc
CDR2	cerebellar degeneration-related protein 2, 62kDa	16	-2.6	0.0018	0.0472	0.0593	ENSG00000140743	Bnh_UlEJ535IvfFPXs
RALBP1	ralA binding protein 1	18	-2.59	4.89e-07	0.000244	0.077	ENSG00000017797	uih0kSUFMNJO3qMh60
ZMAT3	zinc finger, matrin-type 3	3	-2.59	6.92e-06	0.00139	0.073	ENSG00000172667	0576touUtHn_gt7veo
TMEM71	transmembrane protein 71	8	-2.59	1.14e-05	0.00179	0.0679	ENSG00000165071	l4dCp7I71f1FVRH65s
TSPAN5	tetraspanin 5	4	-2.59	0.0023	0.0554	0.0915	ENSG00000168785	op7uVS,iC6_ShD8FNs
ASNS	asparagine synthetase (glutamine-hydrolyzing)	7	-2.59	0.026	0.242	0.0722	ENSG00000070669	HDlHhX3lZGeFRxC0ns
FAM129A	family with sequence similarity 129, member A	1	-2.59	0.036	0.291	0.0711		lXyXe,lHerNt1zpAlM
			-2.58	7.64e-06	0.00147	0.104		i7QOoAwCRb_Remr900
PDZK1IP1	PDZK1 interacting protein 1	1	-2.58	0.00224	0.0544	0.164	ENSG00000162366	fKROo6O1LnFFQlV198
LAIR2	leukocyte-associated immunoglobulin-like receptor 2	19	-2.58	0.00324	0.0693	0.138	ENSG00000167618	ZeCXWj_ORTg4ogOl1Y
KIFC3	kinesin family member C3	16	-2.58	0.0223	0.223	0.146	ENSG00000140859	Q4oqai7ooq6l3RUp,c
CD81	CD81 molecule	11	-2.57	5.58e-10	2.48e-06	0.0437	ENSG00000110651	cvYiWLe6kd3l9ORe18
PAK2	p21 protein (Cdc42/Rac)-activated kinase 2	3	-2.57	0.00249	0.0584	0.0699	ENSG00000180370	iWC39U9H3cgJ5QhIpI
RTN1	reticulon 1	14	-2.57	0.014	0.169	0.135	ENSG00000139970	Nbpyl,Xli53jkMugNk
LY9	lymphocyte antigen 9	1	-2.57	0.0456	0.33	0.0834	ENSG00000122224	BRdIP19Ll0iOXo7pV0
GPA33	glycoprotein A33 (transmembrane)	1	-2.56	1.6e-08	2.37e-05	0.0816	ENSG00000143167	KE6r16_9eTVjF0lelc
AFF3	AF4/FMR2 family, member 3	2	-2.56	0.000104	0.00738	0.133	ENSG00000144218	osj1QiH8ktFJfDk7Eo
FIG4	FIG4 homolog, SAC1 lipid phosphatase domain containing (S, cerevisiae)	6	-2.54	0.0141	0.17	0.0816	ENSG00000112367	3jfUJUTUpSUKzTklXI
KRT1	keratin 1	12	-2.54	0.0162	0.185	0.132	ENSG00000167768	KkIWK2P7VJfFogCJzo
TREML1	triggering receptor expressed on myeloid cells-like 1	6	-2.54	0.0205	0.212	0.131	ENSG00000161911	lF9HVJ1NdPlV3F1wrU
PDSS2	prenyl (decaprenyl) diphosphate synthase, subunit 2	6	-2.54	0.0206	0.212	0.0853	ENSG00000164494	KH0kJLK,xwkjrakeSo
FAM184A	family with sequence similarity 184, member A	6	-2.53	1.19e-05	0.00184	0.11	ENSG00000111879	rn3UjVSZSi6,lax9E8
CEP85L	centrosomal protein 85kDa-like	6	-2.53	0.00018	0.0108	0.0812	ENSG00000111860	ct,olSX1e7LiegHX8g
RBPMS2	RNA binding protein with multiple splicing 2	15	-2.53	0.00592	0.101	0.157	ENSG00000166831	rpT9IfqI4pp77T5414
CABP5	calcium binding protein 5	19	-2.53	0.0435	0.323	0.135	ENSG00000105507	WVeXk0HvkDVv3d1awo
PARP1	poly (ADP-ribose) polymerase 1	1	-2.52	0.0283	0.254	0.0609		uFAn28g7eXx6,VSoKA
			-2.51	0.0489	0.343	0.152		96H0NaXVE89eMWReFU
ATXN1	ataxin 1	6	-2.5	1.64e-05	0.00228	0.0792	ENSG00000124788	clCoASEUgfq_KkcUh4
GGT7	gamma-glutamyltransferase 7	20	-2.49	0.000355	0.0169	0.11	ENSG00000131067	WGA4iUXD4,WotZFKpU
PFKP	phosphofructokinase, platelet	10	-2.48	0.00519	0.0931	0.0616	ENSG00000067057	6zhu2h0pSegTuSV6Ls
AC138649,1			-2.48	0.0355	0.289	0.0562	ENSG00000230856	H6QBIzTnri5RvHVeno
HLA-DPB1	major histocompatibility complex, class II, DP beta 1	6	-2.47	2.86e-07	0.000163	0.0876	ENSG00000223865	9S4nlVA0L8uV01Pzt0
ZHX2	zinc fingers and homeoboxes 2	8	-2.47	3.02e-05	0.00327	0.0748	ENSG00000178764	fUleogerJK6eH38JF8
ASB1	ankyrin repeat and SOCS box containing 1	2	-2.46	1.79e-05	0.0024	0.0687	ENSG00000065802	QhrqKuI7gjuo4F6DgY
GPR114	G protein-coupled receptor 114	16	-2.46	0.000283	0.0146	0.0966	ENSG00000159618	WneUfnJ7iHuhAUdJd4
			-2.46	0.000921	0.0305	0.094		Eiqg6QAULoki10tXjQ
SON	SON DNA binding protein	21	-2.46	0.0498	0.346	0.0621	ENSG00000159140	xkcLXk9e8CUfq0wgqI
ACPL2	acid phosphatase-like 2	3	-2.45	9.37e-07	0.000371	0.0906	ENSG00000155893	orhSP6Vep7L_eFXTcA
HEATR5B	HEAT repeat containing 5B	2	-2.45	3.8e-06	0.000931	0.071	ENSG00000008869	KlXDy46UezT1KcXOr0
			-2.45	6.6e-05	0.0055	0.113		lEUkPuUKlPKd0k4c,8
RASAL3	RAS protein activator like 3	19	-2.45	0.00651	0.107	0.0637		QrfotBVJV0CRXl0OiE
NSF	N-ethylmaleimide-sensitive factor	17	-2.45	0.0123	0.157	0.0673	ENSG00000073969	WXuPXrpSzXo9dwjfl0
CREBL2	cAMP responsive element binding protein-like 2	12	-2.45	0.016	0.183	0.0858	ENSG00000111269	0SXn903sACqoowf0So
GOLPH3	golgi phosphoprotein 3 (coat-protein)	5	-2.45	0.049	0.344	0.0711	ENSG00000113384	HqCKfuFLFDfi,f,e1E
RHOC	ras homolog family member C	1	-2.44	0.000966	0.0315	0.0807	ENSG00000155366	6zEfenRKAu3ksqhUi0
ITGA2B	integrin, alpha 2b (platelet glycoprotein IIb of IIb/IIIa complex, antigen CD41)	17	-2.44	0.00446	0.0848	0.141	ENSG00000005961	H3o0v7nktkZOvQbtdU
IFI27L2	interferon, alpha-inducible protein 27-like 2	14	-2.44	0.0131	0.162	0.0808		KBNdel3vq0u_ql5_qA
PP7080	uncharacterized LOC25845	5	-2.43	5.93e-06	0.00125	0.0715		Z1oSoqVNFgNeDjxyFA
PUM2	pumilio homolog 2 (Drosophila)	2	-2.42	2.67e-05	0.00305	0.0746	ENSG00000055917	xXLfX01_V3vpEpPN3k
PSD4	pleckstrin and Sec7 domain containing 4	2	-2.42	0.000719	0.0264	0.0659	ENSG00000125637	HdRAsK_lfopTv6t1pQ
TNFAIP8	tumor necrosis factor, alpha-induced protein 8	5	-2.42	0.0182	0.198	0.0609	ENSG00000145779	fnkUDT0mUXR5QtE6Go
ASCC3	activating signal cointegrator 1 complex subunit 3	6	-2.41	0.000403	0.0187	0.0869	ENSG00000112249	cXQU1KA_Eunks_HUuE
UTY	ubiquitously transcribed tetratricopeptide repeat containing, Y-linked	Y	-2.41	0.000775	0.0274	0.134	ENSG00000183878	NnMe15_xBOv6rgqigI
			-2.41	0.0395	0.307	0.0823		r4O64,VIxTdKfBckTU
			-2.4	2.47e-05	0.00291	0.136		BlPoD4QQUHiJLTYJ4w
ZNF75D	zinc finger protein 75D	X	-2.4	0.000248	0.0134	0.088	ENSG00000186376	iiALCkzp0S445S0iUo
IQGAP1	IQ motif containing GTPase activating protein 1	15	-2.39	9.34e-06	0.00162	0.0729	ENSG00000140575	QVApRNQhKQw4ki,EnU
BEND2	BEN domain containing 2	X	-2.39	0.000456	0.0201	0.138	ENSG00000177324	olELoy6ce76OkS9AOU
CEP68	centrosomal protein 68kDa	2	-2.39	0.000459	0.0201	0.0872	ENSG00000011523	QO1_oo2QJLeuJ6IlGQ
ACSL5	acyl-CoA synthetase long-chain family member 5	10	-2.38	3.13e-08	3.91e-05	0.079	ENSG00000197142	38sFEL0KtAqFd7l998
SNAP23	synaptosomal-associated protein, 23kDa	15	-2.38	0.00945	0.133	0.108	ENSG00000092531	Hss3ASUpWuEDrSfSQU
PIGN	phosphatidylinositol glycan anchor biosynthesis, class N	18	-2.38	0.0226	0.225	0.0981	ENSG00000197563	6uu5yyf6eOcJ,XrOZU
RUFY1	RUN and FYVE domain containing 1	5	-2.37	6.29e-05	0.00532	0.0857	ENSG00000176783	lA,fla0ekdSCEm5aBY
HLA-DOA	major histocompatibility complex, class II, DO alpha	6	-2.37	0.0195	0.206	0.0863	ENSG00000204252	BpQH6JK7U1SV7svIko
RGL2	ral guanine nucleotide dissociation stimulator-like 2	6	-2.36	3.13e-06	0.000822	0.085	ENSG00000237441	cSA9IColJRXqkuC5R4
THEM4	thioesterase superfamily member 4	1	-2.36	6.58e-05	0.0055	0.102	ENSG00000159445	xhQpT3XgLnKgontRl0
PARVG	parvin, gamma	22	-2.36	0.000226	0.0125	0.0608	ENSG00000138964	lKu11RLVnv17k9uFZ8
RAB7L1	RAB7, member RAS oncogene family-like 1	1	-2.35	4.76e-06	0.00112	0.0721	ENSG00000117280	3kLhNJ6e459gMreddE
JAZF1	JAZF zinc finger 1	7	-2.35	2.93e-05	0.00321	0.0851	ENSG00000153814	uZ39y5CAeSno0svQSc
			-2.35	0.000481	0.0208	0.131		Zp1El9_6h9FSLpVPuI
KLRF1	killer cell lectin-like receptor subfamily F, member 1	12	-2.35	0.00164	0.0442	0.116	ENSG00000150045	fH_,Up,5x30dJxDATU
ST3GAL1	ST3 beta-galactoside alpha-2,3-sialyltransferase 1	8	-2.35	0.0479	0.339	0.0666	ENSG00000008513	Z14nuobSfwVyXt0qXY
HDDC2	HD domain containing 2	6	-2.34	0.000425	0.0193	0.0642	ENSG00000111906	HSgmtOAuU6OBHorpLk
SDHC	succinate dehydrogenase complex, subunit C, integral membrane protein, 15kDa	1	-2.34	0.00922	0.132	0.0677		9q4J,q_UeXur_enwKE
			-2.33	1.44e-05	0.00213	0.139		6TN9ezoj_IJODvo7hU
MIR193B	microRNA 193b	16	-2.33	6.09e-05	0.00522	0.12		i4qYji,O,zUHpXQLVk
GCSAM	germinal center-associated, signaling and motility	3	-2.32	4.98e-07	0.000245	0.0923	ENSG00000174500	Wnpz0q0VJLXUkKyARQ
FNDC9	fibronectin type III domain containing 9	5	-2.32	3.76e-05	0.00379	0.117	ENSG00000172568	0X53ou,1B,ykNExRZ0
CYB561D2	cytochrome b-561 domain containing 2	3	-2.32	5.33e-05	0.00487	0.0828	ENSG00000114395	9hF0pHqEvqT_ilbu4M
AKAP11	A kinase (PRKA) anchor protein 11	13	-2.32	0.014	0.169	0.0759	ENSG00000023516	oV7UXtFJEIg8ifS4g8
OR7E36P	olfactory receptor, family 7, subfamily E, member 37 pseudogene	13	-2.32	0.0203	0.211	0.116	ENSG00000205240	6OO7TfVUgKuS6XS47E
MAN2A1	mannosidase, alpha, class 2A, member 1	5	-2.31	7.05e-05	0.00574	0.0792	ENSG00000112893	li1DoDSRPWDUviuBeE
KCNN4	potassium intermediate/small conductance calcium-activated channel, subfamily N, member 4	19	-2.31	0.0035	0.0724	0.0983	ENSG00000104783	Z6Lq_n546eeiqGenAs
XRN2	5'-3' exoribonuclease 2	20	-2.31	0.0036	0.0739	0.142	ENSG00000088930	x_RCDyv4HYnoF0kByI
AKAP7	A kinase (PRKA) anchor protein 7	6	-2.31	0.0306	0.266	0.0622	ENSG00000118507	3CdSt82zV_U3gfv5Hk
YME1L1	YME1-like 1 (S, cerevisiae)	10	-2.3	2.83e-06	0.000765	0.0885		6GOUh07_iOgdJ664JU
RASAL3	RAS protein activator like 3	19	-2.3	0.000478	0.0208	0.0458	ENSG00000105122	9Lqi6J561QUd6Szgvk
ELP4	elongator acetyltransferase complex subunit 4	11	-2.3	0.000758	0.0272	0.0918	ENSG00000109911	QAOjekg1lCaepUp7pM
SLC35D3	solute carrier family 35, member D3	6	-2.3	0.00123	0.0368	0.149	ENSG00000182747	cHgFSUgioUXsCQtf0I
NPTX1	neuronal pentraxin I	17	-2.3	0.00186	0.0484	0.116	ENSG00000171246	c3yMNufXSZW2r7pNfo
AK2	adenylate kinase 2	1	-2.3	0.0175	0.194	0.0761	ENSG00000004455	lLhQjHTur6HlShEkjk
CLECL1	C-type lectin-like 1	12	-2.3	0.0422	0.317	0.118	ENSG00000184293	iZ4TQB72h9VvIHZv1E
HEATR5B	HEAT repeat containing 5B	2	-2.3	0.0427	0.319	0.0757	ENSG00000008869	up5SEFJVZTE95FBDwk
DEXI	Dexi homolog (mouse)	16	-2.29	0.00499	0.091	0.0579	ENSG00000182108	0Z19P0rx299JC_kASE
HOPX	HOP homeobox	4	-2.29	0.0468	0.335	0.111	ENSG00000171476	rVSqK1V,aigv,CqP3Q
			-2.29	0.0489	0.343	0.129		3JUVfkUu5Xo7iM6LQI
AC093323,3			-2.28	5.73e-06	0.00125	0.0602	ENSG00000170846	ZQnpTqrVAS09SnyOOE
GPX1	glutathione peroxidase 1	3	-2.28	0.000564	0.0228	0.0662		6cZKxJZZ9SFPhNiXhM
G3BP1	GTPase activating protein (SH3 domain) binding protein 1	5	-2.28	0.00102	0.0327	0.0799	ENSG00000145907	KlbCCg7x,DPof507nY
AARS	alanyl-tRNA synthetase	16	-2.28	0.00769	0.118	0.0573	ENSG00000090861	NIwad1IXif1m0kLKDY
KCTD4	potassium channel tetramerisation domain containing 4	13	-2.28	0.023	0.226	0.14	ENSG00000180332	ZaSnEoFenrXoLhABSQ
CNST	consortin, connexin sorting protein	1	-2.28	0.0434	0.322	0.0765	ENSG00000162852	uA3tbyul,XzeK7LrcE
			-2.27	0.000216	0.0121	0.108		KpfScd6zo69QuNC7pU
COL18A1	collagen, type XVIII, alpha 1	21	-2.26	0.00318	0.0685	0.123	ENSG00000182871	NLT297oqELodKkmUp4
MARCH4	membrane-associated ring finger (C3HC4) 4, E3 ubiquitin protein ligase	2	-2.25	0.000419	0.0191	0.159	ENSG00000144583	6XlKgpR6u9F5Av3r7Q
SUPT20H	suppressor of Ty 20 homolog (S, cerevisiae)	13	-2.25	0.00185	0.0483	0.09	ENSG00000102710	9fQt0pXwNx1J9SuvR8
LPAR5	lysophosphatidic acid receptor 5	12	-2.25	0.00194	0.0499	0.0902	ENSG00000184574	un4XbofXSKvrV6NEf4
			-2.24	2.67e-08	3.56e-05	0.0666		3nrn0i0_khPU795754
NECAP2	NECAP endocytosis associated 2	1	-2.24	7.42e-08	6.25e-05	0.0512	ENSG00000157191	Q77TonuovpHe3nrpXc
CCR7	chemokine (C-C motif) receptor 7	17	-2.24	0.000124	0.00827	0.0502	ENSG00000126353	Boq4S6WVClRifvf738
GP6	glycoprotein VI (platelet)	19	-2.24	0.00685	0.11	0.144	ENSG00000088053	6ev9VIB3RXR1N1R5rc
UGP2	UDP-glucose pyrophosphorylase 2	2	-2.24	0.0178	0.196	0.0584	ENSG00000169764	Q5Qolv95e0AUTSN354
PKNOX1	PBX/knotted 1 homeobox 1	21	-2.23	1.08e-06	0.000405	0.0768	ENSG00000160199	97UiqveVfuClT16R8g
ORC3	origin recognition complex, subunit 3	6	-2.23	0.00309	0.0674	0.0737	ENSG00000135336	6cUBIIeFO6QhwTqink
MFSD6	major facilitator superfamily domain containing 6	2	-2.23	0.00355	0.0731	0.0751		iOS0,Ul_4nhF9Or_6E
LIMA1	LIM domain and actin binding 1	12	-2.23	0.00588	0.1	0.0967	ENSG00000050405	ZX2o0e1VN9bvIkC4Is
SIDT1	SID1 transmembrane family, member 1	3	-2.22	6.28e-06	0.0013	0.0817	ENSG00000072858	ipJ3u3iC9xPhSlV__U
FBXO32	F-box protein 32	8	-2.22	1.73e-05	0.00233	0.06	ENSG00000156804	lgq1V54eiJ6gzpP6Ec
FAM129A	family with sequence similarity 129, member A	1	-2.22	0.000103	0.00733	0.0772	ENSG00000135842	WoK7je6h7epe8dNec0
CRTC1	CREB regulated transcription coactivator 1	19	-2.22	0.00155	0.043	0.131	ENSG00000105662	o1dlBpYn7j3ifkOWUI
MAGED1	melanoma antigen family D, 1	X	-2.21	5.39e-09	1.11e-05	0.0587	ENSG00000179222	uu3qV6J6jhPi,ieeF4
N4BP2L2	NEDD4 binding protein 2-like 2	13	-2.21	3.74e-06	0.000929	0.0741		9tIudLlBUKj39SIbFY
RIMBP3B	RIMS binding protein 3B	22	-2.21	0.0219	0.221	0.137		NompKempoGmmfZ5Wok
			-2.2	0.000784	0.0276	0.0837		NtfXqtw3cX,k44pJ4o
PTGDR	prostaglandin D2 receptor (DP)	14	-2.2	0.0321	0.273	0.106	ENSG00000168229	rl55P5uN0IXUlILV9Q
ZC3H4	zinc finger CCCH-type containing 4	19	-2.19	1.78e-06	0.00054	0.061	ENSG00000130749	cgnoldd_gz0lwgXTKE
ZADH2	zinc binding alcohol dehydrogenase domain containing 2	18	-2.19	1.59e-05	0.00226	0.0783		HP3Sbofd5O2p8q0Ulo
CXCR5	chemokine (C-X-C motif) receptor 5	11	-2.19	0.000143	0.00925	0.0885	ENSG00000160683	WuIu30aShBiglcIbV8
TARP	TCR gamma alternate reading frame protein	7	-2.19	0.0015	0.042	0.0755		xAgiQRj3qNUoqgRTgg
			-2.19	0.0242	0.233	0.0999		u0Id,HLhL9UFCiDKCA
PRDX6	peroxiredoxin 6	1	-2.19	0.0376	0.298	0.0534	ENSG00000117592	i6dUKK7JK7iQzy5TuU
RP11-109M17,1			-2.19	0.0463	0.333	0.122	ENSG00000234146	uUVIKIq,hW,qcjpOoI
ECHDC1	enoyl CoA hydratase domain containing 1	6	-2.18	0.000102	0.0073	0.0811	ENSG00000093144	9vjsv8BR_CodOCTXkE
C4orf32	chromosome 4 open reading frame 32	4	-2.18	0.00238	0.0566	0.0841	ENSG00000174749	N_qS0pP7N,rKkELAE4
			-2.18	0.0108	0.144	0.0898		K6ADqx8ua6QCUBEVeI
KIR3DL1	killer cell immunoglobulin-like receptor, three domains, long cytoplasmic tail, 1	19	-2.18	0.0248	0.236	0.102	ENSG00000167633	61UeXnoCAER1,nyVEs
LAIR2	leukocyte-associated immunoglobulin-like receptor 2	19	-2.17	0.0056	0.0971	0.122	ENSG00000167618	il1o,jkU4OKIDpdW34
SLC16A10	solute carrier family 16, member 10 (aromatic amino acid transporter)	6	-2.16	2.95e-06	0.000788	0.0837	ENSG00000112394	uV,m,kub,HQslIBFUY
TULP4	tubby like protein 4	6	-2.16	8.61e-05	0.0065	0.0821	ENSG00000130338	9Hj3Kwgot1GruV50no
EPHB6	EPH receptor B6	7	-2.16	0.000136	0.00887	0.0822	ENSG00000106123	r4pJKnS6K3iDhjFbh0
STAT1	signal transducer and activator of transcription 1, 91kDa	2	-2.16	0.00061	0.0239	0.0559	ENSG00000115415	ikRLn9bpHkxDeKXXd0
VPS36	vacuolar protein sorting 36 homolog (S, cerevisiae)	13	-2.16	0.0174	0.193	0.072	ENSG00000136100	Kev706Oz3CJ4gSpehE
RABEP1	rabaptin, RAB GTPase binding effector protein 1	17	-2.16	0.0373	0.297	0.0781	ENSG00000029725	WJ0vq,Ri717nzPS3uU
APOBEC3G	apolipoprotein B mRNA editing enzyme, catalytic polypeptide-like 3G	22	-2.16	0.045	0.328	0.0639	ENSG00000239713	Hkie59ehuPV,6Ceheg
MCPH1	microcephalin 1	8	-2.15	7.67e-05	0.00607	0.0832	ENSG00000147316	9hdHpe64eREnZAHt,o
CD53	CD53 molecule	1	-2.15	0.000106	0.00751	0.0497	ENSG00000143119	0dVAtCQiHL4Ki96pSk
CYB5B	cytochrome b5 type B (outer mitochondrial membrane)	16	-2.15	0.013	0.161	0.0484		fdT,UAsIh1JOl97_VY
FLT4	fms-related tyrosine kinase 4	5	-2.15	0.0272	0.249	0.153	ENSG00000037280	Q6426L3kLGkF3UH15k
JUNB	jun B proto-oncogene	19	-2.15	0.0459	0.331	0.0645	ENSG00000171223	EBp7SeefqtCoRl94G0
SPTSSA	serine palmitoyltransferase, small subunit A	14	-2.14	3.63e-06	0.000917	0.0913	ENSG00000165389	Hrhc16V3HSAWkP7fR0
CALM3	calmodulin 3 (phosphorylase kinase, delta)	19	-2.14	0.00261	0.0602	0.0384	ENSG00000160014	iSUInirCpKym4p7oT8
DNASE1L3	deoxyribonuclease I-like 3	3	-2.14	0.007	0.112	0.115	ENSG00000163687	lnxCeHgiilejtJhR,U
			-2.14	0.00859	0.126	0.0708		o67e,kv3mpdMvqfp6o
C19orf12	chromosome 19 open reading frame 12	19	-2.14	0.0186	0.201	0.0567	ENSG00000131943	0ktegVNVTox4pMnse4
PDHB	pyruvate dehydrogenase (lipoamide) beta	3	-2.14	0.025	0.237	0.0446	ENSG00000168291	x3XVcjlOfX,t7xr5Ts
THAP11	THAP domain containing 11	16	-2.14	0.0335	0.279	0.0464	ENSG00000168286	9rkl7j3jqh6wN7l3l0
TNFSF8	tumor necrosis factor (ligand) superfamily, member 8	9	-2.14	0.0354	0.288	0.096	ENSG00000106952	Kre3goJBIguqDUt5yk
SNX17	sorting nexin 17	2	-2.13	2.34e-06	0.000658	0.0476	ENSG00000115234	HkSKPlX3f9InpXY5QM
ACPL2	acid phosphatase-like 2	3	-2.13	7.16e-06	0.00142	0.0835		0h_lXqey,nhV03AAyk
SPOCD1	SPOC domain containing 1	1	-2.13	0.00137	0.0396	0.121	ENSG00000134668	o4Je9SIiuoeQoijrSU
PDCD2	programmed cell death 2	6	-2.13	0.0206	0.212	0.0559	ENSG00000071994	QeCHl6CqWZu705cxjA
ITPR1	inositol 1,4,5-trisphosphate receptor, type 1	3	-2.13	0.0299	0.262	0.0758	ENSG00000150995	3euOe,dvLpLLl1t1y4
HCLS1	hematopoietic cell-specific Lyn substrate 1	3	-2.12	2.78e-05	0.0031	0.043	ENSG00000180353	Qu9eHX1Q4EXd5RVCd4
CASP6	caspase 6, apoptosis-related cysteine peptidase	4	-2.12	0.000339	0.0164	0.0894	ENSG00000138794	6TvpTrgKv4zogEA10o
ST8SIA1	ST8 alpha-N-acetyl-neuraminide alpha-2,8-sialyltransferase 1	12	-2.12	0.00149	0.0419	0.0871	ENSG00000111728	9uHUIqDrQvv04v5OpU
PSKH2	protein serine kinase H2	8	-2.12	0.0229	0.226	0.141	ENSG00000147613	3QHHj,op602TtJ6UpU
TMSB10	thymosin beta 10	2	-2.12	0.0325	0.275	0.0396	ENSG00000034510	KCBFeWFAiFPiSiCaLg
APOBEC3H	apolipoprotein B mRNA editing enzyme, catalytic polypeptide-like 3H	22	-2.12	0.0403	0.31	0.12	ENSG00000100298	c5dMl5617CQkcJ1EuU
IPCEF1	interaction protein for cytohesin exchange factors 1	6	-2.11	0.00223	0.0543	0.0573	ENSG00000074706	Zufk46g7h,yR5Ou,qo
CPA5	carboxypeptidase A5	7	-2.11	0.00255	0.059	0.135		u,pJNJFFdzulLqNFtg
FAM127A	family with sequence similarity 127, member A	X	-2.11	0.0242	0.233	0.076	ENSG00000134590	oUgF37vflylSu9eklA
PPP6R3	protein phosphatase 6, regulatory subunit 3	11	-2.1	3.65e-07	0.000192	0.0529	ENSG00000110075	3Xrp91NcVCsEu359NU
HADH	hydroxyacyl-CoA dehydrogenase	4	-2.1	1.25e-06	0.000433	0.0575	ENSG00000138796	fnng6tJM3e,k6,korY
PIM1	pim-1 oncogene	6	-2.1	0.00012	0.00812	0.0542	ENSG00000137193	fr1fXPUJ9TJ55XL,f0
SYNRG	synergin, gamma	17	-2.1	0.000128	0.00851	0.0784	ENSG00000006114	oPSrgDuid2ly7As0I4
			-2.1	0.000231	0.0127	0.118		0UbVKotbrqnqlqtVK0
LY96	lymphocyte antigen 96	8	-2.1	0.000336	0.0164	0.08	ENSG00000154589	K6iVIIDnf_fov7TXEU
PTGER2	prostaglandin E receptor 2 (subtype EP2), 53kDa	14	-2.1	0.000704	0.0261	0.0733	ENSG00000125384	ETS,78dNdSgeStC_0o
TSPAN11	tetraspanin 11	12	-2.1	0.00123	0.0368	0.153	ENSG00000110900	QRkjRZdLoWHUko,Quc
ARMCX2	armadillo repeat containing, X-linked 2	X	-2.1	0.00134	0.039	0.102	ENSG00000184867	Bef9R_dMywKjX9J5S4
SAMD9	sterile alpha motif domain containing 9	7	-2.1	0.0263	0.244	0.0578	ENSG00000205413	Np5CejE6D0kR,3V3x4
PDE6D	phosphodiesterase 6D, cGMP-specific, rod, delta	2	-2.1	0.0478	0.339	0.0714	ENSG00000156973	lkqhK3QtfVJMREqBAQ
STX6	syntaxin 6	1	-2.09	1.16e-06	0.000422	0.0634	ENSG00000135823	Hp,0Pe6H_xT_n0X7Hk
UBA5	ubiquitin-like modifier activating enzyme 5	3	-2.09	9.94e-06	0.00168	0.085	ENSG00000081307	Qv6IdMDFOSuwUeUMp4
PGM2L1	phosphoglucomutase 2-like 1	11	-2.09	0.000291	0.0148	0.0982	ENSG00000165434	xiUdCQh3n3Ozril__8
TSPAN17	tetraspanin 17	5	-2.09	0.0167	0.188	0.0496	ENSG00000048140	u16lXhKZ6e4uv7E5xA
HCG4	HLA complex group 4 (non-protein coding)	6	-2.08	4.74e-05	0.00443	0.095	ENSG00000176998	BsFKJSxofz03RLpCR0
MAP3K4	mitogen-activated protein kinase kinase kinase 4	6	-2.08	0.0152	0.178	0.0561	ENSG00000085511	6uU8cexGhTZd7ddbt0
MAGED1	melanoma antigen family D, 1	X	-2.07	2.71e-06	0.000747	0.045	ENSG00000179222	BSUuUH2eUH_uU_v33o
FAM208A	family with sequence similarity 208, member A	3	-2.07	0.00472	0.0877	0.0717	ENSG00000163946	3X3VUtRVQud8jHgot0
WIBG	within bgcn homolog (Drosophila)	12	-2.07	0.00915	0.131	0.0952	ENSG00000170473	9qDd_iB4p4qyKizlQs
C1QL4	complement component 1, q subcomponent-like 4	12	-2.07	0.0133	0.163	0.132	ENSG00000186897	HwBKsuSvdbRB,d2UV0
RBMY1A3P	RNA binding motif protein, Y-linked, family 1, member A3 pseudogene	Y	-2.07	0.0159	0.183	0.127	ENSG00000197038	QkuigSirp9XROChF6M
MORC2	MORC family CW-type zinc finger 2	22	-2.07	0.025	0.237	0.0832	ENSG00000133422	ryp1AF7kPXFIlueHVo
NPR2	natriuretic peptide receptor B/guanylate cyclase B (atrionatriuretic peptide receptor B)	9	-2.06	0.00423	0.0819	0.121	ENSG00000159899	HmeCNTt13FFCjlcjic
PRKCE	protein kinase C, epsilon	2	-2.06	0.00626	0.104	0.0919	ENSG00000171132	xRpLqB6l,XEoQekL_c
CNIH	cornichon homolog (Drosophila)	14	-2.06	0.0452	0.329	0.0528	ENSG00000100528	ff7kki6fEerdDOVd_k
CCL17	chemokine (C-C motif) ligand 17	16	-2.06	0.047	0.335	0.152	ENSG00000102970	xosfQqJT1XyAnghusU
CTDSP2	CTD (carboxy-terminal domain, RNA polymerase II, polypeptide A) small phosphatase 2	12	-2.05	1.03e-08	1.72e-05	0.0424	ENSG00000175215	riaFdd,qXbif,58070
EFHA2	EF-hand domain family, member A2	8	-2.05	4.8e-06	0.00112	0.096	ENSG00000155970	cseHE7Oe8_0u,X3MB4
POLA1	polymerase (DNA directed), alpha 1, catalytic subunit	X	-2.05	8.73e-06	0.00155	0.0726	ENSG00000101868	Qu_z0gAaoio58PpXpk
ALDH6A1	aldehyde dehydrogenase 6 family, member A1	14	-2.05	4.3e-05	0.00416	0.0981	ENSG00000119711	lKgeXLsEOAUj90fnfQ
CXXC11	CXXC finger protein 11	2	-2.05	8.57e-05	0.00649	0.0891	ENSG00000188011	6v_6t5Xie5e7nUl31w
OR51G2	olfactory receptor, family 51, subfamily G, member 2	11	-2.05	0.0014	0.04	0.106	ENSG00000176893	lnued9xHVOPpd3tNTY
DACT1	dapper, antagonist of beta-catenin, homolog 1 (Xenopus laevis)	14	-2.05	0.00188	0.0487	0.116	ENSG00000165617	9XwCj0QAf_UR_uXKV4
PTPN20A	protein tyrosine phosphatase, non-receptor type 20A	10	-2.05	0.00205	0.0515	0.113	ENSG00000204179	xCVCKI,_U5eL39c1RU
KGFLP1	fibroblast growth factor 7 pseudogene	9	-2.05	0.00705	0.112	0.132		6z_oM6f8MO99UQMNOc
NRCAM	neuronal cell adhesion molecule	7	-2.05	0.0136	0.167	0.136	ENSG00000091129	3XfUx6yOYD83uTgKtE
TAP2	transporter 2, ATP-binding cassette, sub-family B (MDR/TAP)	6	-2.04	0.00781	0.119	0.0569	ENSG00000204267	3H5erRMnCgiuh_VJ,k
			-2.04	0.0263	0.244	0.106		lS6TU0ekvfeoJq59AI
PIWIL2			-2.04	0.0397	0.308	0.107	ENSG00000197181	9HwAMfb80TdKBwHq8I
TRAK1	trafficking protein, kinesin binding 1	3	-2.03	1.32e-06	0.000441	0.0643	ENSG00000182606	T7XVaSSCO7X1Pi4qwU
CD151	CD151 molecule (Raph blood group)	11	-2.03	1.45e-05	0.00214	0.0852	ENSG00000177697	iIteqJ97UXteSKLb9Q
			-2.03	0.000496	0.0211	0.0638		3coApeCPVScxS3ouvs
CYP2E1	cytochrome P450, family 2, subfamily E, polypeptide 1	10	-2.03	0.00186	0.0483	0.107	ENSG00000130649	oq,p7NUUbxAd7tPVZ0
OSTM1	osteopetrosis associated transmembrane protein 1	6	-2.03	0.0101	0.139	0.0696	ENSG00000081087	fXyKU3jjI9Uiejo1co
CALM1	calmodulin 1 (phosphorylase kinase, delta)	14	-2.03	0.0185	0.2	0.0406	ENSG00000198668	x57ezV_iwgrLpOrou4
SH2D1A	SH2 domain containing 1A	X	-2.03	0.0493	0.345	0.0508	ENSG00000183918	NW6ixALou6Xiw5POro
SLC25A42	solute carrier family 25, member 42	19	-2.03	0.0495	0.345	0.0465	ENSG00000181035	x3mtHZdXnrR6363ovM
NCKAP1L	NCK-associated protein 1-like	12	-2.02	6.69e-08	6.07e-05	0.0477	ENSG00000123338	oQ1KniA2yJLikp6iTo
MBP	myelin basic protein	18	-2.02	0.000154	0.00972	0.0679	ENSG00000197971	lIRqTX4dTamff6a4So
ZNF559	zinc finger protein 559	19	-2.02	0.000219	0.0123	0.0784	ENSG00000188321	ElfgfrbygE1EeCKBeE
UST	uronyl-2-sulfotransferase	6	-2.02	0.000318	0.0158	0.09	ENSG00000111962	iHxKl8O8,7VJQRXcrU
C4orf27	chromosome 4 open reading frame 27	4	-2.02	0.00195	0.0499	0.101	ENSG00000056050	9rFiJ1eASOeF0Ig,kI
MICU1	mitochondrial calcium uptake 1	10	-2.02	0.00817	0.122	0.0688	ENSG00000107745	uCje7y1eo6dQpedygo
ISM2	isthmin 2 homolog (zebrafish)	14	-2.02	0.0128	0.16	0.147	ENSG00000100593	TJ2iKLVlrmKDemf5os
NMUR1	neuromedin U receptor 1	2	-2.02	0.0167	0.188	0.112	ENSG00000171596	9nV5YgLoobrEq_SO,I
RIC3	resistance to inhibitors of cholinesterase 3 homolog (C, elegans)	11	-2.01	2.96e-06	0.000788	0.0927	ENSG00000166405	fIXiL2CKkT1QIT1S04
SLC35C1	solute carrier family 35, member C1	11	-2.01	5.62e-05	0.00502	0.0828	ENSG00000181830	xKun5LV6V966k,rO18
AK3	adenylate kinase 3	9	-2.01	9.99e-05	0.00716	0.0565	ENSG00000147853	WunPH_9_tfRKl51NUU
			-2.01	0.000109	0.00765	0.0982		9pksI_KJwASH6mjt5I
TMC8	transmembrane channel-like 8	17	-2.01	0.0161	0.183	0.0907	ENSG00000167895	uCSeu6SvSiC6Reuihc
RAB7A	RAB7A, member RAS oncogene family	3	-2	9.7e-06	0.00165	0.0475	ENSG00000075785	T9,r6BXpL3nV9co3lU
KCNIP2	Kv channel interacting protein 2	10	-2	0.00206	0.0517	0.116	ENSG00000120049	iD_D7UW7tFpeKt6JJ4
LTK	leukocyte receptor tyrosine kinase	15	-2	0.00232	0.0557	0.135	ENSG00000062524	odXMddKderpe85SaXc
ARSA	arylsulfatase A	22	-2	0.00767	0.118	0.0639	ENSG00000100299	ce6qKdK7eiqv7l4wbA
HCST	hematopoietic cell signal transducer	19	-2	0.0121	0.155	0.0488	ENSG00000126264	uqeFdeSfoX_H3hXdNc
C7orf69	chromosome 7 open reading frame 69	7	-2	0.0239	0.231	0.135	ENSG00000136275	BI6ISI6ikwkUXHpEp4
OR2A9P	olfactory receptor, family 2, subfamily A, member 9 pseudogene	7	-2	0.0245	0.235	0.0958		WgeUl0vtG6HfjlQ8_U
BCL7B	B-cell CLL/lymphoma 7B	7	2	1.7e-05	0.00233	0.075	ENSG00000106635	Z3oaJ56SfeYgiIjugo
ROGDI	rogdi homolog (Drosophila)	16	2	0.000291	0.0148	0.096	ENSG00000067836	0pQq7VE9UEWV3jRTqA
			2	0.00765	0.118	0.0645		0tnVvUrZokCtjRvdjQ
C14orf79	chromosome 14 open reading frame 79	14	2	0.0429	0.32	0.0959	ENSG00000140104	oiXeupW6fVUvN5woAc
HMGCR	3-hydroxy-3-methylglutaryl-CoA reductase	5	2.01	2.29e-06	0.000654	0.0645		6fo6FRgZ3yf3SqtJIs
AC093673,5			2.01	0.00044	0.0198	0.0968	ENSG00000232533	Wu6U7OOrLGS5EXd4Rk
UBE2HP1			2.02	8.42e-06	0.00154	0.0854	ENSG00000253677	c_lzXBVMjXdDrgjklM
MCAT	malonyl CoA:ACP acyltransferase (mitochondrial)	22	2.02	1.21e-05	0.00186	0.115	ENSG00000100294	xgVbO4LtQcXf1I_Srg
THUMPD2	THUMP domain containing 2	2	2.02	0.00478	0.0884	0.0629	ENSG00000138050	cULBQPVUCEorunjqxE
PABPC1	poly(A) binding protein, cytoplasmic 1	8	2.03	7.2e-05	0.0058	0.0465	ENSG00000070756	igXzsWJA5StyQEw5y0
MKNK2	MAP kinase interacting serine/threonine kinase 2	19	2.03	0.0185	0.2	0.0608	ENSG00000099875	Z3l6V55V14N2zjrRLU
GTDC2	glycosyltransferase-like domain containing 2	3	2.03	0.0267	0.246	0.0867	ENSG00000144647	3CoXh9V91TXgT_xV6I
ADORA2B	adenosine A2b receptor	17	2.03	0.0463	0.333	0.0964	ENSG00000170425	rRCgOh5d34kfV6JxRs
ARIH1	ariadne homolog, ubiquitin-conjugating enzyme E2 binding protein, 1 (Drosophila)	15	2.04	4.6e-06	0.0011	0.0739	ENSG00000166233	3rndqcX4GIz9UI93ko
RCE1	RCE1 homolog, prenyl protein protease (S, cerevisiae)	11	2.04	0.0196	0.207	0.0999	ENSG00000173653	HStUolER1fXR,oeefc
PI3	peptidase inhibitor 3, skin-derived	20	2.05	0.000201	0.0116	0.115	ENSG00000124102	NeHlSg0ILnuCnfmo6U
DNAJB11	DnaJ (Hsp40) homolog, subfamily B, member 11	3	2.06	3.91e-09	1.11e-05	0.0446	ENSG00000090520	3F3V,qj8O3rnll4v0I
			2.06	4.77e-05	0.00443	0.0955		cr0RN_3uuicofgdKSU
PAK1IP1	PAK1 interacting protein 1	6	2.06	0.0167	0.188	0.102	ENSG00000111845	uiXrhEuRAggCa0AXBE
HMOX1	heme oxygenase (decycling) 1	22	2.06	0.0193	0.205	0.101	ENSG00000100292	E0LNfvhGlOFH9VupTo
RAE1	RAE1 RNA export 1 homolog (S, pombe)	20	2.06	0.0354	0.288	0.0492	ENSG00000101146	Wd1HeXTd7GD_rVJfvo
RHOU	ras homolog family member U	1	2.07	0.00441	0.0843	0.068		WkKX3dSHNsF65fFC_4
FOSL2	FOS-like antigen 2	2	2.07	0.00582	0.0995	0.0742	ENSG00000075426	iJJIOJSiySiOpAgB6o
NUP50	nucleoporin 50kDa	22	2.07	0.0233	0.228	0.0743		WlFOUtFO_PasAFJijk
DNAJB14	DnaJ (Hsp40) homolog, subfamily B, member 14	4	2.07	0.0376	0.298	0.0726	ENSG00000164031	Nk43v6UTkLuJIDIkkY
USP42	ubiquitin specific peptidase 42	7	2.07	0.0482	0.34	0.0869	ENSG00000106346	uVBoiUPtxt_zkuetRE
			2.08	2.44e-06	0.000681	0.0627		H6pI,iel9,GPoq75OE
ADM5			2.08	9.15e-06	0.00161	0.083	ENSG00000224420	3kadtV12n0v5c3s76I
STK17B	serine/threonine kinase 17b	2	2.08	4.66e-05	0.00437	0.0963	ENSG00000081320	ce64yIIQIgzVIoySTo
VPS13B	vacuolar protein sorting 13 homolog B (yeast)	8	2.08	0.000685	0.0255	0.107	ENSG00000132549	0lto3En9HOq6IbrHSQ
MATR3	matrin 3	5	2.08	0.00124	0.0369	0.0898	ENSG00000015479	HPuot1m1Z2eoiKxd18
LRRC37B			2.09	8.74e-05	0.00656	0.0812	ENSG00000185158	ihihlLx1GgJJ9JJHUo
OAF	OAF homolog (Drosophila)	11	2.09	0.00144	0.0409	0.0897	ENSG00000184232	cNEhRi5f1aF6G_XUiQ
FAM133B	family with sequence similarity 133, member B	7	2.09	0.0122	0.156	0.0699	ENSG00000234545	cNN4tftINIsz4ormJA
GPBAR1	G protein-coupled bile acid receptor 1	2	2.09	0.0137	0.167	0.0893	ENSG00000179921	9cCgqXeeHXFIk1tSdI
TMEM88	transmembrane protein 88	17	2.1	3.99e-05	0.00397	0.126		cdDXgTcp6BeRF1V0nU
ENY2	enhancer of yellow 2 homolog (Drosophila)	8	2.1	0.0125	0.158	0.0689	ENSG00000120533	9frp4DR1AKSJXrF4S4
UBAP1	ubiquitin associated protein 1	9	2.1	0.0377	0.298	0.0584	ENSG00000165006	rVSXv3,p_v6FEtd5xU
ADNP2	ADNP homeobox 2	18	2.11	0.0296	0.261	0.0608	ENSG00000101544	9wJFIFLTohSUvyOsLQ
MARCH5	membrane-associated ring finger (C3HC4) 5	10	2.12	0.00259	0.0599	0.0654	ENSG00000198060	roEkkfKdANlXECSy_8
BUD31	BUD31 homolog (S, cerevisiae)	7	2.12	0.0364	0.293	0.0511	ENSG00000106245	f5ea5PSEahFB9qGB5M
LRRC57	leucine rich repeat containing 57	15	2.12	0.0467	0.335	0.0726	ENSG00000180979	ln_0IgkUkhdwged3Ck
			2.13	3.15e-05	0.00338	0.0843		umkShOgs6LoSvFP7GY
CLK1	CDC-like kinase 1	2	2.13	5.71e-05	0.00505	0.101	ENSG00000013441	3tFgoAgUouyKOOKKtE
SETD8	SET domain containing (lysine methyltransferase) 8	12	2.13	0.0321	0.273	0.075	ENSG00000183955	xF2pdGGucXCAt9XVFU
SLC3A2	solute carrier family 3 (activators of dibasic and neutral amino acid transport), member 2	11	2.14	0.000576	0.0231	0.0503	ENSG00000168003	cXfiegZeAeiXRgqeec
TMEM170A	transmembrane protein 170A	16	2.14	0.0113	0.148	0.076	ENSG00000166822	ulC0Eu3eq6TX_R4D8Q
TIMM23	translocase of inner mitochondrial membrane 23 homolog (yeast)	10	2.14	0.0114	0.149	0.0696	ENSG00000138297	ue44A16OnhQh6R_9SU
MTERFD1	MTERF domain containing 1	8	2.14	0.0234	0.229	0.0615	ENSG00000156469	crL23VCnnB6C3oFbgI
NET1	neuroepithelial cell transforming 1	10	2.14	0.0282	0.253	0.116	ENSG00000173848	NGgYGkd8Ur8WklDVLU
FTH1P12	ferritin, heavy polypeptide 1 pseudogene 12	9	2.14	0.0364	0.293	0.0503	ENSG00000213362	oiSuCU0CDquFG4UH7k
RAD23B	RAD23 homolog B (S, cerevisiae)	9	2.15	0.0008	0.0279	0.0611	ENSG00000119318	onSlC,429TEsX783n0
IQCC	IQ motif containing C	1	2.16	0.000678	0.0254	0.074	ENSG00000160051	uu6cKLxeqgsg4it76g
DUSP6	dual specificity phosphatase 6	12	2.16	0.00155	0.043	0.105	ENSG00000139318	rvtkCqMN6gIRQNOp0c
ELF2	E74-like factor 2 (ets domain transcription factor)	4	2.16	0.00445	0.0847	0.0928	ENSG00000109381	fowE6Ybd5OKhUYFJ6M
TIMM23	translocase of inner mitochondrial membrane 23 homolog (yeast)	10	2.16	0.016	0.183	0.0861		fwes4Fd7dfPwO6NRjE
PRO0628	uncharacterized LOC29053	20	2.16	0.0181	0.198	0.0946		KTICnp0oqx4fn_H_aQ
RNA18S5	RNA, 18S ribosomal 5	22	2.17	1.61e-05	0.00227	0.0557		um_PC1eV,sRFlbZxxY
RAB2A	RAB2A, member RAS oncogene family	8	2.18	3.1e-05	0.00335	0.0739	ENSG00000104388	0JKeqmnnvi3v,HtyeU
			2.18	5.41e-05	0.00492	0.117		o6j2l3oC66y9SPzuDs
INSIG1	insulin induced gene 1	7	2.18	0.000394	0.0184	0.0912	ENSG00000186480	WjFfe4ovg,ghR_nv0Q
SDF2	stromal cell-derived factor 2	17	2.18	0.000662	0.025	0.071	ENSG00000132581	QJ9JXkT_By0d1SH5uo
PHF17	PHD finger protein 17	4	2.18	0.0346	0.284	0.0591	ENSG00000077684	Wl,OUlYReew_q5OJzo
DNAJB14	DnaJ (Hsp40) homolog, subfamily B, member 14	4	2.19	0.0432	0.321	0.127	ENSG00000164031	9kQKEkTesuuCugCnMU
ZCCHC8	zinc finger, CCHC domain containing 8	12	2.2	5.68e-05	0.00505	0.0674	ENSG00000033030	fqSUgnf15IRS19BpRw
ANKDD1A	ankyrin repeat and death domain containing 1A	15	2.2	0.00105	0.0332	0.144	ENSG00000166839	u2qAe7ueCLG6id3uc0
PABPC3	poly(A) binding protein, cytoplasmic 3	13	2.21	0.000111	0.00768	0.0703	ENSG00000151846	NkLsYnuVBSYkXX0rx8
TIMM23	translocase of inner mitochondrial membrane 23 homolog (yeast)	10	2.21	0.0112	0.147	0.0576	ENSG00000138297	H11VOByAFHx1SD0rbk
SLC25A44	solute carrier family 25, member 44	1	2.21	0.0261	0.243	0.0636	ENSG00000160785	NIBd6iHoBePokeKBCo
			2.21	0.0395	0.307	0.0999		ZFSkUpSNUSBS3UhU18
FTH1P12	ferritin, heavy polypeptide 1 pseudogene 12	9	2.21	0.0447	0.327	0.054	ENSG00000213362	fgHvgnkgUGK6WDX30o
ELF2	E74-like factor 2 (ets domain transcription factor)	4	2.22	0.000231	0.0127	0.0568	ENSG00000109381	r57BOXu0dHyX6T_5IQ
UBE2D2	ubiquitin-conjugating enzyme E2D 2	5	2.22	0.000755	0.0272	0.113	ENSG00000131508	cq6SRE2tRXn7UgHvCI
CCNT1	cyclin T1	12	2.22	0.013	0.161	0.0919	ENSG00000129315	oXEOrSOXqTJ0hELpf0
CLEC7A	C-type lectin domain family 7, member A	12	2.23	5.83e-06	0.00125	0.139	ENSG00000172243	NBCaJ4IICxDOue31w4
CCL28	chemokine (C-C motif) ligand 28	5	2.23	0.0411	0.313	0.0973	ENSG00000151882	cPQ3V8V4UNLpUD,UlU
UBE2D3	ubiquitin-conjugating enzyme E2D 3	4	2.24	3.67e-06	0.000917	0.117	ENSG00000109332	Z,f5XLhlrMmWHKVadc
			2.24	0.00547	0.0961	0.107		WoS7f_FBRSn4KcQiGI
NLRP2	NLR family, pyrin domain containing 2	19	2.24	0.016	0.183	0.108	ENSG00000022556	EFIl20d6F6tINX6rcs
PIGA	phosphatidylinositol glycan anchor biosynthesis, class A	X	2.25	0.00558	0.0969	0.106	ENSG00000165195	lne7IO_ByOfVlPChSo
RIT1	Ras-like without CAAX 1	1	2.26	2.75e-05	0.00309	0.111	ENSG00000143622	xrRQoIKPpfpWIPSe1c
			2.26	0.00148	0.0416	0.0983		KcUv16k7l_u0WBJSOI
FTH1P11	ferritin, heavy polypeptide 1 pseudogene 11	8	2.26	0.0469	0.335	0.0592	ENSG00000237264	3q5fX60UKS5uRvKv18
DDX11	DEAD/H (Asp-Glu-Ala-Asp/His) box helicase 11	12	2.27	2.85e-05	0.00315	0.112	ENSG00000013573	3qW8p3QThzIhVu00aI
ANKRD36B	ankyrin repeat domain 36B	2	2.27	0.00538	0.095	0.0823	ENSG00000196912	6AoeVxP6XuUelBaA6w
UBE2H	ubiquitin-conjugating enzyme E2H	7	2.27	0.0133	0.164	0.0655	ENSG00000186591	xl54HaKov6ID,ISSd4
SPATA2	spermatogenesis associated 2	20	2.28	2.95e-05	0.00322	0.105	ENSG00000158480	QaQ5elR14idy,3L,U8
NANS	N-acetylneuraminic acid synthase	9	2.28	0.00132	0.0386	0.0886	ENSG00000095380	WrvoG0TB,oQhegqi4U
STRAP	serine/threonine kinase receptor associated protein	12	2.29	8.38e-09	1.59e-05	0.0518	ENSG00000023734	oQu0jgqK6LzXfMsS6U
ITM2C	integral membrane protein 2C	2	2.29	6.55e-07	0.000281	0.0646	ENSG00000135916	QYlur3niyuidPn91Cc
SLC3A2	solute carrier family 3 (activators of dibasic and neutral amino acid transport), member 2	11	2.29	7.5e-07	0.000319	0.0785	ENSG00000168003	6Kp7C5QTh7gqUi4IV4
PPM1A	protein phosphatase, Mg2+/Mn2+ dependent, 1A	14	2.29	0.00684	0.11	0.1	ENSG00000100614	cbrT3_e7OOpOevdK_U
LST1	leukocyte specific transcript 1	6	2.29	0.0266	0.245	0.0876	ENSG00000204482	rk_eIEBUXiRVIRfXQU
			2.29	0.0456	0.33	0.0825		cO6HlcT_l7lHpQWgOs
DUSP8	dual specificity phosphatase 8	11	2.3	2.52e-06	0.000699	0.0824	ENSG00000184545	NJ7096Q4,pBLmrrXYk
ARHGEF7	Rho guanine nucleotide exchange factor (GEF) 7	13	2.3	8.56e-06	0.00154	0.123	ENSG00000102606	6XgCEvde6S6Y7pNSKk
GCAT	glycine C-acetyltransferase	22	2.3	0.000729	0.0266	0.114	ENSG00000100116	BWrEjdJLkyYoIT4WeY
ISG15	ISG15 ubiquitin-like modifier	1	2.31	0.000474	0.0206	0.0945	ENSG00000187608	uF4JJC4mp6Ku5KGF70
			2.32	1.43e-07	9.4e-05	0.0501		Kw4B7J7HEJUUJ4Lp5U
EMP1	epithelial membrane protein 1	12	2.33	5.01e-06	0.00115	0.114	ENSG00000134531	6ipCUUDxcp4ryIj6Uk
NET1	neuroepithelial cell transforming 1	10	2.33	0.0184	0.2	0.0865	ENSG00000173848	ZqbssL7IKdiqG6Hz_U
RGPD1	RANBP2-like and GRIP domain containing 1	2	2.33	0.0409	0.312	0.092		r7vwBLWuVF6tROSeko
REL	v-rel reticuloendotheliosis viral oncogene homolog (avian)	2	2.34	7.62e-07	0.00032	0.0966	ENSG00000162924	oo3h9L7kjBJOMDi2oU
SLC7A7	solute carrier family 7 (amino acid transporter light chain, y+L system), member 7	14	2.35	7.64e-06	0.00147	0.104	ENSG00000155465	ZXjugJKr963HpyJwoI
SKP1	S-phase kinase-associated protein 1	5	2.35	1.31e-05	0.00198	0.0671		Q1fhLL_X03Rf0,tUD0
			2.35	1.9e-05	0.00246	0.0974		o6OFO4UH5EI6iR2Dek
BIRC3	baculoviral IAP repeat containing 3	11	2.35	0.029	0.257	0.0978	ENSG00000023445	cgE9yyXogvhcXuiOXk
MED26	mediator complex subunit 26	19	2.36	0.0232	0.228	0.087	ENSG00000105085	NLqU5R5d7_dXFSUe0o
TOR1AIP1	torsin A interacting protein 1	1	2.36	0.05	0.347	0.0588	ENSG00000143337	Q1mTUfvktQtdy5BlMk
MLL5	myeloid/lymphoid or mixed-lineage leukemia 5 (trithorax homolog, Drosophila)	7	2.37	2.4e-07	0.000141	0.0684	ENSG00000005483	Eqvau3bu4E0Stz3owk
ERF	Ets2 repressor factor	19	2.39	9.46e-08	6.97e-05	0.0855	ENSG00000105722	NTqUQN3ELl5zV3VHVQ
			2.4	0.00813	0.122	0.0954		cd4n0v0,3GE6owV1rk
LRRC37B			2.42	3.39e-06	0.000868	0.0737	ENSG00000185158	6ncv5fgoL7Pt7Ik7qU
BAG4	BCL2-associated athanogene 4	8	2.42	1.43e-05	0.00213	0.0841		iqpSh3saSlIAinv7CM
USP30	ubiquitin specific peptidase 30	12	2.42	0.0487	0.343	0.11	ENSG00000135093	96iUlUvRFAUp1eBLXs
MUC1	mucin 1, cell surface associated	1	2.43	9.68e-07	0.000375	0.079	ENSG00000185499	Tyao14HoeDAG63VHmU
ARHGEF7	Rho guanine nucleotide exchange factor (GEF) 7	13	2.44	0.00384	0.077	0.148	ENSG00000102606	Nt4HIKyvwlNFKX_QOk
RP11-395G23,3			2.45	5.75e-08	5.6e-05	0.0923	ENSG00000254615	WtW6KhEImKEk69w6Uo
SYAP1	synapse associated protein 1	X	2.46	4.38e-05	0.00421	0.113	ENSG00000169895	9ufhACQiiElsegij3k
HSPA1A	heat shock 70kDa protein 1A	6	2.46	5.55e-05	0.00497	0.107	ENSG00000204389	oon0If5P1yz97_0vdA
UBE2L3	ubiquitin-conjugating enzyme E2L 3	22	2.46	0.0136	0.167	0.0876		lm9UPOn3dI1Jfgvf4U
FAM43A	family with sequence similarity 43, member A	3	2.47	2e-05	0.00255	0.145	ENSG00000185112	uske9697_RlLqiIMCI
MYADM	myeloid-associated differentiation marker	19	2.47	0.000672	0.0252	0.0625	ENSG00000179820	ouy5EZGrv3u5y_ffnk
PIM3	pim-3 oncogene	22	2.48	0.023	0.226	0.132	ENSG00000198355	EbkWYTwoYA3n7oXmdY
REL	v-rel reticuloendotheliosis viral oncogene homolog (avian)	2	2.48	0.0368	0.295	0.105	ENSG00000162924	cUkuEk6iIeMNQh94k4
TOR1AIP1	torsin A interacting protein 1	1	2.5	1.36e-08	2.17e-05	0.0635	ENSG00000143337	0V,iL1ELrLIuvwbf10
FTH1P8	ferritin, heavy polypeptide 1 pseudogene 8	X	2.5	0.0107	0.144	0.0574	ENSG00000219507	oUh7jh6iang4jou5PE
ATG14	autophagy related 14	14	2.51	6.53e-07	0.000281	0.0687	ENSG00000126775	HuhqHTsKHQ,qgiT0uk
			2.51	0.000947	0.0312	0.0979		lKgTliAeOG_SBQYrpY
IDS	iduronate 2-sulfatase	X	2.52	0.0178	0.196	0.0774		0pBqCG1CXwE0u5bOtQ
SLC25A36	solute carrier family 25 (pyrimidine nucleotide carrier ), member 36	3	2.52	0.0342	0.282	0.102	ENSG00000114120	T9Hh5pO127fd4,7rE4
PIGA	phosphatidylinositol glycan anchor biosynthesis, class A	X	2.53	0.0107	0.144	0.0676	ENSG00000165195	ie0v5HrazOgET53Fec
TSPYL2	TSPY-like 2	X	2.54	6.08e-05	0.00522	0.0788	ENSG00000184205	i_az3_az37VbVUgp2U
BCLAF1	BCL2-associated transcription factor 1	6	2.54	0.0278	0.251	0.11	ENSG00000029363	No4RIohIo8yEvSgtLU
PIAS2	protein inhibitor of activated STAT, 2	18	2.55	8.74e-08	6.84e-05	0.109	ENSG00000078043	Zl6c5FFlwA6j4EgmV4
ITM2C	integral membrane protein 2C	2	2.56	1.18e-06	0.000425	0.0755	ENSG00000135916	cIwRIqAqIlF6x_1FeU
ANKRD36C			2.58	8.98e-08	6.9e-05	0.0983	ENSG00000174501	HXSoWfudo6ffP1UMVQ
UBE2H	ubiquitin-conjugating enzyme E2H	7	2.58	4.91e-06	0.00113	0.119	ENSG00000186591	Z,1NUE_OCbSge7tyOw
CDK11A			2.59	5.23e-07	0.000249	0.11	ENSG00000008128	Eup6tL4ofzgKlusu7U
FBP1	fructose-1,6-bisphosphatase 1	9	2.59	0.0374	0.297	0.0899	ENSG00000165140	iWGG52L14K7OIJHeVI
FTH1P11	ferritin, heavy polypeptide 1 pseudogene 11	8	2.59	0.0393	0.306	0.0766	ENSG00000237264	36iZWDenaSDN32EJEU
ING2	inhibitor of growth family, member 2	4	2.61	2.32e-07	0.000141	0.0816	ENSG00000168556	TVZKSaFLgJbj87ROkA
SPTY2D1	SPT2, Suppressor of Ty, domain containing 1 (S, cerevisiae)	11	2.62	0.016	0.183	0.0842	ENSG00000179119	NwOS_7UvopSrFE7RKY
VPS13B	vacuolar protein sorting 13 homolog B (yeast)	8	2.64	0.0246	0.235	0.142		Q4Y6YoIf76gY15NBTk
ZC3HAV1	zinc finger CCCH-type, antiviral 1	7	2.65	0.0167	0.188	0.0841	ENSG00000105939	BqC3iYt1wMd6n8n3Uk
RLF	rearranged L-myc fusion	1	2.67	4.79e-05	0.00443	0.0942	ENSG00000117000	Z6oT_UHYECniCSURb4
PBX4	pre-B-cell leukemia homeobox 4	19	2.68	0.0096	0.135	0.0731	ENSG00000105717	rm4nlOzZSW_f7x4G5Y
PPM1B	protein phosphatase, Mg2+/Mn2+ dependent, 1B	2	2.69	0.00329	0.07	0.094	ENSG00000138032	0sNckf_2XqYRFCne3Q
			2.69	0.042	0.317	0.0853		xdNd1ECyFd1iVFJRIM
C1orf115	chromosome 1 open reading frame 115	1	2.72	0.039	0.305	0.139	ENSG00000162817	fqeV6v3fHQ1ei7CT_g
PPP6R2			2.73	4.57e-07	0.000231	0.0826	ENSG00000100239	Hn1F93unIBKFtSC0Xs
IDS	iduronate 2-sulfatase	X	2.73	0.00248	0.0582	0.0978	ENSG00000010404	933K44v3H13r,xBKA4
			2.78	0.002	0.0507	0.115		x5Pp,nnS,gJyqjd8iU
HMGCS1	3-hydroxy-3-methylglutaryl-CoA synthase 1 (soluble)	5	2.79	4.43e-11	3.54e-07	0.077	ENSG00000112972	BlpDqSl5Ax6RIk8NMQ
NFKBIA	nuclear factor of kappa light polypeptide gene enhancer in B-cells inhibitor, alpha	14	2.8	5.29e-08	5.42e-05	0.0516	ENSG00000100906	iihieVzjh7u,opSbeE
RP11-182I10,4			2.81	0.000668	0.0251	0.109	ENSG00000185031	Bwq5K70IlTe7RT67q4
TSPYL2	TSPY-like 2	X	2.81	0.00275	0.0622	0.133		QmVSK8vhWCJCgimNNM
ING2	inhibitor of growth family, member 2	4	2.82	0.00113	0.035	0.083	ENSG00000168556	oZ1ClCSgKgn0Xvi,kM
EBLN2	endogenous Bornavirus-like nucleoprotein 2	3	2.82	0.00292	0.065	0.0906	ENSG00000255423	okEmkBx6lCOJBVE,_o
PIAS2	protein inhibitor of activated STAT, 2	18	2.84	2.4e-08	3.3e-05	0.0842	ENSG00000078043	BSU33sKuVLuH2vjXnk
SNORA28	small nucleolar RNA, H/ACA box 28	14	2.86	7.72e-08	6.29e-05	0.101		9kIC3Bc9a73d1TiEJY
PSEN1	presenilin 1	14	2.86	0.013	0.161	0.129	ENSG00000080815	Tn1d0j33Rb7rSd5,KQ
FXR1	fragile X mental retardation, autosomal homolog 1	3	2.88	2.39e-05	0.00285	0.133	ENSG00000114416	3K_gKEclF7u5HgNOxk
TBC1D7	TBC1 domain family, member 7	6	2.9	0.0115	0.15	0.108	ENSG00000145979	ZSGY24kKU_H7pEBHuo
AHR	aryl hydrocarbon receptor	7	2.9	0.0263	0.244	0.116	ENSG00000106546	QSHFETfSUfTTW0glIU
			2.91	3.51e-05	0.00363	0.102		iX0oX3rHUeOXrpVT3w
NLRP3	NLR family, pyrin domain containing 3	1	2.95	0.0102	0.14	0.116	ENSG00000162711	9X8ZSrighFKEOEk2rs
			2.99	2.12e-05	0.00267	0.0996		BdcsNf1C5fShfesdR4
ETF1	eukaryotic translation termination factor 1	5	3.01	0.00305	0.0668	0.0801	ENSG00000120705	0iquAFsl,k93Ml3kiI
TSPYL2	TSPY-like 2	X	3.02	2.39e-07	0.000141	0.0954	ENSG00000184205	lPaGHeFyKO59K1QGvo
TSPYL2	TSPY-like 2	X	3.03	5.67e-07	0.000259	0.0927	ENSG00000184205	xldZVZKfe7nnB7Pz7g
CMTM4	CKLF-like MARVEL transmembrane domain containing 4	16	3.04	0.0159	0.182	0.128	ENSG00000183723	ZtVhJKQJdE_V0P9Vf0
PRR7	proline rich 7 (synaptic)	5	3.06	0.0406	0.311	0.131	ENSG00000131188	6Gifpt5a3U1X72oocQ
MED13	mediator complex subunit 13	17	3.07	0.022	0.221	0.141		NJQIfuN3nUhLQuI,0A
			3.1	0.0398	0.308	0.0702	ENSG00000271614	3B_az9jnQKwWmnedQU
ETF1	eukaryotic translation termination factor 1	5	3.11	1.7e-06	0.000519	0.118		QgRUImJARnd9EksXyo
LBR	lamin B receptor	1	3.13	1.23e-06	0.000433	0.112	ENSG00000143815	TN5ZavnuYc91qJbW7Q
			3.15	1.55e-06	0.000494	0.135		l7uLnE3Q_WPmee5KDo
GABARAPL1	GABA(A) receptor-associated protein like 1	12	3.15	0.00645	0.106	0.0952	ENSG00000139112	BV9KdE5EoOcTjpSefU
UBE2A	ubiquitin-conjugating enzyme E2A	X	3.17	0.000119	0.00812	0.127	ENSG00000077721	Wom,COknhwTKX_K3,o
CD93	CD93 molecule	20	3.18	0.0486	0.342	0.128		iukJL3,SSP_VHPXeJ4
CNTNAP3	contactin associated protein-like 3	9	3.21	0.0202	0.21	0.161	ENSG00000106714	ZCSfMR6pR53lmiNLT0
POLB	polymerase (DNA directed), beta	8	3.25	0.0304	0.264	0.0826	ENSG00000070501	uUugMWoFQoWiYOKXs0
NDUFAF6	NADH dehydrogenase (ubiquinone) complex I, assembly factor 6	8	3.28	0.0369	0.295	0.12	ENSG00000156170	rkQpPtH5_IkEUzTqJI
DNAJB14	DnaJ (Hsp40) homolog, subfamily B, member 14	4	3.29	5.39e-07	0.000253	0.11		ueDL69eA36HvzhcenU
ARHGEF4	Rho guanine nucleotide exchange factor (GEF) 4	2	3.3	0.00237	0.0566	0.156	ENSG00000136002	NGduJuIJTCIiFg97p0
			3.34	0.000683	0.0255	0.111	ENSG00000270987	0KNs1RFKHc1x1yw1,c
PRMT10	protein arginine methyltransferase 10 (putative)	4	3.35	0.00546	0.096	0.108	ENSG00000164169	lVNSvgOoigfsdJPSTQ
NLRP3	NLR family, pyrin domain containing 3	1	3.39	0.0471	0.336	0.124	ENSG00000162711	B5fXuSJ_pN1,GUq4oI
MAFF	v-maf musculoaponeurotic fibrosarcoma oncogene homolog F (avian)	22	3.43	0.0358	0.291	0.16	ENSG00000185022	TnXnV6gC6bOleJ6n8w
ZC3H12A	zinc finger CCCH-type containing 12A	1	3.44	5.22e-06	0.00117	0.12	ENSG00000163874	uKXTe53Z6kbp9O0sJA
BAG4	BCL2-associated athanogene 4	8	3.44	0.0374	0.297	0.112	ENSG00000156735	0cQnn3xSSioBEfREEo
IRF2BPL	interferon regulatory factor 2 binding protein-like	14	3.57	0.000553	0.0226	0.0923	ENSG00000119669	WlysSDwyV8kGHnnruw
			3.62	0.0291	0.258	0.147		NnglJ17X,NQB6su1JQ
RNA28S5	RNA, 28S ribosomal 5	22	3.63	1.44e-05	0.00214	0.0802		oRUcMqBuJ6vyFtuISs
			3.69	1.63e-05	0.00227	0.146		ceKCAMKvSsSu6WuXSE
			3.71	1.15e-06	0.000422	0.117		Z_T7KX6gJ1LH75XJNI
			3.71	0.0405	0.311	0.0975		uiSdXZ5jc_AtI3URCo
CWC25	CWC25 spliceosome-associated protein homolog (S, cerevisiae)	17	3.74	0.000841	0.0288	0.112	ENSG00000108296	0pKUnb,3d4N6evyiiU
RGPD1	RANBP2-like and GRIP domain containing 1	2	3.76	0.0446	0.327	0.165		9C0eKCAMKvSsSvSWuU
C17orf53	chromosome 17 open reading frame 53	17	3.78	0.000262	0.0138	0.161	ENSG00000125319	01OVCvVK5KEiu6XPsU
WHAMM	WAS protein homolog associated with actin, golgi membranes and microtubules	15	4.13	0.00318	0.0685	0.118	ENSG00000156232	r6LcBqko3uUAiXd1os
ITPRIP	inositol 1,4,5-trisphosphate receptor interacting protein	10	4.2	8.41e-07	0.000336	0.11		x3p9_7sSIQSB2uqAag
CLEC7A	C-type lectin domain family 7, member A	12	4.21	0.00263	0.0605	0.188	ENSG00000172243	Wh0iPd,7USEtN0okgI
IFI30	interferon, gamma-inducible protein 30	19	4.26	9.69e-08	6.97e-05	0.138		x6CNIVJ18V_3lL7FKk
AZIN1	antizyme inhibitor 1	8	4.28	0.0396	0.308	0.14	ENSG00000155096	TUIdM9NSfrtC6nvnlI
CFD	complement factor D (adipsin)	19	4.31	0.00331	0.0701	0.166	ENSG00000197766	NkEC1YkOC01HXk3r60
SERPINA1	serpin peptidase inhibitor, clade A (alpha-1 antiproteinase, antitrypsin), member 1	14	4.41	0.00125	0.0372	0.14	ENSG00000197249	3Xl44qgHEkXoA4HRUY
YTHDC1	YTH domain containing 1	4	4.44	0.00348	0.0722	0.186	ENSG00000083896	N,aiaj79mSgkp1P8mU
PHLDA1	pleckstrin homology-like domain, family A, member 1	12	4.59	0.0226	0.225	0.17	ENSG00000139289	9BLd1lWRSNCy,oTRXE
EGR1	early growth response 1	5	4.77	0.00353	0.0729	0.132	ENSG00000120738	Ebfrl,7uOZfnjp_E7k
CELF2	CUGBP, Elav-like family member 2	10	4.81	0.000275	0.0142	0.167	ENSG00000048740	fRJSrKnjCmeOb46SX4
ITPRIP	inositol 1,4,5-trisphosphate receptor interacting protein	10	5.08	3.86e-07	0.0002	0.119	ENSG00000148841	9l1IJQBTl6N1TJ91,k
FCER1G	Fc fragment of IgE, high affinity I, receptor for; gamma polypeptide	1	5.08	0.014	0.169	0.152	ENSG00000158869	i78RqXiRSgUoh8Yh3g
CD14	CD14 molecule	5	5.14	0.00172	0.046	0.15	ENSG00000170458	6VtKG_KH,YUPQV,lUU
RRP12	ribosomal RNA processing 12 homolog (S, cerevisiae)	10	5.27	5.46e-07	0.000254	0.155	ENSG00000052749	riXodKOH6Byp_ndILU
RGPD2	RANBP2-like and GRIP domain containing 2	2	5.37	0.0257	0.24	0.184		cAtHiggDCr0rErklrk
HES4	hairy and enhancer of split 4 (Drosophila)	1	6.47	1.5e-06	0.000482	0.191	ENSG00000188290	0Vb3Klul,liHskiAGw
IFIT3	interferon-induced protein with tetratricopeptide repeats 3	10	7.29	0.0468	0.335	0.216	ENSG00000119917	fAEA0FqFUn,SB5KgEk
TREM1	triggering receptor expressed on myeloid cells 1	6	7.94	0.0351	0.287	0.279	ENSG00000124731	HpL7lCooqKKwCkqLww
CD83	CD83 molecule	6	8.04	4.88e-08	5.13e-05	0.179	ENSG00000112149	36udlR_1Rzerk434kI
CD83	CD83 molecule	6	8.14	0.00967	0.135	0.156	ENSG00000112149	rl97KD3,qguKCUrUa0
ADM	adrenomedullin	11	12.6	0.0353	0.287	0.227	ENSG00000148926	ct0mK7AvvZZug7i7v4
TNF	tumor necrosis factor	6	19.6	7.01e-05	0.00574	0.248	ENSG00000232810	lW4AaJ4EMp71TslV6U

## Sheet: b) t2 vs. ctrl p<=0.05 fc>=2
Supplementary Dataset 16: Differentially expressed genes in sequential T-PLL samples.
lumiHumanAll SYMBOL	lumiHumanAll GENENAME	Chromosome	fold change	p value	q value	variation coefficient	ENSEMBL	Illumina TargetID
GZMK	granzyme K (granzyme 3; tryptase II)	5	-46.3	8.56e-13	3.45e-08	0.217	ENSG00000113088	0qVfjewK7fUZzLd6K0
TUBB1	tubulin, beta 1 class VI	20	-31.2	2.26e-07	0.000194	0.218	ENSG00000101162	Bh8SXmPMQo,ETn13rk
SEPT5	septin 5	22	-25.7	0.0194	0.185	0.189		uhXnm3V9QHeueDAV94
CTLA4	cytotoxic T-lymphocyte-associated protein 4	2	-24.2	9.26e-10	1.15e-05	0.2	ENSG00000163599	iToSCCkkrpIOq5OCv0
TRBV29-1	interleukin 23, alpha subunit p19	12	-20.2	0.00509	0.0819	0.2	ENSG00000232869	QsW0kF6EiXhHjZB5A0
CCL5	chemokine (C-C motif) ligand 5	17	-20.1	0.0166	0.168	0.158	ENSG00000161570	EP5e,efnftcn6in1XQ
GP9	glycoprotein IX (platelet)	3	-17.9	0.000311	0.0146	0.209	ENSG00000169704	HUJetJUBRSCVIMB6Sc
SDPR	serum deprivation response	2	-17.7	1.22e-06	0.000492	0.205	ENSG00000168497	cpUoJA1Xl,LOBRzCwU
RGS18	regulator of G-protein signaling 18	1	-17	0.000956	0.0289	0.22	ENSG00000150681	3gr,1Sht07_lfyD6rI
GNG11	guanine nucleotide binding protein (G protein), gamma 11	7	-16.5	2.83e-06	0.000828	0.205	ENSG00000127920	cWveqYA5eV9E2CP5SI
PPBP	pro-platelet basic protein (chemokine (C-X-C motif) ligand 7)	4	-15.7	0.00357	0.0658	0.179	ENSG00000163736	ZgVPkFC2C4yUR4KOoo
CCL5	chemokine (C-C motif) ligand 5	17	-12.1	0.0293	0.236	0.114	ENSG00000161570	EWW3QVdEonx6QE4ANo
BTBD11	BTB (POZ) domain containing 11	12	-12	0.00147	0.038	0.177	ENSG00000151136	Ke0X111R97NdIjnm6M
			-11.7	0.0114	0.135	0.171		cgJKHRIF4LRUh1SU0o
IL23A	interleukin 23, alpha subunit p19	12	-11.6	6.98e-05	0.00573	0.177		BOJxKBCIVLH2pSkZp0
LINC00402			-11.1	0.0296	0.237	0.176	ENSG00000235532	fCnuqVjFOP_eR1yF6U
NRGN	neurogranin (protein kinase C substrate, RC3)	11	-10.7	7.17e-06	0.00153	0.183	ENSG00000154146	9jWqYjgqCKvv_v2hhU
LAG3	lymphocyte-activation gene 3	12	-10.6	2.1e-08	5.65e-05	0.177	ENSG00000089692	ZumFCGP95fIkKj0V1k
SLC40A1	solute carrier family 40 (iron-regulated transporter), member 1	2	-9.77	5.38e-08	8.68e-05	0.183	ENSG00000138449	Qq7CX0l6QvE7ICVEfs
IL23A	interleukin 23, alpha subunit p19	12	-9.46	1.72e-09	1.15e-05	0.174		W1JKy5iiPaSfP3uUnU
SGK223	homolog of rat pragma of Rnd2	8	-8.7	0.000413	0.0174	0.159		KG14oS97geDkl6Eel0
TRAV21	YME1-like 1 (S, cerevisiae)	10	-8.54	0.000218	0.0118	0.175	ENSG00000211801	3XUuvykoV6gK3RN3vk
OLFM4	olfactomedin 4	13	-8.4	0.0284	0.231	0.264	ENSG00000102837	c70LXLcyj6S,A5,HVU
ZNF683	zinc finger protein 683	1	-7.69	0.000553	0.0205	0.184	ENSG00000176083	ELtdhNUqgJCJLiXiS4
CTLA4	cytotoxic T-lymphocyte-associated protein 4	2	-7.65	1.33e-08	4.45e-05	0.165	ENSG00000163599	ok0fqPDOqOSTzjurQo
TMEM158	transmembrane protein 158 (gene/pseudogene)	3	-7.65	0.034	0.256	0.213		EgX,UL43NS4bpeupv0
F2R	coagulation factor II (thrombin) receptor	5	-7.42	0.000254	0.0129	0.187	ENSG00000181104	Krni7Ei6DCEiF5XQiQ
ANKRD55	ankyrin repeat domain 55	5	-7.36	0.000673	0.0233	0.171	ENSG00000164512	Z3lBVFLjgDwe6lHZ5I
			-7.17	0.00675	0.098	0.167		EqJL1TIR4LxUhFAEXo
CA2	carbonic anhydrase II	8	-7.14	0.00103	0.0302	0.186	ENSG00000104267	WLF_H_9Ek7KuOJHRD4
SERPINE2	serpin peptidase inhibitor, clade E (nexin, plasminogen activator inhibitor type 1), member 2	2	-7.1	0.0197	0.186	0.178	ENSG00000135919	Qt_chCvnvuS7l7Rx60
SIRPG	signal-regulatory protein gamma	20	-7.07	0.0133	0.148	0.148	ENSG00000089012	QKde_dfREhejlUiQrc
LRRN3	leucine rich repeat neuronal 3	7	-6.92	2.42e-06	0.000751	0.154	ENSG00000173114	Znl3dSA4HuOuhEnO4o
CA2	carbonic anhydrase II	8	-6.67	2.97e-05	0.00337	0.181	ENSG00000104267	KhyFD7Tn4RB57p6_uc
PTGS1	prostaglandin-endoperoxide synthase 1 (prostaglandin G/H synthase and cyclooxygenase)	9	-6.58	1.24e-05	0.00201	0.172	ENSG00000095303	uq4nkXjy_ApdCBAR5I
ANKRD55	ankyrin repeat domain 55	5	-6.32	0.0283	0.231	0.169	ENSG00000164512	KogXeaEBYufXkPULQY
F13A1	coagulation factor XIII, A1 polypeptide	6	-6.19	6.24e-05	0.00537	0.177	ENSG00000124491	cnpo3LhSMzIKHklHj0
PTPRM	protein tyrosine phosphatase, receptor type, M	18	-6.17	5.45e-05	0.00497	0.189		cRElEvlA1bHX5Raf3I
C2orf88	chromosome 2 open reading frame 88	2	-6.06	0.0034	0.0635	0.18	ENSG00000187699	KkRZe3SjN_7jl_SQ6k
GIMAP5	GTPase, IMAP family member 5	7	-5.96	0.0104	0.128	0.108	ENSG00000196329	BjIF7fXV6T7qt6m4R4
KIR2DL3	killer cell immunoglobulin-like receptor, two domains, long cytoplasmic tail, 3	19	-5.93	1.79e-05	0.00244	0.16	ENSG00000243772	WpHyEbnvUX1dOe9RdU
MYB	v-myb myeloblastosis viral oncogene homolog (avian)	6	-5.88	3.75e-06	0.00101	0.163	ENSG00000118513	Ku,kHqiEgHuvjJS0eU
IL18RAP	interleukin 18 receptor accessory protein	2	-5.83	0.000114	0.00771	0.148	ENSG00000115607	Eqx,SxEEVcI,VLrWJI
CX3CR1	chemokine (C-X3-C motif) receptor 1	3	-5.68	0.00751	0.105	0.169	ENSG00000168329	0PtPXs9FbUhfvRHdE4
GIMAP4	GTPase, IMAP family member 4	7	-5.64	0.0223	0.2	0.1	ENSG00000133574	0_DHz7_krTURH3lVHk
CTTN	cortactin	11	-5.62	0.0125	0.143	0.192	ENSG00000085733	95I4u7vfVQrVVEnUoQ
PDE4D	phosphodiesterase 4D, cAMP-specific	5	-5.55	0.00878	0.115	0.152	ENSG00000113448	rsfflKiSR5O7jr7_U0
IL23A	interleukin 23, alpha subunit p19	12	-5.45	6.68e-08	9.29e-05	0.145		ZUopYEff3n9_E1nRSk
LRRN3	leucine rich repeat neuronal 3	7	-5.31	4.38e-05	0.00424	0.152	ENSG00000173114	Ef2IiC,CfRQ5514UOg
			-5.23	0.000815	0.0263	0.13		Z6IqC_nR77IoXgQrvU
SIRPG	signal-regulatory protein gamma	20	-5.18	1.91e-05	0.00247	0.143	ENSG00000089012	BQnr164EzeFAqOO610
MMP28	matrix metallopeptidase 28	17	-5.16	7.68e-06	0.00155	0.167	ENSG00000129270	0aXqeIo0uH7_chFoUA
SLAMF6	SLAM family member 6	1	-5.06	0.0431	0.292	0.101	ENSG00000162739	Eror1LiUA05Q7PUt6s
SYTL3	synaptotagmin-like 3	6	-5.01	0.00304	0.0594	0.121	ENSG00000164674	65HhOCl0K9SvkkpuKQ
IL2RB	interleukin 2 receptor, beta	22	-5	0.037	0.269	0.094	ENSG00000100385	oqnURf57u96pBccNd0
BCL2	B-cell CLL/lymphoma 2	18	-4.96	7.22e-06	0.00153	0.1	ENSG00000171791	3TkXAX,oA3lupXUjJ0
BCL2	B-cell CLL/lymphoma 2	18	-4.94	0.0479	0.308	0.106	ENSG00000171791	ciRII6gR66KOgKdnQ0
KRT72	keratin 72	12	-4.93	0.0359	0.265	0.13	ENSG00000170486	lnd0ul19_tW,b6tPl4
VWF	von Willebrand factor	12	-4.91	3.14e-05	0.0035	0.19	ENSG00000110799	WLnlLXeTved_5X3iVE
BMP6	bone morphogenetic protein 6	6	-4.88	0.025	0.214	0.177	ENSG00000153162	QDirlSfMIOu8qo4k54
GIMAP6	GTPase, IMAP family member 6	7	-4.86	1.18e-08	4.32e-05	0.102	ENSG00000133561	ilNVTfVyESSE3iAn0k
ACRBP	acrosin binding protein	12	-4.84	0.000145	0.00902	0.171	ENSG00000111644	9LmeJXpALihvufY6JQ
KLRD1	killer cell lectin-like receptor subfamily D, member 1	12	-4.76	1.46e-05	0.0022	0.14	ENSG00000134539	ud8S4okRZevuog6d5E
TSC22D1	TSC22 domain family, member 1	13	-4.74	0.000135	0.00851	0.163	ENSG00000102804	61Q67IUumOjcovxQeI
LYAR	Ly1 antibody reactive	4	-4.71	0.00205	0.0465	0.0917	ENSG00000145220	EES4SOJNEjWCKB1600
CACNA1I	calcium channel, voltage-dependent, T type, alpha 1I subunit	22	-4.69	2.57e-07	0.000203	0.106	ENSG00000100346	ZTpWrsiAUJpJRRS778
SYTL2	synaptotagmin-like 2	11	-4.69	2.7e-05	0.00318	0.121	ENSG00000137501	3q3rFfkoX_yvuoALZI
S1PR1	sphingosine-1-phosphate receptor 1	1	-4.65	2.01e-09	1.16e-05	0.104		KlKNfrtcogEhCQBAuA
TSPAN33	tetraspanin 33	7	-4.63	4.74e-05	0.00448	0.134	ENSG00000158457	cXEqwisoN_eoYqiUgs
CHN2	chimerin 2	7	-4.61	0.00111	0.0318	0.141	ENSG00000106069	oU_kSor_F31ec81ddU
ARL6IP5	ADP-ribosylation-like factor 6 interacting protein 5	3	-4.54	0.000311	0.0146	0.0798	ENSG00000144746	0U4fRITrcg3sV8VEzg
ICA1	islet cell autoantigen 1, 69kDa	7	-4.47	0.00309	0.06	0.14	ENSG00000003147	rIXh5evSXfZ4XYVHdA
			-4.37	0.0113	0.134	0.152		WiKSrgitgol4vJKjiQ
EFHD1	EF-hand domain family, member D1	2	-4.36	6.32e-08	9.1e-05	0.145	ENSG00000115468	Hs8SyFnhvVC4SNSpf0
TIGIT	T cell immunoreceptor with Ig and ITIM domains	3	-4.33	9.17e-08	0.000116	0.138	ENSG00000181847	cYFf89HV4Yf7nqvqsE
ADRB2	adrenoceptor beta 2, surface	5	-4.32	4.97e-06	0.00121	0.133	ENSG00000169252	KSe4E6HfVUdd8,nRGo
VAV3	vav 3 guanine nucleotide exchange factor	1	-4.3	0.0432	0.292	0.166	ENSG00000134215	0f7fl7OSV27DGuDyLo
NR3C2	nuclear receptor subfamily 3, group C, member 2	4	-4.29	2.42e-06	0.000751	0.107	ENSG00000151623	fg94fHwUr_o6I63k0k
CD160	CD160 molecule	1	-4.27	0.0334	0.254	0.17	ENSG00000117281	okeeigigj_5IUIkUSE
SPRY1	sprouty homolog 1, antagonist of FGF signaling (Drosophila)	4	-4.23	0.00611	0.0921	0.129	ENSG00000164056	6HOeXAuN_nXw61,6Vc
CEACAM8	carcinoembryonic antigen-related cell adhesion molecule 8	19	-4.23	0.00727	0.102	0.192	ENSG00000124469	ubtBVA,8bOI1,LUVDo
PHACTR2	phosphatase and actin regulator 2	6	-4.2	5.12e-07	0.000288	0.118	ENSG00000112419	i5OVK7e3eniv_3P8S4
FHL1	four and a half LIM domains 1	X	-4.15	0.000215	0.0117	0.123	ENSG00000022267	rciqi_JKZSp7TQTozg
KIR2DL4	killer cell immunoglobulin-like receptor, two domains, long cytoplasmic tail, 4	19	-4.15	0.0195	0.185	0.153		03PBGkfIRue9RfV254
TSPAN9	tetraspanin 9	12	-4.13	0.000152	0.00924	0.153	ENSG00000011105	Hf3n5Pls3ub19Netek
ST8SIA1	ST8 alpha-N-acetyl-neuraminide alpha-2,8-sialyltransferase 1	12	-4.11	0.0186	0.181	0.148	ENSG00000111728	9uHUIqDrQvv04v5OpU
PRDM1	PR domain containing 1, with ZNF domain	6	-4.08	3.05e-08	6.29e-05	0.101	ENSG00000057657	W3f95d8TuDviVENBLo
IL23A	interleukin 23, alpha subunit p19	12	-4.08	5.11e-06	0.00123	0.125		TdeoEq1OjnjvFSFUKA
CLEC1B	C-type lectin domain family 1, member B	12	-4.01	0.000996	0.0297	0.18	ENSG00000165682	uSC2Dit6C6ijp2vN0g
LTF	lactotransferrin	3	-3.98	0.0212	0.195	0.196	ENSG00000012223	cQO5fddUoFsfScd65c
KLRD1	killer cell lectin-like receptor subfamily D, member 1	12	-3.94	0.046	0.302	0.144	ENSG00000134539	uUd7orw,eoXyowzl,Y
KRT73	keratin 73	12	-3.93	3.27e-05	0.00355	0.128	ENSG00000186049	ZTe6sftfvyl0XV517s
TRAV3			-3.91	0.0286	0.232	0.124	ENSG00000211777	uUBdfUXggFN5X7iYdY
RP3-412A9,11	selenoprotein M	22	-3.89	8.56e-06	0.00162	0.119	ENSG00000198832	fgx9354iWOVtVqUkqM
CTLA4	cytotoxic T-lymphocyte-associated protein 4	2	-3.84	0.00618	0.0926	0.13	ENSG00000163599	ZblSPeH113o1_SS8vY
PAM	peptidylglycine alpha-amidating monooxygenase	5	-3.84	0.0148	0.157	0.112	ENSG00000145730	olLt,f65f170k98l7o
KIAA1671			-3.79	1.81e-05	0.00244	0.13	ENSG00000197077	3ncoveBoKSGIpH81LU
EPHX2	epoxide hydrolase 2, cytoplasmic	8	-3.79	0.0108	0.131	0.102	ENSG00000120915	iX1F56pFPfLMSK6XxE
TRAV4			-3.77	0.00112	0.032	0.126	ENSG00000211778	WLpdXvzV5YSAtSR3iU
PDLIM1	PDZ and LIM domain 1	10	-3.74	0.000589	0.0214	0.129	ENSG00000107438	oE_LVdXl_vD4dEUnuY
NRIP1	nuclear receptor interacting protein 1	21	-3.72	0.00719	0.102	0.122	ENSG00000180530	xuPF55OALk6qFe5N7k
CHN1	chimerin 1	2	-3.71	0.000456	0.0185	0.138	ENSG00000128656	ikWXebXqy3ufsNSTv0
MYLK	myosin light chain kinase	3	-3.62	5.18e-05	0.0048	0.181	ENSG00000065534	TInogdTsf6DddQjJSI
ABCC3	ATP-binding cassette, sub-family C (CFTR/MRP), member 3	17	-3.62	0.000568	0.0208	0.149		lHLVWt1Y9UHi7z_RHk
ZNF185	zinc finger protein 185 (LIM domain)	X	-3.59	0.000944	0.0286	0.147	ENSG00000147394	rkoUujgKQrAilQjKek
ENC1	ectodermal-neural cortex 1 (with BTB domain)	5	-3.55	5.24e-05	0.00482	0.131		EqevnsgEzBAqSV1H3o
ITGB3	integrin, beta 3 (platelet glycoprotein IIIa, antigen CD61)	17	-3.55	0.000847	0.0269	0.166	ENSG00000259207	rUILXyAy6SoErugnTk
TTN	titin	2	-3.55	0.0116	0.136	0.198	ENSG00000155657	Q6Au6Cm3o4CGlCC5JU
FCER1A	Fc fragment of IgE, high affinity I, receptor for; alpha polypeptide	1	-3.53	0.000737	0.0248	0.102	ENSG00000179639	WgUoCn0h94FRNcJQFU
RBL1	retinoblastoma-like 1 (p107)	20	-3.52	2.67e-08	6.29e-05	0.137	ENSG00000080839	NsUWU9Ivt0VfduX,d0
TACSTD2	tumor-associated calcium signal transducer 2	1	-3.52	0.00179	0.0426	0.193	ENSG00000184292	WihIT5WgHS3Pz30n5U
REEP5	receptor accessory protein 5	5	-3.51	2.81e-07	0.000206	0.0804	ENSG00000129625	Q6NBB5x3agh13HRJ4I
HPGD	hydroxyprostaglandin dehydrogenase 15-(NAD)	4	-3.47	0.000391	0.0168	0.128	ENSG00000164120	xuHTXt5wdSF1SfglA0
C21orf7	MAP3K7 C-terminal like	21	-3.46	0.000527	0.0201	0.117	ENSG00000156265	ouF0SwE3eX_Xu7veqg
MB21D2	Mab-21 domain containing 2	3	-3.45	6.33e-05	0.00542	0.131		l,ruhw6QnrvwitKKXk
TMED10	transmembrane emp24-like trafficking protein 10 (yeast)	14	-3.45	0.0322	0.249	0.0903	ENSG00000170348	rlN574g_srHn3iBenk
FBLN2	fibulin 2	3	-3.43	3.05e-06	0.000872	0.124	ENSG00000163520	0Tvqnfodd6OFbVQL4Q
CD9	CD9 molecule	12	-3.4	0.000263	0.0132	0.148	ENSG00000010278	ioRcQQngBQo4lUmoBk
FBLN2	fibulin 2	3	-3.39	0.0136	0.15	0.139	ENSG00000163520	cSIRmFO_qd_h13o4Vs
LAMP2	lysosomal-associated membrane protein 2	X	-3.38	5.01e-07	0.000288	0.0932	ENSG00000005893	0j14cFXd8icSYnk8Uk
CDC20	cell division cycle 20	1	-3.37	0.022	0.199	0.157	ENSG00000117399	HClLklAJJdNRQpNZ4I
FCRL3	Fc receptor-like 3	1	-3.35	0.000143	0.00893	0.135	ENSG00000160856	67unrLpPnjv_uzOezU
SMAD3	SMAD family member 3	15	-3.32	0.0281	0.23	0.0951	ENSG00000166949	05B2nveh3ju7oqOqDI
THEMIS	thymocyte selection associated	6	-3.31	6.01e-08	8.97e-05	0.0814	ENSG00000172673	ipRJg3wXBJfhAeRTK4
CELA1	chymotrypsin-like elastase family, member 1	12	-3.31	0.000248	0.0127	0.151	ENSG00000139610	uw7TZdQeBP9eLUGF9U
CXCR4	chemokine (C-X-C motif) receptor 4	2	-3.3	0.00827	0.111	0.0658	ENSG00000121966	ryQLhlipeLnUslFk3o
FAM46C	family with sequence similarity 46, member C	1	-3.26	0.000258	0.013	0.0812	ENSG00000183508	KuXKK3qj139uutHBfE
FCRL6	Fc receptor-like 6	1	-3.26	0.0011	0.0315	0.158	ENSG00000181036	oUaK4M4gkod1CBV8mE
CCL20	chemokine (C-C motif) ligand 20	2	-3.24	4.85e-06	0.00121	0.149	ENSG00000115009	xX56r6K,R_RNOir8uc
MFSD6	major facilitator superfamily domain containing 6	2	-3.24	0.00339	0.0635	0.102		iOS0,Ul_4nhF9Or_6E
MSC	musculin	8	-3.23	3.28e-05	0.00355	0.165	ENSG00000178860	NNW3X1QnVp,9w0pKbc
SCGB1C1	secretoglobin, family 1C, member 1	11	-3.23	0.00262	0.054	0.158	ENSG00000188076	xREJJboRBlRxRdUToA
LEPROTL1	leptin receptor overlapping transcript-like 1	8	-3.21	0.000122	0.00793	0.0748	ENSG00000104660	fkece,zUfpRIf,cEnk
LAMP2	lysosomal-associated membrane protein 2	X	-3.19	0.000413	0.0174	0.0805	ENSG00000005893	rF_OsGdzev_rv,Tv8k
DPPA4	developmental pluripotency associated 4	3	-3.17	4.58e-05	0.00437	0.175	ENSG00000121570	ZqKAv74gkI733deVlU
M6PR	mannose-6-phosphate receptor (cation dependent)	12	-3.17	8.95e-05	0.00673	0.0822	ENSG00000003056	WESUj90JLdB1LV03RU
NT5E	5'-nucleotidase, ecto (CD73)	6	-3.16	0.0129	0.145	0.153	ENSG00000135318	olQIEDHwbqLoFE4l50
CENPK	centromere protein K	5	-3.15	8.78e-07	0.000419	0.103	ENSG00000123219	9eebDoPl_ITUgjUFYM
CTNNA1	catenin (cadherin-associated protein), alpha 1, 102kDa	5	-3.14	1.24e-05	0.00201	0.105	ENSG00000044115	Kku,Vl_p_SSABeEEy4
PF4V1	platelet factor 4 variant 1	4	-3.14	0.0038	0.0687	0.178	ENSG00000109272	6lFZSiOe9_m_edeUvs
CTDSPL	CTD (carboxy-terminal domain, RNA polymerase II, polypeptide A) small phosphatase-like	3	-3.13	0.00407	0.0719	0.151	ENSG00000144677	KWrLojnrt6stOj956E
TOX2	TOX high mobility group box family member 2	20	-3.09	0.00492	0.0805	0.0849	ENSG00000124191	cXFu7uv_q,b_r_r34Y
ETS1			-3.07	0.00508	0.0819	0.0892	ENSG00000134954	9tx3h2HnMH_iQnkkVA
ASF1A	ASF1 anti-silencing function 1 homolog A (S, cerevisiae)	6	-3.06	0.00099	0.0296	0.101	ENSG00000111875	fRF7LHfVT9d4R05IOI
TOP2A	topoisomerase (DNA) II alpha 170kDa	17	-3.05	1.87e-05	0.00245	0.131	ENSG00000131747	x,Sd_F7Vd6eXeLeDdU
SLA	Src-like-adaptor	8	-3.02	0.00026	0.0131	0.0806	ENSG00000155926	9YO4_gT_qJFSKj90uo
TRAV25			-3	1.51e-09	1.15e-05	0.1	ENSG00000211806	BUpBU,KIL6OCKiKiOc
SLA	Src-like-adaptor	8	-2.99	0.00705	0.1	0.0832		Tuv1UFvUApz9AoFJUY
PRR5L	proline rich 5 like	11	-2.96	1.52e-05	0.00224	0.124	ENSG00000135362	fiJz6LiJ4rtfBR,93U
SEC14L5	SEC14-like 5 (S, cerevisiae)	16	-2.96	0.00564	0.0877	0.177	ENSG00000103184	KeRmlWh5,g7nUEYvbA
CCR9	chemokine (C-C motif) receptor 9	3	-2.95	5.52e-07	0.000297	0.12	ENSG00000173585	HxLiSM6kklKypAquCY
C12orf75	chromosome 12 open reading frame 75	12	-2.95	7.68e-05	0.00606	0.0888	ENSG00000235162	uop775UlKlnk,4QT9Q
SAMSN1	SAM domain, SH3 domain and nuclear localization signals 1	21	-2.93	0.00737	0.103	0.0938	ENSG00000155307	lRLyOHlQqHevnM3TSg
PTGER2	prostaglandin E receptor 2 (subtype EP2), 53kDa	14	-2.91	3.33e-05	0.00356	0.087	ENSG00000125384	ETS,78dNdSgeStC_0o
UBASH3A	ubiquitin associated and SH3 domain containing A	21	-2.9	1.79e-08	5.54e-05	0.0707	ENSG00000160185	3SLoikgFO5Ip6iOee8
SGK223			-2.9	1.4e-05	0.00217	0.106	ENSG00000182319	T1eXBX9e3ZfoJFTt1c
PCED1B	PC-esterase domain containing 1B	12	-2.88	0.00678	0.0981	0.0636	ENSG00000179715	QH16i4VJvPXl10dc90
PRKAR1A	protein kinase, cAMP-dependent, regulatory, type I, alpha	17	-2.87	0.00118	0.033	0.0861	ENSG00000108946	oedyAsyOlAoW,7Pn14
ATXN1	ataxin 1	6	-2.85	0.00675	0.098	0.0932	ENSG00000124788	WhKIH,9TObkx3ew9S4
SLC26A11			-2.85	0.0173	0.173	0.0876	ENSG00000181045	oRXtR_rjT1IVdVATkw
CPSF2	cleavage and polyadenylation specific factor 2, 100kDa	14	-2.83	0.0116	0.136	0.0904	ENSG00000165934	99Vf5_kffXnlO4IKO4
OAS2	2'-5'-oligoadenylate synthetase 2, 69/71kDa	12	-2.82	2.12e-06	0.000702	0.0729	ENSG00000111335	oid6lfUuflFcTHf7ek
CLECL1	C-type lectin-like 1	12	-2.82	9.23e-06	0.00171	0.132	ENSG00000184293	iZ4TQB72h9VvIHZv1E
ZNF792	zinc finger protein 792	19	-2.82	0.0353	0.262	0.0772	ENSG00000180884	TNTReQJxdOVfxPV1_U
ZNF680	zinc finger protein 680	7	-2.81	0.000468	0.0188	0.0998	ENSG00000173041	Hoile8vx,0z4uOTiso
CXCL5	chemokine (C-X-C motif) ligand 5	4	-2.8	1.81e-05	0.00244	0.131	ENSG00000163735	lCIA7hH7gCn7KAnXV8
TNFRSF1B	tumor necrosis factor receptor superfamily, member 1B	1	-2.8	0.000722	0.0246	0.0686	ENSG00000028137	E6TRKkiWoJjg,oh3uo
DUSP16	dual specificity phosphatase 16	12	-2.78	0.000396	0.017	0.0925	ENSG00000111266	KiQFSxdISgLap,hRxQ
SEC62	SEC62 homolog (S, cerevisiae)	3	-2.76	1.46e-06	0.000556	0.107	ENSG00000008952	N1uDV8it7g_yvCBV5U
SPRY1			-2.76	0.000544	0.0205	0.103	ENSG00000164056	NlejCgScS2e8DuXgCQ
TSPAN5	tetraspanin 5	4	-2.74	0.00327	0.0621	0.0958	ENSG00000168785	op7uVS,iC6_ShD8FNs
CXCR4	chemokine (C-X-C motif) receptor 4	2	-2.74	0.0041	0.0721	0.0569	ENSG00000121966	97iSKtSXQjXdQKAmK4
GIMAP8	GTPase, IMAP family member 8	7	-2.74	0.0228	0.204	0.0839	ENSG00000171115	orpKKuCPgCeXPm7zno
SOX8	SRY (sex determining region Y)-box 8	16	-2.73	5.29e-07	0.000288	0.088	ENSG00000005513	BKGRXR1Xnl9HX94UJA
SPOCD1	SPOC domain containing 1	1	-2.73	3.27e-05	0.00355	0.139	ENSG00000134668	o4Je9SIiuoeQoijrSU
RAB33A	RAB33A, member RAS oncogene family	X	-2.72	0.0443	0.296	0.102	ENSG00000134594	lUrldQfJXgP545UQTk
TSC22D1	TSC22 domain family, member 1	13	-2.71	0.00172	0.0418	0.0855	ENSG00000102804	rrhKyeoXKc3xTgr7,k
CD151	CD151 molecule (Raph blood group)	11	-2.71	0.00545	0.0857	0.11	ENSG00000177697	iIteqJ97UXteSKLb9Q
FAM134B	family with sequence similarity 134, member B	5	-2.7	0.000302	0.0143	0.0963	ENSG00000154153	lKxJ6T,pI5MiE3iFdI
AIRE	autoimmune regulator	21	-2.7	0.00224	0.049	0.134	ENSG00000160224	9uXoDwFeVR93HegtVo
SPINK2	serine peptidase inhibitor, Kazal type 2 (acrosin-trypsin inhibitor)	4	-2.68	0.0442	0.296	0.115		rnXpLRfZJd3jV0P63s
HLA-DOA	major histocompatibility complex, class II, DO alpha	6	-2.65	1.11e-06	0.00048	0.0941	ENSG00000204252	BpQH6JK7U1SV7svIko
TMEM140	transmembrane protein 140	7	-2.65	0.000194	0.0109	0.108	ENSG00000146859	lF4JSEqSKbWeEDR1Tg
MFSD6	major facilitator superfamily domain containing 6	2	-2.65	0.0331	0.253	0.0799	ENSG00000151690	NuKn3U4RTL3lQx5P6g
PPP1R18	protein phosphatase 1, regulatory subunit 18	6	-2.64	4.01e-07	0.000265	0.0621	ENSG00000146112	llGfH57t5ug93Xe1XU
IL12A	interleukin 12A (natural killer cell stimulatory factor 1, cytotoxic lymphocyte maturation factor 1, p35)	3	-2.64	6.25e-06	0.00142	0.116	ENSG00000168811	Nic3g59cAJitXUBb7Q
PKD2	polycystic kidney disease 2 (autosomal dominant)	4	-2.64	0.0112	0.133	0.113	ENSG00000118762	3P4LknPO6zU7s2FO5Q
GNG2	guanine nucleotide binding protein (G protein), gamma 2	14	-2.62	3.07e-06	0.000872	0.0744	ENSG00000186469	Erh4pNPIKVIY,Uc9Ek
NRCAM	neuronal cell adhesion molecule	7	-2.62	0.00111	0.0316	0.124	ENSG00000091129	HSJ,lzqkSylywXpO,g
MXRA7	matrix-remodelling associated 7	17	-2.62	0.0162	0.166	0.11	ENSG00000182534	utdMU5K1T940VR6ShA
			-2.61	0.0432	0.292	0.132		un3iUSwo3LUlcDi1_E
PALLD	palladin, cytoskeletal associated protein	4	-2.61	0.0462	0.303	0.138	ENSG00000129116	lkWrpI73OS7r0L9,hY
SMOX	spermine oxidase	20	-2.59	0.00322	0.0615	0.131	ENSG00000088826	QVuVUflxXe15fvPsLk
FAM89A	family with sequence similarity 89, member A	1	-2.58	0.000451	0.0184	0.11		EjdrgKXy6u,7uK6fsk
ADAM10	ADAM metallopeptidase domain 10	15	-2.58	0.00122	0.0339	0.114	ENSG00000137845	ig66z0utSj3sOfxEpI
ANXA2P1	annexin A2 pseudogene 1	4	-2.57	7.44e-06	0.00153	0.0793		ZgtzjsBH_XXux7tMBo
ARHGEF3	Rho guanine nucleotide exchange factor (GEF) 3	3	-2.57	1.12e-05	0.00191	0.0632	ENSG00000163947	Kf7KZTSUf8glNJS7vo
PLA2G16	phospholipase A2, group XVI	11	-2.57	0.000588	0.0214	0.118	ENSG00000176485	9kJvkoOp_klOJfPotM
DLGAP5	discs, large (Drosophila) homolog-associated protein 5	14	-2.56	3.27e-05	0.00355	0.128	ENSG00000126787	NLdHHg5Rffj0UrcB5I
RP3-527F8,2			-2.56	0.000116	0.00774	0.119	ENSG00000233093	ionjnpyCF4t9Yikn48
XRCC5	X-ray repair complementing defective repair in Chinese hamster cells 5 (double-strand-break rejoining)	2	-2.55	3.78e-05	0.00389	0.0739	ENSG00000079246	NUEJJ6vKAFOrChodH0
MBP	myelin basic protein	18	-2.55	0.00219	0.0483	0.0551	ENSG00000197971	KedHu197rdKJ5L7574
			-2.55	0.0288	0.233	0.0728		ZIHjsJd,l3n7TlPCdE
METTL21D	methyltransferase like 21D	14	-2.53	3.05e-05	0.00345	0.168	ENSG00000100483	Zcj,h,gAPX_gATjgiw
DLAT	dihydrolipoamide S-acetyltransferase	11	-2.53	0.00712	0.101	0.0899	ENSG00000150768	lve7X3HUk23TsAwgJU
NR3C2	nuclear receptor subfamily 3, group C, member 2	4	-2.53	0.0219	0.199	0.0872		xCEXl8uQqgF7gJ5HSI
AC092653,5	N-acetyltransferase 8B (GCN5-related, putative, gene/pseudogene)	2	-2.53	0.0294	0.236	0.134	ENSG00000204872	oaeySQkNVBd4eQ4X94
C14orf132	chromosome 14 open reading frame 132	14	-2.51	4.76e-05	0.00449	0.111	ENSG00000227051	ZnFQkXr9FOY0eH3cS4
KIF16B	kinesin family member 16B	20	-2.5	0.00398	0.0708	0.134	ENSG00000089177	621XukIyO6_pTbq9Xg
CHSY1	chondroitin sulfate synthase 1	15	-2.5	0.00656	0.096	0.0632	ENSG00000131873	EEbT6Knmz_wMl450,o
ZNF627	zinc finger protein 627	19	-2.5	0.0472	0.306	0.0902	ENSG00000198551	rud35wIWSIUxe_0CKs
CNOT7	CCR4-NOT transcription complex, subunit 7	8	-2.47	1.69e-05	0.00238	0.0715		iLt7S,cPpO7Ked7h4I
NPAT	nuclear protein, ataxia-telangiectasia locus	11	-2.46	0.000297	0.0142	0.111	ENSG00000149308	NKfnjLLj8XuVaEXp0o
CLCF1	cardiotrophin-like cytokine factor 1	11	-2.45	1.4e-07	0.000143	0.0914	ENSG00000175505	0Us8a5d93lV,VKs3uo
FAM179A	family with sequence similarity 179, member A	2	-2.45	0.0016	0.0402	0.0986		KqulXhJCEHpJ0xX,Sc
CTTN	cortactin	11	-2.44	0.00113	0.0322	0.12	ENSG00000085733	liWUoFdde0Oquyz,5Q
HIST1H3F	histone cluster 1, H3f	6	-2.44	0.00258	0.0534	0.119	ENSG00000256316	TeYp8Xrqnf4oRQXu5w
IL16	interleukin 16	15	-2.43	2.14e-06	0.000702	0.0717	ENSG00000172349	0lQqAgCgp33VSL1U5I
KBTBD11	kelch repeat and BTB (POZ) domain containing 11	8	-2.43	0.000256	0.013	0.0783	ENSG00000176595	NrAcRe_ClC9KknvuN4
LGALSL	lectin, galactoside-binding-like	2	-2.43	0.00036	0.016	0.138	ENSG00000119862	BKuv5XwggJ76hAhFiU
BEX1	brain expressed, X-linked 1	X	-2.43	0.0157	0.163	0.158	ENSG00000133169	BaASFXn9g,E7047lfs
B4GALT5	UDP-Gal:betaGlcNAc beta 1,4- galactosyltransferase, polypeptide 5	20	-2.42	8.97e-07	0.000419	0.0735	ENSG00000158470	iXftIjXcUSE8MniSiU
CBL	Cbl proto-oncogene, E3 ubiquitin protein ligase	11	-2.42	0.00689	0.099	0.081	ENSG00000110395	QtdfPQj,gPfJeoueiI
LBH	limb bud and heart development	2	-2.42	0.0164	0.167	0.0573		QtXIUf7OFv5LeJKUqk
AFAP1L2	actin filament associated protein 1-like 2	10	-2.41	6.5e-05	0.00548	0.099	ENSG00000169129	BuNld8A_kue9fueVe0
FYB	FYN binding protein	5	-2.41	0.00298	0.0585	0.0537	ENSG00000082074	954L,6Un8v4odfjCfk
			-2.4	3.99e-07	0.000265	0.0596		33,_93,jKNe,XO7kAw
GALC	galactosylceramidase	14	-2.4	2.49e-06	0.00076	0.0748	ENSG00000054983	ZRVIK937MXnS0vX9HU
NDUFS6	NADH dehydrogenase (ubiquinone) Fe-S protein 6, 13kDa (NADH-coenzyme Q reductase)	5	-2.4	7.61e-06	0.00155	0.132		9U6BSGcSIeQbsAR5T0
LPAR5	lysophosphatidic acid receptor 5	12	-2.4	9.97e-06	0.00178	0.094	ENSG00000184574	un4XbofXSKvrV6NEf4
			-2.4	7.61e-05	0.00603	0.0997		Z1g7Acu5yAkBRWUdAU
INTS9	integrator complex subunit 9	8	-2.4	0.00385	0.0692	0.0621	ENSG00000104299	9dpSqJSX_v2,H5cS54
CXCR6	chemokine (C-X-C motif) receptor 6	3	-2.4	0.0264	0.221	0.117	ENSG00000172215	f56RRSkXRIDiNKd5dE
CRLF3	cytokine receptor-like factor 3	17	-2.4	0.0495	0.313	0.0813	ENSG00000176390	Zq5_n_v9KtwbJ7XSVI
VCL	vinculin	10	-2.39	0.00388	0.0695	0.118	ENSG00000035403	3F6tf9ILif55xKoK6U
			-2.39	0.0263	0.221	0.0908		ftAQ7SMUT0K35lpJ9Y
FNTB	farnesyltransferase, CAAX box, beta	14	-2.39	0.0474	0.307	0.144		06lN7ceF6X07CSe6nk
ACSL5	acyl-CoA synthetase long-chain family member 5	10	-2.38	0.0134	0.149	0.0641	ENSG00000197142	BUHjdVRX6PIvXncXxU
ENDOD1	endonuclease domain containing 1	11	-2.37	6.43e-05	0.00545	0.0935		lfnune873il_o8l310
CPA5	carboxypeptidase A5	7	-2.37	0.000665	0.0232	0.142		u,pJNJFFdzulLqNFtg
C19orf12	chromosome 19 open reading frame 12	19	-2.36	3.11e-08	6.29e-05	0.0622	ENSG00000131943	0ktegVNVTox4pMnse4
			-2.36	4.01e-07	0.000265	0.0879		cfSHRJZnLyrFH70hJ4
NCK2	NCK adaptor protein 2	2	-2.36	4.13e-06	0.00109	0.0758	ENSG00000071051	iroEcQAplTfRSYkaog
C12orf42	chromosome 12 open reading frame 42	12	-2.36	0.000106	0.00735	0.135	ENSG00000179088	QAKZr5TplojnVQk10w
LNPEP			-2.36	0.000248	0.0127	0.0896	ENSG00000113441	QpCEL6V,fFSK3,u4eQ
HLA-DPB1	major histocompatibility complex, class II, DP beta 1	6	-2.36	0.00169	0.0413	0.0844	ENSG00000223865	9S4nlVA0L8uV01Pzt0
HCST	hematopoietic cell signal transducer	19	-2.35	1.47e-05	0.0022	0.064	ENSG00000126264	rrpEoFVlUH,o_wwBD4
CDC14B	cell division cycle 14B	9	-2.35	0.0337	0.255	0.104	ENSG00000081377	6tKhLWigibeQB6vXII
SPCS3	signal peptidase complex subunit 3 homolog (S, cerevisiae)	4	-2.35	0.0499	0.315	0.0962	ENSG00000129128	H5OvxXeLzv33LiTl54
ZW10	zw10 kinetochore protein	11	-2.34	0.0301	0.239	0.075	ENSG00000086827	05KVyf6Big_oj1KLSo
PJA1	praja ring finger 1, E3 ubiquitin protein ligase	X	-2.33	1.87e-06	0.000666	0.0702	ENSG00000181191	uGd9WI160eCNOmS_tI
PTPN13	protein tyrosine phosphatase, non-receptor type 13 (APO-1/CD95 (Fas)-associated phosphatase)	4	-2.33	0.00175	0.042	0.121	ENSG00000163629	0XhG30JIIIkAEkl0n0
GLCCI1	glucocorticoid induced transcript 1	7	-2.33	0.00207	0.0468	0.0885	ENSG00000106415	ilEEvkS5UVzpcn0rH0
SLC25A43	solute carrier family 25, member 43	X	-2.33	0.0143	0.154	0.0728	ENSG00000077713	9NVUCF94_C07EvS6XA
ITK	IL2-inducible T-cell kinase	5	-2.33	0.0269	0.224	0.055	ENSG00000113263	H30XXrlc1ZAOp9eXr8
ITGA2B	integrin, alpha 2b (platelet glycoprotein IIb of IIb/IIIa complex, antigen CD41)	17	-2.32	0.00688	0.0989	0.139	ENSG00000005961	H3o0v7nktkZOvQbtdU
VCL	vinculin	10	-2.32	0.00807	0.109	0.0648	ENSG00000035403	HVr31Lr_IR6,Efzlo4
TMX4	thioredoxin-related transmembrane protein 4	20	-2.31	1.36e-06	0.000533	0.0692	ENSG00000125827	90JSC13C35SxCst_4I
ZFP36L2	ZFP36 ring finger protein-like 2	2	-2.31	0.00541	0.0853	0.0578	ENSG00000152518	TofSgA0FSRSScUFFPU
NCALD	neurocalcin delta	8	-2.31	0.0211	0.194	0.061	ENSG00000104490	lO0dd56nvT7T57vSoU
TXNIP	thioredoxin interacting protein	1	-2.31	0.0231	0.205	0.0355	ENSG00000117289	fSUyR,vR7Xu0iR4nUU
LINC00339	long intergenic non-protein coding RNA 339	1	-2.3	0.00047	0.0189	0.068		xVO3o3d,p4pJ,P1xos
BCOR	BCL6 corepressor	X	-2.3	0.0264	0.222	0.0815	ENSG00000183337	cpTh7IutIHu6_v4qJg
PRSS23	protease, serine, 23	11	-2.3	0.0461	0.302	0.142	ENSG00000150687	NIr0Tl7eRPAJ3qCF74
KRTAP5-3	keratin associated protein 5-3	11	-2.29	9.32e-07	0.000422	0.12	ENSG00000196224	HineVEBdLq1xI1qd1I
CDC14B	cell division cycle 14B	9	-2.29	0.000632	0.0225	0.091	ENSG00000081377	iWeAeV6Ipzeed9T8VE
			-2.29	0.00108	0.0311	0.132		rRfte9wgenkjk8C_x0
BACH2	BTB and CNC homology 1, basic leucine zipper transcription factor 2	6	-2.29	0.0433	0.293	0.0822	ENSG00000112182	6UilM9AEq33S7OQqnk
METTL13	methyltransferase like 13	1	-2.28	1.69e-06	0.000618	0.0787	ENSG00000010165	3v0R0nE7hdSfrivl4I
BAZ1A	bromodomain adjacent to zinc finger domain, 1A	14	-2.28	0.00146	0.0379	0.0631	ENSG00000198604	cX4LnsUuenkrPC1C,M
WDR7	WD repeat domain 7	18	-2.28	0.0208	0.192	0.0697	ENSG00000091157	6pBQpSyAnOnkAV6roY
SLC9A1	solute carrier family 9, subfamily A (NHE1, cation proton antiporter 1), member 1	1	-2.27	0.00169	0.0413	0.0634	ENSG00000090020	c12lTe1Ndd1OQue,qQ
MARCH2	membrane-associated ring finger (C3HC4) 2, E3 ubiquitin protein ligase	19	-2.27	0.03	0.239	0.0867	ENSG00000099785	xi6ICFBSAvZeCNaimg
ZNF101	zinc finger protein 101	19	-2.27	0.033	0.253	0.0589	ENSG00000181896	rl,q65L1dYITgOHRHo
			-2.27	0.0461	0.303	0.108		rEqku1IjatIp6_pT_Q
SEL1L3	sel-1 suppressor of lin-12-like 3 (C, elegans)	4	-2.26	8.07e-07	0.000392	0.0577	ENSG00000091490	lkkLCXcnzL9NXFXTl4
PPIL2	peptidylprolyl isomerase (cyclophilin)-like 2	22	-2.26	9.44e-06	0.00172	0.104	ENSG00000100023	91CCCVLar,qh9J16yQ
TMX1	thioredoxin-related transmembrane protein 1	14	-2.26	1.02e-05	0.0018	0.0627	ENSG00000139921	WQ,ew7Vff3Kd757uDU
TPM1	tropomyosin 1 (alpha)	15	-2.26	0.00212	0.0475	0.0911	ENSG00000140416	Zop4h2p4v5oitLBwPo
WBP1L	WW domain binding protein 1-like	10	-2.26	0.00513	0.0824	0.0752	ENSG00000166272	KktV7v5SIx7nYLIr,E
CACNA1H	calcium channel, voltage-dependent, T type, alpha 1H subunit	16	-2.26	0.0398	0.28	0.108	ENSG00000196557	lNKXVcTeqm_lmI9U_E
FYN	FYN oncogene related to SRC, FGR, YES	6	-2.25	1.18e-07	0.000135	0.0619	ENSG00000010810	0vu3oggnq0qu,Z4Luk
MMP28	matrix metallopeptidase 28	17	-2.25	1.07e-06	0.000474	0.091	ENSG00000129270	isaMXQ4ErVQJ1RdR2M
MESP1	mesoderm posterior 1 homolog (mouse)	15	-2.25	0.000111	0.00759	0.133	ENSG00000166823	fU6KhUypyEf4pCSinc
NFE2L2	nuclear factor (erythroid-derived 2)-like 2	2	-2.25	0.0016	0.0402	0.0718	ENSG00000116044	luDHV5JAQiOkO,1_9U
SAMD9	sterile alpha motif domain containing 9	7	-2.24	1.3e-07	0.000142	0.0615	ENSG00000205413	Np5CejE6D0kR,3V3x4
ARAP1	ArfGAP with RhoGAP domain, ankyrin repeat and PH domain 1	11	-2.24	6.24e-06	0.00142	0.0678	ENSG00000186635	TIHALnqe7q2qe7oSKo
			-2.24	0.000237	0.0123	0.0981		xefTr3nlI31At5,HqU
DCAF7	DDB1 and CUL4 associated factor 7	17	-2.24	0.00128	0.035	0.081	ENSG00000136485	Byv_6TUa0rsignlX5I
PIK3CG			-2.24	0.00203	0.0463	0.0639	ENSG00000105851	6SO_yFyVRKHk,J59Lg
HNRNPC	heterogeneous nuclear ribonucleoprotein C (C1/C2)	14	-2.24	0.0022	0.0483	0.0621	ENSG00000092199	WR7Kl3V5EiS3vye4EU
SLC8A3	solute carrier family 8 (sodium/calcium exchanger), member 3	14	-2.24	0.0031	0.0601	0.116	ENSG00000100678	6jdblcSF,3QYO6goXo
C3orf14	chromosome 3 open reading frame 14	3	-2.24	0.00654	0.0959	0.123	ENSG00000114405	lUaXiuv3fiHbx6k0sg
SON	SON DNA binding protein	21	-2.24	0.0122	0.141	0.0572	ENSG00000159140	xkcLXk9e8CUfq0wgqI
			-2.24	0.0431	0.292	0.0851		BlQTXTe37oQTf117rQ
RUNX1	runt-related transcription factor 1	21	-2.24	0.0497	0.314	0.0602	ENSG00000159216	QfSUjhOIgzVIFd3UK4
TSPYL5	TSPY-like 5	8	-2.23	0.00084	0.0267	0.11	ENSG00000180543	xio59f1fk3EAQiIh70
SDHD	succinate dehydrogenase complex, subunit D, integral membrane protein	11	-2.22	3.25e-08	6.29e-05	0.0551	ENSG00000204370	W1d3ISyMUXHjrxMxyo
GIMAP2	GTPase, IMAP family member 2	7	-2.22	1.48e-06	0.000558	0.0582	ENSG00000106560	Qurg0Sw,V7AO6xeC0w
EVI2B	ecotropic viral integration site 2B	17	-2.22	0.00106	0.0306	0.059	ENSG00000185862	xXVB3jQjfDg1eUXUXk
LOC100505715	uncharacterized LOC100505715	19	-2.22	0.0248	0.213	0.111		i3XHVN6_52uCyuJLnE
DHRS4-AS1	DHRS4 antisense RNA 1	14	-2.21	4.65e-06	0.00121	0.0841		NnsV,1LpIgX14Ckte4
ACPL2	acid phosphatase-like 2	3	-2.21	7.86e-05	0.00617	0.0865		0h_lXqey,nhV03AAyk
ZNF75D	zinc finger protein 75D	X	-2.21	0.00871	0.115	0.0822	ENSG00000186376	iiALCkzp0S445S0iUo
KIR2DL3	killer cell immunoglobulin-like receptor, two domains, long cytoplasmic tail, 3	19	-2.21	0.0221	0.2	0.201		37SdYuFR5_,e0SgFfQ
CXXC11	CXXC finger protein 11	2	-2.21	0.0268	0.223	0.0951	ENSG00000188011	6v_6t5Xie5e7nUl31w
OR2A9P	olfactory receptor, family 2, subfamily A, member 9 pseudogene	7	-2.2	0.000117	0.00775	0.101		WgeUl0vtG6HfjlQ8_U
TNFSF4	tumor necrosis factor (ligand) superfamily, member 4	1	-2.2	0.000822	0.0264	0.111	ENSG00000117586	KehCfE310lN,uLX0Ik
TBC1D4	TBC1 domain family, member 4	13	-2.2	0.00164	0.0407	0.0687	ENSG00000136111	NjgSOEBN4BVdZHvFS4
HMGN4	high mobility group nucleosomal binding domain 4	6	-2.2	0.014	0.152	0.0536	ENSG00000182952	QXe3Us0UQD731_i7fo
MAP6D1	MAP6 domain containing 1	3	-2.19	1e-04	0.00715	0.0741	ENSG00000180834	flQJu581Cq9Jz14fRo
NUAK1	NUAK family, SNF1-like kinase, 1	12	-2.19	0.000489	0.0192	0.123	ENSG00000074590	Tr_JUgSXEqgAQnowUU
ZNF146	zinc finger protein 146	19	-2.19	0.00417	0.0728	0.0675	ENSG00000167635	9dAMoOouKOoOeze6C0
FAM212A	family with sequence similarity 212, member A	3	-2.19	0.0424	0.29	0.0925	ENSG00000185614	N05UXZUgXgeXmjt0Z8
TSPYL4	TSPY-like 4	6	-2.18	1.68e-05	0.00238	0.0832	ENSG00000187189	uhTUU0V,1X_v_Cl_Vw
PHF23	PHD finger protein 23	17	-2.18	1.79e-05	0.00244	0.0882	ENSG00000040633	EXpQuKCgJICuGPdHRc
FRMPD2P2	FERM and PDZ domain containing 2 pseudogene 2	10	-2.18	6.74e-05	0.00558	0.143	ENSG00000150175	9pKtdegqBdeSXQkUrQ
PLEK	pleckstrin	2	-2.18	0.000192	0.0108	0.0666	ENSG00000115956	6ldXQ9V7BPXgnvVHVI
VAPA	VAMP (vesicle-associated membrane protein)-associated protein A, 33kDa	18	-2.18	0.00406	0.0717	0.11	ENSG00000101558	WoDp87BcQh6IEg7h6U
RIMS3	regulating synaptic membrane exocytosis 3	1	-2.18	0.0148	0.157	0.0927	ENSG00000117016	ZuSTf1wfvuvVq6SuRI
KIAA1147			-2.18	0.0435	0.293	0.075	ENSG00000257093	NAv6twbtRAh7QuCDro
			-2.17	2.55e-06	0.000766	0.11		TSQV9C7gg7pCl,C590
AGPAT5	1-acylglycerol-3-phosphate O-acyltransferase 5	8	-2.17	1.54e-05	0.00224	0.1	ENSG00000155189	oy7ro9Uep3rX1fo1bQ
JAK1	Janus kinase 1	1	-2.17	0.00174	0.0419	0.0778	ENSG00000162434	lPl3ht63,otHeTieeE
ZNF404	zinc finger protein 404	19	-2.17	0.0146	0.156	0.107	ENSG00000176222	KkO6gJfS276IXwhE0M
VSIG2	V-set and immunoglobulin domain containing 2	11	-2.16	3.31e-05	0.00355	0.108	ENSG00000019102	93j6rnXqbnvntL55vc
PDE4B	phosphodiesterase 4B, cAMP-specific	1	-2.16	0.000552	0.0205	0.0703	ENSG00000184588	Z994OdWBx4f4IrJdeU
C11orf74	chromosome 11 open reading frame 74	11	-2.16	0.0032	0.0613	0.0916	ENSG00000166352	ljsJFJPX17NX,ulSXU
ATP6V0E1	ATPase, H+ transporting, lysosomal 9kDa, V0 subunit e1	5	-2.16	0.00582	0.0891	0.0518	ENSG00000113732	Tp4_Q96VB0Fd3_hZD4
CAMTA1	calmodulin binding transcription activator 1	1	-2.16	0.05	0.315	0.087	ENSG00000171735	iGBV3enka2fOkvURLI
APOBEC3G	apolipoprotein B mRNA editing enzyme, catalytic polypeptide-like 3G	22	-2.15	8.47e-06	0.00162	0.0625	ENSG00000239713	Hkie59ehuPV,6Ceheg
MRFAP1L1	Morf4 family associated protein 1-like 1	4	-2.15	2e-05	0.00255	0.0453	ENSG00000178988	N0qXoC3fUvTSrLIXtI
FYN	FYN oncogene related to SRC, FGR, YES	6	-2.15	2.85e-05	0.00331	0.0501	ENSG00000010810	3noAKFeCBlUf_LH5Ik
APOBEC3G	apolipoprotein B mRNA editing enzyme, catalytic polypeptide-like 3G	22	-2.15	0.00011	0.00751	0.0679	ENSG00000239713	6TTnqoj3SEdjo1FRPQ
ALOX12	arachidonate 12-lipoxygenase	17	-2.15	0.00478	0.0791	0.127	ENSG00000108839	cSVoOJB_HpXODN4JUk
HIST1H2BD	histone cluster 1, H2bd	6	-2.15	0.00505	0.0816	0.128	ENSG00000158373	i7o1RUDUHTXr_eRHr0
AIG1	androgen-induced 1	6	-2.14	9.31e-07	0.000422	0.0845	ENSG00000146416	QQtwGQicj4llPgh19U
LINS	lines homolog (Drosophila)	15	-2.14	1.87e-05	0.00245	0.0907	ENSG00000140471	o1KkpNJU3e_u6dU_ew
HOMER2	homer homolog 2 (Drosophila)	15	-2.14	9.95e-05	0.00714	0.109	ENSG00000103942	9iOgBCfeurk,3pWi_U
BUB3	BUB3 mitotic checkpoint protein	10	-2.14	0.00031	0.0146	0.0439	ENSG00000154473	lSy3hs,Vfe1XLCVL54
KRT1	keratin 1	12	-2.14	0.00503	0.0815	0.122	ENSG00000167768	KkIWK2P7VJfFogCJzo
HPS3	Hermansky-Pudlak syndrome 3	3	-2.14	0.0411	0.285	0.0825	ENSG00000163755	WlpdLtTve7bEZ_Aizg
PRDX6	peroxiredoxin 6	1	-2.13	0.000139	0.00877	0.0514	ENSG00000117592	i6dUKK7JK7iQzy5TuU
PDE4B	phosphodiesterase 4B, cAMP-specific	1	-2.13	0.000169	0.00989	0.0783	ENSG00000184588	0kuu29FuIt5MgdJLuU
TOP1MT			-2.13	0.000945	0.0286	0.0916	ENSG00000184428	TCiuZ1jBFtG6ekn6Fg
ST8SIA1	ST8 alpha-N-acetyl-neuraminide alpha-2,8-sialyltransferase 1	12	-2.13	0.00127	0.0348	0.107	ENSG00000111728	6I5L0AEISHYvvKnigU
			-2.13	0.00499	0.0812	0.131		BN365zVQHlHfD1d8i4
ZEB2	zinc finger E-box binding homeobox 2	2	-2.13	0.0159	0.164	0.114	ENSG00000169554	Ne795C5TX7Eu8IqwTo
LYAR	Ly1 antibody reactive	4	-2.13	0.0328	0.252	0.0705	ENSG00000145220	Tk14qaIFIIY4p15AKw
ZNF721	zinc finger protein 721	4	-2.13	0.0469	0.305	0.0628	ENSG00000182903	uiSIp,y6_Hx4uOXgso
UBASH3B	ubiquitin associated and SH3 domain containing B	11	-2.12	5.58e-09	2.81e-05	0.0587	ENSG00000154127	W3W6R_5,Xp4id1XvjE
NCK2	NCK adaptor protein 2	2	-2.12	1.13e-08	4.32e-05	0.0408	ENSG00000071051	cbfiOkT1xj4IKrfiNU
LINC00341			-2.12	9.88e-08	0.00012	0.0666	ENSG00000229645	QQtQJw6JfVZTUqKBFI
LDLRAD4	low density lipoprotein receptor class A domain containing 4	18	-2.12	3.69e-06	0.00101	0.0933	ENSG00000168675	WeKdHvtIBAnVFVSvQU
RAP2A	RAP2A, member of RAS oncogene family	13	-2.12	0.000224	0.012	0.0841	ENSG00000125249	3zSS37vJHqwn8PtXyU
			-2.12	0.00751	0.105	0.0964		BUxJ_hITrr3j5eojJU
AC093323,3			-2.12	0.0362	0.266	0.0563	ENSG00000170846	ZQnpTqrVAS09SnyOOE
PDE4C	phosphodiesterase 4C, cAMP-specific	19	-2.11	1.82e-05	0.00244	0.129	ENSG00000105650	K16n3NXuKIrnt56Jdw
SCD5	stearoyl-CoA desaturase 5	4	-2.11	6.8e-05	0.00561	0.108	ENSG00000145284	6v0IiP70eVJ2,7teJU
MAN2A1	mannosidase, alpha, class 2A, member 1	5	-2.11	0.000176	0.0102	0.075	ENSG00000112893	li1DoDSRPWDUviuBeE
TTC38	tetratricopeptide repeat domain 38	22	-2.11	0.00558	0.0872	0.109		TXe3Xn10eBl54O5Z4c
KRTDAP	keratinocyte differentiation-associated protein	19	-2.11	0.00631	0.0937	0.12	ENSG00000188508	WngKHiiZB145UuFOF0
SMAP2	small ArfGAP2	1	-2.11	0.0243	0.211	0.0435	ENSG00000084070	TKSKlqEn9d0tPvRVH4
FYN	FYN oncogene related to SRC, FGR, YES	6	-2.1	5.14e-06	0.00123	0.044	ENSG00000010810	3SaBZUo0j5O4d4J4YE
ESX1	ESX homeobox 1	X	-2.1	8.43e-05	0.00647	0.111	ENSG00000123576	illTpl3lFStE7l0R6U
SLC2A8	solute carrier family 2 (facilitated glucose transporter), member 8	9	-2.1	0.00299	0.0587	0.0818	ENSG00000136856	fo3_33p6K5,6K_rnqQ
CBX2	chromobox homolog 2	17	-2.1	0.0102	0.126	0.104	ENSG00000173894	r_7v,Xrn0Im7kqQuW0
REG4	regenerating islet-derived family, member 4	1	-2.1	0.0165	0.168	0.123	ENSG00000134193	9rekLU6uoEJHueI4nU
			-2.1	0.0355	0.263	0.091		i7QOoAwCRb_Remr900
ACPL2	acid phosphatase-like 2	3	-2.1	0.0492	0.313	0.0808	ENSG00000155893	orhSP6Vep7L_eFXTcA
ATG4A	autophagy related 4A, cysteine peptidase	X	-2.09	4.2e-07	0.000265	0.0674		f_p,kpTml3tE3HQd54
ZNF821	zinc finger protein 821	16	-2.09	0.000106	0.00735	0.0743	ENSG00000102984	inufcoe6pV7ulTgvuA
TK1	thymidine kinase 1, soluble	17	-2.09	0.00151	0.0389	0.12	ENSG00000167900	N4TSXn31Xeaf0eeL94
TICAM2	toll-like receptor adaptor molecule 2	5	-2.08	2.78e-07	0.000206	0.0902		3HlR305eUB_qQ_OcDo
ICA1	islet cell autoantigen 1, 69kDa	7	-2.08	5.16e-06	0.00123	0.0743	ENSG00000003147	iCHxKXZxCBecKeXSF4
FBXO34	F-box protein 34	14	-2.08	0.000535	0.0203	0.0674	ENSG00000178974	3iZfxfyOLn_lXe4MkY
LRFN3	leucine rich repeat and fibronectin type III domain containing 3	19	-2.08	0.00319	0.0611	0.0552	ENSG00000126243	ZoVoRXuoXpdAdFA2dM
COA3	cytochrome c oxidase assembly factor 3	17	-2.08	0.00912	0.118	0.0678	ENSG00000183978	fVfRfUqGS_8YryG6Sc
			-2.08	0.0112	0.133	0.143		Wn7H4eIkdQh,1EiPjk
ATP6V0E1	ATPase, H+ transporting, lysosomal 9kDa, V0 subunit e1	5	-2.07	0.00782	0.107	0.0435	ENSG00000113732	B1LqutLKIkb0ioIlN0
BRWD1	bromodomain and WD repeat domain containing 1	21	-2.06	0.000322	0.0149	0.068	ENSG00000185658	957o3fwK16Bf4l0vF0
SUPT16H	suppressor of Ty 16 homolog (S, cerevisiae)	14	-2.06	0.0145	0.155	0.056	ENSG00000092201	EoKilM3EESXdpHnnXw
FGFR1OP2	FGFR1 oncogene partner 2	12	-2.06	0.0156	0.163	0.0612	ENSG00000111790	QJ4C6qwK6LDe6P7974
ACER3	alkaline ceramidase 3	11	-2.06	0.0332	0.253	0.0948	ENSG00000078124	uo9yuhPEi_D10cVXVk
KIF12	kinesin family member 12	9	-2.05	1.87e-05	0.00245	0.112	ENSG00000136883	oh6nUR36n0t5U3ng6I
NPTN	neuroplastin	15	-2.05	1.88e-05	0.00245	0.0513	ENSG00000156642	WFwa905rmw_yOTsfu4
CYFIP1	cytoplasmic FMR1 interacting protein 1	15	-2.05	0.000748	0.025	0.0724	ENSG00000068793	EqRmeR1sHQTpOX93Ww
TMX4	thioredoxin-related transmembrane protein 4	20	-2.05	0.00148	0.0382	0.0677	ENSG00000125827	uqX6syIknSC01SV3g0
SSR1	signal sequence receptor, alpha	6	-2.05	0.00232	0.0503	0.0555	ENSG00000124783	cXSOUqt53JNLCz8kgE
DCUN1D1	DCN1, defective in cullin neddylation 1, domain containing 1 (S, cerevisiae)	3	-2.05	0.00386	0.0693	0.0985	ENSG00000043093	iQlU4nn,OeAOtP1e9E
			-2.05	0.014	0.152	0.106		lsH1KexAOkvo,OfnTU
ANKRD18DP	ankyrin repeat domain 18D, pseudogene	3	-2.05	0.0141	0.153	0.0905	ENSG00000226435	lJxN2r_q8q8ugKUYok
GRAMD3	GRAM domain containing 3	5	-2.05	0.0387	0.276	0.0991	ENSG00000155324	3fFSV60IN7ik7h4LHA
ZCCHC17	zinc finger, CCHC domain containing 17	1	-2.04	2.26e-10	4.56e-06	0.0546	ENSG00000121766	i6FfXPre16lB66uN3k
RACGAP1	Rac GTPase activating protein 1	12	-2.04	1.73e-07	0.000158	0.088	ENSG00000161800	EVxc3jCPJ_3SrqC6io
RRAS2	related RAS viral (r-ras) oncogene homolog 2	11	-2.04	0.00015	0.00917	0.077	ENSG00000133818	Nv8nFBpSgCV033f3dc
			-2.04	0.000945	0.0286	0.0509		HgeOwl3_Xef7TlPCdE
L3MBTL3	l(3)mbt-like 3 (Drosophila)	6	-2.04	0.00263	0.054	0.0597	ENSG00000198945	lk,lD0KwBKtLhN5LtU
TTC38	tetratricopeptide repeat domain 38	22	-2.04	0.00787	0.107	0.103	ENSG00000075234	rde4qmtUuRI7,0L10s
NRCAM	neuronal cell adhesion molecule	7	-2.04	0.0111	0.133	0.136	ENSG00000091129	3XfUx6yOYD83uTgKtE
NDN	necdin, melanoma antigen (MAGE) family member	15	-2.04	0.0164	0.167	0.0958	ENSG00000182636	6pX04X56kSAEV26LEc
SSH2	slingshot homolog 2 (Drosophila)	17	-2.04	0.0283	0.231	0.0582	ENSG00000141298	6tSCHdd4e8X_VQlFUA
LINC00339	long intergenic non-protein coding RNA 339	1	-2.03	4.37e-07	0.00027	0.065		ol6DSDR6cLfnn59_dI
PPP3CC	protein phosphatase 3, catalytic subunit, gamma isozyme	8	-2.03	2.2e-06	0.00071	0.0453	ENSG00000120910	oiYOUVYCjJMRnrqUOA
ABCC4	ATP-binding cassette, sub-family C (CFTR/MRP), member 4	13	-2.03	7.24e-06	0.00153	0.0802	ENSG00000125257	0r_C6LdOF3SDCu0XV4
PPAP2A	phosphatidic acid phosphatase type 2A	5	-2.03	0.00617	0.0925	0.0764	ENSG00000067113	BlKOCoh6kId8ZVEeQ8
BUB3	BUB3 mitotic checkpoint protein	10	-2.03	0.0226	0.203	0.0667	ENSG00000154473	QZQuEjkgEAVC1Fw014
UGT2B17	UDP glucuronosyltransferase 2 family, polypeptide B17	4	-2.02	1.71e-06	0.00062	0.0951	ENSG00000197888	uSUBX5cKA6CL_5Ineg
TSPAN19			-2.02	1.54e-05	0.00224	0.109	ENSG00000231738	BST000QICKK9JBzpOE
FRS2	fibroblast growth factor receptor substrate 2	12	-2.02	4.3e-05	0.00422	0.113	ENSG00000166225	Qf5de,qCVkJwsqOCOE
NETO2	neuropilin (NRP) and tolloid (TLL)-like 2	16	-2.02	0.000322	0.0149	0.103	ENSG00000171208	rvRNLp,s5Aznu_hehk
IL17RB	interleukin 17 receptor B	3	-2.02	0.000378	0.0164	0.111	ENSG00000056736	QnnX7JUVOIJCIXwKfU
EOGT	EGF domain-specific O-linked N-acetylglucosamine (GlcNAc) transferase	3	-2.02	0.0023	0.05	0.0847	ENSG00000163378	QqOEAk75n_TSQpPh94
CSTF1	cleavage stimulation factor, 3' pre-RNA, subunit 1, 50kDa	20	-2.02	0.00465	0.0778	0.119	ENSG00000101138	QrSXnPndK75e30YOPI
TRAF3IP2	TRAF3 interacting protein 2	6	-2.02	0.00967	0.122	0.063	ENSG00000056972	HvXXhL_O7U96l3S58k
			-2.02	0.0199	0.188	0.122		H4Yld0SJGt4N5EiQjk
DAB2	disabled homolog 2, mitogen-responsive phosphoprotein (Drosophila)	5	-2.02	0.0283	0.231	0.111	ENSG00000153071	0nXq9CyzxRX9EJBId0
			-2.02	0.0359	0.265	0.107		loXw,JVXX0UkupJN7g
			-2.01	3.28e-06	0.000926	0.088		fdxJ_r9I9_nae1X6HU
WFS1	Wolfram syndrome 1 (wolframin)	4	-2.01	7.74e-06	0.00155	0.0794	ENSG00000109501	BorV5S78giXh7vS5fo
UBE2E2	ubiquitin-conjugating enzyme E2E 2	3	-2.01	2.83e-05	0.00329	0.0795	ENSG00000182247	EiHe,NHJfe1dWSCHvo
CNRIP1	cannabinoid receptor interacting protein 1	2	-2.01	0.000132	0.00838	0.0934		BVf4Qn1Mt9IRkT46TU
COX6A2	cytochrome c oxidase subunit VIa polypeptide 2	16	-2.01	0.00106	0.0306	0.105	ENSG00000156885	KKEmevVp1WRTTp,l3g
SFXN1	sideroflexin 1	5	-2.01	0.0215	0.197	0.072	ENSG00000164466	ceyO,BtMhL6V3s1uJ0
ZNF441	zinc finger protein 441	19	-2.01	0.0373	0.27	0.0978	ENSG00000197044	lt93L94rg_PUkV0oMU
MFAP3L	microfibrillar-associated protein 3-like	4	-2.01	0.0456	0.301	0.133	ENSG00000198948	xYJ57wGAeIAH_VaDJE
			-2	1.23e-05	0.00201	0.103		6VV5B,6m7P7LTSA,qU
TCTN3			-2	2.19e-05	0.00273	0.0851	ENSG00000119977	rUr17DHxdEpw513vp4
PWWP2B	PWWP domain containing 2B	10	2	3.51e-08	6.43e-05	0.0632	ENSG00000171813	QdJ_t1ZKfSABUPkbuo
SNORD4A	small nucleolar RNA, C/D box 4A	17	2	5.92e-07	0.000306	0.0638	ENSG00000238578	cJhQLeBAuPrF2_3jkU
ANKRD20A11P	ankyrin repeat domain 20 family, member A11, pseudogene	21	2	9.05e-05	0.00675	0.11	ENSG00000215559	0aorgCuEqJ5dd0Ikvo
MAP3K2			2	0.0244	0.211	0.0707	ENSG00000169967	3kl0CDxV1QDtILning
SIAH1	siah E3 ubiquitin protein ligase 1	16	2.01	1.72e-05	0.0024	0.073	ENSG00000196470	frnd,e33Eji0Rf4nw0
MS4A6A	membrane-spanning 4-domains, subfamily A, member 6A	11	2.01	0.000576	0.0211	0.0955	ENSG00000110077	cd3jnj_R3noPeXJ7nQ
YARS2	tyrosyl-tRNA synthetase 2, mitochondrial	12	2.01	0.00192	0.0446	0.057	ENSG00000139131	WUjrVYqzYOMEgpotJM
			2.01	0.0163	0.166	0.0961		97uiOmHLqQSBDHoOus
			2.01	0.0316	0.247	0.0925		xfFUgr1fqNN0,lXtJI
SLCO3A1	solute carrier organic anion transporter family, member 3A1	15	2.02	8.87e-07	0.000419	0.0692	ENSG00000176463	ETpEhFdLTTXTShLSV4
ZNF593	zinc finger protein 593	1	2.02	0.000641	0.0227	0.0967	ENSG00000142684	cOhLhkKHKeoqJuUFX8
GABBR1	gamma-aminobutyric acid (GABA) B receptor, 1	6	2.02	0.00205	0.0465	0.0847	ENSG00000204681	6reV_Ju,qyk7kP7ck4
HMGCS1	3-hydroxy-3-methylglutaryl-CoA synthase 1 (soluble)	5	2.02	0.0351	0.261	0.0551	ENSG00000112972	BlpDqSl5Ax6RIk8NMQ
PRMT10	protein arginine methyltransferase 10 (putative)	4	2.03	5.84e-05	0.00519	0.0712	ENSG00000164169	lVNSvgOoigfsdJPSTQ
DHX57			2.03	6.35e-05	0.00542	0.115	ENSG00000163214	c50MlE7JSu_ez6EkSs
CSE1L	CSE1 chromosome segregation 1-like (yeast)	20	2.03	0.0313	0.245	0.0688	ENSG00000124207	rqv7PpkUI3UElLu79U
KLHL35	kelch-like family member 35	11	2.04	4.92e-07	0.000288	0.0709	ENSG00000149243	0I5Ed51dOkXUZASV8E
MTSS1	metastasis suppressor 1	8	2.04	0.0322	0.249	0.0642	ENSG00000170873	c_5,L5y,seIvhd1e5I
RBBP6	retinoblastoma binding protein 6	16	2.04	0.0447	0.298	0.0563	ENSG00000122257	6gkjzqiIgngJ5YeYXk
			2.05	6.48e-07	0.000327	0.0749		KQfC_LEunQl7DXJH8o
			2.05	2.53e-06	0.000766	0.088		NXnpMzjh8n,9VhI2HM
LST1	leukocyte specific transcript 1	6	2.05	6.81e-06	0.00152	0.069	ENSG00000204482	B596S6197WXl7vp5Ng
DNAJB14	DnaJ (Hsp40) homolog, subfamily B, member 14	4	2.05	7.35e-05	0.00589	0.0831		ueDL69eA36HvzhcenU
			2.06	2.53e-05	0.00303	0.125		NxbodTfTyY5Xoabbb4
ASGR1	asialoglycoprotein receptor 1	17	2.06	0.000182	0.0104	0.117	ENSG00000141505	3qgoyrjvWCuKJ_AVuk
FCGR2A	Fc fragment of IgG, low affinity IIa, receptor (CD32)	1	2.06	0.000419	0.0175	0.0868		cld3ujVx56,eX3U54g
ETF1	eukaryotic translation termination factor 1	5	2.06	0.00308	0.0598	0.0901		QgRUImJARnd9EksXyo
			2.06	0.00341	0.0637	0.126		0_Jp3l3uupucJXu1Xw
C12orf5	chromosome 12 open reading frame 5	12	2.06	0.00408	0.0719	0.0897	ENSG00000078237	ZSUd4kjeB87S0dUMSo
UBE2H	ubiquitin-conjugating enzyme E2H	7	2.06	0.0144	0.155	0.0592	ENSG00000186591	xl54HaKov6ID,ISSd4
DUS3L	dihydrouridine synthase 3-like (S, cerevisiae)	19	2.07	2.73e-07	0.000206	0.0574	ENSG00000141994	HiCFaZ,edi6e19e5aw
AK5	adenylate kinase 5	1	2.07	9.85e-06	0.00178	0.0775	ENSG00000154027	TSU4EUGOUKLN6VoqA0
			2.07	0.0271	0.225	0.0893		iX0oX3rHUeOXrpVT3w
			2.07	0.0276	0.227	0.121		9duCVEKHgRVRfj8heY
			2.08	0.0151	0.159	0.119		KEKHgRVRVj8he4ueVE
SLC4A1	solute carrier family 4, anion exchanger, member 1 (erythrocyte membrane protein band 3, Diego blood group)	17	2.08	0.0449	0.298	0.137		xUpfeP0K1id7Xe0tOY
RILPL1	Rab interacting lysosomal protein-like 1	12	2.09	0.00171	0.0416	0.0603	ENSG00000188026	xVEBopSH3m8H0sEQn0
SLC25A36	solute carrier family 25 (pyrimidine nucleotide carrier ), member 36	3	2.11	0.000131	0.00836	0.0918	ENSG00000114120	T9Hh5pO127fd4,7rE4
EGFEM1P			2.11	0.0087	0.115	0.13	ENSG00000206120	xaJ6eR9IO0u7oogxXo
PILRA	paired immunoglobin-like type 2 receptor alpha	7	2.11	0.0184	0.179	0.117	ENSG00000085514	NBaXSrREqQGGdId_kQ
HES5	hairy and enhancer of split 5 (Drosophila)	1	2.12	0.000411	0.0173	0.139	ENSG00000197921	Ko9d7uro5u6kYf7HSA
INF2	inverted formin, FH2 and WH2 domain containing	14	2.15	0.000409	0.0173	0.0734	ENSG00000203485	Qf55R5Sl3leSeAfpTQ
TP53TG1	TP53 target 1 (non-protein coding)	7	2.15	0.00113	0.0322	0.0734	ENSG00000182165	68URnXVT1S4ln,5JFI
STAG3L2	stromal antigen 3-like 2	7	2.15	0.0121	0.14	0.0611		Z1J957X3_6IkK4TESI
RPS26P54			2.15	0.0255	0.217	0.131	ENSG00000224161	QKFARVRVj4heauedxA
HAMP	hepcidin antimicrobial peptide	19	2.16	0.00332	0.0627	0.136	ENSG00000105697	QCimIRUfVTeT,eeaec
NFKBIB	nuclear factor of kappa light polypeptide gene enhancer in B-cells inhibitor, beta	19	2.17	3.13e-07	0.000221	0.0762	ENSG00000104825	B3iJygHqK_JSiSqB_o
FAM181B	family with sequence similarity 181, member B	11	2.17	0.00839	0.112	0.127	ENSG00000182103	9np97JRe1fc,9JgrS4
SNORA34	small nucleolar RNA, H/ACA box 34	12	2.17	0.0225	0.202	0.0936		3kilwKHt9e63vp73qE
NAIP	glucuronidase, beta pseudogene 1	5	2.18	0.0469	0.305	0.0847	ENSG00000249437	BXWHeW9TUuAd9PeqwI
PRRG2	proline rich Gla (G-carboxyglutamic acid) 2	19	2.19	9.65e-05	0.00701	0.133	ENSG00000126460	rkp2T5FSonovie9VwM
LILRB3	leukocyte immunoglobulin-like receptor, subfamily B (with TM and ITIM domains), member 3	19	2.19	0.000648	0.0229	0.0854		3U4ohnqB_6h0Xh0COE
STAG3L3	stromal antigen 3-like 3	7	2.19	0.0138	0.151	0.0648		fwd6e_5MoXELqeq_us
FCGR2A	Fc fragment of IgG, low affinity IIa, receptor (CD32)	1	2.19	0.0161	0.165	0.0945	ENSG00000143226	WVfqghgqOeS9QCIKHc
ZNF529	zinc finger protein 529	19	2.19	0.0206	0.191	0.0616	ENSG00000186020	iXi8U0ucO9d,6sy91I
DDX21	DEAD (Asp-Glu-Ala-Asp) box helicase 21	10	2.21	2.81e-07	0.000206	0.0569	ENSG00000165732	cS97X4NWHIz9_V3rdI
HIST1H2BD	histone cluster 1, H2bd	6	2.21	1.5e-06	0.00056	0.113	ENSG00000158373	lTfxFw1QKd,wiUZO,0
AP001816,1			2.21	0.000368	0.0161	0.0845	ENSG00000254531	B1WFB5JFQoekG6_if8
MLL5	myeloid/lymphoid or mixed-lineage leukemia 5 (trithorax homolog, Drosophila)	7	2.22	4.46e-07	0.00027	0.0648	ENSG00000005483	Eqvau3bu4E0Stz3owk
WHAMM	WAS protein homolog associated with actin, golgi membranes and microtubules	15	2.22	1.87e-05	0.00245	0.0833	ENSG00000156232	r6LcBqko3uUAiXd1os
LMTK2	lemur tyrosine kinase 2	7	2.22	0.00192	0.0446	0.104	ENSG00000164715	0o30vPYqg4pK0JY5yU
			2.22	0.0194	0.185	0.0879		BdcsNf1C5fShfesdR4
TMEM238			2.23	0.000275	0.0134	0.087	ENSG00000233493	cSEFX6dSe0oUh4juSc
PDZD4	PDZ domain containing 4	X	2.23	0.00504	0.0816	0.115	ENSG00000067840	K64qdyAUJVOJJLoIXY
BNIP1	BCL2/adenovirus E1B 19kDa interacting protein 1	5	2.24	9.19e-06	0.00171	0.091	ENSG00000113734	oSepaCfNEAxDZaieGg
RCE1	RCE1 homolog, prenyl protein protease (S, cerevisiae)	11	2.24	0.000114	0.00769	0.104	ENSG00000173653	HStUolER1fXR,oeefc
KISS1R	KISS1 receptor	19	2.24	0.00517	0.0827	0.136	ENSG00000116014	odXaiaoeegSac997zw
IL26	interleukin 26	12	2.24	0.00729	0.102	0.147	ENSG00000111536	9kKeQgDGf7oof0yXyk
HIST1H2BC	histone cluster 1, H2bc	6	2.26	0.000443	0.0183	0.0894	ENSG00000180596	xpbRQsRSdQsBPULCbc
CYP27A1	cytochrome P450, family 27, subfamily A, polypeptide 1	2	2.27	0.027	0.224	0.0988	ENSG00000135929	Bohqovgi7pWT7Xr1Qw
PDRG1	p53 and DNA-damage regulated 1	20	2.28	1.37e-07	0.000143	0.0703	ENSG00000088356	iqkpERF1ZSdQ,5H,1c
SNORD21	small nucleolar RNA, C/D box 21	1	2.29	1.13e-08	4.32e-05	0.0719		fVHB4ktLL61,r5M45g
LY6E	lymphocyte antigen 6 complex, locus E	8	2.29	3.15e-05	0.0035	0.0696	ENSG00000160932	fSohbtLKju5enuxurs
CDK11A			2.29	0.0205	0.191	0.0985	ENSG00000008128	Eup6tL4ofzgKlusu7U
TBCD	tubulin folding cofactor D	17	2.3	1.68e-05	0.00238	0.122	ENSG00000141556	xOciB4gleukpOt6Lno
			2.3	0.000341	0.0155	0.095	ENSG00000270987	0KNs1RFKHc1x1yw1,c
CSDE1	cold shock domain containing E1, RNA-binding	1	2.33	1.44e-05	0.0022	0.1	ENSG00000009307	Hu5nvXRB8iLA3UnlWo
LILRA2	leukocyte immunoglobulin-like receptor, subfamily A (with TM domain), member 2	19	2.33	0.0193	0.184	0.12	ENSG00000239998	ZSoSN441SineihDcoU
SNORD11	small nucleolar RNA, C/D box 11	2	2.34	6.42e-06	0.00145	0.0964		Wl4,X,ow4KTfy0cXfc
RGPD1	RANBP2-like and GRIP domain containing 1	2	2.34	0.0291	0.235	0.0921		r7vwBLWuVF6tROSeko
HIST2H2AC	histone cluster 2, H2ac	1	2.35	0.00365	0.0668	0.0763		cZUqab,lwTUpb3vFAg
DNAJA1	DnaJ (Hsp40) homolog, subfamily A, member 1	9	2.35	0.042	0.288	0.0506	ENSG00000086061	NE01SK670u0hd8OpS4
PPP1R14B	protein phosphatase 1, regulatory (inhibitor) subunit 14B	11	2.36	8.63e-05	0.00656	0.0926	ENSG00000173457	fiBrp1RKENnlVQXbJA
KLF6	Kruppel-like factor 6	10	2.36	0.000222	0.0119	0.0825	ENSG00000067082	oqRLKgU5a,jfU_dCUo
CXorf57	chromosome X open reading frame 57	X	2.36	0.0127	0.144	0.102	ENSG00000147231	66Ud5P5Cla6_E3u6,s
HILPDA	hypoxia inducible lipid droplet-associated	7	2.37	2.92e-05	0.00334	0.138	ENSG00000135245	EtvXUEy7s_t4Kq66jk
IL1RN	interleukin 1 receptor antagonist	2	2.37	8.97e-05	0.00673	0.135	ENSG00000136689	upH6Ifs4COnuXeXt1U
LILRB2	leukocyte immunoglobulin-like receptor, subfamily B (with TM and ITIM domains), member 2	19	2.38	7e-04	0.024	0.102	ENSG00000131042	fzqLiUkhJUkjXERP9E
			2.38	0.00092	0.0282	0.0942		QmBrp1RKEPnlXYXbJA
SIAH1	siah E3 ubiquitin protein ligase 1	16	2.38	0.00528	0.0838	0.0648	ENSG00000196470	lv,m6i7uXm6u7m7_r8
			2.39	0.0397	0.28	0.0848		TeWiVi6NqhoiBGJU0o
			2.39	0.0449	0.298	0.102		BFR79Xu,eVLIK9ejuU
CD79A	CD79a molecule, immunoglobulin-associated alpha	19	2.4	6.69e-05	0.00556	0.103	ENSG00000105369	iqJ4_ySXby7RVddXjc
AIF1	allograft inflammatory factor 1	6	2.4	0.0203	0.19	0.111	ENSG00000204472	Ht1UXcUk3nic4lAUqM
GRIP1	glutamate receptor interacting protein 1	12	2.41	5.42e-05	0.00496	0.153	ENSG00000155974	Hod4Toof6vS7JI6fHo
			2.41	0.0102	0.126	0.0924		3CC4q1WFSiBrr1RKEM
USP42	ubiquitin specific peptidase 42	7	2.42	0.0449	0.298	0.101	ENSG00000106346	uVBoiUPtxt_zkuetRE
CDC14A	cell division cycle 14A	1	2.44	0.0205	0.191	0.114	ENSG00000079335	WoUTXAJAPiDrzXfRlU
BNIP1	BCL2/adenovirus E1B 19kDa interacting protein 1	5	2.45	3.29e-05	0.00355	0.105	ENSG00000113734	xde,Sje169eJ3KecJ4
SSBP4	single stranded DNA binding protein 4	19	2.45	0.00104	0.0303	0.0995	ENSG00000130511	x7Ec04FU2pKmWkqcP0
CARNS1	carnosine synthase 1	11	2.45	0.00406	0.0717	0.0968	ENSG00000172508	6RLoiatEoTjkq1K,e8
			2.45	0.0234	0.207	0.107		ZFSkUpSNUSBS3UhU18
FCN1	ficolin (collagen/fibrinogen domain containing) 1	9	2.46	0.000221	0.0119	0.106	ENSG00000085265	BUnS0JZROVEF0Uiog8
S100Z	S100 calcium binding protein Z	5	2.47	0.000108	0.00744	0.126	ENSG00000171643	3kmInRoPXduUAoBUvo
ATG2A	autophagy related 2A	11	2.48	9.04e-07	0.000419	0.0749	ENSG00000110046	oGin,oV2hVNUdJQu38
ANKRD20A1	ankyrin repeat domain 20 family, member A1	9	2.49	1.3e-06	0.000517	0.101		HgqXXkATX1_CXJHgug
FAM53B	family with sequence similarity 53, member B	10	2.5	1.1e-05	0.00188	0.0682	ENSG00000189319	ZRflO1Ge_tAVd7Tl38
UPF2	UPF2 regulator of nonsense transcripts homolog (yeast)	10	2.52	0.00015	0.00916	0.0926	ENSG00000151461	KnovrnqAVqnDvhBKdg
HIST1H1C	histone cluster 1, H1c	6	2.53	1.02e-05	0.0018	0.0809	ENSG00000187837	ZunCJUCClCvmCVCAnk
SLCO3A1	solute carrier organic anion transporter family, member 3A1	15	2.53	0.0275	0.227	0.126	ENSG00000176463	QiaYnkqoYpkigQgAgA
FAM27E1	family with sequence similarity 27, member E1	9	2.57	7.1e-07	0.000354	0.132		TKebVfQIGUWeIHhXRM
SLC25A24	solute carrier family 25 (mitochondrial carrier; phosphate carrier), member 24	1	2.57	0.00153	0.039	0.133	ENSG00000085491	BeSiqdKBepNXepShlg
NAMPT	nicotinamide phosphoribosyltransferase	7	2.57	0.00417	0.0728	0.102	ENSG00000105835	WbfQoVL541QQCtQAqU
UBE2A	ubiquitin-conjugating enzyme E2A	X	2.58	7.04e-05	0.00576	0.112	ENSG00000077721	Wom,COknhwTKX_K3,o
DGAT1	diacylglycerol O-acyltransferase 1	8	2.58	0.0497	0.314	0.0788		o3eVzqne15FXSo6YSQ
IFRD1	interferon-related developmental regulator 1	7	2.59	0.00102	0.0301	0.081	ENSG00000006652	EhCL3qxD,qNy9V6AJ4
			2.6	0.0086	0.114	0.129		cgEN4_qT56NIA7uF,8
TBCD	tubulin folding cofactor D	17	2.61	0.0235	0.207	0.0734	ENSG00000141556	3E_dFxLhtupmjuehis
TYROBP	TYRO protein tyrosine kinase binding protein	19	2.62	5.91e-05	0.00519	0.0905	ENSG00000011600	ZOoheueEudPlelux9c
CARNS1	carnosine synthase 1	11	2.63	2.92e-05	0.00334	0.098		HpXiEbgRdXXOTRAX3U
HIST2H2AA3	histone cluster 2, H2aa3	1	2.63	0.0014	0.0371	0.097	ENSG00000183558	xYf1Y2UpKL93a4cc2c
			2.64	1.4e-06	0.000536	0.0847		ZesSOBIdK_4_OSiR2U
LCK	lymphocyte-specific protein tyrosine kinase	1	2.65	9.32e-05	0.00687	0.131	ENSG00000182866	rqJFr_ieoVXP8n,e6c
AHSP	alpha hemoglobin stabilizing protein	16	2.65	0.000443	0.0183	0.129	ENSG00000169877	Td4X07XynudeUdxXhE
			2.65	0.0143	0.154	0.0836		oqKCgYpCicCSbm9JXo
CWC25	CWC25 spliceosome-associated protein homolog (S, cerevisiae)	17	2.65	0.0229	0.204	0.0888	ENSG00000108296	0pKUnb,3d4N6evyiiU
CORO1B	coronin, actin binding protein, 1B	11	2.66	0.00674	0.098	0.146		0CeiiuOSiealeKmetA
			2.67	1.01e-05	0.00179	0.118		H1FL5Kj1eLciw5RDnk
CR1	complement component (3b/4b) receptor 1 (Knops blood group)	1	2.68	0.000114	0.00769	0.109	ENSG00000203710	NBVRX3l25wGREs3LSo
NAMPT	nicotinamide phosphoribosyltransferase	7	2.68	0.000273	0.0134	0.119	ENSG00000105835	cDXmkgli9BNdelFh1w
BAG4	BCL2-associated athanogene 4	8	2.69	1.01e-07	0.00012	0.0945	ENSG00000156735	0cQnn3xSSioBEfREEo
TYRO3	TYRO3 protein tyrosine kinase	15	2.7	1.84e-05	0.00244	0.155	ENSG00000092445	3a4X8uUH1XcHoSXfe0
DMRT2	doublesex and mab-3 related transcription factor 2	9	2.71	0.0335	0.255	0.169	ENSG00000173253	NfCKX03lNHbt3S4Cnk
			2.72	4.14e-07	0.000265	0.112		iKVP3sXdV0h7yUSFfI
			2.75	0.017	0.171	0.0887		9TkbVJuLl4Ord0reBI
LPHN1	latrophilin 1	19	2.76	0.0116	0.136	0.0958		Tr9d1x1fXynXgdv51w
ITPRIP	inositol 1,4,5-trisphosphate receptor interacting protein	10	2.78	1.35e-05	0.00212	0.0911		x3p9_7sSIQSB2uqAag
HIST2H2AA3	histone cluster 2, H2aa3	1	2.79	0.0324	0.25	0.0988		ipWbdgqkXuB0Ap3,SI
PPP1R15A	protein phosphatase 1, regulatory subunit 15A	19	2.8	0.00221	0.0484	0.0839	ENSG00000087074	cV6F0uopuniFB6,lzA
TRA2A	transformer 2 alpha homolog (Drosophila)	7	2.8	0.0167	0.169	0.0802	ENSG00000164548	cmREUEUpNxOpIUHTLo
CKS2	CDC28 protein kinase regulatory subunit 2	9	2.82	0.0219	0.199	0.123	ENSG00000123975	9UEi3Ker08Tj04lIFE
RNU12-2P	RNA, U12 small nuclear 2, pseudogene	X	2.83	2.54e-05	0.00304	0.146	ENSG00000201659	QnrArZVwrhSXH_ajlw
GAB2	GRB2-associated binding protein 2	11	2.87	3.27e-08	6.29e-05	0.1	ENSG00000033327	oYqrVQiNSntO4,Ouk4
SCARNA9	small Cajal body-specific RNA 9	11	2.88	3.99e-07	0.000265	0.0849		QlA3iTSC39S3F45ON0
			2.91	0.000168	0.00987	0.105		oYgCrlUJRirBOJzpLY
ANKRD20A11P	ankyrin repeat domain 20 family, member A11, pseudogene	21	2.94	1.06e-06	0.000474	0.126	ENSG00000215559	BtVCAu0iX8boX1ToAo
			2.95	0.00055	0.0205	0.0799		uJdXnSriqeK0RfqReg
CYB561	cytochrome b-561	17	2.96	0.0341	0.256	0.0926	ENSG00000008283	WfSqyq5bS99DSekRH4
PPP6R2			2.97	0.00899	0.117	0.0874	ENSG00000100239	Hn1F93unIBKFtSC0Xs
FAM53C	family with sequence similarity 53, member C	5	2.99	2.38e-07	0.000194	0.0715	ENSG00000120709	BlfR1ReeUC1e5w6jxA
KPNA2	karyopherin alpha 2 (RAG cohort 1, importin alpha 1)	17	3.03	4.81e-08	8.08e-05	0.104		WO038k7px8bDfF6Ef0
YTHDC1	YTH domain containing 1	4	3.03	6.48e-05	0.00548	0.164	ENSG00000083896	N,aiaj79mSgkp1P8mU
C16orf80	chromosome 16 open reading frame 80	16	3.04	0.00621	0.0928	0.0862	ENSG00000070761	i7C5LqrCS17i6ZOBno
POLB	polymerase (DNA directed), beta	8	3.09	4.36e-05	0.00424	0.0794	ENSG00000070501	uUugMWoFQoWiYOKXs0
CD44	CD44 molecule (Indian blood group)	11	3.12	5.99e-05	0.00525	0.123	ENSG00000026508	9cucSQeISQUIpCAXqM
			3.16	0.00252	0.0527	0.1		3fyDj,dRP0ug_6SdSw
WNT7A	wingless-type MMTV integration site family, member 7A	3	3.19	0.0209	0.193	0.11	ENSG00000154764	NSJXQc971EVDnnUV1U
CR1	complement component (3b/4b) receptor 1 (Knops blood group)	1	3.24	1.37e-06	0.000533	0.139	ENSG00000203710	ilKaOEjqFdd6UDsXds
			3.32	4.04e-06	0.00108	0.117		6a456qCfGS0Sx6ffXc
ALPL	alkaline phosphatase, liver/bone/kidney	1	3.35	0.0131	0.146	0.181	ENSG00000162551	Q0R16neBERlJ13eCYc
			3.38	0.041	0.285	0.0934		uiSdXZ5jc_AtI3URCo
LILRA5	leukocyte immunoglobulin-like receptor, subfamily A (with TM domain), member 5	19	3.4	0.0219	0.199	0.133	ENSG00000187116	QiooOrv4uSIR63quNQ
ITPRIP	inositol 1,4,5-trisphosphate receptor interacting protein	10	3.44	4.15e-06	0.00109	0.101	ENSG00000148841	9l1IJQBTl6N1TJ91,k
PRO0628	uncharacterized LOC29053	20	3.45	3.84e-05	0.00393	0.124		KTICnp0oqx4fn_H_aQ
HIST1H2BD	histone cluster 1, H2bd	6	3.51	0.00408	0.0719	0.119	ENSG00000158373	Wc8GcY5eBcULedeVQI
RNU5A-1	RNA, U5A small nuclear 1	15	3.54	0.00198	0.0454	0.144		0l,xwI,W6IoEHeLfBU
ATXN2L			3.59	0.021	0.194	0.138	ENSG00000168488	ilrxNJSYYkq8Xpj640
SLCO3A1			3.63	0.0444	0.297	0.104	ENSG00000176463	iiyk39erdwItOeF67k
			3.66	0.0256	0.217	0.112		9UP1Tu9VIjPe74RJy0
CSDA	cold shock domain protein A	12	3.71	0.0265	0.222	0.0803	ENSG00000060138	9XkaCEIiyXdS,SQWco
			3.72	0.000342	0.0155	0.126		EkdyFwvtQzrJR_UTuE
VCAN	versican	5	3.78	0.00647	0.0953	0.136	ENSG00000038427	NSUyuS,n3E45wKeYOo
RNU4ATAC	RNA, U4atac small nuclear (U12-dependent splicing)	2	3.79	0.000115	0.00771	0.132		0r5nHtQ4mTLipLHnBk
RENBP	renin binding protein	X	3.79	0.00824	0.111	0.114		W,QKefUblmuXJTuYog
RNU4-1	RNA, U4 small nuclear 1	12	3.82	2.01e-06	0.000689	0.141		QWKZjz5w_AH,VDFWW4
			4.02	0.000101	0.00715	0.146		KOelHdLUm9dLLgyYF4
RNU4-2	RNA, U4 small nuclear 2	12	4.04	0.0201	0.189	0.121		NS6SzbJQ4r81imY8_c
			4.08	0.0103	0.127	0.109		onIpSj,iFJ9pDGuIX4
SIK1	salt-inducible kinase 1	21	4.11	4.97e-06	0.00121	0.126	ENSG00000142178	lU36pJSlfl9P,EiskQ
CSDAP1			4.14	0.00186	0.0437	0.113	ENSG00000261614	TNJCXUutQFJZe9lujE
LOC100190986	uncharacterized LOC100190986	16	4.21	0.00323	0.0616	0.112		TjqCqK7QTl09xfXV3o
PPM1B	protein phosphatase, Mg2+/Mn2+ dependent, 1B	2	4.27	0.0499	0.315	0.13	ENSG00000138032	0sNckf_2XqYRFCne3Q
CSF3R	colony stimulating factor 3 receptor (granulocyte)	1	4.33	0.0482	0.309	0.17	ENSG00000119535	uhSNOdTUlUVDpf_5_8
SERPINA1	serpin peptidase inhibitor, clade A (alpha-1 antiproteinase, antitrypsin), member 1	14	4.5	0.0245	0.212	0.142	ENSG00000197249	3Xl44qgHEkXoA4HRUY
CFD	complement factor D (adipsin)	19	4.61	1.78e-05	0.00244	0.169	ENSG00000197766	NkEC1YkOC01HXk3r60
TREM1	triggering receptor expressed on myeloid cells 1	6	5.02	2.22e-06	0.00071	0.242	ENSG00000124731	HpL7lCooqKKwCkqLww
SIK1	salt-inducible kinase 1	21	5.43	0.00553	0.0866	0.153		ce,QIepgKe1oqSFK5c
DDIT3	DNA-damage-inducible transcript 3	12	5.45	0.0421	0.289	0.153	ENSG00000175197	0FCogUoBoBIutPVSVo
ID3	inhibitor of DNA binding 3, dominant negative helix-loop-helix protein	1	5.88	4.05e-05	0.00404	0.164	ENSG00000117318	HVQfZXlR_H0UDV9eiE
CD14	CD14 molecule	5	5.92	0.000808	0.0262	0.193	ENSG00000170458	0SXhieViujBeEehqDU
RNU11	RNA, U11 small nuclear	1	6.14	0.0028	0.0561	0.16		KJMP,6z_pJ642_tWmU
SLC11A1	solute carrier family 11 (proton-coupled divalent metal ion transporters), member 1	2	6.36	1.63e-07	0.000153	0.209	ENSG00000018280	xqF579cmSU7jxXerdI
EFHC2	EF-hand domain (C-terminal) containing 2	X	6.5	0.0409	0.285	0.184	ENSG00000183690	Nehf,goZv6fIooMFOU
ZBTB16	zinc finger and BTB domain containing 16	11	6.55	0.000974	0.0292	0.164	ENSG00000109906	3RCViiNWVh6KMiCGxc
CD14	CD14 molecule	5	6.72	0.0148	0.157	0.164	ENSG00000170458	6VtKG_KH,YUPQV,lUU
ZBTB16	zinc finger and BTB domain containing 16	11	6.73	0.00247	0.0521	0.192	ENSG00000109906	u,i7Cd5RSZ1ahx2lOM
RNU11	RNA, U11 small nuclear	1	6.84	0.000208	0.0115	0.172		96z_pJ642_tWmV,fx4
ATF3	activating transcription factor 3	1	12.7	1.2e-09	1.15e-05	0.248	ENSG00000162772	HdUm8EQDU6ks46Std4
HBA2	hemoglobin, alpha 2	16	17	0.00781	0.107	0.326		xC9en3uJFueF1Axbwk
HBA2	hemoglobin, alpha 2	16	17.7	0.00683	0.0985	0.323		EXX5FpX163_DAt4upo
HBA1	hemoglobin, alpha 1	16	26.4	0.0132	0.147	0.363		umRnpizrmileiKO9e0

## Sheet: c) overlap early late
Supplementary Dataset 16: Differentially expressed genes in sequential T-PLL samples.
UP			DOWN
144 elements included exclusively in "early up":	26 common elements in "early up" and "late up":	126 elements included exclusively in "late up":	280 elements included exclusively in "early down":	105 common elements in "early down" and "late down":	257 elements included exclusively in "late down":
AC093673,5	BAG4	AHSP	AARS	ABCC3	ABCC4
ADM	CD14	AIF1	AC138649,1	AC092653,5	ACER3
ADM5	CDK11A	AK5	ACACB	AC093323,3	ADRB2
ADNP2	CFD	ALPL	ACTA2	ACPL2	AFAP1L2
ADORA2B	CWC25	ANKRD20A1	ADTRP	ACRBP	AGPAT5
AHR	DNAJB14	ANKRD20A11P	AFF3	ACSL5	AIG1
ANKDD1A	ETF1	AP001816,1	AK2	ADAM10	AIRE
ANKRD36B	HMGCS1	ASGR1	AK3	ANKRD55	ALOX12
ANKRD36C	ITPRIP	ATF3	AKAP11	APOBEC3G	ANKRD18DP
ARHGEF4	LST1	ATG2A	AKAP7	ASF1A	ANXA2P1
ARHGEF7	MLL5	ATXN2L	ALDH6A1	ATXN1	ARAP1
ARIH1	POLB	BNIP1	ANO6	BACH2	ARHGEF3
ATG14	PPM1B	C12orf5	ANXA2	BAZ1A	ARL6IP5
AZIN1	PPP6R2	C16orf80	ANXA5	BCL2	ATG4A
BCL7B	PRMT10	CARNS1	APOBEC3H	C19orf12	ATP6V0E1
BCLAF1	PRO0628	CD44	ARID1B	CACNA1I	B4GALT5
BIRC3	RCE1	CD79A	ARMCX2	CD151	BCOR
BUD31	RGPD1	CDC14A	ARSA	CD160	BEX1
C14orf79	SERPINA1	CKS2	ASB1	CENPK	BMP6
C17orf53	SLC25A36	CORO1B	ASCC3	CHN1	BRWD1
C1orf115	TREM1	CR1	ASNS	CLEC1B	BTBD11
CCL28	UBE2A	CSDA	ATF6	CLECL1	BUB3
CCNT1	UBE2H	CSDAP1	BEND2	COA3	C11orf74
CD83	USP42	CSDE1	C1QL4	CPA5	C12orf42
CD93	WHAMM	CSE1L	C4orf27	CTLA4	C12orf75
CELF2	YTHDC1	CSF3R	C4orf32	CX3CR1	C14orf132
CLEC7A		CXorf57	C7orf69	CXXC11	C21orf7
CLK1		CYB561	CABP5	DCAF7	C2orf88
CMTM4		CYP27A1	CALM1	F13A1	C3orf14
CNTNAP3		DDIT3	CALM3	FAM134B	CA2
DDX11		DDX21	CASP6	FCER1A	CACNA1H
DNAJB11		DGAT1	CCL17	FCRL3	CAMTA1
DUSP6		DHX57	CCR7	FCRL6	CBL
DUSP8		DMRT2	CCSER2	FHL1	CBX2
EBLN2		DNAJA1	CD40LG	FYN	CCL20
EGR1		DUS3L	CD53	GNG11	CCL5
ELF2		EFHC2	CD69	GP9	CCR9
EMP1		EGFEM1P	CD81	GZMK	CD9
ENY2		FAM181B	CD84	HCST	CDC14B
ERF		FAM27E1	CDK19	HLA-DOA	CDC20
FAM133B		FAM53B	CDK6	HLA-DPB1	CDCREL
FAM43A		FAM53C	CDR2	IL16	CEACAM8
FBP1		FCGR2A	CEP68	IL23A	CELA1
FCER1G		FCN1	CEP85L	IL2RB	CHN2
FOSL2		GAB2	CHMP7	ITGA2B	CHSY1
FTH1P11		GABBR1	CHURC1	ITGB3	CLCF1
FTH1P12		GRIP1	CMTM5	KLRD1	CNOT7
FTH1P8		HAMP	CMTM8	KRT1	CNRIP1
FXR1		HBA1	CNIH	KRT72	COX6A2
GABARAPL1		HBA2	CNST	KRT73	CPSF2
GCAT		HES5	COL18A1	LAG3	CRLF3
GPBAR1		HILPDA	CPNE1	LBH	CSTF1
GTDC2		HIST1H1C	CREBL2	LEPROTL1	CTDSPL
HES4		HIST1H2BC	CRTC1	LINC00402	CTNNA1
HMGCR		HIST1H2BD	CTDSP2	LINS	CTTN
HMOX1		HIST2H2AA3	CXCR5	LPAR5	CXCL5
HSPA1A		HIST2H2AC	CYB561D2	LRRN3	CXCR4
IDS		ID3	CYB5B	MAN2A1	CXCR6
IFI30		IFRD1	CYP2E1	MAP6D1	CYFIP1
IFIT3		IL1RN	DACT1	MB21D2	DAB2
ING2		IL26	DEXI	MBP	DCUN1D1
INSIG1		INF2	DKK3	MFSD6	DHRS4-AS1
IQCC		KISS1R	DNASE1L3	MMP28	DLAT
IRF2BPL		KLF6	ECHDC1	NR3C2	DLGAP5
ISG15		KLHL35	EFHA2	NRCAM	DPPA4
ITM2C		KPNA2	EIF1AY	NRGN	DUSP16
LBR		LCK	ELP3	OR2A9P	EFHD1
LRRC37B		LILRA2	ELP4	PF4V1	ENC1
LRRC57		LILRA5	EOMES	PHACTR2	ENDOD1
MAFF		LILRB2	EPHB6	PJA1	EOGT
MARCH5		LILRB3	FAM120B	PLA2G16	EPHX2
MATR3		LMTK2	FAM127A	PPBP	ESX1
MCAT		LOC100190986	FAM129A	PPP3CC	ETS1
MED13		LPHN1	FAM184A	PRDX6	EVI2B
MED26		LY6E	FAM208A	PTGER2	F2R
MKNK2		MAP3K2	FBXO32	PTPRM	FAM179A
MTERFD1		MS4A6A	FGFBP2	RGS18	FAM212A
MUC1		MTSS1	FIG4	RP3-412A9,11	FAM46C
MYADM		NAIP	FLT4	RP3-527F8,2	FAM89A
NANS		NAMPT	FNDC9	SAMD9	FBLN2
NDUFAF6		NFKBIB	FOXN3	SDPR	FBXO34
NET1		PDRG1	G3BP1	SEC14L5	FGFR1OP2
NFKBIA		PDZD4	GCSAM	SGK223	FNTB
NLRP2		PILRA	GGT7	SIRPG	FRMPD2P2
NLRP3		PPP1R14B	GLS	SLAMF6	FRS2
NUP50		PPP1R15A	GLTSCR1L	SMAP2	FYB
OAF		PRRG2	GNLY	SON	GALC
PABPC1		PWWP2B	GOLPH3	SPOCD1	GIMAP2
PABPC3		RBBP6	GP6	SSH2	GIMAP4
PAK1IP1		RENBP	GPA33	ST8SIA1	GIMAP5
PBX4		RILPL1	GPR114	SYTL2	GIMAP6
PHF17		RNU11	GPR56	TMED10	GIMAP8
PHLDA1		RNU12-2P	GPX1	TRAV21	GLCCI1
PI3		RNU4-1	GUCY1A3	TRAV25	GNG2
PIAS2		RNU4-2	GZMH	TRAV3	GRAMD3
PIGA		RNU4ATAC	HADH	TRAV4	HIST1H2BD
PIM3		RNU5A-1	HCG4	TRBV29-1	HIST1H3F
PPM1A		RPS26P54	HCLS1	TSC22D1	HMGN4
PRR7		S100Z	HDDC2	TSPAN5	HNRNPC
PSEN1		SCARNA9	HEATR5B	TTN	HOMER2
RAB2A		SIAH1	HIVEP2	TUBB1	HPGD
RAD23B		SIK1	HLA-DRB1	ZNF404	HPS3
RAE1		SLC11A1	HLA-DRB4	ZNF683	ICA1
REL		SLC25A24	HLA-DRB5	ZNF75D	IL12A
RGPD2		SLC4A1	HOPX	ZNF792	IL17RB
RHOU		SLCO3A1	ICAM2		IL18RAP
RIT1		SNORA34	IFI16		INTS9
RLF		SNORD11	IFI27L2		ITK
RNA18S5		SNORD21	IFNG		JAK1
RNA28S5		SNORD4A	IPCEF1		KBTBD11
ROGDI		SSBP4	IQGAP1		KIAA1147
RP11-182I10,4		STAG3L2	ISM2		KIAA1671
RP11-395G23,3		STAG3L3	ITGB1		KIF12
RRP12		TBCD	ITPKB		KIF16B
SDF2		TMEM238	ITPR1		KIR2DL3
SETD8		TP53TG1	JAZF1		KIR2DL4
SKP1		TRA2A	JUNB		KRTAP5-3
SLC25A44		TYRO3	KCNIP2		KRTDAP
SLC3A2		TYROBP	KCNN4		L3MBTL3
SLC7A7		UPF2	KCTD4		LAMP2
SNORA28		VCAN	KDM5D		LDLRAD4
SPATA2		WNT7A	KGFLP1		LGALSL
SPTY2D1		YARS2	KIAA1324		LINC00339
STK17B		ZBTB16	KIFC3		LINC00341
STRAP		ZNF529	KIR3DL1		LNPEP
SYAP1		ZNF593	KLRC1		LOC100505715
TBC1D7			KLRF1		LRFN3
THUMPD2			LAIR2		LTF
TIMM23			LIMA1		LYAR
TMEM170A			LTK		M6PR
TMEM88			LY9		MARCH2
TNF			LY96		MESP1
TOR1AIP1			MAGED1		METTL13
TSPYL2			MAN1C1		METTL21D
UBAP1			MAP3K4		MFAP3L
UBE2D2			MAPK13		MRFAP1L1
UBE2D3			MARCH4		MSC
UBE2HP1			MBNL1		MXRA7
UBE2L3			MCPH1		MYB
USP30			MFF		MYLK
VPS13B			MICU1		NCALD
ZC3H12A			MIR193B		NCK2
ZC3HAV1			MORC2		NDN
ZCCHC8			MT1E		NDUFS6
			MYBL1		NETO2
			N4BP2L1		NFE2L2
			N4BP2L2		NPAT
			NAPSB		NPTN
			NCKAP1L		NRIP1
			NDUFB1		NT5E
			NECAP2		NUAK1
			NEDD9		OAS2
			NIN		OLFM4
			NMUR1		PALLD
			NPR2		PAM
			NPTX1		PCED1B
			NSF		PDE4B
			OR51G2		PDE4C
			OR7E36P		PDE4D
			ORC3		PDLIM1
			OSTM1		PHF23
			PAK2		PIK3CG
			PARP1		PKD2
			PARVG		PLEK
			PDCD1		PPAP2A
			PDCD2		PPIL2
			PDCD6IP		PPP1R18
			PDE6D		PRDM1
			PDHB		PRKAR1A
			PDSS2		PRR5L
			PDZK1IP1		PRSS23
			PFKP		PTGS1
			PGM2L1		PTPN13
			PHF15		RAB33A
			PIGN		RACGAP1
			PIGU		RAP2A
			PIM1		RBL1
			PIWIL2		REEP5
			PKNOX1		REG4
			PLCH2		RIMS3
			PLEKHA8P1		RRAS2
			PNMA3		RUNX1
			POLA1		S1PR1
			PP7080		SAMSN1
			PPP1R21		SCD5
			PPP6R3		SCGB1C1
			PRF1		SDHD
			PRKCE		SEC62
			PRKY		SEL1L3
			PSD4		SERPINE2
			PSKH2		SFXN1
			PTCRA		SLA
			PTGDR		SLC25A43
			PTPN20A		SLC26A11
			PUM2		SLC2A8
			PYHIN1		SLC40A1
			RAB10		SLC8A3
			RAB11FIP5		SLC9A1
			RAB7A		SMAD3
			RAB7L1		SMOX
			RABEP1		SOX8
			RALBP1		SPCS3
			RASAL3		SPINK2
			RBMY1A3P		SPRY1
			RBPMS2		SSR1
			RGL2		SUPT16H
			RHOC		SYTL3
			RIC3		TACSTD2
			RIMBP3B		TBC1D4
			RP11-109M17,1		TCTN3
			RP11-356I2,4		THEMIS
			RP11-433A23,1		TICAM2
			RPS4Y1		TIGIT
			RPS4Y2		TK1
			RTN1		TMEM140
			RUFY1		TMEM158
			S1PR5		TMX1
			SAMD14		TMX4
			SAMD3		TNFRSF1B
			SDHC		TNFSF4
			SGPP2		TOP1MT
			SH2D1A		TOP2A
			SH3BGRL2		TOX2
			SIDT1		TPM1
			SIPA1		TRAF3IP2
			SLC16A10		TSPAN19
			SLC25A42		TSPAN33
			SLC35C1		TSPAN9
			SLC35D3		TSPYL4
			SLC46A3		TSPYL5
			SMAP1		TTC38
			SNAP23		TXNIP
			SNX17		UBASH3A
			SPTSSA		UBASH3B
			ST3GAL1		UBE2E2
			STAT1		UGT2B17
			STX6		VAPA
			SUPT20H		VAV3
			SYNRG		VCL
			TAP2		VSIG2
			TARP		VWF
			TEPP		WBP1L
			THAP11		WDR7
			THEM4		WFS1
			TLN1		XRCC5
			TMC8		ZCCHC17
			TMEM71		ZEB2
			TMSB10		ZFP36L2
			TNFAIP8		ZNF101
			TNFRSF4		ZNF146
			TNFSF8		ZNF185
			TPR		ZNF441
			TPST2		ZNF627
			TRAK1		ZNF680
			TRAT1		ZNF721
			TRAV1-2		ZNF821
			TREML1		ZW10
			TRIM22
			TSPAN11
			TSPAN17
			TULP4
			TXLNG2P
			UBA5
			UGP2
			USP9Y
			UST
			UTY
			VPS36
			WIBG
			XRN2
			YME1L1
			YWHAB
			ZADH2
			ZC3H4
			ZFY
			ZHX2
			ZMAT3
			ZNF365
			ZNF559
			ZNF831
