# Supplementary material for: Actionable perturbations of damage responses by TCL1/ATM and epigenetic lesions form the basis of T-PLL
Source: Nat Commun. 2018 Feb 15;9:697. doi: 10.1038/s41467-017-02688-6 (PMC5814445; doi:10.1038/s41467-017-02688-6)
Supplement: Supplementary file 21 — Supplementary Data 19 [file 41467_2017_2688_MOESM21_ESM.xlsx]

## Sheet: index
Sheet	description
a	Geneset Enrichment Analysis - genes mutated in F/U cases - Drop to VAF=0.
b	Geneset Enrichment Analysis - genes mutated in F/U cases - Rise from VAF=0.
c	Geneset Enrichment Analysis - genes mutated in F/U cases - t2 specific calls.

## Sheet: a) Drop to VAF=0
Supplementary Dataset 19: Geneset Enrichment Analysis - genes mutated in F/U cases
p-value	q-value	pathway	source	external_id	members_input_overlap	members_input_overlap_geneids	size	effective_size
1.23878092968e-05	0.00150598146358	Termination of O-glycan biosynthesis	Reactome	R-HSA-977068	MUC17; MUC2; MUC12; MUC5B	4583; 140453; 10071; 727897	26	26
1.94320188849e-05	0.00150598146358	Dectin-2 family	Reactome	R-HSA-5621480	MUC17; MUC2; MUC12; MUC5B	4583; 140453; 10071; 727897	29	29
0.000496316388236	0.0218974313361	O-linked glycosylation	Reactome	R-HSA-5173105	MUC17; MUC5B; ADAMTS13; MUC12; MUC2	10071; 727897; 11093; 140453; 4583	117	117
0.000565095002222	0.0218974313361	O-linked glycosylation of mucins	Reactome	R-HSA-913709	MUC17; MUC2; MUC12; MUC5B	4583; 140453; 10071; 727897	68	68
0.00136600416816	0.0423461292129	C-type lectin receptors (CLRs)	Reactome	R-HSA-5621481	MUC17; MUC5B; MUC12; MUC2	140453; 10071; 727897; 4583	86	86
0.00165202268034	0.0426772525754	Activation of anterior HOX genes in hindbrain development during early embryogenesis	Wikipathways	WP3813	HOXB1; HOXA1	3211; 3198	11	11
0.00448049127328	0.0992108781941	Norepinephrine Neurotransmitter Release Cycle	Reactome	R-HSA-181430	PPFIA4; SLC22A1	6580; 8497	18	18
0.0055238927153	0.107025421359	Olfactory bulb development and olfactory learning	Wikipathways	WP3609	DRD4; PCNT	5116; 1815	20	20
0.00666750895738	0.114829320933	NAD+ biosynthetic pathways	Wikipathways	WP3645	PARP4; TDO2	6999; 143	22	22

## Sheet: b) Rise from VAF=0
Supplementary Dataset 19: Geneset Enrichment Analysis - genes mutated in F/U cases
p-value	q-value	pathway	source	external_id	members_input_overlap	members_input_overlap_geneids	size	effective_size
0.000209399455827	0.0210097454013	il 4 signaling pathway	BioCarta	il4pathway	JAK1; IL4R; JAK3	3566; 3718; 3716	15	15
0.000209399455827	0.0210097454013	Interleukin-4 and 13 signaling	Reactome	R-HSA-6785807	JAK1; IL4R; JAK3	3566; 3718; 3716	15	15
0.000309338049877	0.0232776882532	IL-9 Signaling Pathway	Wikipathways	WP22	JAK1; JAK3; PIK3R2	3718; 5296; 3716	17	17
0.000890053943983	0.0375478626951	IL-4 Signaling Pathway	Wikipathways	WP395	JAK3; IL4R; PIK3R2; JAK1	3716; 5296; 3566; 3718	54	54
0.000949675291848	0.0375478626951	Signaling pathways regulating pluripotency of stem cells - Homo sapiens (human)	KEGG	path:hsa04550	FZD7; HOXB1; PIK3R2; JAK1; KAT6A; JAK3	3716; 3718; 3211; 5296; 8324; 7994	142	142
0.000998912535156	0.0375478626951	IL-7 Signaling Pathway	Wikipathways	WP205	JAK3; PIK3R2; JAK1	3716; 5296; 3718	25	25
0.00112269356896	0.0375478626951	Interleukin-7 signaling	Reactome	R-HSA-1266695	PIK3R2; JAK3; JAK1	3716; 3718; 5296	26	26
0.00112269356896	0.0375478626951	RXR and RAR heterodimerization with other nuclear receptor	PID	rxr_vdr_pathway	RARB; NCOR2; NR1H2	9612; 7376; 5915	26	26
0.0012903511365	0.0388395692087	IL-2 signaling	INOH	None	JAK3; JAK1	3718; 3716	7	7
0.00168263632702	0.0412626965552	IL4	NetPath	Pathway_IL4	JAK3; PIK3R2; IL4R; JAK1	3716; 3566; 3718; 5296	64	64
0.00171152078913	0.0412626965552	stat3 signaling pathway	BioCarta	stat3pathway	JAK3; JAK1	3718; 3716	8	8
0.001782109818	0.0412626965552	IL4-mediated signaling events	PID	IL4_2pathway	MYBL1; JAK3; IL4R; JAK1	3716; 3566; 4603; 3718	65	65
0.0027221486235	0.0585261954053	IL-13 signaling	INOH	None	IL4R; JAK1	3566; 3716	10	10
0.0039352454389	0.0743310771143	Transcriptional activity of SMAD2/SMAD3:SMAD4 heterotrimer	Reactome	R-HSA-2173793	USP9X; NCOR2; CCNK	8812; 9612; 8239	40	40
0.00395115360076	0.0743310771143	IL9	NetPath	Pathway_IL9	JAK3; JAK1	3718; 3716	12	12
0.00464533428315	0.0822497423075	il 6 signaling pathway	BioCarta	il6pathway	JAK3; JAK1	3718; 3716	13	13
0.00492146412235	0.0822978167127	Small cell lung cancer - Homo sapiens (human)	KEGG	path:hsa05222	LAMA2; RARB; PIK3R2; COL4A2	5296; 1284; 5915; 3908	86	86
0.00539147418644	0.0854123015852	il 2 signaling pathway	BioCarta	il2pathway	JAK3; JAK1	3716; 3718	14	14
0.0065795543046	0.0990222922842	G beta:gamma signalling through PI3Kgamma	Reactome	R-HSA-392451	PIK3R2; JAK3; JAK1	3716; 3718; 5296	48	48
0.00703621435569	0.099494687089	il-7 signal transduction	BioCarta	il7pathway	JAK3; JAK1	3716; 3718	16	16
0.0073709726643	0.099494687089	JAK STAT MolecularVariation 2	INOH	None	JAK1; IL4R; JAK3	3566; 3718; 3716	50	50
0.0077868902859	0.099494687089	G-protein beta:gamma signalling	Reactome	R-HSA-397795	PIK3R2; JAK3; JAK1	3716; 3718; 5296	51	51
0.00793313119646	0.099494687089	Regulation of Wnt-B-catenin Signaling by Small Molecule Compounds	Wikipathways	WP3664	LRP1; FZD7	4035; 8324	17	17
0.00862867702354	0.103889271363	Jak-STAT signaling pathway - Homo sapiens (human)	KEGG	path:hsa04630	PIK3R2; IL4R; GFAP; JAK3; JAK1	2670; 3716; 3718; 5296; 3566	158	158
0.0091166890459	0.105543207801	GPVI-mediated activation cascade	Reactome	R-HSA-114604	JAK1; JAK3; PIK3R2	3718; 5296; 3716	54	54
0.0098719244113	0.108279413618	Synthesis of PIPs at the Golgi membrane	Reactome	R-HSA-1660514	TPTE; PIK3C2G	5288; 7179	19	19
2.68421786087e-05	0.00807949576122	IL-4 signaling	INOH	None	JAK1; IL4R; JAK3	3566; 3718; 3716	8	8

## Sheet: c) IPA t2 specific calls
Supplementary Dataset 19: Geneset Enrichment Analysis - genes mutated in F/U cases
p-value	q-value	pathway	source	external_id	members_input_overlap	members_input_overlap_geneids	size	effective_size
0.000488881783504	0.14599126695	TP53 Regulates Transcription of DNA Repair Genes	Wikipathways	WP3808	BRCA1; ATM; MLH1	672; 472; 4292	14	14
0.000654669358518	0.14599126695	Notch Signaling Pathway	Wikipathways	WP61	TLE1; JAG1; MAML2; PIK3R1; NUMBL	84441; 5295; 182; 9253; 7088	61	61
0.00148117307022	0.186858446017	Metabolism of xenobiotics by cytochrome P450 - Homo sapiens (human)	KEGG	path:hsa00980	MGST2; DHDH; ALDH3A1; CYP1B1; CYP2F1	1545; 218; 27294; 4258; 1572	74	73
0.00198896581668	0.186858446017	Notch	INOH	None	PSMB7; TLE1; JAG1; MAML2; PSMD8	5695; 182; 5714; 84441; 7088	79	78
0.00272159762932	0.186858446017	Xenobiotics metabolism	EHMN	Xenobiotics metabolism	MGST2; ALDH3A1; CYP1B1; CYP2F1	1572; 218; 4258; 1545	53	51
0.00391303203015	0.186858446017	Resolution of D-loop Structures through Synthesis-Dependent Strand Annealing (SDSA)	Reactome	R-HSA-5693554	BRCA1; ATM; RAD51B	472; 672; 5890	28	28
0.00391303203015	0.186858446017	NOTCH-Ncore	Signalink	None	JAG1; MAML2; NUMBL	9253; 182; 84441	28	28
0.00476925485655	0.186858446017	Interaction between L1 and Ankyrins	Reactome	R-HSA-445095	SCN7A; SPTB; SPTBN4	6710; 57731; 6332	30	30
0.00552406822083	0.186858446017	Organic cation transport	Reactome	R-HSA-549127	SLC22A1; SLC22A18	6580; 5002	11	10
0.00670113363444	0.186858446017	Activation of the phototransduction cascade	Reactome	R-HSA-2485179	PDE6B; PDE6A	5158; 5145	11	11
0.00679907398561	0.186858446017	Resolution of D-loop Structures through Holliday Junction Intermediates	Reactome	R-HSA-5693568	BRCA1; ATM; RAD51B	472; 5890; 672	35	34
0.00737490144402	0.186858446017	ATM pathway	PID	atm_pathway	BRCA1; ATM; TP53BP1	472; 672; 7158	35	35
0.00739233232782	0.186858446017	TCR	NetPath	Pathway_TCR	CGN; KIRREL; MTMR10; CD5; MAPK11; PIK3R1; PHLDB3; SH2B3	54893; 653583; 5295; 55243; 57530; 5600; 921; 10019	247	246
0.0079787556579	0.186858446017	Resolution of D-Loop Structures	Reactome	R-HSA-5693537	BRCA1; ATM; RAD51B	472; 5890; 672	37	36
0.0084500278863	0.186858446017	TP53 Regulates Transcription of DNA Repair Genes	Reactome	R-HSA-6796648	BRCA1; ATM; MLH1; CDK7	472; 1022; 672; 4292	72	70
0.00936197055765	0.186858446017	Familial lipoprotein lipase deficiency	SMPDB	SMP00530	PLPP2; ALDH3A1	218; 8612	13	13
0.00936197055765	0.186858446017	Glycerolipid Metabolism	SMPDB	SMP00039	PLPP2; ALDH3A1	218; 8612	13	13
0.00936197055765	0.186858446017	Glycerol Kinase Deficiency	SMPDB	SMP00187	PLPP2; ALDH3A1	218; 8612	13	13
0.00936197055765	0.186858446017	D-glyceric acidura	SMPDB	SMP00529	PLPP2; ALDH3A1	218; 8612	13	13
0.00936197055765	0.186858446017	visual signal transduction	BioCarta	rhodopsinpathway	PDE6B; PDE6A	5158; 5145	13	13
0.00936197055765	0.186858446017	The activation of arylsulfatases	Reactome	R-HSA-1663150	ARSD; ARSH	347527; 414	13	13
