# Supplementary material for: Actionable perturbations of damage responses by TCL1/ATM and epigenetic lesions form the basis of T-PLL
Source: Nat Commun. 2018 Feb 15;9:697. doi: 10.1038/s41467-017-02688-6 (PMC5814445; doi:10.1038/s41467-017-02688-6)
Supplement: Supplementary file 22 — Supplementary Data 20 [file 41467_2017_2688_MOESM22_ESM.xlsx]

## Sheet: Epigentic Factor
Supplementary Dataset 20: Analyzed genes encoding epigenetic modifiers.
ASH1L
ATF2
CLOCK
CREBBP
DNMT1
DNMT3A
DNMT3B
DOT1L
EHMT1
EHMT2
ELP3
EP300
EZH1
EZH2
GTF3C1
GTF3C4
HAT1
HDAC1
HDAC10
HDAC11
HDAC2
HDAC3
HDAC4
HDAC5
HDAC6
HDAC7
HDAC8
HDAC9
KAT2A
KAT2B
KAT5
KAT6A
KAT6B
KAT7
KAT8
KMT2A
KMT2B
KMT2C
KMT2D
KMT2E
NCOA1
NCOA2
NCOA3
NSD1
PRDM2
SET
SETBP1
SETD1A
SETD1B
SETD2
SETD3
SETD4
SETD5
SETD6
SETD7
SETD8
SETD9
SETDB1
SETDB2
SETMAR
SIRT1
SIRT2
SIRT3
SIRT4
SIRT5
SIRT6
SIRT7
SMYD1
SMYD2
SMYD3
SMYD4
SMYD5
SUV39H1
SUV39H2
SUV420H1
SUV420H2
TAF1
TRDMT1
