# Supplementary material for: Actionable perturbations of damage responses by TCL1/ATM and epigenetic lesions form the basis of T-PLL
Source: Nat Commun. 2018 Feb 15;9:697. doi: 10.1038/s41467-017-02688-6 (PMC5814445; doi:10.1038/s41467-017-02688-6)
Supplement: Supplementary file 23 — Supplementary Data 21 [file 41467_2017_2688_MOESM23_ESM.xlsx]

## Sheet: DNA repair assoc. genes
Supplementary Dataset 21: Analyzed genes encoding DDR factors.
ACTB
AID
AKT1
AKT2
AKT3
ATM
ATR
AurA
BCL10
BLM
B2M
BRCA1
BRCA2
BTG2
CDC25A
CDK1
CDK2
CDKN1A
CHEK2
ChK1
CIDEA
CK2
CNK
MYC
Ccnd2
DCLRE1C
DDIT3
DMC1
DNA-PK
ERCC1
ERCC2
ERCC3
ERCC4
ERCC5
FANCD2
FOXO1
FOXO3
FOXO4
GADD45A
GADD45G
GAPDH
GTF2H2
GTSE1
HPRT1
hTERT
HUS1
IGF-1
IGF-1R
IP6K3
KU70
KU80
LIG1
LIG4
MDM2
MK2
MPG
MRE11
MTCP1
mTOR
NBN
NF-kB
p19ARF
PCBP4
PCNA
PMS1
PP1A
PPP1R15A
RAD1
RAD18
RAD21
RAD50
RAD51
RAD52
RAD54
RAG1
RAG2
RPL13A
RN18S1
SEMA4A
SESN1
SMC1A
KAP1
Tip60
TOP2A
TOPORS
TP53
TP73
UNG
WRN
XPA
XPC
XPE
XRCC1
XRCC2
XRCC3
XRCC4
