# Supplementary material for: Actionable perturbations of damage responses by TCL1/ATM and epigenetic lesions form the basis of T-PLL
Source: Nat Commun. 2018 Feb 15;9:697. doi: 10.1038/s41467-017-02688-6 (PMC5814445; doi:10.1038/s41467-017-02688-6)
Supplement: Supplementary file 24 — Supplementary Data 22 [file 41467_2017_2688_MOESM24_ESM.xlsx]

## Sheet: index
Sheet	description
a	qRT-PCR
b	targeted sequencing
c	STAT5B sanger sequencing
d	TCL1A transcript validation
e	telomere lenght validation
f	ATM genotyping

## Sheet: a) qRT-PCR
Supplementary Dataset 22: Oligonucleotides.
Gene	Primer Sequence
AGO2 (human)	for 5‘-AGTGCCCGAGGAGAGTTAAC-3‘
	rev 5‘-AGATGCGATCCTTGCCTTCT-3‘
ATM (human)	for 5‘-TGGCAGCTGGAAGAAGCACAAGTA-3‘
	rev 5‘-TAACCAGTTGCCACAAACCCTCAG-3‘
ATM (murine)	for 5‘-CTGACTCGGACGCCAGTCAAAG-3‘
	rev 5‘CTGAATGACATGTGAGGGGAAATATGG-3‘
BCL2L1 (human)	for 5‘-CTAGAGCCTTGGATCCAGGAG-3‘
	rev 5‘-AGAGTGGATGGTCAGTGTCTG-3‘
BCL2 (human)	for 5‘-GGGTGAACTGGGGGAGGATTGT-3‘
	rev 5‘-GGGGCCGTACAGTTCCACAAAG-3‘
BCL6 (human)	for 5‘-AACCGGCCAGCCAACCTGA-3‘
	rev 5‘-AAACGGGTGCCACAGATTTCACA-3‘
Beta Actin (human/murine)	for 5‘-TCCCTCACAGCACTAGTATTTCATG-3‘
	rev 5‘-GAATCGGCTGTGTTCTCACAAG-3‘
CCL5 (human)	for 5‘-GCCCCGTGCCCACATCAAG-3‘
	rev 5‘-CTCCCGAACCCATTTCTTCTCTGG-3‘
CDKN1 (human)	for 5‘-AATTGGGGCTCCGGCTAACTCTGA-3‘
	rev 5‘-GGCATTTGGGGAACCGTCTGAA-3‘
CTLA4 (human)	for 5‘-GCAGCAGTTAGTTCGGGGTTGTTT-3‘
	rev 5‘-GTTGGGGGCATTTTCACATAGACC-3‘
CXCL8 (human)	for 5‘-TCCAAACCTTTCCACCCCAA-3‘
	rev 5‘-ACTTCTCCACAACCCTCTGC-3‘
EGR1 (human)	for 5‘-AGCAGCACCTTCAACCCTC-3‘
	rev 5‘-CCAGCACCTTCTCGTTGTTC-3‘
ID3 (human)	for 5‘-GGAAATCCTACAGCGCGTCA-3‘
	rev 5‘-GAGTCAGTGGCAAAAGCTCC-3‘
IL23A (human)	for 5‘-CCAGCAGCTTTCACAGAAGC-3‘
	rev 5‘-TGTTGTCCCTGAGTCCTTGG-3‘
ITK (human)	for 5‘-GTCCATTGAGCTCTCCCGAA-3‘
	rev 5‘-AGTTGTCATGCACCACCTGA-3‘
JUNB (human)	for 5‘-TCGGAGCTGGAACGCCTGAT-3‘
	rev 5‘-CCTCCTGCTCCTCGGTGACG-3‘
MTCP1 (human)	for 5‘-GTCGTGGAAGAGGAGACGAGTT-3‘
	rev 5‘-GGCCTAGCTGCGTCACCTAA-3‘
MYC (human)	for 5‘-CAGCAGCGACTCTGAGGAGGAACA-3‘
	rev 5‘-GGAGGCGCTGCGTAGTTGTGC-3‘
MYC (murine)	for 5‘-GCCCCTAGTGCTGCATGAG-3‘
	rev 5‘-TCCACAGACACCACATCAATTTC-3‘
NFΚB (human)	for 5‘-AATCTCCGGGGGCATCAAACC-3‘
	rev 5‘-CCAAAGGCCTGCCATCCATTCT-3‘
RAB25 (human)	for 5‘-TGTCAAGGCTCAGATCTGGG-3‘
	rev 5‘-TCCACCACAGCATAGGTCTG-3‘
RELB (human)	for 5‘-AGCCGCACCTGGTCATCACG-3‘
	rev 5‘-CTCCCGCAGCCCTCCACAAT-3‘
RGS18 (human)	for 5‘-GAGTTTCATGAAGACACCCGC-3‘
	rev 5‘-TTCACCCCATTTCACTGCCT-3‘
RPRM (human)	for 5‘-CCCGGCTGTGCCCCTCAC-3‘
	rev 5‘-CGCCCTAATCGCCCTCTTCTTG-3‘
SLAMF6 (human)	for 5‘-TTCACCCAGTCCTACTCCCT-3‘
	rev 5‘-GTCAGATGGAGCTCACAGGT-3‘
TCL1A (human)	for 5‘-GACGATACCGATCCTCAGACTCCA-3‘
	rev 5‘-TCATCTGGCAGCAGCTCGAGAAG-3‘
TCL6 (human)	for 5‘-AGTGACACAGAGGAAGAGGC-3‘
	rev 5‘-GCCCAGTGTGAATGTGTCTG-3‘
TML1 (human)	for 5‘-CTGACACTTTGGCCCGAAAT-3‘
	rev 5‘-CCTCCATGCTCCCCACTGT-3‘
TNF (human)	for 5‘-TGCTTGTTCCTCAGCCTCTT-3‘
	rev 5‘-GGGTTTGCTACAACATGGGC-3‘

## Sheet: b) targeted Sequencing
Supplementary Dataset 22: Oligonucleotides.
Gene	Primer Sequence
ATM Exon 2/3	for 5‘-CACACCTCTTTCTCTCTATATATGC-3‘
	rev 5‘-GGAAGCAAAGATAAATGTTAAGACTTACAC-3‘
ATM Exon 4	for 5‘-TCTTGTAGGAGTTAGGCCTTG -3‘
	rev 5‘-AAAAACTCACGCGACAGTAATCTG-3‘
ATM Exon 5	for 5‘-TAAATAGTTGCCATTCCAAGTGTC-3‘
	rev 5‘-TGGTGAAGTTTCATTTCATGAGG-3‘
ATM Exon 6	for 5‘-CCTTTTTCTGTATGGGATTATGGA-3‘
	rev 5‘-TACTGAGTCTAAAACATGGTCTTGC-3‘
ATM Exon 7	for 5‘-TTCTTTCAGCATACCACTTCATAAC-3‘
	rev 5‘-TGAATGAAGAAGCAAATTCAAAACAG-3‘
ATM Exon 8	for 5‘-TGGGAGCTAGCAGTGTAAACAGAG-3‘
	rev 5‘-CAGGAAATTTCTAAATGTGACATGAC-3‘
ATM Exon 9	for 5‘-GATCGTGCTGTTCCACTCCAACC-3‘
	rev 5‘-AAATGACTTAGTTCTGGTTGAGATG-3‘
ATM Exon 10	for 5‘-TCCTTTTAGTTTGTTAATGTGATGG-3‘
	rev 5‘-CATATCCCTGATCATTTTCATAGT-3‘
ATM Exon 11	for 5‘-CCTCCAATAGCTTGCTTTTCAC-3‘
	rev 5‘-AAACAGCAGCATGCTAATGAAC-3‘
ATM Exon 12	for 5‘-GTATTCTTTACATGGCTTTTGGTC-3‘
	rev 5‘-TACTACCCAGCTAAAATTATCATC-3‘
ATM Exon 13	for 5‘-CATATAAGGCAAAGCATTAGGT-3‘
	rev 5‘-CCTATTTCTCCTTCCTAACAGT-3‘
ATM Exon 14	for 5‘-GAATTTGTTCTTACAAAAGATAGAG-3‘
	rev 5‘-GAATACATTTCATTCAAATTTATCCGA-3‘
ATM Exon 15	for 5‘-GTATGTCCAAGATCAAAGTACACTG-3‘
	rev 5‘-GGGTGACAGAGAAAGATCCTATC-3‘
ATM Exon 16	for 5‘-GTTTTTATTTCTTTGTTGCTTGGTTCT-3‘
	rev 5‘-GAATCAAAATATGATAGCAAAACAGG-3‘
ATM Exon 17	for 5‘-CTCCCAAATTGCTGAGATTACAGATG-3‘
	rev 5‘-ATGAGGCCTCTTATACTGCCAAATC-3‘
ATM Exon 18	for 5‘-ATATATGGCTGTTGTGCCCTTCTC-3‘
	rev 5‘-CATCAGATAAAATCCAAGAGCTTC-3‘
ATM Exon 19	for 5‘-AAACCTGATTTTTTTCCCTCCTAC-3‘
	rev 5‘-TTTATAAGCTTAACAGAACACATCAGT-3‘
ATM Exon 20	for 5‘-AATAACTGATGTGTTCTGTTAAGC-3‘
	rev 5‘-AAACTTGCATTCGTATCCACAGAT-3‘
ATM Exon 21	for 5‘-GAGTATGTTGGCATATTCCACAT -3‘
	rev 5‘-TATGTAAGACATTCTACTGCCATC-3‘
ATM Exon 22	for 5‘-CTATTTCATATTTAACCACAGTTC-3‘
	rev 5‘-TATGTAAGACATTCTACTGCCATC-3‘
ATM Exon 23	for 5‘-TTGTTTGTTTGTTTGCTTGCTTGTTT-3‘
	rev 5‘-CATATGATAACAGCAAATACATGTTAC-3‘
ATM Exon 24	for 5‘-GTCAAAAAATCTGGAGTTCAGTTG-3‘
	rev 5‘-GGAAGCTTCTAATAAAATACTCATC-3‘
ATM Exon 25	for 5‘-GAATGTTGTTTCTAGGTCCTACTC-3‘
	rev 5‘-GTGAGGGGACTTGCTAAGTATTG-3‘
ATM Exon 26	for 5‘-CTTGGAAAAGTTATATATAACCTG-3‘
	rev 5‘-AAACTTAAAGGTTATATCTCATATCATTC-3‘
ATM Exon 27	for 5‘-TTTGAGCTGTCTTGACGTTCACAG-3‘
	rev 5‘-TTGAAATAGACATTGAAGGTGTCAAC-3‘
ATM Exon 28	for 5‘-TTTTCATTTTGGAAGTTCACTGGTC-3‘
	rev 5‘-GGAATGTTCTATTATTAAACTCATC-3‘
ATM Exon 29	for 5‘-GTGTATTTATTGTAGCCGAGTATC-3‘
	rev 5‘-GGAAGAACAGGATAGAAAGACTGC-3‘
ATM Exon 30	for 5‘-GACTTCTGAATGAATTTATTTCAGAG-3‘
	rev 5‘-CACTCAAATCCTTCTAACAATAC-3‘
ATM Exon 31	for 5‘-TTACAGTAAGTTTTGTTGGCTTAC-3‘
	rev 5‘-CAGATTTTTGAAAAGTACTACTATG-3‘
ATM Exon 32	for 5‘-CCAATACGTGTTAAAAGCAAGTTAC-3‘
	rev 5‘-AACAGGTAGAAATAGCCCATGTC-3‘
ATM Exon 33	for 5‘-AAACAAAAGTGTTGTCTTCATGCT-3‘
	rev 5‘-TCCTATATGTGATCCGCAGTTGAC-3‘
ATM Exon 34	for 5‘-GTTTTATGTATGATCTCTTACCTATG-3‘
	rev 5‘-GAAGTATCATTCTCCATGAATGTC-3‘
ATM Exon 35	for 5‘-CAGTGGAGGTTAACATTCATCAAG-3‘
	rev 5‘-ACAGTCATGACCCACAGCAAACAG-3‘
ATM Exon 36	for 5‘-AAGGTACAATGATTTCCACTTCTC-3‘
	rev 5‘-CAGCACTCTTTAGATAAACAGGTC-3‘
ATM Exon 37	for 5‘-AGCAGTATGTTGAGTTTATGGCAG-3‘
	rev 5‘-GGATTCCATCTTAAATCCATCTTTC-3‘
ATM Exon 38	for 5‘-CCTTATAGCATAGTGGGAGACAG-3‘
	rev 5‘-CAAGTTACACTCTAGATCCTAAACG-3‘
ATM Exon 39	for 5‘-TAAGCAGTCACTACCATTGTATTC-3‘
	rev 5‘-TACCCTTATTGAGACAATGCCAAC-3‘
ATM Exon 40	for 5‘-CAGGAGCTTCCAAATAGTATGTTC-3‘
	rev 5‘-CACATGGCATCTGTACAGTGTCT-3‘
ATM Exon 41/42	for 5‘-TAGAGTTGGGAGTTACATATTGGT-3‘
	rev 5‘-GCACTACACTAGTGATGGCTTTAC-3‘
ATM Exon 43	for 5‘-GTTTTCTGTTGATATCTTTGATTAC-3‘
	rev 5‘-GAGAGGCAAAAAAAAAAAAATCAAGTC-3‘
ATM Exon 44	for 5‘-GTCCTTTGGTGAAGCTATTTATAC-3‘
	rev 5‘-CTCAAGTTTTCAGAAAAGAAGCCA-3‘
ATM Exon 45	for 5‘-CCTCTTCTTTATTTTCAGAGTGTC-3‘
	rev 5‘-GTCACTATTGGTAACAGAAAAGC-3‘
ATM Exon 46	for 5‘-CATTTCTCTTGCTTACATGAACTC-3‘
	rev 5‘-TAGAGATCTCTATCTCTTAATGAC-3‘
ATM Exon 47	for 5‘-CATGGTAGTAGTATCAGTAGTAAAAG-3‘
	rev 5‘-CAGTAAAACACTAATCCAGCCAAT-3‘
ATM Exon 48	for 5‘-AGTTGGGTACAGTCATGGTAATGC-3‘
	rev 5‘-CTAAGTAACTATCTTAAGGGTTGCTC-3‘
ATM Exon 49	for 5‘-GTGTATTACCTTAATTTGAGTGATTC-3‘
	rev 5‘-AAGACCAAGTCACTCTTTCTATGC-3‘
ATM Exon 50	for 5‘-ATCATGTGTGATTTTGTAGTTCTG-3‘
	rev 5‘-TTCAAGCACAGGGTAGAATATTGG-3‘
ATM Exon 51	for 5‘-TTGTGCTAATAGAGGAGCACTGTC-3‘
	rev 5‘-GTATTTCCATTTCTTAGAGGGAATG-3‘
ATM Exon 52	for 5‘-TCTACCCACTGCAGTATCTAGAC-3‘
	rev 5‘-CAGCCTTGAACCGATTTTAGATG-3‘
ATM Exon 53	for 5‘-TGTTGGGTAGTTCCTTATGTAATG-3‘
	rev 5‘-GGATTACGTTTGTGATTTTAAGCAG-3‘
ATM Exon 54	for 5‘-ACTATTCCTGCTTGACCTTCAATG-3‘
	rev 5‘-GCCAATATTTAACCAATTTTGACC-3‘
ATM Exon 55	for 5‘-TAAGTGCAAATAGTGTATCTGACC-3‘
	rev 5‘-CATCACTAAAACTCTAAGGGCTAAG-3‘
ATM Exon 56	for 5‘-TTGCTATTCTCAGATGACTCTGTG-3‘
	rev 5‘-GCCTCCCAAAGCATTATGAATATG-3‘
ATM Exon 57	for 5‘-CATCAAATGCTCTTTAATGGCCTT-3‘
	rev 5‘-GTATCTTTGACAATTACCTGATG-3‘
ATM Exon 58	for 5‘-CATCTTTATTGCCCCTATATCTGTC-3‘
	rev 5‘-TGCCAAACAACAAAGTGCTCAATC-3‘
ATM Exon 59	for 5‘-AAGAGATGGAATCAGTGATTTCAG-3‘
	rev 5‘-AGGCAAACAACATTCCATGATGAC-3‘
ATM Exon 60	for 5‘-TTAGCTGTCAAACCTCCTAACTTC-3‘
	rev 5‘-TTGAGCAGCTGGGATTACAGGTG-3‘
ATM Exon 61	for 5‘-AGATACGTTGACAACATTGGTGTG-3‘
	rev 5‘-GAGATACACAGTCTACCTGGTAAG-3‘
ATM Exon 62	for 5‘-GATACTGGTTCTACTGTTTCTAAG-3‘
	rev 5‘-AAAGGTTTCAGTGAGGTGAACAG-3‘
ATM Exon 63	for 5‘-GGTGAGCAGTATTTTAAGAAGGTC-3‘
	rev 5‘-CTAAAGGCTGAATGAAAGGGTA-3‘
JAK1 Exon 9	for 5‘-CTCCCTACAGAGTCAGCCAC-3‘
	rev 5‘-CAGGGAGGAAAGGAGGACAG-3‘
JAK1 Exon 10	for 5‘-AGCTCTTTCTCCCTTTGCCT-3‘
	rev 5‘-GGCTACACTGGACACCTCAT-3‘
JAK1 Exon 11	for 5‘-TCTTCATGCAGCTTCCCCTA-3‘
	rev 5‘-GTCAGTCAGCGTGTTTTGGT-3‘
JAK1 Exon 12	for 5‘-ATCTTGGGTGCTGTGCTCA-3‘
	rev 5‘-TTTCCCCAAACACAGCCTTC-3‘
JAK1 Exon 13	for 5‘-TCACTTCAGGGCACAGAGAG-3‘
	rev 5‘-AGGGGAGGAGTTCAGAGGAA-3‘
JAK1 Exon 14	for 5‘-GCTGGCCTGAGACATTCCTA-3‘
	rev 5‘-ACCCACCCCTTTGAAAGAGA-3‘
JAK1 Exon 15	for 5‘-CACAGACCAGGTTCCAGACA-3‘
	rev 5‘-ACTCTGGTTTCTGGTGGGAC-3‘
JAK3 Exon 10	for 5‘-AGAAGGAGAGTGTCTGTCGC -3‘
	rev 5‘-ACATAGAAAGCCAGGGTCCC-3‘
JAK3 Exon 11	for 5‘-TCCCTCATCCTCTCCCCATA-3‘
	rev 5‘-ATTTCCCAGGGCCTCTTACC -3‘
JAK3 Exon 11	for 5‘-TCCCTCATCCTCTCCCCATA-3‘
	rev 5‘-ATTTCCCAGGGCCTCTTACC -3‘
JAK3 Exon 12	for 5‘-CTGTAAAATGGGGCCAGCAG-3‘
	rev 5‘-TTCAAACCATCCTCCTGCCT-3‘
JAK3 Exon 13	for 5‘-ACGCATCTTCTCTCCCTTCC-3‘
	rev 5‘-ACAGCCTAGACTTGGGTGAG-3‘
JAK3 Exon 14	for 5‘-AGTGCAGTTCAGTCTCCCAA-3‘
	rev 5‘-CTAAAATGCCCTCCCCTCG-3‘
JAK3 Exon 15	for 5‘-CATTTTCCTGTGTCTGGCCC-3‘
	rev 5‘-GGTGAGCACTGAGGGAATGA-3‘
JAK3 Exon 16	for 5‘-ATCAAGCTGAGTGACCCTGG-3‘
	rev 5‘-CCCAATAGACCCACCCCAAT-3‘
JAK3 Exon 17	for 5‘-ATTGGGGTGGGTCTATTGGG-3‘
	rev 5‘-CAATATGACATCACAGCCCTC-3‘
STAT5B Exon 11	for 5‘-CCTGGTCTTTGAGGGGAACA-3‘
	rev 5‘-GTACACCACACACACACACG-3‘
STAT5B Exon 12	for 5‘-GAAGAACTTGAGGCTCGTGG-3‘
	rev 5‘-ACCGGCATTGATTTTGGGAC-3‘
STAT5B Exon 13	for 5‘-GATTCTGGCCTCTCTCCCTC-3‘
	rev 5‘-CTGAGAGCATCTGGTTGGGA-3‘
STAT5B Exon 16	for 5‘-GCAAGCTTGAATTTATAGTATGTTG-3‘
	rev 5‘-GAATGGTAATTGTGTGGGTTTTC-3‘
	reverse sequencing 5‘-CAAATCAGAATGCGAACATTGTTAC-3‘

## Sheet: c) mutations STAT5B 
Supplementary Dataset 22: Oligonucleotides.
point mutation	Primer sequence
T628S	CAAACTTCCAAGCAATGCTGATGCCGCCAATTTCT
	AGAAATTGGCGGCATCAGCATTGCTTGGAAGTTTG
D634V	CAAAACATTCTTTCCTGAGAAACAAACTTCCAAGCAATGGTGA
	TCACCATTGCTTGGAAGTTTGTTTCTCAGGAAAGAATGTTTTG
V712E	ATCTGCAGATGCGTTCTCAAACTCAGGGACCAC
	GTGGTCCCTGAGTTTGAGAACGCATCTGCAGAT

## Sheet: d) TCL1A transcript valid.
Supplementary Dataset 22: Oligonucleotides.
Fusion	Primer Sequence
TCL1A-TCR49	for 5‘-AGCTCCGTGAACTTGTGAGA-3‘
	rev 5‘-TGACCGTCAAACTTGTCCCT-3‘

## Sheet: e) telomere length
Supplementary Dataset 22: Oligonucleotides.
	Primer sequence
telg	5´–ACACTAAGGTTTGGGTTTGGGTTTGGGTTTGGGTTAGTGT–3´
telc	5´–TGTTAGGTATCCCTATCCCTATCCCTATCCCTATCCCTAACA–3´

## Sheet: f) ATM Genotyping
Supplementary Dataset 22: Oligonucleotides.
	Primer sequence
ATM fl/fl	CAT CCT TTA ATG TGC CTC CCT TCG CC
	GCC CAT CCC GTC CAC AAT ATC TCT GC
